# Supplementary material for: Plasmids, prophages, and defense systems are depleted from plant microbiota genomes
Source: Genome Biol. 2025 Jun 11;26:163. doi: 10.1186/s13059-025-03641-3 (PMC12153167; doi:10.1186/s13059-025-03641-3)
Supplement: Supplementary file 1 — Additional file 1: Table S1: Metadata for 38,912 bacterial isolate genomes. [file 13059_2025_3641_MOESM1_ESM.xlsx]

## Sheet: supplementary table 1 - isolate
genome_id	source	metadata	phylum	class	order	family	genus	species	habitat	pfam_category	num_category_pfam	total_pfam	norm
1.00234e+06	patric	hawaiian bobtail squid euprymna scolopes isolated pure culture bacterium grown laboratory university connecticut department molecular cellular biologythis strain isolated accessory nidamental gland ang euprymna scolopes pure culture bacterium grown	Proteobacteria	Alphaproteobacteria	Rhodobacterales	Rhodobacteraceae	Leisingera	Leisingera sp000203975	NPA	defense_system-PF	150	7239	0.0207211
1.00234e+06	patric	hawaiian bobtail squid euprymna scolopes isolated pure culture bacterium grown laboratory university connecticut department molecular cellular biologythis strain isolated accessory nidamental gland ang euprymna scolopes pure culture bacterium grown	Proteobacteria	Alphaproteobacteria	Rhodobacterales	Rhodobacteraceae	Leisingera	Leisingera sp000203975	NPA	plasmid-PF	8	7239	0.00110512
1.00234e+06	patric	hawaiian bobtail squid euprymna scolopes isolated pure culture bacterium grown laboratory university connecticut department molecular cellular biologythis strain isolated accessory nidamental gland ang euprymna scolopes pure culture bacterium grown	Proteobacteria	Alphaproteobacteria	Rhodobacterales	Rhodobacteraceae	Leisingera	Leisingera sp000203975	NPA	prophage-PF	29	7239	0.00400608
1.00234e+06	patric	hawaiian bobtail squid euprymna scolopes isolated pure culture bacterium grown laboratory university connecticut department molecular cellular biologythis strain isolated accessory nidamental gland ang euprymna scolopes pure culture bacterium grown	Proteobacteria	Alphaproteobacteria	Rhodobacterales	Rhodobacteraceae	Leisingera	Leisingera sp000203975	NPA	transposon-PF	10	7239	0.00138141
1.00237e+06	patric	human homo sapiens gut	Firmicutes	Bacilli	Lactobacillales	Listeriaceae	Listeria	Listeria innocua	NPA	defense_system-PF	158	5037	0.0313679
1.00237e+06	patric	human homo sapiens gut	Firmicutes	Bacilli	Lactobacillales	Listeriaceae	Listeria	Listeria innocua	NPA	plasmid-PF	10	5037	0.00198531
1.00237e+06	patric	human homo sapiens gut	Firmicutes	Bacilli	Lactobacillales	Listeriaceae	Listeria	Listeria innocua	NPA	prophage-PF	26	5037	0.0051618
1.00237e+06	patric	human homo sapiens gut	Firmicutes	Bacilli	Lactobacillales	Listeriaceae	Listeria	Listeria innocua	NPA	transposon-PF	6	5037	0.00119118
1.00544e+06	patric	human homo sapiens	Proteobacteria	Gammaproteobacteria	Enterobacterales	Enterobacteriaceae	Escherichia	Escherichia coli	NPA	defense_system-PF	241	8624	0.0279453
1.00544e+06	patric	human homo sapiens	Proteobacteria	Gammaproteobacteria	Enterobacterales	Enterobacteriaceae	Escherichia	Escherichia coli	NPA	plasmid-PF	65	8624	0.00753711
1.00544e+06	patric	human homo sapiens	Proteobacteria	Gammaproteobacteria	Enterobacterales	Enterobacteriaceae	Escherichia	Escherichia coli	NPA	prophage-PF	180	8624	0.020872
1.00544e+06	patric	human homo sapiens	Proteobacteria	Gammaproteobacteria	Enterobacterales	Enterobacteriaceae	Escherichia	Escherichia coli	NPA	transposon-PF	41	8624	0.00475417
1.00549e+06	patric	human homo sapiens	Proteobacteria	Gammaproteobacteria	Enterobacterales	Enterobacteriaceae	Escherichia	Escherichia coli	NPA	defense_system-PF	260	8812	0.0295052
1.00549e+06	patric	human homo sapiens	Proteobacteria	Gammaproteobacteria	Enterobacterales	Enterobacteriaceae	Escherichia	Escherichia coli	NPA	plasmid-PF	63	8812	0.00714934
1.00549e+06	patric	human homo sapiens	Proteobacteria	Gammaproteobacteria	Enterobacterales	Enterobacteriaceae	Escherichia	Escherichia coli	NPA	prophage-PF	258	8812	0.0292783
1.00549e+06	patric	human homo sapiens	Proteobacteria	Gammaproteobacteria	Enterobacterales	Enterobacteriaceae	Escherichia	Escherichia coli	NPA	transposon-PF	35	8812	0.00397186
1.00555e+06	patric	human homo sapiens	Proteobacteria	Gammaproteobacteria	Enterobacterales	Enterobacteriaceae	Escherichia	Escherichia coli	NPA	defense_system-PF	253	8732	0.0289739
1.00555e+06	patric	human homo sapiens	Proteobacteria	Gammaproteobacteria	Enterobacterales	Enterobacteriaceae	Escherichia	Escherichia coli	NPA	plasmid-PF	85	8732	0.00973431
1.00555e+06	patric	human homo sapiens	Proteobacteria	Gammaproteobacteria	Enterobacterales	Enterobacteriaceae	Escherichia	Escherichia coli	NPA	prophage-PF	216	8732	0.0247366
1.00555e+06	patric	human homo sapiens	Proteobacteria	Gammaproteobacteria	Enterobacterales	Enterobacteriaceae	Escherichia	Escherichia coli	NPA	transposon-PF	48	8732	0.00549702
1.00556e+06	patric	water	Proteobacteria	Gammaproteobacteria	Enterobacterales	Enterobacteriaceae	Escherichia	Escherichia coli	NPA	defense_system-PF	223	8196	0.0272084
1.00556e+06	patric	water	Proteobacteria	Gammaproteobacteria	Enterobacterales	Enterobacteriaceae	Escherichia	Escherichia coli	NPA	plasmid-PF	51	8196	0.00622255
1.00556e+06	patric	water	Proteobacteria	Gammaproteobacteria	Enterobacterales	Enterobacteriaceae	Escherichia	Escherichia coli	NPA	prophage-PF	212	8196	0.0258663
1.00556e+06	patric	water	Proteobacteria	Gammaproteobacteria	Enterobacterales	Enterobacteriaceae	Escherichia	Escherichia coli	NPA	transposon-PF	39	8196	0.00475842
1.00599e+06	patric	vacuum cleaner dust	Proteobacteria	Gammaproteobacteria	Enterobacterales	Enterobacteriaceae	Trabulsiella	Trabulsiella guamensis	NPA	defense_system-PF	206	7980	0.0258145
1.00599e+06	patric	vacuum cleaner dust	Proteobacteria	Gammaproteobacteria	Enterobacterales	Enterobacteriaceae	Trabulsiella	Trabulsiella guamensis	NPA	plasmid-PF	27	7980	0.00338346
1.00599e+06	patric	vacuum cleaner dust	Proteobacteria	Gammaproteobacteria	Enterobacterales	Enterobacteriaceae	Trabulsiella	Trabulsiella guamensis	NPA	prophage-PF	134	7980	0.016792
1.00599e+06	patric	vacuum cleaner dust	Proteobacteria	Gammaproteobacteria	Enterobacterales	Enterobacteriaceae	Trabulsiella	Trabulsiella guamensis	NPA	transposon-PF	12	7980	0.00150376
1.006e+06	patric	soil	Proteobacteria	Gammaproteobacteria	Enterobacterales	Enterobacteriaceae	Buttiauxella	Buttiauxella agrestis	SOIL	defense_system-PF	219	7815	0.028023
1.006e+06	patric	soil	Proteobacteria	Gammaproteobacteria	Enterobacterales	Enterobacteriaceae	Buttiauxella	Buttiauxella agrestis	SOIL	prophage-PF	57	7815	0.00729367
1.006e+06	patric	soil	Proteobacteria	Gammaproteobacteria	Enterobacterales	Enterobacteriaceae	Buttiauxella	Buttiauxella agrestis	SOIL	plasmid-PF	23	7815	0.00294306
1.006e+06	patric	soil	Proteobacteria	Gammaproteobacteria	Enterobacterales	Enterobacteriaceae	Buttiauxella	Buttiauxella agrestis	SOIL	transposon-PF	15	7815	0.00191939
1.00846e+06	patric	host donkey genital tract year old donkey jack donkey jack genital tract	Proteobacteria	Gammaproteobacteria	Burkholderiales	Burkholderiaceae	Taylorella	Taylorella asinigenitalis	NPA	defense_system-PF	100	2701	0.0370233
1.00846e+06	patric	host donkey genital tract year old donkey jack donkey jack genital tract	Proteobacteria	Gammaproteobacteria	Burkholderiales	Burkholderiaceae	Taylorella	Taylorella asinigenitalis	NPA	plasmid-PF	5	2701	0.00185117
1.00846e+06	patric	host donkey genital tract year old donkey jack donkey jack genital tract	Proteobacteria	Gammaproteobacteria	Burkholderiales	Burkholderiaceae	Taylorella	Taylorella asinigenitalis	NPA	prophage-PF	19	2701	0.00703443
1.00846e+06	patric	host donkey genital tract year old donkey jack donkey jack genital tract	Proteobacteria	Gammaproteobacteria	Burkholderiales	Burkholderiaceae	Taylorella	Taylorella asinigenitalis	NPA	transposon-PF	0	2701	0
101564	patric	multiple water envo	Proteobacteria	Gammaproteobacteria	Pseudomonadales	Pseudomonadaceae	Pseudomonas_E	Pseudomonas_E chengduensis_A	NPA	defense_system-PF	208	8647	0.0240546
101564	patric	multiple water envo	Proteobacteria	Gammaproteobacteria	Pseudomonadales	Pseudomonadaceae	Pseudomonas_E	Pseudomonas_E chengduensis_A	NPA	plasmid-PF	11	8647	0.00127212
101564	patric	multiple water envo	Proteobacteria	Gammaproteobacteria	Pseudomonadales	Pseudomonadaceae	Pseudomonas_E	Pseudomonas_E chengduensis_A	NPA	prophage-PF	41	8647	0.00474153
101564	patric	multiple water envo	Proteobacteria	Gammaproteobacteria	Pseudomonadales	Pseudomonadaceae	Pseudomonas_E	Pseudomonas_E chengduensis_A	NPA	transposon-PF	20	8647	0.00231294
101571	patric	soil	Proteobacteria	Gammaproteobacteria	Burkholderiales	Burkholderiaceae	Burkholderia	Burkholderia ubonensis	SOIL	defense_system-PF	212	11557	0.0183439
101571	patric	soil	Proteobacteria	Gammaproteobacteria	Burkholderiales	Burkholderiaceae	Burkholderia	Burkholderia ubonensis	SOIL	prophage-PF	82	11557	0.00709527
101571	patric	soil	Proteobacteria	Gammaproteobacteria	Burkholderiales	Burkholderiaceae	Burkholderia	Burkholderia ubonensis	SOIL	plasmid-PF	19	11557	0.00164402
101571	patric	soil	Proteobacteria	Gammaproteobacteria	Burkholderiales	Burkholderiaceae	Burkholderia	Burkholderia ubonensis	SOIL	transposon-PF	33	11557	0.00285541
101571	patric	soil	Proteobacteria	Gammaproteobacteria	Burkholderiales	Burkholderiaceae	Burkholderia	Burkholderia ubonensis	SOIL	defense_system-PF	224	11635	0.0192523
101571	patric	soil	Proteobacteria	Gammaproteobacteria	Burkholderiales	Burkholderiaceae	Burkholderia	Burkholderia ubonensis	SOIL	prophage-PF	55	11635	0.00472712
101571	patric	soil	Proteobacteria	Gammaproteobacteria	Burkholderiales	Burkholderiaceae	Burkholderia	Burkholderia ubonensis	SOIL	plasmid-PF	18	11635	0.00154706
101571	patric	soil	Proteobacteria	Gammaproteobacteria	Burkholderiales	Burkholderiaceae	Burkholderia	Burkholderia ubonensis	SOIL	transposon-PF	38	11635	0.00326601
101571	patric	soil	Proteobacteria	Gammaproteobacteria	Burkholderiales	Burkholderiaceae	Burkholderia	Burkholderia ubonensis	SOIL	defense_system-PF	231	12037	0.0191908
101571	patric	soil	Proteobacteria	Gammaproteobacteria	Burkholderiales	Burkholderiaceae	Burkholderia	Burkholderia ubonensis	SOIL	prophage-PF	63	12037	0.00523386
101571	patric	soil	Proteobacteria	Gammaproteobacteria	Burkholderiales	Burkholderiaceae	Burkholderia	Burkholderia ubonensis	SOIL	plasmid-PF	32	12037	0.00265847
101571	patric	soil	Proteobacteria	Gammaproteobacteria	Burkholderiales	Burkholderiaceae	Burkholderia	Burkholderia ubonensis	SOIL	transposon-PF	88	12037	0.00731079
101571	patric	soil	Proteobacteria	Gammaproteobacteria	Burkholderiales	Burkholderiaceae	Burkholderia	Burkholderia ubonensis	SOIL	defense_system-PF	200	10792	0.0185322
101571	patric	soil	Proteobacteria	Gammaproteobacteria	Burkholderiales	Burkholderiaceae	Burkholderia	Burkholderia ubonensis	SOIL	prophage-PF	80	10792	0.0074129
101571	patric	soil	Proteobacteria	Gammaproteobacteria	Burkholderiales	Burkholderiaceae	Burkholderia	Burkholderia ubonensis	SOIL	plasmid-PF	23	10792	0.00213121
101571	patric	soil	Proteobacteria	Gammaproteobacteria	Burkholderiales	Burkholderiaceae	Burkholderia	Burkholderia ubonensis	SOIL	transposon-PF	39	10792	0.00361379
101571	patric	soil	Proteobacteria	Gammaproteobacteria	Burkholderiales	Burkholderiaceae	Burkholderia	Burkholderia ubonensis	SOIL	defense_system-PF	205	11709	0.0175079
101571	patric	soil	Proteobacteria	Gammaproteobacteria	Burkholderiales	Burkholderiaceae	Burkholderia	Burkholderia ubonensis	SOIL	prophage-PF	93	11709	0.00794261
101571	patric	soil	Proteobacteria	Gammaproteobacteria	Burkholderiales	Burkholderiaceae	Burkholderia	Burkholderia ubonensis	SOIL	plasmid-PF	23	11709	0.0019643
101571	patric	soil	Proteobacteria	Gammaproteobacteria	Burkholderiales	Burkholderiaceae	Burkholderia	Burkholderia ubonensis	SOIL	transposon-PF	37	11709	0.00315996
101571	patric	soil	Proteobacteria	Gammaproteobacteria	Burkholderiales	Burkholderiaceae	Burkholderia	Burkholderia ubonensis	SOIL	defense_system-PF	235	12100	0.0194215
101571	patric	soil	Proteobacteria	Gammaproteobacteria	Burkholderiales	Burkholderiaceae	Burkholderia	Burkholderia ubonensis	SOIL	prophage-PF	82	12100	0.00677686
101571	patric	soil	Proteobacteria	Gammaproteobacteria	Burkholderiales	Burkholderiaceae	Burkholderia	Burkholderia ubonensis	SOIL	plasmid-PF	30	12100	0.00247934
101571	patric	soil	Proteobacteria	Gammaproteobacteria	Burkholderiales	Burkholderiaceae	Burkholderia	Burkholderia ubonensis	SOIL	transposon-PF	52	12100	0.00429752
101571	patric	soil	Proteobacteria	Gammaproteobacteria	Burkholderiales	Burkholderiaceae	Burkholderia	Burkholderia ubonensis	SOIL	defense_system-PF	215	11693	0.0183871
101571	patric	soil	Proteobacteria	Gammaproteobacteria	Burkholderiales	Burkholderiaceae	Burkholderia	Burkholderia ubonensis	SOIL	prophage-PF	77	11693	0.00658514
101571	patric	soil	Proteobacteria	Gammaproteobacteria	Burkholderiales	Burkholderiaceae	Burkholderia	Burkholderia ubonensis	SOIL	plasmid-PF	18	11693	0.00153938
101571	patric	soil	Proteobacteria	Gammaproteobacteria	Burkholderiales	Burkholderiaceae	Burkholderia	Burkholderia ubonensis	SOIL	transposon-PF	34	11693	0.00290772
101571	patric	soil	Proteobacteria	Gammaproteobacteria	Burkholderiales	Burkholderiaceae	Burkholderia	Burkholderia ubonensis	SOIL	defense_system-PF	216	11485	0.0188071
101571	patric	soil	Proteobacteria	Gammaproteobacteria	Burkholderiales	Burkholderiaceae	Burkholderia	Burkholderia ubonensis	SOIL	prophage-PF	65	11485	0.00565956
101571	patric	soil	Proteobacteria	Gammaproteobacteria	Burkholderiales	Burkholderiaceae	Burkholderia	Burkholderia ubonensis	SOIL	plasmid-PF	20	11485	0.0017414
101571	patric	soil	Proteobacteria	Gammaproteobacteria	Burkholderiales	Burkholderiaceae	Burkholderia	Burkholderia ubonensis	SOIL	transposon-PF	41	11485	0.00356987
101571	patric	soil	Proteobacteria	Gammaproteobacteria	Burkholderiales	Burkholderiaceae	Burkholderia	Burkholderia ubonensis	SOIL	defense_system-PF	212	11510	0.0184188
101571	patric	soil	Proteobacteria	Gammaproteobacteria	Burkholderiales	Burkholderiaceae	Burkholderia	Burkholderia ubonensis	SOIL	prophage-PF	84	11510	0.007298
101571	patric	soil	Proteobacteria	Gammaproteobacteria	Burkholderiales	Burkholderiaceae	Burkholderia	Burkholderia ubonensis	SOIL	plasmid-PF	29	11510	0.00251955
101571	patric	soil	Proteobacteria	Gammaproteobacteria	Burkholderiales	Burkholderiaceae	Burkholderia	Burkholderia ubonensis	SOIL	transposon-PF	57	11510	0.00495222
101571	patric	soil	Proteobacteria	Gammaproteobacteria	Burkholderiales	Burkholderiaceae	Burkholderia	Burkholderia ubonensis	SOIL	defense_system-PF	203	11200	0.018125
101571	patric	soil	Proteobacteria	Gammaproteobacteria	Burkholderiales	Burkholderiaceae	Burkholderia	Burkholderia ubonensis	SOIL	prophage-PF	72	11200	0.00642857
101571	patric	soil	Proteobacteria	Gammaproteobacteria	Burkholderiales	Burkholderiaceae	Burkholderia	Burkholderia ubonensis	SOIL	plasmid-PF	20	11200	0.00178571
101571	patric	soil	Proteobacteria	Gammaproteobacteria	Burkholderiales	Burkholderiaceae	Burkholderia	Burkholderia ubonensis	SOIL	transposon-PF	13	11200	0.00116071
101571	patric	soil	Proteobacteria	Gammaproteobacteria	Burkholderiales	Burkholderiaceae	Burkholderia	Burkholderia ubonensis	SOIL	defense_system-PF	200	10933	0.0182932
101571	patric	soil	Proteobacteria	Gammaproteobacteria	Burkholderiales	Burkholderiaceae	Burkholderia	Burkholderia ubonensis	SOIL	prophage-PF	59	10933	0.00539651
101571	patric	soil	Proteobacteria	Gammaproteobacteria	Burkholderiales	Burkholderiaceae	Burkholderia	Burkholderia ubonensis	SOIL	plasmid-PF	19	10933	0.00173786
101571	patric	soil	Proteobacteria	Gammaproteobacteria	Burkholderiales	Burkholderiaceae	Burkholderia	Burkholderia ubonensis	SOIL	transposon-PF	21	10933	0.00192079
101571	patric	soil	Proteobacteria	Gammaproteobacteria	Burkholderiales	Burkholderiaceae	Burkholderia	Burkholderia ubonensis	SOIL	defense_system-PF	219	11556	0.0189512
101571	patric	soil	Proteobacteria	Gammaproteobacteria	Burkholderiales	Burkholderiaceae	Burkholderia	Burkholderia ubonensis	SOIL	prophage-PF	81	11556	0.00700935
101571	patric	soil	Proteobacteria	Gammaproteobacteria	Burkholderiales	Burkholderiaceae	Burkholderia	Burkholderia ubonensis	SOIL	plasmid-PF	32	11556	0.00276912
101571	patric	soil	Proteobacteria	Gammaproteobacteria	Burkholderiales	Burkholderiaceae	Burkholderia	Burkholderia ubonensis	SOIL	transposon-PF	33	11556	0.00285566
101571	patric	soil	Proteobacteria	Gammaproteobacteria	Burkholderiales	Burkholderiaceae	Burkholderia	Burkholderia ubonensis	SOIL	defense_system-PF	195	11073	0.0176104
101571	patric	soil	Proteobacteria	Gammaproteobacteria	Burkholderiales	Burkholderiaceae	Burkholderia	Burkholderia ubonensis	SOIL	prophage-PF	71	11073	0.00641199
101571	patric	soil	Proteobacteria	Gammaproteobacteria	Burkholderiales	Burkholderiaceae	Burkholderia	Burkholderia ubonensis	SOIL	plasmid-PF	27	11073	0.00243836
101571	patric	soil	Proteobacteria	Gammaproteobacteria	Burkholderiales	Burkholderiaceae	Burkholderia	Burkholderia ubonensis	SOIL	transposon-PF	27	11073	0.00243836
101571	patric	soil	Proteobacteria	Gammaproteobacteria	Burkholderiales	Burkholderiaceae	Burkholderia	Burkholderia ubonensis	SOIL	defense_system-PF	193	11015	0.0175216
101571	patric	soil	Proteobacteria	Gammaproteobacteria	Burkholderiales	Burkholderiaceae	Burkholderia	Burkholderia ubonensis	SOIL	prophage-PF	59	11015	0.00535633
101571	patric	soil	Proteobacteria	Gammaproteobacteria	Burkholderiales	Burkholderiaceae	Burkholderia	Burkholderia ubonensis	SOIL	plasmid-PF	22	11015	0.00199728
101571	patric	soil	Proteobacteria	Gammaproteobacteria	Burkholderiales	Burkholderiaceae	Burkholderia	Burkholderia ubonensis	SOIL	transposon-PF	25	11015	0.00226963
101571	patric	soil	Proteobacteria	Gammaproteobacteria	Burkholderiales	Burkholderiaceae	Burkholderia	Burkholderia ubonensis	SOIL	defense_system-PF	227	11665	0.0194599
101571	patric	soil	Proteobacteria	Gammaproteobacteria	Burkholderiales	Burkholderiaceae	Burkholderia	Burkholderia ubonensis	SOIL	prophage-PF	96	11665	0.00822975
101571	patric	soil	Proteobacteria	Gammaproteobacteria	Burkholderiales	Burkholderiaceae	Burkholderia	Burkholderia ubonensis	SOIL	plasmid-PF	27	11665	0.00231462
101571	patric	soil	Proteobacteria	Gammaproteobacteria	Burkholderiales	Burkholderiaceae	Burkholderia	Burkholderia ubonensis	SOIL	transposon-PF	54	11665	0.00462923
101571	patric	soil	Proteobacteria	Gammaproteobacteria	Burkholderiales	Burkholderiaceae	Burkholderia	Burkholderia ubonensis	SOIL	defense_system-PF	194	11197	0.0173261
101571	patric	soil	Proteobacteria	Gammaproteobacteria	Burkholderiales	Burkholderiaceae	Burkholderia	Burkholderia ubonensis	SOIL	prophage-PF	90	11197	0.00803787
101571	patric	soil	Proteobacteria	Gammaproteobacteria	Burkholderiales	Burkholderiaceae	Burkholderia	Burkholderia ubonensis	SOIL	plasmid-PF	20	11197	0.00178619
101571	patric	soil	Proteobacteria	Gammaproteobacteria	Burkholderiales	Burkholderiaceae	Burkholderia	Burkholderia ubonensis	SOIL	transposon-PF	30	11197	0.00267929
101571	patric	soil	Proteobacteria	Gammaproteobacteria	Burkholderiales	Burkholderiaceae	Burkholderia	Burkholderia ubonensis	SOIL	defense_system-PF	236	11339	0.0208131
101571	patric	soil	Proteobacteria	Gammaproteobacteria	Burkholderiales	Burkholderiaceae	Burkholderia	Burkholderia ubonensis	SOIL	prophage-PF	86	11339	0.00758444
101571	patric	soil	Proteobacteria	Gammaproteobacteria	Burkholderiales	Burkholderiaceae	Burkholderia	Burkholderia ubonensis	SOIL	plasmid-PF	23	11339	0.0020284
101571	patric	soil	Proteobacteria	Gammaproteobacteria	Burkholderiales	Burkholderiaceae	Burkholderia	Burkholderia ubonensis	SOIL	transposon-PF	47	11339	0.00414499
101571	patric	soil	Proteobacteria	Gammaproteobacteria	Burkholderiales	Burkholderiaceae	Burkholderia	Burkholderia ubonensis	SOIL	defense_system-PF	207	11841	0.0174816
101571	patric	soil	Proteobacteria	Gammaproteobacteria	Burkholderiales	Burkholderiaceae	Burkholderia	Burkholderia ubonensis	SOIL	prophage-PF	58	11841	0.00489823
101571	patric	soil	Proteobacteria	Gammaproteobacteria	Burkholderiales	Burkholderiaceae	Burkholderia	Burkholderia ubonensis	SOIL	plasmid-PF	22	11841	0.00185795
101571	patric	soil	Proteobacteria	Gammaproteobacteria	Burkholderiales	Burkholderiaceae	Burkholderia	Burkholderia ubonensis	SOIL	transposon-PF	33	11841	0.00278693
101571	patric	water	Proteobacteria	Gammaproteobacteria	Burkholderiales	Burkholderiaceae	Burkholderia	Burkholderia ubonensis	NPA	defense_system-PF	238	11956	0.0199063
101571	patric	water	Proteobacteria	Gammaproteobacteria	Burkholderiales	Burkholderiaceae	Burkholderia	Burkholderia ubonensis	NPA	plasmid-PF	26	11956	0.00217464
101571	patric	water	Proteobacteria	Gammaproteobacteria	Burkholderiales	Burkholderiaceae	Burkholderia	Burkholderia ubonensis	NPA	prophage-PF	81	11956	0.00677484
101571	patric	water	Proteobacteria	Gammaproteobacteria	Burkholderiales	Burkholderiaceae	Burkholderia	Burkholderia ubonensis	NPA	transposon-PF	54	11956	0.00451656
101571	patric	soil	Proteobacteria	Gammaproteobacteria	Burkholderiales	Burkholderiaceae	Burkholderia	Burkholderia ubonensis	SOIL	defense_system-PF	180	9534	0.0188798
101571	patric	soil	Proteobacteria	Gammaproteobacteria	Burkholderiales	Burkholderiaceae	Burkholderia	Burkholderia ubonensis	SOIL	prophage-PF	47	9534	0.00492973
101571	patric	soil	Proteobacteria	Gammaproteobacteria	Burkholderiales	Burkholderiaceae	Burkholderia	Burkholderia ubonensis	SOIL	plasmid-PF	16	9534	0.0016782
101571	patric	soil	Proteobacteria	Gammaproteobacteria	Burkholderiales	Burkholderiaceae	Burkholderia	Burkholderia ubonensis	SOIL	transposon-PF	22	9534	0.00230753
101571	patric	soil	Proteobacteria	Gammaproteobacteria	Burkholderiales	Burkholderiaceae	Burkholderia	Burkholderia ubonensis	SOIL	defense_system-PF	209	11414	0.0183108
101571	patric	soil	Proteobacteria	Gammaproteobacteria	Burkholderiales	Burkholderiaceae	Burkholderia	Burkholderia ubonensis	SOIL	prophage-PF	69	11414	0.00604521
101571	patric	soil	Proteobacteria	Gammaproteobacteria	Burkholderiales	Burkholderiaceae	Burkholderia	Burkholderia ubonensis	SOIL	plasmid-PF	38	11414	0.00332925
101571	patric	soil	Proteobacteria	Gammaproteobacteria	Burkholderiales	Burkholderiaceae	Burkholderia	Burkholderia ubonensis	SOIL	transposon-PF	117	11414	0.0102506
101571	patric	soil	Proteobacteria	Gammaproteobacteria	Burkholderiales	Burkholderiaceae	Burkholderia	Burkholderia ubonensis	SOIL	defense_system-PF	199	10717	0.0185686
101571	patric	soil	Proteobacteria	Gammaproteobacteria	Burkholderiales	Burkholderiaceae	Burkholderia	Burkholderia ubonensis	SOIL	prophage-PF	55	10717	0.00513203
101571	patric	soil	Proteobacteria	Gammaproteobacteria	Burkholderiales	Burkholderiaceae	Burkholderia	Burkholderia ubonensis	SOIL	plasmid-PF	20	10717	0.00186619
101571	patric	soil	Proteobacteria	Gammaproteobacteria	Burkholderiales	Burkholderiaceae	Burkholderia	Burkholderia ubonensis	SOIL	transposon-PF	21	10717	0.0019595
101571	patric	soil	Proteobacteria	Gammaproteobacteria	Burkholderiales	Burkholderiaceae	Burkholderia	Burkholderia ubonensis	SOIL	defense_system-PF	211	11551	0.0182668
101571	patric	soil	Proteobacteria	Gammaproteobacteria	Burkholderiales	Burkholderiaceae	Burkholderia	Burkholderia ubonensis	SOIL	prophage-PF	75	11551	0.00649294
101571	patric	soil	Proteobacteria	Gammaproteobacteria	Burkholderiales	Burkholderiaceae	Burkholderia	Burkholderia ubonensis	SOIL	plasmid-PF	21	11551	0.00181802
101571	patric	soil	Proteobacteria	Gammaproteobacteria	Burkholderiales	Burkholderiaceae	Burkholderia	Burkholderia ubonensis	SOIL	transposon-PF	32	11551	0.00277032
101571	patric	soil	Proteobacteria	Gammaproteobacteria	Burkholderiales	Burkholderiaceae	Burkholderia	Burkholderia ubonensis	SOIL	defense_system-PF	196	11149	0.0175801
101571	patric	soil	Proteobacteria	Gammaproteobacteria	Burkholderiales	Burkholderiaceae	Burkholderia	Burkholderia ubonensis	SOIL	prophage-PF	67	11149	0.00600951
101571	patric	soil	Proteobacteria	Gammaproteobacteria	Burkholderiales	Burkholderiaceae	Burkholderia	Burkholderia ubonensis	SOIL	plasmid-PF	22	11149	0.00197327
101571	patric	soil	Proteobacteria	Gammaproteobacteria	Burkholderiales	Burkholderiaceae	Burkholderia	Burkholderia ubonensis	SOIL	transposon-PF	36	11149	0.00322899
101571	patric	soil	Proteobacteria	Gammaproteobacteria	Burkholderiales	Burkholderiaceae	Burkholderia	Burkholderia ubonensis	SOIL	defense_system-PF	203	11511	0.0176353
101571	patric	soil	Proteobacteria	Gammaproteobacteria	Burkholderiales	Burkholderiaceae	Burkholderia	Burkholderia ubonensis	SOIL	prophage-PF	99	11511	0.00860047
101571	patric	soil	Proteobacteria	Gammaproteobacteria	Burkholderiales	Burkholderiaceae	Burkholderia	Burkholderia ubonensis	SOIL	plasmid-PF	34	11511	0.0029537
101571	patric	soil	Proteobacteria	Gammaproteobacteria	Burkholderiales	Burkholderiaceae	Burkholderia	Burkholderia ubonensis	SOIL	transposon-PF	95	11511	0.00825297
101571	patric	soil	Proteobacteria	Gammaproteobacteria	Burkholderiales	Burkholderiaceae	Burkholderia	Burkholderia ubonensis	SOIL	defense_system-PF	242	11874	0.0203807
101571	patric	soil	Proteobacteria	Gammaproteobacteria	Burkholderiales	Burkholderiaceae	Burkholderia	Burkholderia ubonensis	SOIL	prophage-PF	113	11874	0.00951659
101571	patric	soil	Proteobacteria	Gammaproteobacteria	Burkholderiales	Burkholderiaceae	Burkholderia	Burkholderia ubonensis	SOIL	plasmid-PF	27	11874	0.00227388
101571	patric	soil	Proteobacteria	Gammaproteobacteria	Burkholderiales	Burkholderiaceae	Burkholderia	Burkholderia ubonensis	SOIL	transposon-PF	57	11874	0.0048004
101571	patric	soil	Proteobacteria	Gammaproteobacteria	Burkholderiales	Burkholderiaceae	Burkholderia	Burkholderia ubonensis	SOIL	defense_system-PF	208	11577	0.0179667
101571	patric	soil	Proteobacteria	Gammaproteobacteria	Burkholderiales	Burkholderiaceae	Burkholderia	Burkholderia ubonensis	SOIL	prophage-PF	65	11577	0.00561458
101571	patric	soil	Proteobacteria	Gammaproteobacteria	Burkholderiales	Burkholderiaceae	Burkholderia	Burkholderia ubonensis	SOIL	plasmid-PF	30	11577	0.00259135
101571	patric	soil	Proteobacteria	Gammaproteobacteria	Burkholderiales	Burkholderiaceae	Burkholderia	Burkholderia ubonensis	SOIL	transposon-PF	44	11577	0.00380064
101571	patric	soil	Proteobacteria	Gammaproteobacteria	Burkholderiales	Burkholderiaceae	Burkholderia	Burkholderia ubonensis	SOIL	defense_system-PF	193	11181	0.0172614
101571	patric	soil	Proteobacteria	Gammaproteobacteria	Burkholderiales	Burkholderiaceae	Burkholderia	Burkholderia ubonensis	SOIL	prophage-PF	76	11181	0.00679725
101571	patric	soil	Proteobacteria	Gammaproteobacteria	Burkholderiales	Burkholderiaceae	Burkholderia	Burkholderia ubonensis	SOIL	plasmid-PF	18	11181	0.00160987
101571	patric	soil	Proteobacteria	Gammaproteobacteria	Burkholderiales	Burkholderiaceae	Burkholderia	Burkholderia ubonensis	SOIL	transposon-PF	26	11181	0.00232537
101571	patric	soil	Proteobacteria	Gammaproteobacteria	Burkholderiales	Burkholderiaceae	Burkholderia	Burkholderia ubonensis	SOIL	defense_system-PF	227	11924	0.0190372
101571	patric	soil	Proteobacteria	Gammaproteobacteria	Burkholderiales	Burkholderiaceae	Burkholderia	Burkholderia ubonensis	SOIL	prophage-PF	69	11924	0.00578665
101571	patric	soil	Proteobacteria	Gammaproteobacteria	Burkholderiales	Burkholderiaceae	Burkholderia	Burkholderia ubonensis	SOIL	plasmid-PF	23	11924	0.00192888
101571	patric	soil	Proteobacteria	Gammaproteobacteria	Burkholderiales	Burkholderiaceae	Burkholderia	Burkholderia ubonensis	SOIL	transposon-PF	35	11924	0.00293526
101571	patric	soil	Proteobacteria	Gammaproteobacteria	Burkholderiales	Burkholderiaceae	Burkholderia	Burkholderia ubonensis	SOIL	defense_system-PF	203	10515	0.0193058
101571	patric	soil	Proteobacteria	Gammaproteobacteria	Burkholderiales	Burkholderiaceae	Burkholderia	Burkholderia ubonensis	SOIL	prophage-PF	64	10515	0.00608654
101571	patric	soil	Proteobacteria	Gammaproteobacteria	Burkholderiales	Burkholderiaceae	Burkholderia	Burkholderia ubonensis	SOIL	plasmid-PF	18	10515	0.00171184
101571	patric	soil	Proteobacteria	Gammaproteobacteria	Burkholderiales	Burkholderiaceae	Burkholderia	Burkholderia ubonensis	SOIL	transposon-PF	21	10515	0.00199715
101571	patric	soil	Proteobacteria	Gammaproteobacteria	Burkholderiales	Burkholderiaceae	Burkholderia	Burkholderia ubonensis	SOIL	defense_system-PF	201	10849	0.0185271
101571	patric	soil	Proteobacteria	Gammaproteobacteria	Burkholderiales	Burkholderiaceae	Burkholderia	Burkholderia ubonensis	SOIL	prophage-PF	73	10849	0.00672873
101571	patric	soil	Proteobacteria	Gammaproteobacteria	Burkholderiales	Burkholderiaceae	Burkholderia	Burkholderia ubonensis	SOIL	plasmid-PF	23	10849	0.00212001
101571	patric	soil	Proteobacteria	Gammaproteobacteria	Burkholderiales	Burkholderiaceae	Burkholderia	Burkholderia ubonensis	SOIL	transposon-PF	26	10849	0.00239653
101571	patric	soil	Proteobacteria	Gammaproteobacteria	Burkholderiales	Burkholderiaceae	Burkholderia	Burkholderia ubonensis	SOIL	defense_system-PF	213	11529	0.0184751
101571	patric	soil	Proteobacteria	Gammaproteobacteria	Burkholderiales	Burkholderiaceae	Burkholderia	Burkholderia ubonensis	SOIL	prophage-PF	106	11529	0.00919421
101571	patric	soil	Proteobacteria	Gammaproteobacteria	Burkholderiales	Burkholderiaceae	Burkholderia	Burkholderia ubonensis	SOIL	plasmid-PF	19	11529	0.00164802
101571	patric	soil	Proteobacteria	Gammaproteobacteria	Burkholderiales	Burkholderiaceae	Burkholderia	Burkholderia ubonensis	SOIL	transposon-PF	13	11529	0.00112759
101571	patric	water	Proteobacteria	Gammaproteobacteria	Burkholderiales	Burkholderiaceae	Burkholderia	Burkholderia ubonensis	NPA	defense_system-PF	199	11156	0.0178379
101571	patric	water	Proteobacteria	Gammaproteobacteria	Burkholderiales	Burkholderiaceae	Burkholderia	Burkholderia ubonensis	NPA	plasmid-PF	20	11156	0.00179276
101571	patric	water	Proteobacteria	Gammaproteobacteria	Burkholderiales	Burkholderiaceae	Burkholderia	Burkholderia ubonensis	NPA	prophage-PF	88	11156	0.00788813
101571	patric	water	Proteobacteria	Gammaproteobacteria	Burkholderiales	Burkholderiaceae	Burkholderia	Burkholderia ubonensis	NPA	transposon-PF	20	11156	0.00179276
101571	patric	soil	Proteobacteria	Gammaproteobacteria	Burkholderiales	Burkholderiaceae	Burkholderia	Burkholderia ubonensis	SOIL	defense_system-PF	219	11541	0.0189758
101571	patric	soil	Proteobacteria	Gammaproteobacteria	Burkholderiales	Burkholderiaceae	Burkholderia	Burkholderia ubonensis	SOIL	prophage-PF	63	11541	0.0054588
101571	patric	soil	Proteobacteria	Gammaproteobacteria	Burkholderiales	Burkholderiaceae	Burkholderia	Burkholderia ubonensis	SOIL	plasmid-PF	30	11541	0.00259943
101571	patric	soil	Proteobacteria	Gammaproteobacteria	Burkholderiales	Burkholderiaceae	Burkholderia	Burkholderia ubonensis	SOIL	transposon-PF	34	11541	0.00294602
101571	patric	soil	Proteobacteria	Gammaproteobacteria	Burkholderiales	Burkholderiaceae	Burkholderia	Burkholderia ubonensis	SOIL	defense_system-PF	188	10987	0.0171111
101571	patric	soil	Proteobacteria	Gammaproteobacteria	Burkholderiales	Burkholderiaceae	Burkholderia	Burkholderia ubonensis	SOIL	prophage-PF	66	10987	0.0060071
101571	patric	soil	Proteobacteria	Gammaproteobacteria	Burkholderiales	Burkholderiaceae	Burkholderia	Burkholderia ubonensis	SOIL	plasmid-PF	21	10987	0.00191135
101571	patric	soil	Proteobacteria	Gammaproteobacteria	Burkholderiales	Burkholderiaceae	Burkholderia	Burkholderia ubonensis	SOIL	transposon-PF	23	10987	0.00209338
101571	patric		Proteobacteria	Gammaproteobacteria	Burkholderiales	Burkholderiaceae	Burkholderia	Burkholderia ubonensis	SOIL	defense_system-PF	219	11409	0.0191954
101571	patric		Proteobacteria	Gammaproteobacteria	Burkholderiales	Burkholderiaceae	Burkholderia	Burkholderia ubonensis	SOIL	prophage-PF	84	11409	0.00736261
101571	patric		Proteobacteria	Gammaproteobacteria	Burkholderiales	Burkholderiaceae	Burkholderia	Burkholderia ubonensis	SOIL	plasmid-PF	26	11409	0.0022789
101571	patric		Proteobacteria	Gammaproteobacteria	Burkholderiales	Burkholderiaceae	Burkholderia	Burkholderia ubonensis	SOIL	transposon-PF	49	11409	0.00429486
101571	patric	soil	Proteobacteria	Gammaproteobacteria	Burkholderiales	Burkholderiaceae	Burkholderia	Burkholderia ubonensis	SOIL	defense_system-PF	191	10881	0.0175535
101571	patric	soil	Proteobacteria	Gammaproteobacteria	Burkholderiales	Burkholderiaceae	Burkholderia	Burkholderia ubonensis	SOIL	prophage-PF	53	10881	0.00487088
101571	patric	soil	Proteobacteria	Gammaproteobacteria	Burkholderiales	Burkholderiaceae	Burkholderia	Burkholderia ubonensis	SOIL	plasmid-PF	19	10881	0.00174616
101571	patric	soil	Proteobacteria	Gammaproteobacteria	Burkholderiales	Burkholderiaceae	Burkholderia	Burkholderia ubonensis	SOIL	transposon-PF	22	10881	0.00202187
101571	patric	soil	Proteobacteria	Gammaproteobacteria	Burkholderiales	Burkholderiaceae	Burkholderia	Burkholderia ubonensis	SOIL	defense_system-PF	215	11483	0.0187233
101571	patric	soil	Proteobacteria	Gammaproteobacteria	Burkholderiales	Burkholderiaceae	Burkholderia	Burkholderia ubonensis	SOIL	prophage-PF	80	11483	0.00696682
101571	patric	soil	Proteobacteria	Gammaproteobacteria	Burkholderiales	Burkholderiaceae	Burkholderia	Burkholderia ubonensis	SOIL	plasmid-PF	17	11483	0.00148045
101571	patric	soil	Proteobacteria	Gammaproteobacteria	Burkholderiales	Burkholderiaceae	Burkholderia	Burkholderia ubonensis	SOIL	transposon-PF	43	11483	0.00374467
101571	patric	soil	Proteobacteria	Gammaproteobacteria	Burkholderiales	Burkholderiaceae	Burkholderia	Burkholderia ubonensis	SOIL	defense_system-PF	211	11797	0.0178859
101571	patric	soil	Proteobacteria	Gammaproteobacteria	Burkholderiales	Burkholderiaceae	Burkholderia	Burkholderia ubonensis	SOIL	prophage-PF	77	11797	0.00652708
101571	patric	soil	Proteobacteria	Gammaproteobacteria	Burkholderiales	Burkholderiaceae	Burkholderia	Burkholderia ubonensis	SOIL	plasmid-PF	21	11797	0.00178011
101571	patric	soil	Proteobacteria	Gammaproteobacteria	Burkholderiales	Burkholderiaceae	Burkholderia	Burkholderia ubonensis	SOIL	transposon-PF	36	11797	0.00305162
101571	patric	soil	Proteobacteria	Gammaproteobacteria	Burkholderiales	Burkholderiaceae	Burkholderia	Burkholderia ubonensis	SOIL	defense_system-PF	191	10668	0.017904
101571	patric	soil	Proteobacteria	Gammaproteobacteria	Burkholderiales	Burkholderiaceae	Burkholderia	Burkholderia ubonensis	SOIL	prophage-PF	76	10668	0.00712411
101571	patric	soil	Proteobacteria	Gammaproteobacteria	Burkholderiales	Burkholderiaceae	Burkholderia	Burkholderia ubonensis	SOIL	plasmid-PF	19	10668	0.00178103
101571	patric	soil	Proteobacteria	Gammaproteobacteria	Burkholderiales	Burkholderiaceae	Burkholderia	Burkholderia ubonensis	SOIL	transposon-PF	23	10668	0.00215598
101571	patric	water	Proteobacteria	Gammaproteobacteria	Burkholderiales	Burkholderiaceae	Burkholderia	Burkholderia ubonensis	NPA	defense_system-PF	212	11628	0.0182319
101571	patric	water	Proteobacteria	Gammaproteobacteria	Burkholderiales	Burkholderiaceae	Burkholderia	Burkholderia ubonensis	NPA	plasmid-PF	20	11628	0.00171999
101571	patric	water	Proteobacteria	Gammaproteobacteria	Burkholderiales	Burkholderiaceae	Burkholderia	Burkholderia ubonensis	NPA	prophage-PF	85	11628	0.00730994
101571	patric	water	Proteobacteria	Gammaproteobacteria	Burkholderiales	Burkholderiaceae	Burkholderia	Burkholderia ubonensis	NPA	transposon-PF	33	11628	0.00283798
101571	patric	soil	Proteobacteria	Gammaproteobacteria	Burkholderiales	Burkholderiaceae	Burkholderia	Burkholderia ubonensis	SOIL	defense_system-PF	191	9814	0.019462
101571	patric	soil	Proteobacteria	Gammaproteobacteria	Burkholderiales	Burkholderiaceae	Burkholderia	Burkholderia ubonensis	SOIL	prophage-PF	61	9814	0.00621561
101571	patric	soil	Proteobacteria	Gammaproteobacteria	Burkholderiales	Burkholderiaceae	Burkholderia	Burkholderia ubonensis	SOIL	plasmid-PF	21	9814	0.0021398
101571	patric	soil	Proteobacteria	Gammaproteobacteria	Burkholderiales	Burkholderiaceae	Burkholderia	Burkholderia ubonensis	SOIL	transposon-PF	55	9814	0.00560424
101571	patric	soil	Proteobacteria	Gammaproteobacteria	Burkholderiales	Burkholderiaceae	Burkholderia	Burkholderia ubonensis	SOIL	defense_system-PF	206	11515	0.0178897
101571	patric	soil	Proteobacteria	Gammaproteobacteria	Burkholderiales	Burkholderiaceae	Burkholderia	Burkholderia ubonensis	SOIL	prophage-PF	96	11515	0.00833695
101571	patric	soil	Proteobacteria	Gammaproteobacteria	Burkholderiales	Burkholderiaceae	Burkholderia	Burkholderia ubonensis	SOIL	plasmid-PF	23	11515	0.00199739
101571	patric	soil	Proteobacteria	Gammaproteobacteria	Burkholderiales	Burkholderiaceae	Burkholderia	Burkholderia ubonensis	SOIL	transposon-PF	33	11515	0.00286583
101571	patric	soil	Proteobacteria	Gammaproteobacteria	Burkholderiales	Burkholderiaceae	Burkholderia	Burkholderia ubonensis	SOIL	defense_system-PF	204	11175	0.018255
101571	patric	soil	Proteobacteria	Gammaproteobacteria	Burkholderiales	Burkholderiaceae	Burkholderia	Burkholderia ubonensis	SOIL	prophage-PF	72	11175	0.00644295
101571	patric	soil	Proteobacteria	Gammaproteobacteria	Burkholderiales	Burkholderiaceae	Burkholderia	Burkholderia ubonensis	SOIL	plasmid-PF	18	11175	0.00161074
101571	patric	soil	Proteobacteria	Gammaproteobacteria	Burkholderiales	Burkholderiaceae	Burkholderia	Burkholderia ubonensis	SOIL	transposon-PF	31	11175	0.00277405
101571	patric	soil	Proteobacteria	Gammaproteobacteria	Burkholderiales	Burkholderiaceae	Burkholderia	Burkholderia ubonensis	SOIL	defense_system-PF	199	10845	0.0183495
101571	patric	soil	Proteobacteria	Gammaproteobacteria	Burkholderiales	Burkholderiaceae	Burkholderia	Burkholderia ubonensis	SOIL	prophage-PF	53	10845	0.00488704
101571	patric	soil	Proteobacteria	Gammaproteobacteria	Burkholderiales	Burkholderiaceae	Burkholderia	Burkholderia ubonensis	SOIL	plasmid-PF	19	10845	0.00175196
101571	patric	soil	Proteobacteria	Gammaproteobacteria	Burkholderiales	Burkholderiaceae	Burkholderia	Burkholderia ubonensis	SOIL	transposon-PF	25	10845	0.00230521
101571	patric	soil	Proteobacteria	Gammaproteobacteria	Burkholderiales	Burkholderiaceae	Burkholderia	Burkholderia ubonensis	SOIL	defense_system-PF	189	10761	0.0175634
101571	patric	soil	Proteobacteria	Gammaproteobacteria	Burkholderiales	Burkholderiaceae	Burkholderia	Burkholderia ubonensis	SOIL	prophage-PF	62	10761	0.00576155
101571	patric	soil	Proteobacteria	Gammaproteobacteria	Burkholderiales	Burkholderiaceae	Burkholderia	Burkholderia ubonensis	SOIL	plasmid-PF	19	10761	0.00176563
101571	patric	soil	Proteobacteria	Gammaproteobacteria	Burkholderiales	Burkholderiaceae	Burkholderia	Burkholderia ubonensis	SOIL	transposon-PF	27	10761	0.00250906
101571	patric	soil	Proteobacteria	Gammaproteobacteria	Burkholderiales	Burkholderiaceae	Burkholderia	Burkholderia ubonensis	SOIL	defense_system-PF	205	10761	0.0190503
101571	patric	soil	Proteobacteria	Gammaproteobacteria	Burkholderiales	Burkholderiaceae	Burkholderia	Burkholderia ubonensis	SOIL	prophage-PF	77	10761	0.00715547
101571	patric	soil	Proteobacteria	Gammaproteobacteria	Burkholderiales	Burkholderiaceae	Burkholderia	Burkholderia ubonensis	SOIL	plasmid-PF	29	10761	0.00269492
101571	patric	soil	Proteobacteria	Gammaproteobacteria	Burkholderiales	Burkholderiaceae	Burkholderia	Burkholderia ubonensis	SOIL	transposon-PF	26	10761	0.00241613
101571	patric	soil	Proteobacteria	Gammaproteobacteria	Burkholderiales	Burkholderiaceae	Burkholderia	Burkholderia ubonensis	SOIL	defense_system-PF	202	11565	0.0174665
101571	patric	soil	Proteobacteria	Gammaproteobacteria	Burkholderiales	Burkholderiaceae	Burkholderia	Burkholderia ubonensis	SOIL	prophage-PF	75	11565	0.00648508
101571	patric	soil	Proteobacteria	Gammaproteobacteria	Burkholderiales	Burkholderiaceae	Burkholderia	Burkholderia ubonensis	SOIL	plasmid-PF	19	11565	0.00164289
101571	patric	soil	Proteobacteria	Gammaproteobacteria	Burkholderiales	Burkholderiaceae	Burkholderia	Burkholderia ubonensis	SOIL	transposon-PF	28	11565	0.0024211
101571	patric	soil	Proteobacteria	Gammaproteobacteria	Burkholderiales	Burkholderiaceae	Burkholderia	Burkholderia ubonensis	SOIL	defense_system-PF	218	11689	0.01865
101571	patric	soil	Proteobacteria	Gammaproteobacteria	Burkholderiales	Burkholderiaceae	Burkholderia	Burkholderia ubonensis	SOIL	prophage-PF	88	11689	0.00752845
101571	patric	soil	Proteobacteria	Gammaproteobacteria	Burkholderiales	Burkholderiaceae	Burkholderia	Burkholderia ubonensis	SOIL	plasmid-PF	40	11689	0.00342202
101571	patric	soil	Proteobacteria	Gammaproteobacteria	Burkholderiales	Burkholderiaceae	Burkholderia	Burkholderia ubonensis	SOIL	transposon-PF	99	11689	0.0084695
101571	patric	soil	Proteobacteria	Gammaproteobacteria	Burkholderiales	Burkholderiaceae	Burkholderia	Burkholderia ubonensis	SOIL	defense_system-PF	206	11698	0.0176098
101571	patric	soil	Proteobacteria	Gammaproteobacteria	Burkholderiales	Burkholderiaceae	Burkholderia	Burkholderia ubonensis	SOIL	prophage-PF	102	11698	0.00871944
101571	patric	soil	Proteobacteria	Gammaproteobacteria	Burkholderiales	Burkholderiaceae	Burkholderia	Burkholderia ubonensis	SOIL	plasmid-PF	26	11698	0.0022226
101571	patric	soil	Proteobacteria	Gammaproteobacteria	Burkholderiales	Burkholderiaceae	Burkholderia	Burkholderia ubonensis	SOIL	transposon-PF	98	11698	0.0083775
101571	patric	soil	Proteobacteria	Gammaproteobacteria	Burkholderiales	Burkholderiaceae	Burkholderia	Burkholderia ubonensis	SOIL	defense_system-PF	200	10840	0.0184502
101571	patric	soil	Proteobacteria	Gammaproteobacteria	Burkholderiales	Burkholderiaceae	Burkholderia	Burkholderia ubonensis	SOIL	prophage-PF	69	10840	0.00636531
101571	patric	soil	Proteobacteria	Gammaproteobacteria	Burkholderiales	Burkholderiaceae	Burkholderia	Burkholderia ubonensis	SOIL	plasmid-PF	18	10840	0.00166052
101571	patric	soil	Proteobacteria	Gammaproteobacteria	Burkholderiales	Burkholderiaceae	Burkholderia	Burkholderia ubonensis	SOIL	transposon-PF	21	10840	0.00193727
101571	patric	soil	Proteobacteria	Gammaproteobacteria	Burkholderiales	Burkholderiaceae	Burkholderia	Burkholderia ubonensis	SOIL	defense_system-PF	198	11044	0.0179283
101571	patric	soil	Proteobacteria	Gammaproteobacteria	Burkholderiales	Burkholderiaceae	Burkholderia	Burkholderia ubonensis	SOIL	prophage-PF	77	11044	0.00697211
101571	patric	soil	Proteobacteria	Gammaproteobacteria	Burkholderiales	Burkholderiaceae	Burkholderia	Burkholderia ubonensis	SOIL	plasmid-PF	18	11044	0.00162984
101571	patric	soil	Proteobacteria	Gammaproteobacteria	Burkholderiales	Burkholderiaceae	Burkholderia	Burkholderia ubonensis	SOIL	transposon-PF	16	11044	0.00144875
101571	patric	soil	Proteobacteria	Gammaproteobacteria	Burkholderiales	Burkholderiaceae	Burkholderia	Burkholderia ubonensis	SOIL	defense_system-PF	198	11651	0.0169942
101571	patric	soil	Proteobacteria	Gammaproteobacteria	Burkholderiales	Burkholderiaceae	Burkholderia	Burkholderia ubonensis	SOIL	prophage-PF	61	11651	0.0052356
101571	patric	soil	Proteobacteria	Gammaproteobacteria	Burkholderiales	Burkholderiaceae	Burkholderia	Burkholderia ubonensis	SOIL	plasmid-PF	21	11651	0.00180242
101571	patric	soil	Proteobacteria	Gammaproteobacteria	Burkholderiales	Burkholderiaceae	Burkholderia	Burkholderia ubonensis	SOIL	transposon-PF	25	11651	0.00214574
101571	patric	soil	Proteobacteria	Gammaproteobacteria	Burkholderiales	Burkholderiaceae	Burkholderia	Burkholderia ubonensis	SOIL	defense_system-PF	214	11605	0.0184403
101571	patric	soil	Proteobacteria	Gammaproteobacteria	Burkholderiales	Burkholderiaceae	Burkholderia	Burkholderia ubonensis	SOIL	prophage-PF	56	11605	0.00482551
101571	patric	soil	Proteobacteria	Gammaproteobacteria	Burkholderiales	Burkholderiaceae	Burkholderia	Burkholderia ubonensis	SOIL	plasmid-PF	40	11605	0.00344679
101571	patric	soil	Proteobacteria	Gammaproteobacteria	Burkholderiales	Burkholderiaceae	Burkholderia	Burkholderia ubonensis	SOIL	transposon-PF	51	11605	0.00439466
101571	patric	soil	Proteobacteria	Gammaproteobacteria	Burkholderiales	Burkholderiaceae	Burkholderia	Burkholderia ubonensis	SOIL	defense_system-PF	232	11805	0.0196527
101571	patric	soil	Proteobacteria	Gammaproteobacteria	Burkholderiales	Burkholderiaceae	Burkholderia	Burkholderia ubonensis	SOIL	prophage-PF	92	11805	0.00779331
101571	patric	soil	Proteobacteria	Gammaproteobacteria	Burkholderiales	Burkholderiaceae	Burkholderia	Burkholderia ubonensis	SOIL	plasmid-PF	22	11805	0.00186362
101571	patric	soil	Proteobacteria	Gammaproteobacteria	Burkholderiales	Burkholderiaceae	Burkholderia	Burkholderia ubonensis	SOIL	transposon-PF	40	11805	0.0033884
101571	patric	soil	Proteobacteria	Gammaproteobacteria	Burkholderiales	Burkholderiaceae	Burkholderia	Burkholderia ubonensis	SOIL	defense_system-PF	198	11294	0.0175314
101571	patric	soil	Proteobacteria	Gammaproteobacteria	Burkholderiales	Burkholderiaceae	Burkholderia	Burkholderia ubonensis	SOIL	prophage-PF	68	11294	0.0060209
101571	patric	soil	Proteobacteria	Gammaproteobacteria	Burkholderiales	Burkholderiaceae	Burkholderia	Burkholderia ubonensis	SOIL	plasmid-PF	32	11294	0.00283336
101571	patric	soil	Proteobacteria	Gammaproteobacteria	Burkholderiales	Burkholderiaceae	Burkholderia	Burkholderia ubonensis	SOIL	transposon-PF	89	11294	0.00788029
101571	patric	soil	Proteobacteria	Gammaproteobacteria	Burkholderiales	Burkholderiaceae	Burkholderia	Burkholderia ubonensis	SOIL	defense_system-PF	215	11378	0.0188961
101571	patric	soil	Proteobacteria	Gammaproteobacteria	Burkholderiales	Burkholderiaceae	Burkholderia	Burkholderia ubonensis	SOIL	prophage-PF	55	11378	0.00483389
101571	patric	soil	Proteobacteria	Gammaproteobacteria	Burkholderiales	Burkholderiaceae	Burkholderia	Burkholderia ubonensis	SOIL	plasmid-PF	18	11378	0.001582
101571	patric	soil	Proteobacteria	Gammaproteobacteria	Burkholderiales	Burkholderiaceae	Burkholderia	Burkholderia ubonensis	SOIL	transposon-PF	33	11378	0.00290033
101571	patric	plant	Proteobacteria	Gammaproteobacteria	Burkholderiales	Burkholderiaceae	Burkholderia	Burkholderia ubonensis	PA	defense_system-PF	188	10946	0.0171752
101571	patric	plant	Proteobacteria	Gammaproteobacteria	Burkholderiales	Burkholderiaceae	Burkholderia	Burkholderia ubonensis	PA	plasmid-PF	18	10946	0.00164444
101571	patric	plant	Proteobacteria	Gammaproteobacteria	Burkholderiales	Burkholderiaceae	Burkholderia	Burkholderia ubonensis	PA	prophage-PF	61	10946	0.00557281
101571	patric	plant	Proteobacteria	Gammaproteobacteria	Burkholderiales	Burkholderiaceae	Burkholderia	Burkholderia ubonensis	PA	transposon-PF	31	10946	0.00283208
101571	patric	soil	Proteobacteria	Gammaproteobacteria	Burkholderiales	Burkholderiaceae	Burkholderia	Burkholderia ubonensis	SOIL	defense_system-PF	229	12371	0.018511
101571	patric	soil	Proteobacteria	Gammaproteobacteria	Burkholderiales	Burkholderiaceae	Burkholderia	Burkholderia ubonensis	SOIL	prophage-PF	78	12371	0.00630507
101571	patric	soil	Proteobacteria	Gammaproteobacteria	Burkholderiales	Burkholderiaceae	Burkholderia	Burkholderia ubonensis	SOIL	plasmid-PF	56	12371	0.00452672
101571	patric	soil	Proteobacteria	Gammaproteobacteria	Burkholderiales	Burkholderiaceae	Burkholderia	Burkholderia ubonensis	SOIL	transposon-PF	266	12371	0.0215019
101571	patric	soil	Proteobacteria	Gammaproteobacteria	Burkholderiales	Burkholderiaceae	Burkholderia	Burkholderia ubonensis	SOIL	defense_system-PF	203	11150	0.0182063
101571	patric	soil	Proteobacteria	Gammaproteobacteria	Burkholderiales	Burkholderiaceae	Burkholderia	Burkholderia ubonensis	SOIL	prophage-PF	141	11150	0.0126457
101571	patric	soil	Proteobacteria	Gammaproteobacteria	Burkholderiales	Burkholderiaceae	Burkholderia	Burkholderia ubonensis	SOIL	plasmid-PF	35	11150	0.00313901
101571	patric	soil	Proteobacteria	Gammaproteobacteria	Burkholderiales	Burkholderiaceae	Burkholderia	Burkholderia ubonensis	SOIL	transposon-PF	165	11150	0.0147982
101571	patric	soil	Proteobacteria	Gammaproteobacteria	Burkholderiales	Burkholderiaceae	Burkholderia	Burkholderia ubonensis	SOIL	defense_system-PF	191	11283	0.0169281
101571	patric	soil	Proteobacteria	Gammaproteobacteria	Burkholderiales	Burkholderiaceae	Burkholderia	Burkholderia ubonensis	SOIL	prophage-PF	52	11283	0.0046087
101571	patric	soil	Proteobacteria	Gammaproteobacteria	Burkholderiales	Burkholderiaceae	Burkholderia	Burkholderia ubonensis	SOIL	plasmid-PF	17	11283	0.00150669
101571	patric	soil	Proteobacteria	Gammaproteobacteria	Burkholderiales	Burkholderiaceae	Burkholderia	Burkholderia ubonensis	SOIL	transposon-PF	29	11283	0.00257024
101571	patric	soil	Proteobacteria	Gammaproteobacteria	Burkholderiales	Burkholderiaceae	Burkholderia	Burkholderia ubonensis	SOIL	defense_system-PF	194	11648	0.0166552
101571	patric	soil	Proteobacteria	Gammaproteobacteria	Burkholderiales	Burkholderiaceae	Burkholderia	Burkholderia ubonensis	SOIL	prophage-PF	69	11648	0.00592376
101571	patric	soil	Proteobacteria	Gammaproteobacteria	Burkholderiales	Burkholderiaceae	Burkholderia	Burkholderia ubonensis	SOIL	plasmid-PF	21	11648	0.00180288
101571	patric	soil	Proteobacteria	Gammaproteobacteria	Burkholderiales	Burkholderiaceae	Burkholderia	Burkholderia ubonensis	SOIL	transposon-PF	42	11648	0.00360577
101571	patric	soil	Proteobacteria	Gammaproteobacteria	Burkholderiales	Burkholderiaceae	Burkholderia	Burkholderia ubonensis	SOIL	defense_system-PF	211	11512	0.0183287
101571	patric	soil	Proteobacteria	Gammaproteobacteria	Burkholderiales	Burkholderiaceae	Burkholderia	Burkholderia ubonensis	SOIL	prophage-PF	74	11512	0.00642808
101571	patric	soil	Proteobacteria	Gammaproteobacteria	Burkholderiales	Burkholderiaceae	Burkholderia	Burkholderia ubonensis	SOIL	plasmid-PF	24	11512	0.00208478
101571	patric	soil	Proteobacteria	Gammaproteobacteria	Burkholderiales	Burkholderiaceae	Burkholderia	Burkholderia ubonensis	SOIL	transposon-PF	83	11512	0.00720987
101571	patric	water	Proteobacteria	Gammaproteobacteria	Burkholderiales	Burkholderiaceae	Burkholderia	Burkholderia ubonensis	NPA	defense_system-PF	193	9889	0.0195166
101571	patric	water	Proteobacteria	Gammaproteobacteria	Burkholderiales	Burkholderiaceae	Burkholderia	Burkholderia ubonensis	NPA	plasmid-PF	22	9889	0.00222469
101571	patric	water	Proteobacteria	Gammaproteobacteria	Burkholderiales	Burkholderiaceae	Burkholderia	Burkholderia ubonensis	NPA	prophage-PF	55	9889	0.00556173
101571	patric	water	Proteobacteria	Gammaproteobacteria	Burkholderiales	Burkholderiaceae	Burkholderia	Burkholderia ubonensis	NPA	transposon-PF	59	9889	0.00596623
101571	patric	soil	Proteobacteria	Gammaproteobacteria	Burkholderiales	Burkholderiaceae	Burkholderia	Burkholderia ubonensis	SOIL	defense_system-PF	204	11299	0.0180547
101571	patric	soil	Proteobacteria	Gammaproteobacteria	Burkholderiales	Burkholderiaceae	Burkholderia	Burkholderia ubonensis	SOIL	prophage-PF	71	11299	0.00628374
101571	patric	soil	Proteobacteria	Gammaproteobacteria	Burkholderiales	Burkholderiaceae	Burkholderia	Burkholderia ubonensis	SOIL	plasmid-PF	18	11299	0.00159306
101571	patric	soil	Proteobacteria	Gammaproteobacteria	Burkholderiales	Burkholderiaceae	Burkholderia	Burkholderia ubonensis	SOIL	transposon-PF	32	11299	0.00283211
101571	patric	water	Proteobacteria	Gammaproteobacteria	Burkholderiales	Burkholderiaceae	Burkholderia	Burkholderia ubonensis	NPA	defense_system-PF	195	10952	0.017805
101571	patric	water	Proteobacteria	Gammaproteobacteria	Burkholderiales	Burkholderiaceae	Burkholderia	Burkholderia ubonensis	NPA	plasmid-PF	19	10952	0.00173484
101571	patric	water	Proteobacteria	Gammaproteobacteria	Burkholderiales	Burkholderiaceae	Burkholderia	Burkholderia ubonensis	NPA	prophage-PF	83	10952	0.00757852
101571	patric	water	Proteobacteria	Gammaproteobacteria	Burkholderiales	Burkholderiaceae	Burkholderia	Burkholderia ubonensis	NPA	transposon-PF	43	10952	0.00392622
101571	patric	soil	Proteobacteria	Gammaproteobacteria	Burkholderiales	Burkholderiaceae	Burkholderia	Burkholderia ubonensis	SOIL	defense_system-PF	225	11973	0.0187923
101571	patric	soil	Proteobacteria	Gammaproteobacteria	Burkholderiales	Burkholderiaceae	Burkholderia	Burkholderia ubonensis	SOIL	prophage-PF	94	11973	0.007851
101571	patric	soil	Proteobacteria	Gammaproteobacteria	Burkholderiales	Burkholderiaceae	Burkholderia	Burkholderia ubonensis	SOIL	plasmid-PF	21	11973	0.00175395
101571	patric	soil	Proteobacteria	Gammaproteobacteria	Burkholderiales	Burkholderiaceae	Burkholderia	Burkholderia ubonensis	SOIL	transposon-PF	39	11973	0.00325733
101571	patric	soil	Proteobacteria	Gammaproteobacteria	Burkholderiales	Burkholderiaceae	Burkholderia	Burkholderia ubonensis	SOIL	defense_system-PF	201	11900	0.0168908
101571	patric	soil	Proteobacteria	Gammaproteobacteria	Burkholderiales	Burkholderiaceae	Burkholderia	Burkholderia ubonensis	SOIL	prophage-PF	73	11900	0.00613445
101571	patric	soil	Proteobacteria	Gammaproteobacteria	Burkholderiales	Burkholderiaceae	Burkholderia	Burkholderia ubonensis	SOIL	plasmid-PF	26	11900	0.00218487
101571	patric	soil	Proteobacteria	Gammaproteobacteria	Burkholderiales	Burkholderiaceae	Burkholderia	Burkholderia ubonensis	SOIL	transposon-PF	64	11900	0.00537815
101571	patric	soil	Proteobacteria	Gammaproteobacteria	Burkholderiales	Burkholderiaceae	Burkholderia	Burkholderia ubonensis	SOIL	defense_system-PF	233	12514	0.0186191
101571	patric	soil	Proteobacteria	Gammaproteobacteria	Burkholderiales	Burkholderiaceae	Burkholderia	Burkholderia ubonensis	SOIL	prophage-PF	147	12514	0.0117468
101571	patric	soil	Proteobacteria	Gammaproteobacteria	Burkholderiales	Burkholderiaceae	Burkholderia	Burkholderia ubonensis	SOIL	plasmid-PF	37	12514	0.00295669
101571	patric	soil	Proteobacteria	Gammaproteobacteria	Burkholderiales	Burkholderiaceae	Burkholderia	Burkholderia ubonensis	SOIL	transposon-PF	94	12514	0.00751159
101571	patric	soil	Proteobacteria	Gammaproteobacteria	Burkholderiales	Burkholderiaceae	Burkholderia	Burkholderia ubonensis	SOIL	defense_system-PF	222	12072	0.0183897
101571	patric	soil	Proteobacteria	Gammaproteobacteria	Burkholderiales	Burkholderiaceae	Burkholderia	Burkholderia ubonensis	SOIL	prophage-PF	95	12072	0.00786945
101571	patric	soil	Proteobacteria	Gammaproteobacteria	Burkholderiales	Burkholderiaceae	Burkholderia	Burkholderia ubonensis	SOIL	plasmid-PF	28	12072	0.00231942
101571	patric	soil	Proteobacteria	Gammaproteobacteria	Burkholderiales	Burkholderiaceae	Burkholderia	Burkholderia ubonensis	SOIL	transposon-PF	50	12072	0.00414182
101571	patric	soil	Proteobacteria	Gammaproteobacteria	Burkholderiales	Burkholderiaceae	Burkholderia	Burkholderia ubonensis	SOIL	defense_system-PF	203	11062	0.0183511
101571	patric	soil	Proteobacteria	Gammaproteobacteria	Burkholderiales	Burkholderiaceae	Burkholderia	Burkholderia ubonensis	SOIL	prophage-PF	67	11062	0.00605677
101571	patric	soil	Proteobacteria	Gammaproteobacteria	Burkholderiales	Burkholderiaceae	Burkholderia	Burkholderia ubonensis	SOIL	plasmid-PF	20	11062	0.00180799
101571	patric	soil	Proteobacteria	Gammaproteobacteria	Burkholderiales	Burkholderiaceae	Burkholderia	Burkholderia ubonensis	SOIL	transposon-PF	21	11062	0.00189839
101571	patric	soil	Proteobacteria	Gammaproteobacteria	Burkholderiales	Burkholderiaceae	Burkholderia	Burkholderia ubonensis	SOIL	defense_system-PF	194	11407	0.0170071
101571	patric	soil	Proteobacteria	Gammaproteobacteria	Burkholderiales	Burkholderiaceae	Burkholderia	Burkholderia ubonensis	SOIL	prophage-PF	58	11407	0.0050846
101571	patric	soil	Proteobacteria	Gammaproteobacteria	Burkholderiales	Burkholderiaceae	Burkholderia	Burkholderia ubonensis	SOIL	plasmid-PF	18	11407	0.00157798
101571	patric	soil	Proteobacteria	Gammaproteobacteria	Burkholderiales	Burkholderiaceae	Burkholderia	Burkholderia ubonensis	SOIL	transposon-PF	27	11407	0.00236697
101571	patric	soil	Proteobacteria	Gammaproteobacteria	Burkholderiales	Burkholderiaceae	Burkholderia	Burkholderia ubonensis	SOIL	defense_system-PF	206	11639	0.0176991
101571	patric	soil	Proteobacteria	Gammaproteobacteria	Burkholderiales	Burkholderiaceae	Burkholderia	Burkholderia ubonensis	SOIL	prophage-PF	92	11639	0.00790446
101571	patric	soil	Proteobacteria	Gammaproteobacteria	Burkholderiales	Burkholderiaceae	Burkholderia	Burkholderia ubonensis	SOIL	plasmid-PF	32	11639	0.00274938
101571	patric	soil	Proteobacteria	Gammaproteobacteria	Burkholderiales	Burkholderiaceae	Burkholderia	Burkholderia ubonensis	SOIL	transposon-PF	94	11639	0.0080763
101572	patric	soil	Proteobacteria	Gammaproteobacteria	Burkholderiales	Burkholderiaceae	Burkholderia	Burkholderia ubonensis	SOIL	defense_system-PF	208	11748	0.0177051
101572	patric	soil	Proteobacteria	Gammaproteobacteria	Burkholderiales	Burkholderiaceae	Burkholderia	Burkholderia ubonensis	SOIL	prophage-PF	76	11748	0.00646919
101572	patric	soil	Proteobacteria	Gammaproteobacteria	Burkholderiales	Burkholderiaceae	Burkholderia	Burkholderia ubonensis	SOIL	plasmid-PF	21	11748	0.00178754
101572	patric	soil	Proteobacteria	Gammaproteobacteria	Burkholderiales	Burkholderiaceae	Burkholderia	Burkholderia ubonensis	SOIL	transposon-PF	41	11748	0.00348996
101572	patric	soil	Proteobacteria	Gammaproteobacteria	Burkholderiales	Burkholderiaceae	Burkholderia	Burkholderia ubonensis	SOIL	defense_system-PF	218	11839	0.0184137
101572	patric	soil	Proteobacteria	Gammaproteobacteria	Burkholderiales	Burkholderiaceae	Burkholderia	Burkholderia ubonensis	SOIL	prophage-PF	68	11839	0.00574373
101572	patric	soil	Proteobacteria	Gammaproteobacteria	Burkholderiales	Burkholderiaceae	Burkholderia	Burkholderia ubonensis	SOIL	plasmid-PF	18	11839	0.0015204
101572	patric	soil	Proteobacteria	Gammaproteobacteria	Burkholderiales	Burkholderiaceae	Burkholderia	Burkholderia ubonensis	SOIL	transposon-PF	43	11839	0.00363206
101572	patric	soil	Proteobacteria	Gammaproteobacteria	Burkholderiales	Burkholderiaceae	Burkholderia	Burkholderia ubonensis	SOIL	defense_system-PF	229	11536	0.0198509
101572	patric	soil	Proteobacteria	Gammaproteobacteria	Burkholderiales	Burkholderiaceae	Burkholderia	Burkholderia ubonensis	SOIL	prophage-PF	107	11536	0.00927531
101572	patric	soil	Proteobacteria	Gammaproteobacteria	Burkholderiales	Burkholderiaceae	Burkholderia	Burkholderia ubonensis	SOIL	plasmid-PF	32	11536	0.00277393
101572	patric	soil	Proteobacteria	Gammaproteobacteria	Burkholderiales	Burkholderiaceae	Burkholderia	Burkholderia ubonensis	SOIL	transposon-PF	27	11536	0.0023405
101572	patric	soil	Proteobacteria	Gammaproteobacteria	Burkholderiales	Burkholderiaceae	Burkholderia	Burkholderia ubonensis	SOIL	defense_system-PF	237	12209	0.0194119
101572	patric	soil	Proteobacteria	Gammaproteobacteria	Burkholderiales	Burkholderiaceae	Burkholderia	Burkholderia ubonensis	SOIL	prophage-PF	84	12209	0.00688017
101572	patric	soil	Proteobacteria	Gammaproteobacteria	Burkholderiales	Burkholderiaceae	Burkholderia	Burkholderia ubonensis	SOIL	plasmid-PF	25	12209	0.00204767
101572	patric	soil	Proteobacteria	Gammaproteobacteria	Burkholderiales	Burkholderiaceae	Burkholderia	Burkholderia ubonensis	SOIL	transposon-PF	58	12209	0.00475059
101572	patric	soil	Proteobacteria	Gammaproteobacteria	Burkholderiales	Burkholderiaceae	Burkholderia	Burkholderia ubonensis	SOIL	defense_system-PF	192	10880	0.0176471
101572	patric	soil	Proteobacteria	Gammaproteobacteria	Burkholderiales	Burkholderiaceae	Burkholderia	Burkholderia ubonensis	SOIL	prophage-PF	81	10880	0.00744485
101572	patric	soil	Proteobacteria	Gammaproteobacteria	Burkholderiales	Burkholderiaceae	Burkholderia	Burkholderia ubonensis	SOIL	plasmid-PF	18	10880	0.00165441
101572	patric	soil	Proteobacteria	Gammaproteobacteria	Burkholderiales	Burkholderiaceae	Burkholderia	Burkholderia ubonensis	SOIL	transposon-PF	26	10880	0.00238971
101572	patric	soil	Proteobacteria	Gammaproteobacteria	Burkholderiales	Burkholderiaceae	Burkholderia	Burkholderia ubonensis	SOIL	defense_system-PF	207	11394	0.0181675
101572	patric	soil	Proteobacteria	Gammaproteobacteria	Burkholderiales	Burkholderiaceae	Burkholderia	Burkholderia ubonensis	SOIL	prophage-PF	124	11394	0.0108829
101572	patric	soil	Proteobacteria	Gammaproteobacteria	Burkholderiales	Burkholderiaceae	Burkholderia	Burkholderia ubonensis	SOIL	plasmid-PF	23	11394	0.00201861
101572	patric	soil	Proteobacteria	Gammaproteobacteria	Burkholderiales	Burkholderiaceae	Burkholderia	Burkholderia ubonensis	SOIL	transposon-PF	26	11394	0.0022819
101572	patric	soil	Proteobacteria	Gammaproteobacteria	Burkholderiales	Burkholderiaceae	Burkholderia	Burkholderia ubonensis	SOIL	defense_system-PF	199	11475	0.017342
101572	patric	soil	Proteobacteria	Gammaproteobacteria	Burkholderiales	Burkholderiaceae	Burkholderia	Burkholderia ubonensis	SOIL	prophage-PF	92	11475	0.00801743
101572	patric	soil	Proteobacteria	Gammaproteobacteria	Burkholderiales	Burkholderiaceae	Burkholderia	Burkholderia ubonensis	SOIL	plasmid-PF	33	11475	0.00287582
101572	patric	soil	Proteobacteria	Gammaproteobacteria	Burkholderiales	Burkholderiaceae	Burkholderia	Burkholderia ubonensis	SOIL	transposon-PF	71	11475	0.00618736
101572	patric	soil	Proteobacteria	Gammaproteobacteria	Burkholderiales	Burkholderiaceae	Burkholderia	Burkholderia ubonensis	SOIL	defense_system-PF	201	11607	0.0173171
101572	patric	soil	Proteobacteria	Gammaproteobacteria	Burkholderiales	Burkholderiaceae	Burkholderia	Burkholderia ubonensis	SOIL	prophage-PF	97	11607	0.00835703
101572	patric	soil	Proteobacteria	Gammaproteobacteria	Burkholderiales	Burkholderiaceae	Burkholderia	Burkholderia ubonensis	SOIL	plasmid-PF	30	11607	0.00258465
101572	patric	soil	Proteobacteria	Gammaproteobacteria	Burkholderiales	Burkholderiaceae	Burkholderia	Burkholderia ubonensis	SOIL	transposon-PF	79	11607	0.00680624
101572	patric	soil	Proteobacteria	Gammaproteobacteria	Burkholderiales	Burkholderiaceae	Burkholderia	Burkholderia ubonensis	SOIL	defense_system-PF	194	10890	0.0178145
101572	patric	soil	Proteobacteria	Gammaproteobacteria	Burkholderiales	Burkholderiaceae	Burkholderia	Burkholderia ubonensis	SOIL	prophage-PF	77	10890	0.00707071
101572	patric	soil	Proteobacteria	Gammaproteobacteria	Burkholderiales	Burkholderiaceae	Burkholderia	Burkholderia ubonensis	SOIL	plasmid-PF	19	10890	0.00174472
101572	patric	soil	Proteobacteria	Gammaproteobacteria	Burkholderiales	Burkholderiaceae	Burkholderia	Burkholderia ubonensis	SOIL	transposon-PF	30	10890	0.00275482
101572	patric	soil	Proteobacteria	Gammaproteobacteria	Burkholderiales	Burkholderiaceae	Burkholderia	Burkholderia ubonensis	SOIL	defense_system-PF	214	11896	0.0179892
101572	patric	soil	Proteobacteria	Gammaproteobacteria	Burkholderiales	Burkholderiaceae	Burkholderia	Burkholderia ubonensis	SOIL	prophage-PF	63	11896	0.0052959
101572	patric	soil	Proteobacteria	Gammaproteobacteria	Burkholderiales	Burkholderiaceae	Burkholderia	Burkholderia ubonensis	SOIL	plasmid-PF	24	11896	0.00201748
101572	patric	soil	Proteobacteria	Gammaproteobacteria	Burkholderiales	Burkholderiaceae	Burkholderia	Burkholderia ubonensis	SOIL	transposon-PF	38	11896	0.00319435
101572	patric	soil	Proteobacteria	Gammaproteobacteria	Burkholderiales	Burkholderiaceae	Burkholderia	Burkholderia ubonensis	SOIL	defense_system-PF	242	11846	0.0204288
101572	patric	soil	Proteobacteria	Gammaproteobacteria	Burkholderiales	Burkholderiaceae	Burkholderia	Burkholderia ubonensis	SOIL	prophage-PF	103	11846	0.00869492
101572	patric	soil	Proteobacteria	Gammaproteobacteria	Burkholderiales	Burkholderiaceae	Burkholderia	Burkholderia ubonensis	SOIL	plasmid-PF	22	11846	0.00185717
101572	patric	soil	Proteobacteria	Gammaproteobacteria	Burkholderiales	Burkholderiaceae	Burkholderia	Burkholderia ubonensis	SOIL	transposon-PF	38	11846	0.00320783
101572	patric	soil	Proteobacteria	Gammaproteobacteria	Burkholderiales	Burkholderiaceae	Burkholderia	Burkholderia ubonensis	SOIL	defense_system-PF	213	11679	0.0182379
101572	patric	soil	Proteobacteria	Gammaproteobacteria	Burkholderiales	Burkholderiaceae	Burkholderia	Burkholderia ubonensis	SOIL	prophage-PF	82	11679	0.00702115
101572	patric	soil	Proteobacteria	Gammaproteobacteria	Burkholderiales	Burkholderiaceae	Burkholderia	Burkholderia ubonensis	SOIL	plasmid-PF	21	11679	0.0017981
101572	patric	soil	Proteobacteria	Gammaproteobacteria	Burkholderiales	Burkholderiaceae	Burkholderia	Burkholderia ubonensis	SOIL	transposon-PF	23	11679	0.00196935
101572	patric	soil	Proteobacteria	Gammaproteobacteria	Burkholderiales	Burkholderiaceae	Burkholderia	Burkholderia ubonensis	SOIL	defense_system-PF	208	11989	0.0173492
101572	patric	soil	Proteobacteria	Gammaproteobacteria	Burkholderiales	Burkholderiaceae	Burkholderia	Burkholderia ubonensis	SOIL	prophage-PF	110	11989	0.00917508
101572	patric	soil	Proteobacteria	Gammaproteobacteria	Burkholderiales	Burkholderiaceae	Burkholderia	Burkholderia ubonensis	SOIL	plasmid-PF	30	11989	0.00250229
101572	patric	soil	Proteobacteria	Gammaproteobacteria	Burkholderiales	Burkholderiaceae	Burkholderia	Burkholderia ubonensis	SOIL	transposon-PF	135	11989	0.0112603
101572	patric	soil	Proteobacteria	Gammaproteobacteria	Burkholderiales	Burkholderiaceae	Burkholderia	Burkholderia ubonensis	SOIL	defense_system-PF	235	12100	0.0194215
101572	patric	soil	Proteobacteria	Gammaproteobacteria	Burkholderiales	Burkholderiaceae	Burkholderia	Burkholderia ubonensis	SOIL	prophage-PF	114	12100	0.00942149
101572	patric	soil	Proteobacteria	Gammaproteobacteria	Burkholderiales	Burkholderiaceae	Burkholderia	Burkholderia ubonensis	SOIL	plasmid-PF	35	12100	0.00289256
101572	patric	soil	Proteobacteria	Gammaproteobacteria	Burkholderiales	Burkholderiaceae	Burkholderia	Burkholderia ubonensis	SOIL	transposon-PF	65	12100	0.0053719
101572	patric	soil	Proteobacteria	Gammaproteobacteria	Burkholderiales	Burkholderiaceae	Burkholderia	Burkholderia ubonensis	SOIL	defense_system-PF	237	12000	0.01975
101572	patric	soil	Proteobacteria	Gammaproteobacteria	Burkholderiales	Burkholderiaceae	Burkholderia	Burkholderia ubonensis	SOIL	prophage-PF	95	12000	0.00791667
101572	patric	soil	Proteobacteria	Gammaproteobacteria	Burkholderiales	Burkholderiaceae	Burkholderia	Burkholderia ubonensis	SOIL	plasmid-PF	27	12000	0.00225
101572	patric	soil	Proteobacteria	Gammaproteobacteria	Burkholderiales	Burkholderiaceae	Burkholderia	Burkholderia ubonensis	SOIL	transposon-PF	70	12000	0.00583333
101572	patric	soil	Proteobacteria	Gammaproteobacteria	Burkholderiales	Burkholderiaceae	Burkholderia	Burkholderia ubonensis	SOIL	defense_system-PF	217	11826	0.0183494
101572	patric	soil	Proteobacteria	Gammaproteobacteria	Burkholderiales	Burkholderiaceae	Burkholderia	Burkholderia ubonensis	SOIL	prophage-PF	91	11826	0.00769491
101572	patric	soil	Proteobacteria	Gammaproteobacteria	Burkholderiales	Burkholderiaceae	Burkholderia	Burkholderia ubonensis	SOIL	plasmid-PF	21	11826	0.00177575
101572	patric	soil	Proteobacteria	Gammaproteobacteria	Burkholderiales	Burkholderiaceae	Burkholderia	Burkholderia ubonensis	SOIL	transposon-PF	49	11826	0.00414341
101572	patric	soil	Proteobacteria	Gammaproteobacteria	Burkholderiales	Burkholderiaceae	Burkholderia	Burkholderia ubonensis	SOIL	defense_system-PF	233	11843	0.0196741
101572	patric	soil	Proteobacteria	Gammaproteobacteria	Burkholderiales	Burkholderiaceae	Burkholderia	Burkholderia ubonensis	SOIL	prophage-PF	99	11843	0.00835937
101572	patric	soil	Proteobacteria	Gammaproteobacteria	Burkholderiales	Burkholderiaceae	Burkholderia	Burkholderia ubonensis	SOIL	plasmid-PF	29	11843	0.0024487
101572	patric	soil	Proteobacteria	Gammaproteobacteria	Burkholderiales	Burkholderiaceae	Burkholderia	Burkholderia ubonensis	SOIL	transposon-PF	56	11843	0.00472853
101572	patric	soil	Proteobacteria	Gammaproteobacteria	Burkholderiales	Burkholderiaceae	Burkholderia	Burkholderia ubonensis	SOIL	defense_system-PF	218	11960	0.0182274
101572	patric	soil	Proteobacteria	Gammaproteobacteria	Burkholderiales	Burkholderiaceae	Burkholderia	Burkholderia ubonensis	SOIL	prophage-PF	90	11960	0.00752508
101572	patric	soil	Proteobacteria	Gammaproteobacteria	Burkholderiales	Burkholderiaceae	Burkholderia	Burkholderia ubonensis	SOIL	plasmid-PF	19	11960	0.00158863
101572	patric	soil	Proteobacteria	Gammaproteobacteria	Burkholderiales	Burkholderiaceae	Burkholderia	Burkholderia ubonensis	SOIL	transposon-PF	51	11960	0.00426421
101572	patric	soil	Proteobacteria	Gammaproteobacteria	Burkholderiales	Burkholderiaceae	Burkholderia	Burkholderia ubonensis	SOIL	defense_system-PF	208	11376	0.0182841
101572	patric	soil	Proteobacteria	Gammaproteobacteria	Burkholderiales	Burkholderiaceae	Burkholderia	Burkholderia ubonensis	SOIL	prophage-PF	69	11376	0.0060654
101572	patric	soil	Proteobacteria	Gammaproteobacteria	Burkholderiales	Burkholderiaceae	Burkholderia	Burkholderia ubonensis	SOIL	plasmid-PF	27	11376	0.00237342
101572	patric	soil	Proteobacteria	Gammaproteobacteria	Burkholderiales	Burkholderiaceae	Burkholderia	Burkholderia ubonensis	SOIL	transposon-PF	31	11376	0.00272503
1.02736e+06	patric	enteric septicemia isolated diseased oscar fish guangzhou china diseased oscar fish	Proteobacteria	Gammaproteobacteria	Enterobacterales	Enterobacteriaceae	Edwardsiella	Edwardsiella tarda	NPA	defense_system-PF	169	5928	0.0285088
1.02736e+06	patric	enteric septicemia isolated diseased oscar fish guangzhou china diseased oscar fish	Proteobacteria	Gammaproteobacteria	Enterobacterales	Enterobacteriaceae	Edwardsiella	Edwardsiella tarda	NPA	plasmid-PF	21	5928	0.00354251
1.02736e+06	patric	enteric septicemia isolated diseased oscar fish guangzhou china diseased oscar fish	Proteobacteria	Gammaproteobacteria	Enterobacterales	Enterobacteriaceae	Edwardsiella	Edwardsiella tarda	NPA	prophage-PF	92	5928	0.0155196
1.02736e+06	patric	enteric septicemia isolated diseased oscar fish guangzhou china diseased oscar fish	Proteobacteria	Gammaproteobacteria	Enterobacterales	Enterobacteriaceae	Edwardsiella	Edwardsiella tarda	NPA	transposon-PF	16	5928	0.00269906
1.02874e+06	patric	tidal flat	Bacteroidota	Bacteroidia	Flavobacteriales	Flavobacteriaceae	Arenibacter	Arenibacter hampyeongensis	NPA	defense_system-PF	196	7662	0.0255808
1.02874e+06	patric	tidal flat	Bacteroidota	Bacteroidia	Flavobacteriales	Flavobacteriaceae	Arenibacter	Arenibacter hampyeongensis	NPA	plasmid-PF	10	7662	0.00130514
1.02874e+06	patric	tidal flat	Bacteroidota	Bacteroidia	Flavobacteriales	Flavobacteriaceae	Arenibacter	Arenibacter hampyeongensis	NPA	prophage-PF	55	7662	0.00717828
1.02874e+06	patric	tidal flat	Bacteroidota	Bacteroidia	Flavobacteriales	Flavobacteriaceae	Arenibacter	Arenibacter hampyeongensis	NPA	transposon-PF	21	7662	0.0027408
1.0288e+06	patric	galega officinalis root nodule	Proteobacteria	Alphaproteobacteria	Rhizobiales	Rhizobiaceae	Neorhizobium	Neorhizobium galegae	PA	defense_system-PF	326	10007	0.0325772
1.0288e+06	patric	galega officinalis root nodule	Proteobacteria	Alphaproteobacteria	Rhizobiales	Rhizobiaceae	Neorhizobium	Neorhizobium galegae	PA	plasmid-PF	25	10007	0.00249825
1.0288e+06	patric	galega officinalis root nodule	Proteobacteria	Alphaproteobacteria	Rhizobiales	Rhizobiaceae	Neorhizobium	Neorhizobium galegae	PA	prophage-PF	49	10007	0.00489657
1.0288e+06	patric	galega officinalis root nodule	Proteobacteria	Alphaproteobacteria	Rhizobiales	Rhizobiaceae	Neorhizobium	Neorhizobium galegae	PA	transposon-PF	46	10007	0.00459678
1.02982e+06	patric	pencil streaked rabbitfish siganus doliatus intestines	Actinobacteriota	Actinomycetia	Actinomycetales	Micrococcaceae	Kocuria	Kocuria rhizophila	NPA	defense_system-PF	146	3816	0.03826
1.02982e+06	patric	pencil streaked rabbitfish siganus doliatus intestines	Actinobacteriota	Actinomycetia	Actinomycetales	Micrococcaceae	Kocuria	Kocuria rhizophila	NPA	plasmid-PF	7	3816	0.00183438
1.02982e+06	patric	pencil streaked rabbitfish siganus doliatus intestines	Actinobacteriota	Actinomycetia	Actinomycetales	Micrococcaceae	Kocuria	Kocuria rhizophila	NPA	prophage-PF	19	3816	0.00497904
1.02982e+06	patric	pencil streaked rabbitfish siganus doliatus intestines	Actinobacteriota	Actinomycetia	Actinomycetales	Micrococcaceae	Kocuria	Kocuria rhizophila	NPA	transposon-PF	26	3816	0.00681342
1.02998e+06	patric	human homo sapiens	Proteobacteria	Gammaproteobacteria	Enterobacterales	Enterobacteriaceae	Salmonella	Salmonella enterica	NPA	defense_system-PF	169	7553	0.0223752
1.02998e+06	patric	human homo sapiens	Proteobacteria	Gammaproteobacteria	Enterobacterales	Enterobacteriaceae	Salmonella	Salmonella enterica	NPA	plasmid-PF	20	7553	0.00264795
1.02998e+06	patric	human homo sapiens	Proteobacteria	Gammaproteobacteria	Enterobacterales	Enterobacteriaceae	Salmonella	Salmonella enterica	NPA	prophage-PF	27	7553	0.00357474
1.02998e+06	patric	human homo sapiens	Proteobacteria	Gammaproteobacteria	Enterobacterales	Enterobacteriaceae	Salmonella	Salmonella enterica	NPA	transposon-PF	12	7553	0.00158877
1.03e+06	patric	turkey meleagris gallopavo	Proteobacteria	Gammaproteobacteria	Enterobacterales	Enterobacteriaceae	Salmonella	Salmonella enterica	NPA	defense_system-PF	217	8229	0.0263702
1.03e+06	patric	turkey meleagris gallopavo	Proteobacteria	Gammaproteobacteria	Enterobacterales	Enterobacteriaceae	Salmonella	Salmonella enterica	NPA	plasmid-PF	57	8229	0.00692672
1.03e+06	patric	turkey meleagris gallopavo	Proteobacteria	Gammaproteobacteria	Enterobacterales	Enterobacteriaceae	Salmonella	Salmonella enterica	NPA	prophage-PF	133	8229	0.0161624
1.03e+06	patric	turkey meleagris gallopavo	Proteobacteria	Gammaproteobacteria	Enterobacterales	Enterobacteriaceae	Salmonella	Salmonella enterica	NPA	transposon-PF	25	8229	0.00303804
1.03016e+06	patric	activated sludge	Proteobacteria	Alphaproteobacteria	Sphingomonadales	Sphingomonadaceae	Sphingomonas_E	Sphingomonas_E sp002151445	NPA	defense_system-PF	132	6556	0.0201342
1.03016e+06	patric	activated sludge	Proteobacteria	Alphaproteobacteria	Sphingomonadales	Sphingomonadaceae	Sphingomonas_E	Sphingomonas_E sp002151445	NPA	plasmid-PF	25	6556	0.0038133
1.03016e+06	patric	activated sludge	Proteobacteria	Alphaproteobacteria	Sphingomonadales	Sphingomonadaceae	Sphingomonas_E	Sphingomonas_E sp002151445	NPA	prophage-PF	47	6556	0.007169
1.03016e+06	patric	activated sludge	Proteobacteria	Alphaproteobacteria	Sphingomonadales	Sphingomonadaceae	Sphingomonas_E	Sphingomonas_E sp002151445	NPA	transposon-PF	46	6556	0.00701647
1.0339e+06	patric	uranium ore deposits soil uranium ore deposits soil	Bacteroidota	Bacteroidia	Flavobacteriales	Weeksellaceae	Chryseobacterium	Chryseobacterium sp002835665	SOIL	defense_system-PF	124	5207	0.0238141
1.0339e+06	patric	uranium ore deposits soil uranium ore deposits soil	Bacteroidota	Bacteroidia	Flavobacteriales	Weeksellaceae	Chryseobacterium	Chryseobacterium sp002835665	SOIL	prophage-PF	14	5207	0.00268869
1.0339e+06	patric	uranium ore deposits soil uranium ore deposits soil	Bacteroidota	Bacteroidia	Flavobacteriales	Weeksellaceae	Chryseobacterium	Chryseobacterium sp002835665	SOIL	plasmid-PF	7	5207	0.00134434
1.0339e+06	patric	uranium ore deposits soil uranium ore deposits soil	Bacteroidota	Bacteroidia	Flavobacteriales	Weeksellaceae	Chryseobacterium	Chryseobacterium sp002835665	SOIL	transposon-PF	1	5207	0.000192049
1.03399e+06	patric	plant root root nodule soil host	Proteobacteria	Alphaproteobacteria	Rhizobiales	Rhizobiaceae	Rhizobium	Rhizobium hidalgonense	PA	defense_system-PF	252	10442	0.0241333
1.03399e+06	patric	plant root root nodule soil host	Proteobacteria	Alphaproteobacteria	Rhizobiales	Rhizobiaceae	Rhizobium	Rhizobium hidalgonense	PA	plasmid-PF	38	10442	0.00363915
1.03399e+06	patric	plant root root nodule soil host	Proteobacteria	Alphaproteobacteria	Rhizobiales	Rhizobiaceae	Rhizobium	Rhizobium hidalgonense	PA	prophage-PF	26	10442	0.00248994
1.03399e+06	patric	plant root root nodule soil host	Proteobacteria	Alphaproteobacteria	Rhizobiales	Rhizobiaceae	Rhizobium	Rhizobium hidalgonense	PA	transposon-PF	55	10442	0.00526719
1.03481e+06	patric	sheatfish silurus glanis isolated diseased sheatfish silurus glanis hungary diseased sheatfish silurus glanis	Bacteroidota	Bacteroidia	Flavobacteriales	Flavobacteriaceae	Flavobacterium	Flavobacterium branchiophilum	NPA	defense_system-PF	213	4732	0.0450127
1.03481e+06	patric	sheatfish silurus glanis isolated diseased sheatfish silurus glanis hungary diseased sheatfish silurus glanis	Bacteroidota	Bacteroidia	Flavobacteriales	Flavobacteriaceae	Flavobacterium	Flavobacterium branchiophilum	NPA	plasmid-PF	4	4732	0.000845309
1.03481e+06	patric	sheatfish silurus glanis isolated diseased sheatfish silurus glanis hungary diseased sheatfish silurus glanis	Bacteroidota	Bacteroidia	Flavobacteriales	Flavobacteriaceae	Flavobacterium	Flavobacterium branchiophilum	NPA	prophage-PF	16	4732	0.00338123
1.03481e+06	patric	sheatfish silurus glanis isolated diseased sheatfish silurus glanis hungary diseased sheatfish silurus glanis	Bacteroidota	Bacteroidia	Flavobacteriales	Flavobacteriaceae	Flavobacterium	Flavobacterium branchiophilum	NPA	transposon-PF	56	4732	0.0118343
1.03617e+06	patric	soil rhizosphere isolated j kluyver soil	Firmicutes	Bacilli	Paenibacillales	Paenibacillaceae	Paenibacillus	Paenibacillus polymyxa	PA	defense_system-PF	221	8467	0.0261013
1.03617e+06	patric	soil rhizosphere isolated j kluyver soil	Firmicutes	Bacilli	Paenibacillales	Paenibacillaceae	Paenibacillus	Paenibacillus polymyxa	PA	plasmid-PF	11	8467	0.00129916
1.03617e+06	patric	soil rhizosphere isolated j kluyver soil	Firmicutes	Bacilli	Paenibacillales	Paenibacillaceae	Paenibacillus	Paenibacillus polymyxa	PA	prophage-PF	83	8467	0.00980276
1.03617e+06	patric	soil rhizosphere isolated j kluyver soil	Firmicutes	Bacilli	Paenibacillales	Paenibacillaceae	Paenibacillus	Paenibacillus polymyxa	PA	transposon-PF	10	8467	0.00118106
1.03791e+06	patric	commensal plant pear pyrus communis isolated leaf pear tree california usa pmid commercial biological control agent used primarily suppression fire blight pear apple caused plant pathogenic bacterium erwinia amylovora pmid leaf pear tree	Proteobacteria	Gammaproteobacteria	Pseudomonadales	Pseudomonadaceae	Pseudomonas_E	Pseudomonas_E paracarnis	PA	defense_system-PF	207	9316	0.0222198
1.03791e+06	patric	commensal plant pear pyrus communis isolated leaf pear tree california usa pmid commercial biological control agent used primarily suppression fire blight pear apple caused plant pathogenic bacterium erwinia amylovora pmid leaf pear tree	Proteobacteria	Gammaproteobacteria	Pseudomonadales	Pseudomonadaceae	Pseudomonas_E	Pseudomonas_E paracarnis	PA	plasmid-PF	8	9316	0.000858738
1.03791e+06	patric	commensal plant pear pyrus communis isolated leaf pear tree california usa pmid commercial biological control agent used primarily suppression fire blight pear apple caused plant pathogenic bacterium erwinia amylovora pmid leaf pear tree	Proteobacteria	Gammaproteobacteria	Pseudomonadales	Pseudomonadaceae	Pseudomonas_E	Pseudomonas_E paracarnis	PA	prophage-PF	73	9316	0.00783598
1.03791e+06	patric	commensal plant pear pyrus communis isolated leaf pear tree california usa pmid commercial biological control agent used primarily suppression fire blight pear apple caused plant pathogenic bacterium erwinia amylovora pmid leaf pear tree	Proteobacteria	Gammaproteobacteria	Pseudomonadales	Pseudomonadaceae	Pseudomonas_E	Pseudomonas_E paracarnis	PA	transposon-PF	30	9316	0.00322027
103796	patric	actinidia chinensis leaves	Proteobacteria	Gammaproteobacteria	Pseudomonadales	Pseudomonadaceae	Pseudomonas_E	Pseudomonas_E avellanae	PA	defense_system-PF	283	9825	0.0288041
103796	patric	actinidia chinensis leaves	Proteobacteria	Gammaproteobacteria	Pseudomonadales	Pseudomonadaceae	Pseudomonas_E	Pseudomonas_E avellanae	PA	plasmid-PF	35	9825	0.00356234
103796	patric	actinidia chinensis leaves	Proteobacteria	Gammaproteobacteria	Pseudomonadales	Pseudomonadaceae	Pseudomonas_E	Pseudomonas_E avellanae	PA	prophage-PF	61	9825	0.00620865
103796	patric	actinidia chinensis leaves	Proteobacteria	Gammaproteobacteria	Pseudomonadales	Pseudomonadaceae	Pseudomonas_E	Pseudomonas_E avellanae	PA	transposon-PF	362	9825	0.0368448
103797	patric	actinidia chinensis var chinensis hongyang isolated kiwifruit china south korea japan new zealand kiwifruit	Proteobacteria	Gammaproteobacteria	Pseudomonadales	Pseudomonadaceae	Pseudomonas_E	Pseudomonas_E avellanae	PA	defense_system-PF	264	9059	0.0291423
103797	patric	actinidia chinensis var chinensis hongyang isolated kiwifruit china south korea japan new zealand kiwifruit	Proteobacteria	Gammaproteobacteria	Pseudomonadales	Pseudomonadaceae	Pseudomonas_E	Pseudomonas_E avellanae	PA	plasmid-PF	21	9059	0.00231814
103797	patric	actinidia chinensis var chinensis hongyang isolated kiwifruit china south korea japan new zealand kiwifruit	Proteobacteria	Gammaproteobacteria	Pseudomonadales	Pseudomonadaceae	Pseudomonas_E	Pseudomonas_E avellanae	PA	prophage-PF	61	9059	0.00673363
103797	patric	actinidia chinensis var chinensis hongyang isolated kiwifruit china south korea japan new zealand kiwifruit	Proteobacteria	Gammaproteobacteria	Pseudomonadales	Pseudomonadaceae	Pseudomonas_E	Pseudomonas_E avellanae	PA	transposon-PF	111	9059	0.012253
103797	patric		Proteobacteria	Gammaproteobacteria	Pseudomonadales	Pseudomonadaceae	Pseudomonas_E	Pseudomonas_E avellanae	PA	defense_system-PF	283	9021	0.0313712
103797	patric		Proteobacteria	Gammaproteobacteria	Pseudomonadales	Pseudomonadaceae	Pseudomonas_E	Pseudomonas_E avellanae	PA	plasmid-PF	21	9021	0.0023279
103797	patric		Proteobacteria	Gammaproteobacteria	Pseudomonadales	Pseudomonadaceae	Pseudomonas_E	Pseudomonas_E avellanae	PA	prophage-PF	74	9021	0.00820308
103797	patric		Proteobacteria	Gammaproteobacteria	Pseudomonadales	Pseudomonadaceae	Pseudomonas_E	Pseudomonas_E avellanae	PA	transposon-PF	45	9021	0.00498836
103797	patric	actinidia chinensis	Proteobacteria	Gammaproteobacteria	Pseudomonadales	Pseudomonadaceae	Pseudomonas_E	Pseudomonas_E avellanae	PA	defense_system-PF	287	9742	0.0294601
103797	patric	actinidia chinensis	Proteobacteria	Gammaproteobacteria	Pseudomonadales	Pseudomonadaceae	Pseudomonas_E	Pseudomonas_E avellanae	PA	plasmid-PF	57	9742	0.00585095
103797	patric	actinidia chinensis	Proteobacteria	Gammaproteobacteria	Pseudomonadales	Pseudomonadaceae	Pseudomonas_E	Pseudomonas_E avellanae	PA	prophage-PF	67	9742	0.00687744
103797	patric	actinidia chinensis	Proteobacteria	Gammaproteobacteria	Pseudomonadales	Pseudomonadaceae	Pseudomonas_E	Pseudomonas_E avellanae	PA	transposon-PF	361	9742	0.037056
103855	patric	human homo sapiens sputum	Proteobacteria	Gammaproteobacteria	Burkholderiales	Burkholderiaceae	Bordetella	Bordetella hinzii	NPA	defense_system-PF	181	8100	0.0223457
103855	patric	human homo sapiens sputum	Proteobacteria	Gammaproteobacteria	Burkholderiales	Burkholderiaceae	Bordetella	Bordetella hinzii	NPA	plasmid-PF	5	8100	0.000617284
103855	patric	human homo sapiens sputum	Proteobacteria	Gammaproteobacteria	Burkholderiales	Burkholderiaceae	Bordetella	Bordetella hinzii	NPA	prophage-PF	27	8100	0.00333333
103855	patric	human homo sapiens sputum	Proteobacteria	Gammaproteobacteria	Burkholderiales	Burkholderiaceae	Bordetella	Bordetella hinzii	NPA	transposon-PF	0	8100	0
1.03892e+06	patric	wheat triticum aestivum isolated root wheat grown kansas usa known suppress plant disease take wheat caused root infecting fungus gaeumannomyces graminis var rhizosphere	Proteobacteria	Gammaproteobacteria	Pseudomonadales	Pseudomonadaceae	Pseudomonas_E	Pseudomonas_E chlororaphis	PA	defense_system-PF	228	10497	0.0217205
1.03892e+06	patric	wheat triticum aestivum isolated root wheat grown kansas usa known suppress plant disease take wheat caused root infecting fungus gaeumannomyces graminis var rhizosphere	Proteobacteria	Gammaproteobacteria	Pseudomonadales	Pseudomonadaceae	Pseudomonas_E	Pseudomonas_E chlororaphis	PA	plasmid-PF	10	10497	0.000952653
1.03892e+06	patric	wheat triticum aestivum isolated root wheat grown kansas usa known suppress plant disease take wheat caused root infecting fungus gaeumannomyces graminis var rhizosphere	Proteobacteria	Gammaproteobacteria	Pseudomonadales	Pseudomonadaceae	Pseudomonas_E	Pseudomonas_E chlororaphis	PA	prophage-PF	51	10497	0.00485853
1.03892e+06	patric	wheat triticum aestivum isolated root wheat grown kansas usa known suppress plant disease take wheat caused root infecting fungus gaeumannomyces graminis var rhizosphere	Proteobacteria	Gammaproteobacteria	Pseudomonadales	Pseudomonadaceae	Pseudomonas_E	Pseudomonas_E chlororaphis	PA	transposon-PF	5	10497	0.000476327
1.03892e+06	patric	wheat triticum aestivum isolated roots wheat grown agricultural field near quincy washington usa pierson e weller roots wheat grown	Proteobacteria	Gammaproteobacteria	Pseudomonadales	Pseudomonadaceae	Pseudomonas_E	Pseudomonas_E fluorescens_S	PA	defense_system-PF	226	10050	0.0224876
1.03892e+06	patric	wheat triticum aestivum isolated roots wheat grown agricultural field near quincy washington usa pierson e weller roots wheat grown	Proteobacteria	Gammaproteobacteria	Pseudomonadales	Pseudomonadaceae	Pseudomonas_E	Pseudomonas_E fluorescens_S	PA	plasmid-PF	14	10050	0.00139303
1.03892e+06	patric	wheat triticum aestivum isolated roots wheat grown agricultural field near quincy washington usa pierson e weller roots wheat grown	Proteobacteria	Gammaproteobacteria	Pseudomonadales	Pseudomonadaceae	Pseudomonas_E	Pseudomonas_E fluorescens_S	PA	prophage-PF	65	10050	0.00646766
1.03892e+06	patric	wheat triticum aestivum isolated roots wheat grown agricultural field near quincy washington usa pierson e weller roots wheat grown	Proteobacteria	Gammaproteobacteria	Pseudomonadales	Pseudomonadaceae	Pseudomonas_E	Pseudomonas_E fluorescens_S	PA	transposon-PF	33	10050	0.00328358
1.03892e+06	patric	commensal plant wheat triticum aestivum isolated roots wheat grown agricultural field near quincy washington usa doi roots wheat grown agricultural field near quincy	Proteobacteria	Gammaproteobacteria	Pseudomonadales	Pseudomonadaceae	Pseudomonas_E	Pseudomonas_E brassicacearum	PA	defense_system-PF	219	10331	0.0211983
1.03892e+06	patric	commensal plant wheat triticum aestivum isolated roots wheat grown agricultural field near quincy washington usa doi roots wheat grown agricultural field near quincy	Proteobacteria	Gammaproteobacteria	Pseudomonadales	Pseudomonadaceae	Pseudomonas_E	Pseudomonas_E brassicacearum	PA	plasmid-PF	9	10331	0.000871164
1.03892e+06	patric	commensal plant wheat triticum aestivum isolated roots wheat grown agricultural field near quincy washington usa doi roots wheat grown agricultural field near quincy	Proteobacteria	Gammaproteobacteria	Pseudomonadales	Pseudomonadaceae	Pseudomonas_E	Pseudomonas_E brassicacearum	PA	prophage-PF	60	10331	0.00580776
1.03892e+06	patric	commensal plant wheat triticum aestivum isolated roots wheat grown agricultural field near quincy washington usa doi roots wheat grown agricultural field near quincy	Proteobacteria	Gammaproteobacteria	Pseudomonadales	Pseudomonadaceae	Pseudomonas_E	Pseudomonas_E brassicacearum	PA	transposon-PF	21	10331	0.00203272
1.03893e+06	patric	soil	Actinobacteriota	Actinomycetia	Streptomycetales	Streptomycetaceae	Streptomyces	Streptomyces xinghaiensis	SOIL	defense_system-PF	257	9514	0.0270128
1.03893e+06	patric	soil	Actinobacteriota	Actinomycetia	Streptomycetales	Streptomycetaceae	Streptomyces	Streptomyces xinghaiensis	SOIL	prophage-PF	31	9514	0.00325836
1.03893e+06	patric	soil	Actinobacteriota	Actinomycetia	Streptomycetales	Streptomycetaceae	Streptomyces	Streptomyces xinghaiensis	SOIL	plasmid-PF	11	9514	0.00115619
1.03893e+06	patric	soil	Actinobacteriota	Actinomycetia	Streptomycetales	Streptomycetaceae	Streptomyces	Streptomyces xinghaiensis	SOIL	transposon-PF	65	9514	0.00683204
104087	patric	isolated arsenic contaminated site naphthalene degrading strain able grow naphthalene salicylate gentisate arsenic contaminated soil arsenic contaminated soil	Proteobacteria	Gammaproteobacteria	Pseudomonadales	Pseudomonadaceae	Pseudomonas_E	Pseudomonas_E frederiksbergensis	SOIL	defense_system-PF	233	9857	0.023638
104087	patric	isolated arsenic contaminated site naphthalene degrading strain able grow naphthalene salicylate gentisate arsenic contaminated soil arsenic contaminated soil	Proteobacteria	Gammaproteobacteria	Pseudomonadales	Pseudomonadaceae	Pseudomonas_E	Pseudomonas_E frederiksbergensis	SOIL	prophage-PF	34	9857	0.00344933
104087	patric	isolated arsenic contaminated site naphthalene degrading strain able grow naphthalene salicylate gentisate arsenic contaminated soil arsenic contaminated soil	Proteobacteria	Gammaproteobacteria	Pseudomonadales	Pseudomonadaceae	Pseudomonas_E	Pseudomonas_E frederiksbergensis	SOIL	plasmid-PF	18	9857	0.00182611
104087	patric	isolated arsenic contaminated site naphthalene degrading strain able grow naphthalene salicylate gentisate arsenic contaminated soil arsenic contaminated soil	Proteobacteria	Gammaproteobacteria	Pseudomonadales	Pseudomonadaceae	Pseudomonas_E	Pseudomonas_E frederiksbergensis	SOIL	transposon-PF	29	9857	0.00294207
104087	patric	soil	Proteobacteria	Gammaproteobacteria	Pseudomonadales	Pseudomonadaceae	Pseudomonas_E	Pseudomonas_E frederiksbergensis_D	SOIL	defense_system-PF	214	10260	0.0208577
104087	patric	soil	Proteobacteria	Gammaproteobacteria	Pseudomonadales	Pseudomonadaceae	Pseudomonas_E	Pseudomonas_E frederiksbergensis_D	SOIL	prophage-PF	67	10260	0.00653021
104087	patric	soil	Proteobacteria	Gammaproteobacteria	Pseudomonadales	Pseudomonadaceae	Pseudomonas_E	Pseudomonas_E frederiksbergensis_D	SOIL	plasmid-PF	14	10260	0.00136452
104087	patric	soil	Proteobacteria	Gammaproteobacteria	Pseudomonadales	Pseudomonadaceae	Pseudomonas_E	Pseudomonas_E frederiksbergensis_D	SOIL	transposon-PF	15	10260	0.00146199
104087	patric	soil	Proteobacteria	Gammaproteobacteria	Pseudomonadales	Pseudomonadaceae	Pseudomonas_E	Pseudomonas_E frederiksbergensis_A	SOIL	defense_system-PF	265	10058	0.0263472
104087	patric	soil	Proteobacteria	Gammaproteobacteria	Pseudomonadales	Pseudomonadaceae	Pseudomonas_E	Pseudomonas_E frederiksbergensis_A	SOIL	prophage-PF	79	10058	0.00785444
104087	patric	soil	Proteobacteria	Gammaproteobacteria	Pseudomonadales	Pseudomonadaceae	Pseudomonas_E	Pseudomonas_E frederiksbergensis_A	SOIL	plasmid-PF	24	10058	0.00238616
104087	patric	soil	Proteobacteria	Gammaproteobacteria	Pseudomonadales	Pseudomonadaceae	Pseudomonas_E	Pseudomonas_E frederiksbergensis_A	SOIL	transposon-PF	34	10058	0.00338039
104088	patric	glacial stream glacial stream temperature degree celcius	Proteobacteria	Gammaproteobacteria	Pseudomonadales	Pseudomonadaceae	Pseudomonas_E	Pseudomonas_E frederiksbergensis_B	NPA	defense_system-PF	221	9312	0.0237328
104088	patric	glacial stream glacial stream temperature degree celcius	Proteobacteria	Gammaproteobacteria	Pseudomonadales	Pseudomonadaceae	Pseudomonas_E	Pseudomonas_E frederiksbergensis_B	NPA	plasmid-PF	20	9312	0.00214777
104088	patric	glacial stream glacial stream temperature degree celcius	Proteobacteria	Gammaproteobacteria	Pseudomonadales	Pseudomonadaceae	Pseudomonas_E	Pseudomonas_E frederiksbergensis_B	NPA	prophage-PF	194	9312	0.0208333
104088	patric	glacial stream glacial stream temperature degree celcius	Proteobacteria	Gammaproteobacteria	Pseudomonadales	Pseudomonadaceae	Pseudomonas_E	Pseudomonas_E frederiksbergensis_B	NPA	transposon-PF	78	9312	0.00837629
1.04098e+06	patric	bituminaria bituminosa isolated various locations around world various locations around world provided submitted migs	Proteobacteria	Alphaproteobacteria	Rhizobiales	Rhizobiaceae	Mesorhizobium	Mesorhizobium ciceri_B	PA	defense_system-PF	236	10380	0.022736
1.04098e+06	patric	bituminaria bituminosa isolated various locations around world various locations around world provided submitted migs	Proteobacteria	Alphaproteobacteria	Rhizobiales	Rhizobiaceae	Mesorhizobium	Mesorhizobium ciceri_B	PA	plasmid-PF	17	10380	0.00163777
1.04098e+06	patric	bituminaria bituminosa isolated various locations around world various locations around world provided submitted migs	Proteobacteria	Alphaproteobacteria	Rhizobiales	Rhizobiaceae	Mesorhizobium	Mesorhizobium ciceri_B	PA	prophage-PF	45	10380	0.00433526
1.04098e+06	patric	bituminaria bituminosa isolated various locations around world various locations around world provided submitted migs	Proteobacteria	Alphaproteobacteria	Rhizobiales	Rhizobiaceae	Mesorhizobium	Mesorhizobium ciceri_B	PA	transposon-PF	59	10380	0.00568401
1.04099e+06	patric	host plant root root nodule soil lessertia diffusa root nodule	Proteobacteria	Alphaproteobacteria	Rhizobiales	Rhizobiaceae	Mesorhizobium	Mesorhizobium muleiense	PA	defense_system-PF	288	10304	0.0279503
1.04099e+06	patric	host plant root root nodule soil lessertia diffusa root nodule	Proteobacteria	Alphaproteobacteria	Rhizobiales	Rhizobiaceae	Mesorhizobium	Mesorhizobium muleiense	PA	plasmid-PF	24	10304	0.00232919
1.04099e+06	patric	host plant root root nodule soil lessertia diffusa root nodule	Proteobacteria	Alphaproteobacteria	Rhizobiales	Rhizobiaceae	Mesorhizobium	Mesorhizobium muleiense	PA	prophage-PF	36	10304	0.00349379
1.04099e+06	patric	host plant root root nodule soil lessertia diffusa root nodule	Proteobacteria	Alphaproteobacteria	Rhizobiales	Rhizobiaceae	Mesorhizobium	Mesorhizobium muleiense	PA	transposon-PF	49	10304	0.00475543
1.04099e+06	patric	host plant root root nodule soil lessertia diffusa root nodule	Proteobacteria	Alphaproteobacteria	Rhizobiales	Rhizobiaceae	Mesorhizobium	Mesorhizobium sp000513935	PA	defense_system-PF	243	9489	0.0256086
1.04099e+06	patric	host plant root root nodule soil lessertia diffusa root nodule	Proteobacteria	Alphaproteobacteria	Rhizobiales	Rhizobiaceae	Mesorhizobium	Mesorhizobium sp000513935	PA	plasmid-PF	21	9489	0.00221309
1.04099e+06	patric	host plant root root nodule soil lessertia diffusa root nodule	Proteobacteria	Alphaproteobacteria	Rhizobiales	Rhizobiaceae	Mesorhizobium	Mesorhizobium sp000513935	PA	prophage-PF	41	9489	0.00432079
1.04099e+06	patric	host plant root root nodule soil lessertia diffusa root nodule	Proteobacteria	Alphaproteobacteria	Rhizobiales	Rhizobiaceae	Mesorhizobium	Mesorhizobium sp000513935	PA	transposon-PF	31	9489	0.00326694
1.04116e+06	patric	host plant root root nodule soil indigofera sp root nodule	Proteobacteria	Alphaproteobacteria	Rhizobiales	Rhizobiaceae	Sinorhizobium	Sinorhizobium sp000513895	PA	defense_system-PF	224	9929	0.0225602
1.04116e+06	patric	host plant root root nodule soil indigofera sp root nodule	Proteobacteria	Alphaproteobacteria	Rhizobiales	Rhizobiaceae	Sinorhizobium	Sinorhizobium sp000513895	PA	plasmid-PF	28	9929	0.00282002
1.04116e+06	patric	host plant root root nodule soil indigofera sp root nodule	Proteobacteria	Alphaproteobacteria	Rhizobiales	Rhizobiaceae	Sinorhizobium	Sinorhizobium sp000513895	PA	prophage-PF	47	9929	0.00473361
1.04116e+06	patric	host plant root root nodule soil indigofera sp root nodule	Proteobacteria	Alphaproteobacteria	Rhizobiales	Rhizobiaceae	Sinorhizobium	Sinorhizobium sp000513895	PA	transposon-PF	36	9929	0.00362574
104336	patric	grasse phyllosphere	Actinobacteriota	Actinomycetia	Actinomycetales	Microbacteriaceae	Microbacterium	Microbacterium foliorum	PA	defense_system-PF	157	4954	0.0316916
104336	patric	grasse phyllosphere	Actinobacteriota	Actinomycetia	Actinomycetales	Microbacteriaceae	Microbacterium	Microbacterium foliorum	PA	plasmid-PF	3	4954	0.000605571
104336	patric	grasse phyllosphere	Actinobacteriota	Actinomycetia	Actinomycetales	Microbacteriaceae	Microbacterium	Microbacterium foliorum	PA	prophage-PF	12	4954	0.00242229
104336	patric	grasse phyllosphere	Actinobacteriota	Actinomycetia	Actinomycetales	Microbacteriaceae	Microbacterium	Microbacterium foliorum	PA	transposon-PF	3	4954	0.000605571
1044.3	patric	seaweed	Proteobacteria	Alphaproteobacteria	Sphingomonadales	Sphingomonadaceae	Erythrobacter	Erythrobacter longus	PA	defense_system-PF	144	5314	0.0270982
1044.3	patric	seaweed	Proteobacteria	Alphaproteobacteria	Sphingomonadales	Sphingomonadaceae	Erythrobacter	Erythrobacter longus	PA	plasmid-PF	19	5314	0.00357546
1044.3	patric	seaweed	Proteobacteria	Alphaproteobacteria	Sphingomonadales	Sphingomonadaceae	Erythrobacter	Erythrobacter longus	PA	prophage-PF	42	5314	0.00790365
1044.3	patric	seaweed	Proteobacteria	Alphaproteobacteria	Sphingomonadales	Sphingomonadaceae	Erythrobacter	Erythrobacter longus	PA	transposon-PF	6	5314	0.00112909
1.04577e+06	patric	sludge wastewater	Actinobacteriota	Actinomycetia	Actinomycetales	Micrococcaceae	Arthrobacter_G	Arthrobacter_G sp001766675	NPA	defense_system-PF	156	5825	0.0267811
1.04577e+06	patric	sludge wastewater	Actinobacteriota	Actinomycetia	Actinomycetales	Micrococcaceae	Arthrobacter_G	Arthrobacter_G sp001766675	NPA	plasmid-PF	5	5825	0.000858369
1.04577e+06	patric	sludge wastewater	Actinobacteriota	Actinomycetia	Actinomycetales	Micrococcaceae	Arthrobacter_G	Arthrobacter_G sp001766675	NPA	prophage-PF	12	5825	0.00206009
1.04577e+06	patric	sludge wastewater	Actinobacteriota	Actinomycetia	Actinomycetales	Micrococcaceae	Arthrobacter_G	Arthrobacter_G sp001766675	NPA	transposon-PF	10	5825	0.00171674
1.04663e+06	patric	isolated surface seawater antarctica surface seawater	Bacteroidota	Bacteroidia	Flavobacteriales	Flavobacteriaceae	Algorimicrobium	Algorimicrobium argentinense	NPA	defense_system-PF	166	4937	0.0336237
1.04663e+06	patric	isolated surface seawater antarctica surface seawater	Bacteroidota	Bacteroidia	Flavobacteriales	Flavobacteriaceae	Algorimicrobium	Algorimicrobium argentinense	NPA	plasmid-PF	3	4937	0.000607656
1.04663e+06	patric	isolated surface seawater antarctica surface seawater	Bacteroidota	Bacteroidia	Flavobacteriales	Flavobacteriaceae	Algorimicrobium	Algorimicrobium argentinense	NPA	prophage-PF	21	4937	0.00425359
1.04663e+06	patric	isolated surface seawater antarctica surface seawater	Bacteroidota	Bacteroidia	Flavobacteriales	Flavobacteriaceae	Algorimicrobium	Algorimicrobium argentinense	NPA	transposon-PF	13	4937	0.00263318
1.04958e+06	patric	marine sediment	Firmicutes	Bacilli	Bacillales	Bacillaceae	Bacillus	Bacillus altitudinis	NPA	defense_system-PF	173	6494	0.02664
1.04958e+06	patric	marine sediment	Firmicutes	Bacilli	Bacillales	Bacillaceae	Bacillus	Bacillus altitudinis	NPA	plasmid-PF	9	6494	0.0013859
1.04958e+06	patric	marine sediment	Firmicutes	Bacilli	Bacillales	Bacillaceae	Bacillus	Bacillus altitudinis	NPA	prophage-PF	28	6494	0.00431167
1.04958e+06	patric	marine sediment	Firmicutes	Bacilli	Bacillales	Bacillaceae	Bacillus	Bacillus altitudinis	NPA	transposon-PF	3	6494	0.000461965
1.04958e+06	patric	marine sediment	Actinobacteriota	Actinomycetia	Actinomycetales	Micrococcaceae	Kocuria	Kocuria marina	NPA	defense_system-PF	117	3866	0.0302638
1.04958e+06	patric	marine sediment	Actinobacteriota	Actinomycetia	Actinomycetales	Micrococcaceae	Kocuria	Kocuria marina	NPA	plasmid-PF	2	3866	0.000517331
1.04958e+06	patric	marine sediment	Actinobacteriota	Actinomycetia	Actinomycetales	Micrococcaceae	Kocuria	Kocuria marina	NPA	prophage-PF	8	3866	0.00206932
1.04958e+06	patric	marine sediment	Actinobacteriota	Actinomycetia	Actinomycetales	Micrococcaceae	Kocuria	Kocuria marina	NPA	transposon-PF	38	3866	0.00982928
1.0502e+06	patric	soil soil death valley ca soil	Actinobacteriota	Actinomycetia	Mycobacteriales	Pseudonocardiaceae	Actinopolyspora	Actinopolyspora mortivallis	SOIL	defense_system-PF	186	5708	0.0325858
1.0502e+06	patric	soil soil death valley ca soil	Actinobacteriota	Actinomycetia	Mycobacteriales	Pseudonocardiaceae	Actinopolyspora	Actinopolyspora mortivallis	SOIL	prophage-PF	19	5708	0.00332866
1.0502e+06	patric	soil soil death valley ca soil	Actinobacteriota	Actinomycetia	Mycobacteriales	Pseudonocardiaceae	Actinopolyspora	Actinopolyspora mortivallis	SOIL	plasmid-PF	6	5708	0.00105116
1.0502e+06	patric	soil soil death valley ca soil	Actinobacteriota	Actinomycetia	Mycobacteriales	Pseudonocardiaceae	Actinopolyspora	Actinopolyspora mortivallis	SOIL	transposon-PF	8	5708	0.00140154
105219	patric	human homo sapiens isolated blood sample bone marrow patient erciyes university hospital kayseri turkey catheter	Proteobacteria	Gammaproteobacteria	Burkholderiales	Burkholderiaceae	Ralstonia	Ralstonia mannitolilytica	NPA	defense_system-PF	203	7710	0.0263294
105219	patric	human homo sapiens isolated blood sample bone marrow patient erciyes university hospital kayseri turkey catheter	Proteobacteria	Gammaproteobacteria	Burkholderiales	Burkholderiaceae	Ralstonia	Ralstonia mannitolilytica	NPA	plasmid-PF	13	7710	0.00168612
105219	patric	human homo sapiens isolated blood sample bone marrow patient erciyes university hospital kayseri turkey catheter	Proteobacteria	Gammaproteobacteria	Burkholderiales	Burkholderiaceae	Ralstonia	Ralstonia mannitolilytica	NPA	prophage-PF	83	7710	0.0107652
105219	patric	human homo sapiens isolated blood sample bone marrow patient erciyes university hospital kayseri turkey catheter	Proteobacteria	Gammaproteobacteria	Burkholderiales	Burkholderiaceae	Ralstonia	Ralstonia mannitolilytica	NPA	transposon-PF	24	7710	0.00311284
105220	patric	human homo sapiens unknown	Proteobacteria	Gammaproteobacteria	Burkholderiales	Burkholderiaceae	Ralstonia	Ralstonia mannitolilytica	NPA	defense_system-PF	170	7333	0.0231829
105220	patric	human homo sapiens unknown	Proteobacteria	Gammaproteobacteria	Burkholderiales	Burkholderiaceae	Ralstonia	Ralstonia mannitolilytica	NPA	plasmid-PF	15	7333	0.00204555
105220	patric	human homo sapiens unknown	Proteobacteria	Gammaproteobacteria	Burkholderiales	Burkholderiaceae	Ralstonia	Ralstonia mannitolilytica	NPA	prophage-PF	33	7333	0.00450021
105220	patric	human homo sapiens unknown	Proteobacteria	Gammaproteobacteria	Burkholderiales	Burkholderiaceae	Ralstonia	Ralstonia mannitolilytica	NPA	transposon-PF	16	7333	0.00218192
105220	patric	sepsis human homo sapiens bone marrow	Proteobacteria	Gammaproteobacteria	Burkholderiales	Burkholderiaceae	Ralstonia	Ralstonia mannitolilytica	NPA	defense_system-PF	180	7839	0.0229621
105220	patric	sepsis human homo sapiens bone marrow	Proteobacteria	Gammaproteobacteria	Burkholderiales	Burkholderiaceae	Ralstonia	Ralstonia mannitolilytica	NPA	plasmid-PF	34	7839	0.00433729
105220	patric	sepsis human homo sapiens bone marrow	Proteobacteria	Gammaproteobacteria	Burkholderiales	Burkholderiaceae	Ralstonia	Ralstonia mannitolilytica	NPA	prophage-PF	41	7839	0.00523026
105220	patric	sepsis human homo sapiens bone marrow	Proteobacteria	Gammaproteobacteria	Burkholderiales	Burkholderiaceae	Ralstonia	Ralstonia mannitolilytica	NPA	transposon-PF	155	7839	0.0197729
105220	patric	cystic fibrosis human homo sapiens sputum	Proteobacteria	Gammaproteobacteria	Burkholderiales	Burkholderiaceae	Ralstonia	Ralstonia mannitolilytica	NPA	defense_system-PF	146	7667	0.0190427
105220	patric	cystic fibrosis human homo sapiens sputum	Proteobacteria	Gammaproteobacteria	Burkholderiales	Burkholderiaceae	Ralstonia	Ralstonia mannitolilytica	NPA	plasmid-PF	9	7667	0.00117386
105220	patric	cystic fibrosis human homo sapiens sputum	Proteobacteria	Gammaproteobacteria	Burkholderiales	Burkholderiaceae	Ralstonia	Ralstonia mannitolilytica	NPA	prophage-PF	37	7667	0.00482588
105220	patric	cystic fibrosis human homo sapiens sputum	Proteobacteria	Gammaproteobacteria	Burkholderiales	Burkholderiaceae	Ralstonia	Ralstonia mannitolilytica	NPA	transposon-PF	21	7667	0.00273901
1.05317e+06	patric	anthrax like illness blackcurrant	Firmicutes	Bacilli	Bacillales	Bacillaceae_G	Bacillus_A	Bacillus_A paranthracis	NPA	defense_system-PF	253	8960	0.0282366
1.05317e+06	patric	anthrax like illness blackcurrant	Firmicutes	Bacilli	Bacillales	Bacillaceae_G	Bacillus_A	Bacillus_A paranthracis	NPA	plasmid-PF	8	8960	0.000892857
1.05317e+06	patric	anthrax like illness blackcurrant	Firmicutes	Bacilli	Bacillales	Bacillaceae_G	Bacillus_A	Bacillus_A paranthracis	NPA	prophage-PF	53	8960	0.00591518
1.05317e+06	patric	anthrax like illness blackcurrant	Firmicutes	Bacilli	Bacillales	Bacillaceae_G	Bacillus_A	Bacillus_A paranthracis	NPA	transposon-PF	28	8960	0.003125
1.05317e+06	patric	soil	Firmicutes	Bacilli	Bacillales	Bacillaceae_G	Bacillus_A	Bacillus_A nitratireducens	SOIL	defense_system-PF	250	9493	0.0263352
1.05317e+06	patric	soil	Firmicutes	Bacilli	Bacillales	Bacillaceae_G	Bacillus_A	Bacillus_A nitratireducens	SOIL	prophage-PF	86	9493	0.00905931
1.05317e+06	patric	soil	Firmicutes	Bacilli	Bacillales	Bacillaceae_G	Bacillus_A	Bacillus_A nitratireducens	SOIL	plasmid-PF	13	9493	0.00136943
1.05317e+06	patric	soil	Firmicutes	Bacilli	Bacillales	Bacillaceae_G	Bacillus_A	Bacillus_A nitratireducens	SOIL	transposon-PF	38	9493	0.00400295
1.05317e+06	patric	soil	Firmicutes	Bacilli	Bacillales	Bacillaceae_G	Bacillus_A	Bacillus_A thuringiensis	SOIL	defense_system-PF	242	9325	0.0259517
1.05317e+06	patric	soil	Firmicutes	Bacilli	Bacillales	Bacillaceae_G	Bacillus_A	Bacillus_A thuringiensis	SOIL	prophage-PF	61	9325	0.00654156
1.05317e+06	patric	soil	Firmicutes	Bacilli	Bacillales	Bacillaceae_G	Bacillus_A	Bacillus_A thuringiensis	SOIL	plasmid-PF	15	9325	0.00160858
1.05317e+06	patric	soil	Firmicutes	Bacilli	Bacillales	Bacillaceae_G	Bacillus_A	Bacillus_A thuringiensis	SOIL	transposon-PF	22	9325	0.00235925
1.05317e+06	patric	soil	Firmicutes	Bacilli	Bacillales	Bacillaceae_G	Bacillus_A	Bacillus_A thuringiensis	SOIL	defense_system-PF	262	10181	0.0257342
1.05317e+06	patric	soil	Firmicutes	Bacilli	Bacillales	Bacillaceae_G	Bacillus_A	Bacillus_A thuringiensis	SOIL	prophage-PF	82	10181	0.00805422
1.05317e+06	patric	soil	Firmicutes	Bacilli	Bacillales	Bacillaceae_G	Bacillus_A	Bacillus_A thuringiensis	SOIL	plasmid-PF	20	10181	0.00196444
1.05317e+06	patric	soil	Firmicutes	Bacilli	Bacillales	Bacillaceae_G	Bacillus_A	Bacillus_A thuringiensis	SOIL	transposon-PF	76	10181	0.00746489
1.05317e+06	patric	soil	Firmicutes	Bacilli	Bacillales	Bacillaceae_G	Bacillus_A	Bacillus_A thuringiensis	SOIL	defense_system-PF	279	10277	0.027148
1.05317e+06	patric	soil	Firmicutes	Bacilli	Bacillales	Bacillaceae_G	Bacillus_A	Bacillus_A thuringiensis	SOIL	prophage-PF	98	10277	0.00953586
1.05317e+06	patric	soil	Firmicutes	Bacilli	Bacillales	Bacillaceae_G	Bacillus_A	Bacillus_A thuringiensis	SOIL	plasmid-PF	23	10277	0.00223801
1.05317e+06	patric	soil	Firmicutes	Bacilli	Bacillales	Bacillaceae_G	Bacillus_A	Bacillus_A thuringiensis	SOIL	transposon-PF	66	10277	0.00642211
1.05318e+06	patric	soil	Firmicutes	Bacilli	Bacillales	Bacillaceae_G	Bacillus_A	Bacillus_A toyonensis	SOIL	defense_system-PF	246	9437	0.0260676
1.05318e+06	patric	soil	Firmicutes	Bacilli	Bacillales	Bacillaceae_G	Bacillus_A	Bacillus_A toyonensis	SOIL	prophage-PF	47	9437	0.0049804
1.05318e+06	patric	soil	Firmicutes	Bacilli	Bacillales	Bacillaceae_G	Bacillus_A	Bacillus_A toyonensis	SOIL	plasmid-PF	19	9437	0.00201335
1.05318e+06	patric	soil	Firmicutes	Bacilli	Bacillales	Bacillaceae_G	Bacillus_A	Bacillus_A toyonensis	SOIL	transposon-PF	37	9437	0.00392074
1.05318e+06	patric	soil	Firmicutes	Bacilli	Bacillales	Bacillaceae_G	Bacillus_A	Bacillus_A wiedmannii	SOIL	defense_system-PF	241	9243	0.0260738
1.05318e+06	patric	soil	Firmicutes	Bacilli	Bacillales	Bacillaceae_G	Bacillus_A	Bacillus_A wiedmannii	SOIL	prophage-PF	41	9243	0.00443579
1.05318e+06	patric	soil	Firmicutes	Bacilli	Bacillales	Bacillaceae_G	Bacillus_A	Bacillus_A wiedmannii	SOIL	plasmid-PF	12	9243	0.00129828
1.05318e+06	patric	soil	Firmicutes	Bacilli	Bacillales	Bacillaceae_G	Bacillus_A	Bacillus_A wiedmannii	SOIL	transposon-PF	60	9243	0.0064914
1.05319e+06	patric	anthrax like illness	Firmicutes	Bacilli	Bacillales	Bacillaceae_G	Bacillus_A	Bacillus_A toyonensis	NPA	defense_system-PF	238	9354	0.0254437
1.05319e+06	patric	anthrax like illness	Firmicutes	Bacilli	Bacillales	Bacillaceae_G	Bacillus_A	Bacillus_A toyonensis	NPA	plasmid-PF	18	9354	0.00192431
1.05319e+06	patric	anthrax like illness	Firmicutes	Bacilli	Bacillales	Bacillaceae_G	Bacillus_A	Bacillus_A toyonensis	NPA	prophage-PF	50	9354	0.00534531
1.05319e+06	patric	anthrax like illness	Firmicutes	Bacilli	Bacillales	Bacillaceae_G	Bacillus_A	Bacillus_A toyonensis	NPA	transposon-PF	34	9354	0.00363481
1.05319e+06	patric	anthrax like illness	Firmicutes	Bacilli	Bacillales	Bacillaceae_G	Bacillus_A	Bacillus_A cereus_U	NPA	defense_system-PF	245	9066	0.027024
1.05319e+06	patric	anthrax like illness	Firmicutes	Bacilli	Bacillales	Bacillaceae_G	Bacillus_A	Bacillus_A cereus_U	NPA	plasmid-PF	16	9066	0.00176484
1.05319e+06	patric	anthrax like illness	Firmicutes	Bacilli	Bacillales	Bacillaceae_G	Bacillus_A	Bacillus_A cereus_U	NPA	prophage-PF	39	9066	0.00430179
1.05319e+06	patric	anthrax like illness	Firmicutes	Bacilli	Bacillales	Bacillaceae_G	Bacillus_A	Bacillus_A cereus_U	NPA	transposon-PF	73	9066	0.00805206
1.0532e+06	patric	anthrax like illness food raw milk	Firmicutes	Bacilli	Bacillales	Bacillaceae_G	Bacillus_A	Bacillus_A mycoides	NPA	defense_system-PF	237	8991	0.0263597
1.0532e+06	patric	anthrax like illness food raw milk	Firmicutes	Bacilli	Bacillales	Bacillaceae_G	Bacillus_A	Bacillus_A mycoides	NPA	plasmid-PF	13	8991	0.00144589
1.0532e+06	patric	anthrax like illness food raw milk	Firmicutes	Bacilli	Bacillales	Bacillaceae_G	Bacillus_A	Bacillus_A mycoides	NPA	prophage-PF	54	8991	0.00600601
1.0532e+06	patric	anthrax like illness food raw milk	Firmicutes	Bacilli	Bacillales	Bacillaceae_G	Bacillus_A	Bacillus_A mycoides	NPA	transposon-PF	29	8991	0.00322545
1.0532e+06	patric	soil soil	Firmicutes	Bacilli	Bacillales	Bacillaceae_G	Bacillus_A	Bacillus_A toyonensis	SOIL	defense_system-PF	236	9141	0.0258177
1.0532e+06	patric	soil soil	Firmicutes	Bacilli	Bacillales	Bacillaceae_G	Bacillus_A	Bacillus_A toyonensis	SOIL	prophage-PF	58	9141	0.00634504
1.0532e+06	patric	soil soil	Firmicutes	Bacilli	Bacillales	Bacillaceae_G	Bacillus_A	Bacillus_A toyonensis	SOIL	plasmid-PF	17	9141	0.00185975
1.0532e+06	patric	soil soil	Firmicutes	Bacilli	Bacillales	Bacillaceae_G	Bacillus_A	Bacillus_A toyonensis	SOIL	transposon-PF	35	9141	0.0038289
1.0532e+06	patric	soil soil	Firmicutes	Bacilli	Bacillales	Bacillaceae_G	Bacillus_A	Bacillus_A mycoides	SOIL	defense_system-PF	230	9353	0.024591
1.0532e+06	patric	soil soil	Firmicutes	Bacilli	Bacillales	Bacillaceae_G	Bacillus_A	Bacillus_A mycoides	SOIL	prophage-PF	65	9353	0.00694964
1.0532e+06	patric	soil soil	Firmicutes	Bacilli	Bacillales	Bacillaceae_G	Bacillus_A	Bacillus_A mycoides	SOIL	plasmid-PF	21	9353	0.00224527
1.0532e+06	patric	soil soil	Firmicutes	Bacilli	Bacillales	Bacillaceae_G	Bacillus_A	Bacillus_A mycoides	SOIL	transposon-PF	91	9353	0.0097295
1.05321e+06	patric	soil soil	Firmicutes	Bacilli	Bacillales	Bacillaceae_G	Bacillus_A	Bacillus_A mycoides	SOIL	defense_system-PF	263	9444	0.0278484
1.05321e+06	patric	soil soil	Firmicutes	Bacilli	Bacillales	Bacillaceae_G	Bacillus_A	Bacillus_A mycoides	SOIL	prophage-PF	65	9444	0.00688268
1.05321e+06	patric	soil soil	Firmicutes	Bacilli	Bacillales	Bacillaceae_G	Bacillus_A	Bacillus_A mycoides	SOIL	plasmid-PF	15	9444	0.00158831
1.05321e+06	patric	soil soil	Firmicutes	Bacilli	Bacillales	Bacillaceae_G	Bacillus_A	Bacillus_A mycoides	SOIL	transposon-PF	48	9444	0.00508259
1.05321e+06	patric	soil soil	Firmicutes	Bacilli	Bacillales	Bacillaceae_G	Bacillus_A	Bacillus_A thuringiensis_S	SOIL	defense_system-PF	249	9826	0.0253409
1.05321e+06	patric	soil soil	Firmicutes	Bacilli	Bacillales	Bacillaceae_G	Bacillus_A	Bacillus_A thuringiensis_S	SOIL	prophage-PF	145	9826	0.0147568
1.05321e+06	patric	soil soil	Firmicutes	Bacilli	Bacillales	Bacillaceae_G	Bacillus_A	Bacillus_A thuringiensis_S	SOIL	plasmid-PF	26	9826	0.00264604
1.05321e+06	patric	soil soil	Firmicutes	Bacilli	Bacillales	Bacillaceae_G	Bacillus_A	Bacillus_A thuringiensis_S	SOIL	transposon-PF	113	9826	0.0115001
1.05322e+06	patric	water water small pond	Firmicutes	Bacilli	Bacillales	Bacillaceae_G	Bacillus_A	Bacillus_A mycoides	NPA	defense_system-PF	257	9479	0.0271126
1.05322e+06	patric	water water small pond	Firmicutes	Bacilli	Bacillales	Bacillaceae_G	Bacillus_A	Bacillus_A mycoides	NPA	plasmid-PF	16	9479	0.00168794
1.05322e+06	patric	water water small pond	Firmicutes	Bacilli	Bacillales	Bacillaceae_G	Bacillus_A	Bacillus_A mycoides	NPA	prophage-PF	108	9479	0.0113936
1.05322e+06	patric	water water small pond	Firmicutes	Bacilli	Bacillales	Bacillaceae_G	Bacillus_A	Bacillus_A mycoides	NPA	transposon-PF	91	9479	0.00960017
1.05323e+06	patric	soil soil	Firmicutes	Bacilli	Bacillales	Bacillaceae_G	Bacillus_A	Bacillus_A cereus_U	SOIL	defense_system-PF	230	9124	0.0252082
1.05323e+06	patric	soil soil	Firmicutes	Bacilli	Bacillales	Bacillaceae_G	Bacillus_A	Bacillus_A cereus_U	SOIL	prophage-PF	51	9124	0.00558965
1.05323e+06	patric	soil soil	Firmicutes	Bacilli	Bacillales	Bacillaceae_G	Bacillus_A	Bacillus_A cereus_U	SOIL	plasmid-PF	15	9124	0.00164402
1.05323e+06	patric	soil soil	Firmicutes	Bacilli	Bacillales	Bacillaceae_G	Bacillus_A	Bacillus_A cereus_U	SOIL	transposon-PF	118	9124	0.0129329
1.05323e+06	patric	soil soil	Firmicutes	Bacilli	Bacillales	Bacillaceae_G	Bacillus_A	Bacillus_A toyonensis	SOIL	defense_system-PF	248	9702	0.0255617
1.05323e+06	patric	soil soil	Firmicutes	Bacilli	Bacillales	Bacillaceae_G	Bacillus_A	Bacillus_A toyonensis	SOIL	prophage-PF	57	9702	0.00587508
1.05323e+06	patric	soil soil	Firmicutes	Bacilli	Bacillales	Bacillaceae_G	Bacillus_A	Bacillus_A toyonensis	SOIL	plasmid-PF	17	9702	0.00175222
1.05323e+06	patric	soil soil	Firmicutes	Bacilli	Bacillales	Bacillaceae_G	Bacillus_A	Bacillus_A toyonensis	SOIL	transposon-PF	85	9702	0.00876108
1.05323e+06	patric	soil soil	Firmicutes	Bacilli	Bacillales	Bacillaceae_G	Bacillus_A	Bacillus_A pseudomycoides	SOIL	defense_system-PF	198	8236	0.0240408
1.05323e+06	patric	soil soil	Firmicutes	Bacilli	Bacillales	Bacillaceae_G	Bacillus_A	Bacillus_A pseudomycoides	SOIL	prophage-PF	37	8236	0.00449247
1.05323e+06	patric	soil soil	Firmicutes	Bacilli	Bacillales	Bacillaceae_G	Bacillus_A	Bacillus_A pseudomycoides	SOIL	plasmid-PF	21	8236	0.00254978
1.05323e+06	patric	soil soil	Firmicutes	Bacilli	Bacillales	Bacillaceae_G	Bacillus_A	Bacillus_A pseudomycoides	SOIL	transposon-PF	69	8236	0.00837785
1.05324e+06	patric	soil soil	Firmicutes	Bacilli	Bacillales	Bacillaceae_G	Bacillus_A	Bacillus_A bombysepticus	SOIL	defense_system-PF	238	9148	0.0260166
1.05324e+06	patric	soil soil	Firmicutes	Bacilli	Bacillales	Bacillaceae_G	Bacillus_A	Bacillus_A bombysepticus	SOIL	prophage-PF	30	9148	0.0032794
1.05324e+06	patric	soil soil	Firmicutes	Bacilli	Bacillales	Bacillaceae_G	Bacillus_A	Bacillus_A bombysepticus	SOIL	plasmid-PF	13	9148	0.00142108
1.05324e+06	patric	soil soil	Firmicutes	Bacilli	Bacillales	Bacillaceae_G	Bacillus_A	Bacillus_A bombysepticus	SOIL	transposon-PF	36	9148	0.00393529
1.05324e+06	patric	soil	Firmicutes	Bacilli	Bacillales	Bacillaceae_G	Bacillus_A	Bacillus_A mycoides	SOIL	defense_system-PF	246	9670	0.0254395
1.05324e+06	patric	soil	Firmicutes	Bacilli	Bacillales	Bacillaceae_G	Bacillus_A	Bacillus_A mycoides	SOIL	prophage-PF	57	9670	0.00589452
1.05324e+06	patric	soil	Firmicutes	Bacilli	Bacillales	Bacillaceae_G	Bacillus_A	Bacillus_A mycoides	SOIL	plasmid-PF	26	9670	0.00268873
1.05324e+06	patric	soil	Firmicutes	Bacilli	Bacillales	Bacillaceae_G	Bacillus_A	Bacillus_A mycoides	SOIL	transposon-PF	68	9670	0.00703206
1.05324e+06	patric	soil soil	Firmicutes	Bacilli	Bacillales	Bacillaceae_G	Bacillus_A	Bacillus_A cereus	SOIL	defense_system-PF	231	9887	0.023364
1.05324e+06	patric	soil soil	Firmicutes	Bacilli	Bacillales	Bacillaceae_G	Bacillus_A	Bacillus_A cereus	SOIL	prophage-PF	143	9887	0.0144634
1.05324e+06	patric	soil soil	Firmicutes	Bacilli	Bacillales	Bacillaceae_G	Bacillus_A	Bacillus_A cereus	SOIL	plasmid-PF	22	9887	0.00222514
1.05324e+06	patric	soil soil	Firmicutes	Bacilli	Bacillales	Bacillaceae_G	Bacillus_A	Bacillus_A cereus	SOIL	transposon-PF	135	9887	0.0136543
1.05325e+06	patric	soil	Firmicutes	Bacilli	Bacillales	Bacillaceae_G	Bacillus_A	Bacillus_A mycoides	SOIL	defense_system-PF	250	9388	0.0266297
1.05325e+06	patric	soil	Firmicutes	Bacilli	Bacillales	Bacillaceae_G	Bacillus_A	Bacillus_A mycoides	SOIL	prophage-PF	55	9388	0.00585854
1.05325e+06	patric	soil	Firmicutes	Bacilli	Bacillales	Bacillaceae_G	Bacillus_A	Bacillus_A mycoides	SOIL	plasmid-PF	15	9388	0.00159778
1.05325e+06	patric	soil	Firmicutes	Bacilli	Bacillales	Bacillaceae_G	Bacillus_A	Bacillus_A mycoides	SOIL	transposon-PF	44	9388	0.00468683
1.05325e+06	patric	water small pond	Firmicutes	Bacilli	Bacillales	Bacillaceae_G	Bacillus_A	Bacillus_A nitratireducens	NPA	defense_system-PF	258	9788	0.0263588
1.05325e+06	patric	water small pond	Firmicutes	Bacilli	Bacillales	Bacillaceae_G	Bacillus_A	Bacillus_A nitratireducens	NPA	plasmid-PF	16	9788	0.00163466
1.05325e+06	patric	water small pond	Firmicutes	Bacilli	Bacillales	Bacillaceae_G	Bacillus_A	Bacillus_A nitratireducens	NPA	prophage-PF	79	9788	0.00807111
1.05325e+06	patric	water small pond	Firmicutes	Bacilli	Bacillales	Bacillaceae_G	Bacillus_A	Bacillus_A nitratireducens	NPA	transposon-PF	87	9788	0.00888844
106592	patric	purple siltstone soil	Proteobacteria	Alphaproteobacteria	Rhizobiales	Rhizobiaceae	Ensifer	Ensifer sp001429285	SOIL	defense_system-PF	228	10976	0.0207726
106592	patric	purple siltstone soil	Proteobacteria	Alphaproteobacteria	Rhizobiales	Rhizobiaceae	Ensifer	Ensifer sp001429285	SOIL	prophage-PF	14	10976	0.00127551
106592	patric	purple siltstone soil	Proteobacteria	Alphaproteobacteria	Rhizobiales	Rhizobiaceae	Ensifer	Ensifer sp001429285	SOIL	plasmid-PF	22	10976	0.00200437
106592	patric	purple siltstone soil	Proteobacteria	Alphaproteobacteria	Rhizobiales	Rhizobiaceae	Ensifer	Ensifer sp001429285	SOIL	transposon-PF	16	10976	0.00145773
106592	patric		Proteobacteria	Alphaproteobacteria	Rhizobiales	Rhizobiaceae	Ensifer	Ensifer adhaerens	SOIL	defense_system-PF	221	10793	0.0204762
106592	patric		Proteobacteria	Alphaproteobacteria	Rhizobiales	Rhizobiaceae	Ensifer	Ensifer adhaerens	SOIL	prophage-PF	52	10793	0.00481794
106592	patric		Proteobacteria	Alphaproteobacteria	Rhizobiales	Rhizobiaceae	Ensifer	Ensifer adhaerens	SOIL	plasmid-PF	33	10793	0.00305754
106592	patric		Proteobacteria	Alphaproteobacteria	Rhizobiales	Rhizobiaceae	Ensifer	Ensifer adhaerens	SOIL	transposon-PF	45	10793	0.00416937
106592	patric	potassium feldspar mining area potassium feldspar mining area	Proteobacteria	Alphaproteobacteria	Rhizobiales	Rhizobiaceae	Ensifer	Ensifer adhaerens_D	NPA	defense_system-PF	226	10723	0.0210762
106592	patric	potassium feldspar mining area potassium feldspar mining area	Proteobacteria	Alphaproteobacteria	Rhizobiales	Rhizobiaceae	Ensifer	Ensifer adhaerens_D	NPA	plasmid-PF	18	10723	0.00167863
106592	patric	potassium feldspar mining area potassium feldspar mining area	Proteobacteria	Alphaproteobacteria	Rhizobiales	Rhizobiaceae	Ensifer	Ensifer adhaerens_D	NPA	prophage-PF	22	10723	0.00205166
106592	patric	potassium feldspar mining area potassium feldspar mining area	Proteobacteria	Alphaproteobacteria	Rhizobiales	Rhizobiaceae	Ensifer	Ensifer adhaerens_D	NPA	transposon-PF	8	10723	0.00074606
106592	patric	soil	Proteobacteria	Alphaproteobacteria	Rhizobiales	Rhizobiaceae	Ensifer	Ensifer adhaerens_E	SOIL	defense_system-PF	226	11598	0.0194861
106592	patric	soil	Proteobacteria	Alphaproteobacteria	Rhizobiales	Rhizobiaceae	Ensifer	Ensifer adhaerens_E	SOIL	prophage-PF	29	11598	0.00250043
106592	patric	soil	Proteobacteria	Alphaproteobacteria	Rhizobiales	Rhizobiaceae	Ensifer	Ensifer adhaerens_E	SOIL	plasmid-PF	28	11598	0.00241421
106592	patric	soil	Proteobacteria	Alphaproteobacteria	Rhizobiales	Rhizobiaceae	Ensifer	Ensifer adhaerens_E	SOIL	transposon-PF	18	11598	0.00155199
106592	patric	terrestrial silty clay loam soil ph	Proteobacteria	Alphaproteobacteria	Rhizobiales	Rhizobiaceae	Ensifer	Ensifer adhaerens	SOIL	defense_system-PF	243	11326	0.0214551
106592	patric	terrestrial silty clay loam soil ph	Proteobacteria	Alphaproteobacteria	Rhizobiales	Rhizobiaceae	Ensifer	Ensifer adhaerens	SOIL	prophage-PF	27	11326	0.0023839
106592	patric	terrestrial silty clay loam soil ph	Proteobacteria	Alphaproteobacteria	Rhizobiales	Rhizobiaceae	Ensifer	Ensifer adhaerens	SOIL	plasmid-PF	19	11326	0.00167756
106592	patric	terrestrial silty clay loam soil ph	Proteobacteria	Alphaproteobacteria	Rhizobiales	Rhizobiaceae	Ensifer	Ensifer adhaerens	SOIL	transposon-PF	34	11326	0.00300194
106593	patric	water pool cave wind cave national park water pool cave	Proteobacteria	Alphaproteobacteria	Rhizobiales	Rhizobiaceae	Ensifer	Ensifer adhaerens_B	NPA	defense_system-PF	278	11408	0.0243689
106593	patric	water pool cave wind cave national park water pool cave	Proteobacteria	Alphaproteobacteria	Rhizobiales	Rhizobiaceae	Ensifer	Ensifer adhaerens_B	NPA	plasmid-PF	20	11408	0.00175316
106593	patric	water pool cave wind cave national park water pool cave	Proteobacteria	Alphaproteobacteria	Rhizobiales	Rhizobiaceae	Ensifer	Ensifer adhaerens_B	NPA	prophage-PF	43	11408	0.00376928
106593	patric	water pool cave wind cave national park water pool cave	Proteobacteria	Alphaproteobacteria	Rhizobiales	Rhizobiaceae	Ensifer	Ensifer adhaerens_B	NPA	transposon-PF	68	11408	0.00596073
1.0709e+06	patric	activated sludge	Actinobacteriota	Actinomycetia	Actinomycetales	Microbacteriaceae	Microbacterium	Microbacterium sp002812725	NPA	defense_system-PF	148	5230	0.0282983
1.0709e+06	patric	activated sludge	Actinobacteriota	Actinomycetia	Actinomycetales	Microbacteriaceae	Microbacterium	Microbacterium sp002812725	NPA	plasmid-PF	11	5230	0.00210325
1.0709e+06	patric	activated sludge	Actinobacteriota	Actinomycetia	Actinomycetales	Microbacteriaceae	Microbacterium	Microbacterium sp002812725	NPA	prophage-PF	33	5230	0.00630975
1.0709e+06	patric	activated sludge	Actinobacteriota	Actinomycetia	Actinomycetales	Microbacteriaceae	Microbacterium	Microbacterium sp002812725	NPA	transposon-PF	76	5230	0.0145315
1.07106e+06	patric	salt crystallizer pond	Firmicutes	Bacilli	Bacillales	Bacillaceae	Bacillus	Bacillus vallismortis	NPA	defense_system-PF	190	6638	0.0286231
1.07106e+06	patric	salt crystallizer pond	Firmicutes	Bacilli	Bacillales	Bacillaceae	Bacillus	Bacillus vallismortis	NPA	plasmid-PF	16	6638	0.00241036
1.07106e+06	patric	salt crystallizer pond	Firmicutes	Bacilli	Bacillales	Bacillaceae	Bacillus	Bacillus vallismortis	NPA	prophage-PF	32	6638	0.00482073
1.07106e+06	patric	salt crystallizer pond	Firmicutes	Bacilli	Bacillales	Bacillaceae	Bacillus	Bacillus vallismortis	NPA	transposon-PF	3	6638	0.000451943
1.07107e+06	patric	salt crystallizer pond	Firmicutes	Bacilli	Bacillales	Bacillaceae	Bacillus	Bacillus paralicheniformis	NPA	defense_system-PF	174	7435	0.0234028
1.07107e+06	patric	salt crystallizer pond	Firmicutes	Bacilli	Bacillales	Bacillaceae	Bacillus	Bacillus paralicheniformis	NPA	plasmid-PF	7	7435	0.000941493
1.07107e+06	patric	salt crystallizer pond	Firmicutes	Bacilli	Bacillales	Bacillaceae	Bacillus	Bacillus paralicheniformis	NPA	prophage-PF	60	7435	0.00806994
1.07107e+06	patric	salt crystallizer pond	Firmicutes	Bacilli	Bacillales	Bacillaceae	Bacillus	Bacillus paralicheniformis	NPA	transposon-PF	1	7435	0.000134499
1.07108e+06	patric	aquatic salt crystallizer great rann kutch	Firmicutes	Bacilli	Bacillales	Bacillaceae	Bacillus	Bacillus sonorensis_A	NPA	defense_system-PF	175	7636	0.0229178
1.07108e+06	patric	aquatic salt crystallizer great rann kutch	Firmicutes	Bacilli	Bacillales	Bacillaceae	Bacillus	Bacillus sonorensis_A	NPA	plasmid-PF	12	7636	0.0015715
1.07108e+06	patric	aquatic salt crystallizer great rann kutch	Firmicutes	Bacilli	Bacillales	Bacillaceae	Bacillus	Bacillus sonorensis_A	NPA	prophage-PF	87	7636	0.0113934
1.07108e+06	patric	aquatic salt crystallizer great rann kutch	Firmicutes	Bacilli	Bacillales	Bacillaceae	Bacillus	Bacillus sonorensis_A	NPA	transposon-PF	6	7636	0.000785752
1.07108e+06	patric	multiple salt crystallizer little rann kutch	Firmicutes	Bacilli	Bacillales	Bacillaceae	Bacillus	Bacillus paralicheniformis	NPA	defense_system-PF	183	7532	0.0242963
1.07108e+06	patric	multiple salt crystallizer little rann kutch	Firmicutes	Bacilli	Bacillales	Bacillaceae	Bacillus	Bacillus paralicheniformis	NPA	plasmid-PF	7	7532	0.000929368
1.07108e+06	patric	multiple salt crystallizer little rann kutch	Firmicutes	Bacilli	Bacillales	Bacillaceae	Bacillus	Bacillus paralicheniformis	NPA	prophage-PF	59	7532	0.00783325
1.07108e+06	patric	multiple salt crystallizer little rann kutch	Firmicutes	Bacilli	Bacillales	Bacillaceae	Bacillus	Bacillus paralicheniformis	NPA	transposon-PF	1	7532	0.000132767
1.07168e+06	patric	xerophilous moss	Proteobacteria	Gammaproteobacteria	Burkholderiales	Burkholderiaceae	Caballeronia	Caballeronia grimmiae	PA	defense_system-PF	236	10361	0.0227777
1.07168e+06	patric	xerophilous moss	Proteobacteria	Gammaproteobacteria	Burkholderiales	Burkholderiaceae	Caballeronia	Caballeronia grimmiae	PA	plasmid-PF	18	10361	0.00173728
1.07168e+06	patric	xerophilous moss	Proteobacteria	Gammaproteobacteria	Burkholderiales	Burkholderiaceae	Caballeronia	Caballeronia grimmiae	PA	prophage-PF	49	10361	0.00472927
1.07168e+06	patric	xerophilous moss	Proteobacteria	Gammaproteobacteria	Burkholderiales	Burkholderiaceae	Caballeronia	Caballeronia grimmiae	PA	transposon-PF	30	10361	0.00289547
1.07269e+06	patric	melopsittacus undulatus lung	Proteobacteria	Gammaproteobacteria	Burkholderiales	Burkholderiaceae	Basilea	Basilea psittacipulmonis	NPA	defense_system-PF	101	2972	0.0339838
1.07269e+06	patric	melopsittacus undulatus lung	Proteobacteria	Gammaproteobacteria	Burkholderiales	Burkholderiaceae	Basilea	Basilea psittacipulmonis	NPA	plasmid-PF	5	2972	0.00168237
1.07269e+06	patric	melopsittacus undulatus lung	Proteobacteria	Gammaproteobacteria	Burkholderiales	Burkholderiaceae	Basilea	Basilea psittacipulmonis	NPA	prophage-PF	19	2972	0.006393
1.07269e+06	patric	melopsittacus undulatus lung	Proteobacteria	Gammaproteobacteria	Burkholderiales	Burkholderiaceae	Basilea	Basilea psittacipulmonis	NPA	transposon-PF	8	2972	0.00269179
107401	patric	pagrus major diseased red sea bream diseased	Bacteroidota	Bacteroidia	Flavobacteriales	Flavobacteriaceae	Tenacibaculum	Tenacibaculum maritimum	NPA	defense_system-PF	162	5021	0.0322645
107401	patric	pagrus major diseased red sea bream diseased	Bacteroidota	Bacteroidia	Flavobacteriales	Flavobacteriaceae	Tenacibaculum	Tenacibaculum maritimum	NPA	plasmid-PF	5	5021	0.000995818
107401	patric	pagrus major diseased red sea bream diseased	Bacteroidota	Bacteroidia	Flavobacteriales	Flavobacteriaceae	Tenacibaculum	Tenacibaculum maritimum	NPA	prophage-PF	29	5021	0.00577574
107401	patric	pagrus major diseased red sea bream diseased	Bacteroidota	Bacteroidia	Flavobacteriales	Flavobacteriaceae	Tenacibaculum	Tenacibaculum maritimum	NPA	transposon-PF	39	5021	0.00776738
1.07577e+06	patric	isolated cotton glacier excellent models study carbon cycling due simplified polar environment cotton glacier excellent models study carbon cycling due simplified polar environment	Proteobacteria	Gammaproteobacteria	Burkholderiales	Burkholderiaceae	Janthinobacterium	Janthinobacterium sp000344615	NPA	defense_system-PF	202	9514	0.0212319
1.07577e+06	patric	isolated cotton glacier excellent models study carbon cycling due simplified polar environment cotton glacier excellent models study carbon cycling due simplified polar environment	Proteobacteria	Gammaproteobacteria	Burkholderiales	Burkholderiaceae	Janthinobacterium	Janthinobacterium sp000344615	NPA	plasmid-PF	23	9514	0.00241749
1.07577e+06	patric	isolated cotton glacier excellent models study carbon cycling due simplified polar environment cotton glacier excellent models study carbon cycling due simplified polar environment	Proteobacteria	Gammaproteobacteria	Burkholderiales	Burkholderiaceae	Janthinobacterium	Janthinobacterium sp000344615	NPA	prophage-PF	31	9514	0.00325836
1.07577e+06	patric	isolated cotton glacier excellent models study carbon cycling due simplified polar environment cotton glacier excellent models study carbon cycling due simplified polar environment	Proteobacteria	Gammaproteobacteria	Burkholderiales	Burkholderiaceae	Janthinobacterium	Janthinobacterium sp000344615	NPA	transposon-PF	95	9514	0.00998528
1.07614e+06	patric	soft rot disease potatoes multiple potato	Proteobacteria	Gammaproteobacteria	Enterobacterales	Enterobacteriaceae	Pectobacterium	Pectobacterium brasiliense	NPA	defense_system-PF	247	7749	0.0318751
1.07614e+06	patric	soft rot disease potatoes multiple potato	Proteobacteria	Gammaproteobacteria	Enterobacterales	Enterobacteriaceae	Pectobacterium	Pectobacterium brasiliense	NPA	plasmid-PF	31	7749	0.00400052
1.07614e+06	patric	soft rot disease potatoes multiple potato	Proteobacteria	Gammaproteobacteria	Enterobacterales	Enterobacteriaceae	Pectobacterium	Pectobacterium brasiliense	NPA	prophage-PF	70	7749	0.00903342
1.07614e+06	patric	soft rot disease potatoes multiple potato	Proteobacteria	Gammaproteobacteria	Enterobacterales	Enterobacteriaceae	Pectobacterium	Pectobacterium brasiliense	NPA	transposon-PF	10	7749	0.00129049
1.07655e+06	patric	waterfall	Proteobacteria	Gammaproteobacteria	Enterobacterales	Enterobacteriaceae	Pantoea	Pantoea vagans_C	NPA	defense_system-PF	248	8795	0.0281978
1.07655e+06	patric	waterfall	Proteobacteria	Gammaproteobacteria	Enterobacterales	Enterobacteriaceae	Pantoea	Pantoea vagans_C	NPA	plasmid-PF	39	8795	0.00443434
1.07655e+06	patric	waterfall	Proteobacteria	Gammaproteobacteria	Enterobacterales	Enterobacteriaceae	Pantoea	Pantoea vagans_C	NPA	prophage-PF	99	8795	0.0112564
1.07655e+06	patric	waterfall	Proteobacteria	Gammaproteobacteria	Enterobacterales	Enterobacteriaceae	Pantoea	Pantoea vagans_C	NPA	transposon-PF	9	8795	0.00102331
1.07655e+06	patric	eucalyptus leaves	Proteobacteria	Gammaproteobacteria	Enterobacterales	Enterobacteriaceae	Pantoea	Pantoea rodasii	PA	defense_system-PF	283	8934	0.0316767
1.07655e+06	patric	eucalyptus leaves	Proteobacteria	Gammaproteobacteria	Enterobacterales	Enterobacteriaceae	Pantoea	Pantoea rodasii	PA	plasmid-PF	36	8934	0.00402955
1.07655e+06	patric	eucalyptus leaves	Proteobacteria	Gammaproteobacteria	Enterobacterales	Enterobacteriaceae	Pantoea	Pantoea rodasii	PA	prophage-PF	85	8934	0.00951421
1.07655e+06	patric	eucalyptus leaves	Proteobacteria	Gammaproteobacteria	Enterobacterales	Enterobacteriaceae	Pantoea	Pantoea rodasii	PA	transposon-PF	15	8934	0.00167898
1.07655e+06	patric	waterfall	Proteobacteria	Gammaproteobacteria	Enterobacterales	Enterobacteriaceae	Pantoea	Pantoea rwandensis_B	NPA	defense_system-PF	204	6966	0.0292851
1.07655e+06	patric	waterfall	Proteobacteria	Gammaproteobacteria	Enterobacterales	Enterobacteriaceae	Pantoea	Pantoea rwandensis_B	NPA	plasmid-PF	27	6966	0.00387597
1.07655e+06	patric	waterfall	Proteobacteria	Gammaproteobacteria	Enterobacterales	Enterobacteriaceae	Pantoea	Pantoea rwandensis_B	NPA	prophage-PF	61	6966	0.00875682
1.07655e+06	patric	waterfall	Proteobacteria	Gammaproteobacteria	Enterobacterales	Enterobacteriaceae	Pantoea	Pantoea rwandensis_B	NPA	transposon-PF	24	6966	0.00344531
1.07655e+06	patric	eucalyptus isolated eucalyptus sp eucalyptus sp	Proteobacteria	Gammaproteobacteria	Enterobacterales	Enterobacteriaceae	Pantoea	Pantoea wallisii	PA	defense_system-PF	164	7178	0.0228476
1.07655e+06	patric	eucalyptus isolated eucalyptus sp eucalyptus sp	Proteobacteria	Gammaproteobacteria	Enterobacterales	Enterobacteriaceae	Pantoea	Pantoea wallisii	PA	plasmid-PF	23	7178	0.00320424
1.07655e+06	patric	eucalyptus isolated eucalyptus sp eucalyptus sp	Proteobacteria	Gammaproteobacteria	Enterobacterales	Enterobacteriaceae	Pantoea	Pantoea wallisii	PA	prophage-PF	48	7178	0.0066871
1.07655e+06	patric	eucalyptus isolated eucalyptus sp eucalyptus sp	Proteobacteria	Gammaproteobacteria	Enterobacterales	Enterobacteriaceae	Pantoea	Pantoea wallisii	PA	transposon-PF	2	7178	0.000278629
1.07836e+06	patric	wheat triticum aestivum wheat roots	Proteobacteria	Gammaproteobacteria	Pseudomonadales	Pseudomonadaceae	Pseudomonas_E	Pseudomonas_E sp001269925	PA	defense_system-PF	254	10455	0.0242946
1.07836e+06	patric	wheat triticum aestivum wheat roots	Proteobacteria	Gammaproteobacteria	Pseudomonadales	Pseudomonadaceae	Pseudomonas_E	Pseudomonas_E sp001269925	PA	plasmid-PF	8	10455	0.000765184
1.07836e+06	patric	wheat triticum aestivum wheat roots	Proteobacteria	Gammaproteobacteria	Pseudomonadales	Pseudomonadaceae	Pseudomonas_E	Pseudomonas_E sp001269925	PA	prophage-PF	57	10455	0.00545194
1.07836e+06	patric	wheat triticum aestivum wheat roots	Proteobacteria	Gammaproteobacteria	Pseudomonadales	Pseudomonadaceae	Pseudomonas_E	Pseudomonas_E sp001269925	PA	transposon-PF	9	10455	0.000860832
1.07846e+06	patric	human homo sapiens mdr p aeruginosa ncgm isolated respiratory tract inpatient japan japan	Proteobacteria	Gammaproteobacteria	Pseudomonadales	Pseudomonadaceae	Pseudomonas	Pseudomonas aeruginosa	NPA	defense_system-PF	258	10254	0.0251609
1.07846e+06	patric	human homo sapiens mdr p aeruginosa ncgm isolated respiratory tract inpatient japan japan	Proteobacteria	Gammaproteobacteria	Pseudomonadales	Pseudomonadaceae	Pseudomonas	Pseudomonas aeruginosa	NPA	plasmid-PF	16	10254	0.00156037
1.07846e+06	patric	human homo sapiens mdr p aeruginosa ncgm isolated respiratory tract inpatient japan japan	Proteobacteria	Gammaproteobacteria	Pseudomonadales	Pseudomonadaceae	Pseudomonas	Pseudomonas aeruginosa	NPA	prophage-PF	81	10254	0.00789936
1.07846e+06	patric	human homo sapiens mdr p aeruginosa ncgm isolated respiratory tract inpatient japan japan	Proteobacteria	Gammaproteobacteria	Pseudomonadales	Pseudomonadaceae	Pseudomonas	Pseudomonas aeruginosa	NPA	transposon-PF	26	10254	0.0025356
1.07999e+06	patric	soil soil	Actinobacteriota	Actinomycetia	Streptomycetales	Streptomycetaceae	Streptomyces	Streptomyces chartreusis_D	SOIL	defense_system-PF	208	12702	0.0163754
1.07999e+06	patric	soil soil	Actinobacteriota	Actinomycetia	Streptomycetales	Streptomycetaceae	Streptomyces	Streptomyces chartreusis_D	SOIL	prophage-PF	19	12702	0.00149583
1.07999e+06	patric	soil soil	Actinobacteriota	Actinomycetia	Streptomycetales	Streptomycetaceae	Streptomyces	Streptomyces chartreusis_D	SOIL	plasmid-PF	14	12702	0.00110219
1.07999e+06	patric	soil soil	Actinobacteriota	Actinomycetia	Streptomycetales	Streptomycetaceae	Streptomyces	Streptomyces chartreusis_D	SOIL	transposon-PF	62	12702	0.00488112
1.08018e+06	patric	host plant root root nodule soil parapiptadenia rigida	Proteobacteria	Gammaproteobacteria	Burkholderiales	Burkholderiaceae	Paraburkholderia	Paraburkholderia azotifigens	PA	defense_system-PF	332	15126	0.021949
1.08018e+06	patric	host plant root root nodule soil parapiptadenia rigida	Proteobacteria	Gammaproteobacteria	Burkholderiales	Burkholderiaceae	Paraburkholderia	Paraburkholderia azotifigens	PA	plasmid-PF	56	15126	0.00370223
1.08018e+06	patric	host plant root root nodule soil parapiptadenia rigida	Proteobacteria	Gammaproteobacteria	Burkholderiales	Burkholderiaceae	Paraburkholderia	Paraburkholderia azotifigens	PA	prophage-PF	87	15126	0.00575169
1.08018e+06	patric	host plant root root nodule soil parapiptadenia rigida	Proteobacteria	Gammaproteobacteria	Burkholderiales	Burkholderiaceae	Paraburkholderia	Paraburkholderia azotifigens	PA	transposon-PF	141	15126	0.0093217
1.08189e+06	patric	cow bos taurus	Proteobacteria	Gammaproteobacteria	Enterobacterales	Enterobacteriaceae	Escherichia	Escherichia coli	NPA	defense_system-PF	242	8675	0.0278963
1.08189e+06	patric	cow bos taurus	Proteobacteria	Gammaproteobacteria	Enterobacterales	Enterobacteriaceae	Escherichia	Escherichia coli	NPA	plasmid-PF	66	8675	0.00760807
1.08189e+06	patric	cow bos taurus	Proteobacteria	Gammaproteobacteria	Enterobacterales	Enterobacteriaceae	Escherichia	Escherichia coli	NPA	prophage-PF	186	8675	0.0214409
1.08189e+06	patric	cow bos taurus	Proteobacteria	Gammaproteobacteria	Enterobacterales	Enterobacteriaceae	Escherichia	Escherichia coli	NPA	transposon-PF	44	8675	0.00507205
1.08189e+06	patric	cow bos taurus	Proteobacteria	Gammaproteobacteria	Enterobacterales	Enterobacteriaceae	Escherichia	Escherichia coli	NPA	defense_system-PF	238	8665	0.0274668
1.08189e+06	patric	cow bos taurus	Proteobacteria	Gammaproteobacteria	Enterobacterales	Enterobacteriaceae	Escherichia	Escherichia coli	NPA	plasmid-PF	62	8665	0.00715522
1.08189e+06	patric	cow bos taurus	Proteobacteria	Gammaproteobacteria	Enterobacterales	Enterobacteriaceae	Escherichia	Escherichia coli	NPA	prophage-PF	175	8665	0.0201962
1.08189e+06	patric	cow bos taurus	Proteobacteria	Gammaproteobacteria	Enterobacterales	Enterobacteriaceae	Escherichia	Escherichia coli	NPA	transposon-PF	43	8665	0.00496249
1.0827e+06	patric	quercus pyrenaica	Proteobacteria	Gammaproteobacteria	Enterobacterales	Enterobacteriaceae	Lonsdalea	Lonsdalea iberica	PA	defense_system-PF	173	5574	0.031037
1.0827e+06	patric	quercus pyrenaica	Proteobacteria	Gammaproteobacteria	Enterobacterales	Enterobacteriaceae	Lonsdalea	Lonsdalea iberica	PA	plasmid-PF	14	5574	0.00251166
1.0827e+06	patric	quercus pyrenaica	Proteobacteria	Gammaproteobacteria	Enterobacterales	Enterobacteriaceae	Lonsdalea	Lonsdalea iberica	PA	prophage-PF	35	5574	0.00627915
1.0827e+06	patric	quercus pyrenaica	Proteobacteria	Gammaproteobacteria	Enterobacterales	Enterobacteriaceae	Lonsdalea	Lonsdalea iberica	PA	transposon-PF	9	5574	0.00161464
1.08293e+06	patric	zinc lead mine tailing	Proteobacteria	Alphaproteobacteria	Rhizobiales	Rhizobiaceae	Agrobacterium	Agrobacterium tumefaciens	NPA	defense_system-PF	235	8055	0.0291744
1.08293e+06	patric	zinc lead mine tailing	Proteobacteria	Alphaproteobacteria	Rhizobiales	Rhizobiaceae	Agrobacterium	Agrobacterium tumefaciens	NPA	plasmid-PF	17	8055	0.00211049
1.08293e+06	patric	zinc lead mine tailing	Proteobacteria	Alphaproteobacteria	Rhizobiales	Rhizobiaceae	Agrobacterium	Agrobacterium tumefaciens	NPA	prophage-PF	37	8055	0.00459342
1.08293e+06	patric	zinc lead mine tailing	Proteobacteria	Alphaproteobacteria	Rhizobiales	Rhizobiaceae	Agrobacterium	Agrobacterium tumefaciens	NPA	transposon-PF	14	8055	0.00173805
1.08293e+06	patric	black locust robinia pseudoacacia isolated nodules robinia pseudoacacia mine tailing great potential capacity bioremediation nodules robinia pseudoacacia	Proteobacteria	Alphaproteobacteria	Rhizobiales	Rhizobiaceae	Mesorhizobium	Mesorhizobium amorphae_B	PA	defense_system-PF	258	10752	0.0239955
1.08293e+06	patric	black locust robinia pseudoacacia isolated nodules robinia pseudoacacia mine tailing great potential capacity bioremediation nodules robinia pseudoacacia	Proteobacteria	Alphaproteobacteria	Rhizobiales	Rhizobiaceae	Mesorhizobium	Mesorhizobium amorphae_B	PA	plasmid-PF	23	10752	0.00213914
1.08293e+06	patric	black locust robinia pseudoacacia isolated nodules robinia pseudoacacia mine tailing great potential capacity bioremediation nodules robinia pseudoacacia	Proteobacteria	Alphaproteobacteria	Rhizobiales	Rhizobiaceae	Mesorhizobium	Mesorhizobium amorphae_B	PA	prophage-PF	46	10752	0.00427827
1.08293e+06	patric	black locust robinia pseudoacacia isolated nodules robinia pseudoacacia mine tailing great potential capacity bioremediation nodules robinia pseudoacacia	Proteobacteria	Alphaproteobacteria	Rhizobiales	Rhizobiaceae	Mesorhizobium	Mesorhizobium amorphae_B	PA	transposon-PF	42	10752	0.00390625
1.08503e+06	patric	melioidosis terrestrial septicemic melioidosis human homo sapiens isolated thailand pus patient septicemic melioidosis pus primary melioidosis infection	Proteobacteria	Gammaproteobacteria	Burkholderiales	Burkholderiaceae	Burkholderia	Burkholderia mallei	NPA	defense_system-PF	168	9959	0.0168692
1.08503e+06	patric	melioidosis terrestrial septicemic melioidosis human homo sapiens isolated thailand pus patient septicemic melioidosis pus primary melioidosis infection	Proteobacteria	Gammaproteobacteria	Burkholderiales	Burkholderiaceae	Burkholderia	Burkholderia mallei	NPA	plasmid-PF	17	9959	0.001707
1.08503e+06	patric	melioidosis terrestrial septicemic melioidosis human homo sapiens isolated thailand pus patient septicemic melioidosis pus primary melioidosis infection	Proteobacteria	Gammaproteobacteria	Burkholderiales	Burkholderiaceae	Burkholderia	Burkholderia mallei	NPA	prophage-PF	97	9959	0.00973993
1.08503e+06	patric	melioidosis terrestrial septicemic melioidosis human homo sapiens isolated thailand pus patient septicemic melioidosis pus primary melioidosis infection	Proteobacteria	Gammaproteobacteria	Burkholderiales	Burkholderiaceae	Burkholderia	Burkholderia mallei	NPA	transposon-PF	34	9959	0.003414
1.08538e+06	patric	soil soil	Firmicutes	Bacilli	Bacillales	Bacillaceae_G	Bacillus_A	Bacillus_A pseudomycoides	SOIL	defense_system-PF	199	8425	0.0236202
1.08538e+06	patric	soil soil	Firmicutes	Bacilli	Bacillales	Bacillaceae_G	Bacillus_A	Bacillus_A pseudomycoides	SOIL	prophage-PF	35	8425	0.0041543
1.08538e+06	patric	soil soil	Firmicutes	Bacilli	Bacillales	Bacillaceae_G	Bacillus_A	Bacillus_A pseudomycoides	SOIL	plasmid-PF	24	8425	0.00284866
1.08538e+06	patric	soil soil	Firmicutes	Bacilli	Bacillales	Bacillaceae_G	Bacillus_A	Bacillus_A pseudomycoides	SOIL	transposon-PF	78	8425	0.00925816
1.08539e+06	patric	soil soil	Firmicutes	Bacilli	Bacillales	Bacillaceae_G	Bacillus_A	Bacillus_A pseudomycoides	SOIL	defense_system-PF	203	8533	0.02379
1.08539e+06	patric	soil soil	Firmicutes	Bacilli	Bacillales	Bacillaceae_G	Bacillus_A	Bacillus_A pseudomycoides	SOIL	prophage-PF	51	8533	0.0059768
1.08539e+06	patric	soil soil	Firmicutes	Bacilli	Bacillales	Bacillaceae_G	Bacillus_A	Bacillus_A pseudomycoides	SOIL	plasmid-PF	23	8533	0.00269542
1.08539e+06	patric	soil soil	Firmicutes	Bacilli	Bacillales	Bacillaceae_G	Bacillus_A	Bacillus_A pseudomycoides	SOIL	transposon-PF	72	8533	0.00843783
1.08539e+06	patric	soil	Firmicutes	Bacilli	Bacillales	Bacillaceae_G	Bacillus_A	Bacillus_A wiedmannii	SOIL	defense_system-PF	248	9354	0.0265127
1.08539e+06	patric	soil	Firmicutes	Bacilli	Bacillales	Bacillaceae_G	Bacillus_A	Bacillus_A wiedmannii	SOIL	prophage-PF	48	9354	0.00513149
1.08539e+06	patric	soil	Firmicutes	Bacilli	Bacillales	Bacillaceae_G	Bacillus_A	Bacillus_A wiedmannii	SOIL	plasmid-PF	12	9354	0.00128287
1.08539e+06	patric	soil	Firmicutes	Bacilli	Bacillales	Bacillaceae_G	Bacillus_A	Bacillus_A wiedmannii	SOIL	transposon-PF	52	9354	0.00555912
1.08539e+06	patric	soil	Firmicutes	Bacilli	Bacillales	Bacillaceae_G	Bacillus_A	Bacillus_A wiedmannii	SOIL	defense_system-PF	235	9306	0.0252525
1.08539e+06	patric	soil	Firmicutes	Bacilli	Bacillales	Bacillaceae_G	Bacillus_A	Bacillus_A wiedmannii	SOIL	prophage-PF	48	9306	0.00515796
1.08539e+06	patric	soil	Firmicutes	Bacilli	Bacillales	Bacillaceae_G	Bacillus_A	Bacillus_A wiedmannii	SOIL	plasmid-PF	12	9306	0.00128949
1.08539e+06	patric	soil	Firmicutes	Bacilli	Bacillales	Bacillaceae_G	Bacillus_A	Bacillus_A wiedmannii	SOIL	transposon-PF	82	9306	0.00881152
1.08601e+06	patric	sea ice	Bacteroidota	Bacteroidia	Flavobacteriales	Flavobacteriaceae	Flavobacterium	Flavobacterium frigoris_A	NPA	defense_system-PF	186	5837	0.0318657
1.08601e+06	patric	sea ice	Bacteroidota	Bacteroidia	Flavobacteriales	Flavobacteriaceae	Flavobacterium	Flavobacterium frigoris_A	NPA	plasmid-PF	4	5837	0.000685284
1.08601e+06	patric	sea ice	Bacteroidota	Bacteroidia	Flavobacteriales	Flavobacteriaceae	Flavobacterium	Flavobacterium frigoris_A	NPA	prophage-PF	25	5837	0.00428302
1.08601e+06	patric	sea ice	Bacteroidota	Bacteroidia	Flavobacteriales	Flavobacteriaceae	Flavobacterium	Flavobacterium frigoris_A	NPA	transposon-PF	10	5837	0.00171321
1.08604e+06	patric	melioidosis terrestrial melioidosis human homo sapiens sputum relapse melioidosis infection	Proteobacteria	Gammaproteobacteria	Burkholderiales	Burkholderiaceae	Burkholderia	Burkholderia mallei	NPA	defense_system-PF	165	9832	0.0167819
1.08604e+06	patric	melioidosis terrestrial melioidosis human homo sapiens sputum relapse melioidosis infection	Proteobacteria	Gammaproteobacteria	Burkholderiales	Burkholderiaceae	Burkholderia	Burkholderia mallei	NPA	plasmid-PF	16	9832	0.00162734
1.08604e+06	patric	melioidosis terrestrial melioidosis human homo sapiens sputum relapse melioidosis infection	Proteobacteria	Gammaproteobacteria	Burkholderiales	Burkholderiaceae	Burkholderia	Burkholderia mallei	NPA	prophage-PF	66	9832	0.00671277
1.08604e+06	patric	melioidosis terrestrial melioidosis human homo sapiens sputum relapse melioidosis infection	Proteobacteria	Gammaproteobacteria	Burkholderiales	Burkholderiaceae	Burkholderia	Burkholderia mallei	NPA	transposon-PF	23	9832	0.0023393
108619	patric	hostassociated gastroenteritis cow bos taurus stool	Proteobacteria	Gammaproteobacteria	Enterobacterales	Enterobacteriaceae	Salmonella	Salmonella enterica	NPA	defense_system-PF	169	7412	0.0228009
108619	patric	hostassociated gastroenteritis cow bos taurus stool	Proteobacteria	Gammaproteobacteria	Enterobacterales	Enterobacteriaceae	Salmonella	Salmonella enterica	NPA	plasmid-PF	32	7412	0.00431732
108619	patric	hostassociated gastroenteritis cow bos taurus stool	Proteobacteria	Gammaproteobacteria	Enterobacterales	Enterobacteriaceae	Salmonella	Salmonella enterica	NPA	prophage-PF	92	7412	0.0124123
108619	patric	hostassociated gastroenteritis cow bos taurus stool	Proteobacteria	Gammaproteobacteria	Enterobacterales	Enterobacteriaceae	Salmonella	Salmonella enterica	NPA	transposon-PF	23	7412	0.00310308
108619	patric	salmonellosis horse equus caballus feces	Proteobacteria	Gammaproteobacteria	Enterobacterales	Enterobacteriaceae	Salmonella	Salmonella enterica	NPA	defense_system-PF	225	8196	0.0274524
108619	patric	salmonellosis horse equus caballus feces	Proteobacteria	Gammaproteobacteria	Enterobacterales	Enterobacteriaceae	Salmonella	Salmonella enterica	NPA	plasmid-PF	50	8196	0.00610054
108619	patric	salmonellosis horse equus caballus feces	Proteobacteria	Gammaproteobacteria	Enterobacterales	Enterobacteriaceae	Salmonella	Salmonella enterica	NPA	prophage-PF	126	8196	0.0153734
108619	patric	salmonellosis horse equus caballus feces	Proteobacteria	Gammaproteobacteria	Enterobacterales	Enterobacteriaceae	Salmonella	Salmonella enterica	NPA	transposon-PF	14	8196	0.00170815
108619	patric	salmonellosis horse equus caballus feces	Proteobacteria	Gammaproteobacteria	Enterobacterales	Enterobacteriaceae	Salmonella	Salmonella enterica	NPA	defense_system-PF	203	8347	0.0243201
108619	patric	salmonellosis horse equus caballus feces	Proteobacteria	Gammaproteobacteria	Enterobacterales	Enterobacteriaceae	Salmonella	Salmonella enterica	NPA	plasmid-PF	73	8347	0.00874566
108619	patric	salmonellosis horse equus caballus feces	Proteobacteria	Gammaproteobacteria	Enterobacterales	Enterobacteriaceae	Salmonella	Salmonella enterica	NPA	prophage-PF	155	8347	0.0185695
108619	patric	salmonellosis horse equus caballus feces	Proteobacteria	Gammaproteobacteria	Enterobacterales	Enterobacteriaceae	Salmonella	Salmonella enterica	NPA	transposon-PF	20	8347	0.00239607
108619	patric		Proteobacteria	Gammaproteobacteria	Enterobacterales	Enterobacteriaceae	Salmonella	Salmonella enterica	NPA	defense_system-PF	213	8111	0.0262606
108619	patric		Proteobacteria	Gammaproteobacteria	Enterobacterales	Enterobacteriaceae	Salmonella	Salmonella enterica	NPA	plasmid-PF	47	8111	0.0057946
108619	patric		Proteobacteria	Gammaproteobacteria	Enterobacterales	Enterobacteriaceae	Salmonella	Salmonella enterica	NPA	prophage-PF	93	8111	0.0114659
108619	patric		Proteobacteria	Gammaproteobacteria	Enterobacterales	Enterobacteriaceae	Salmonella	Salmonella enterica	NPA	transposon-PF	23	8111	0.00283565
108619	patric	salmonellosis horse equus caballus feces	Proteobacteria	Gammaproteobacteria	Enterobacterales	Enterobacteriaceae	Salmonella	Salmonella enterica	NPA	defense_system-PF	194	8162	0.0237687
108619	patric	salmonellosis horse equus caballus feces	Proteobacteria	Gammaproteobacteria	Enterobacterales	Enterobacteriaceae	Salmonella	Salmonella enterica	NPA	plasmid-PF	50	8162	0.00612595
108619	patric	salmonellosis horse equus caballus feces	Proteobacteria	Gammaproteobacteria	Enterobacterales	Enterobacteriaceae	Salmonella	Salmonella enterica	NPA	prophage-PF	82	8162	0.0100466
108619	patric	salmonellosis horse equus caballus feces	Proteobacteria	Gammaproteobacteria	Enterobacterales	Enterobacteriaceae	Salmonella	Salmonella enterica	NPA	transposon-PF	18	8162	0.00220534
108619	patric	salmonellosis horse equus caballus feces	Proteobacteria	Gammaproteobacteria	Enterobacterales	Enterobacteriaceae	Salmonella	Salmonella enterica	NPA	defense_system-PF	188	8050	0.023354
108619	patric	salmonellosis horse equus caballus feces	Proteobacteria	Gammaproteobacteria	Enterobacterales	Enterobacteriaceae	Salmonella	Salmonella enterica	NPA	plasmid-PF	29	8050	0.00360248
108619	patric	salmonellosis horse equus caballus feces	Proteobacteria	Gammaproteobacteria	Enterobacterales	Enterobacteriaceae	Salmonella	Salmonella enterica	NPA	prophage-PF	100	8050	0.0124224
108619	patric	salmonellosis horse equus caballus feces	Proteobacteria	Gammaproteobacteria	Enterobacterales	Enterobacteriaceae	Salmonella	Salmonella enterica	NPA	transposon-PF	14	8050	0.00173913
108620	patric	human homo sapiens	Proteobacteria	Gammaproteobacteria	Enterobacterales	Enterobacteriaceae	Salmonella	Salmonella enterica	NPA	defense_system-PF	195	8106	0.0240563
108620	patric	human homo sapiens	Proteobacteria	Gammaproteobacteria	Enterobacterales	Enterobacteriaceae	Salmonella	Salmonella enterica	NPA	plasmid-PF	59	8106	0.00727856
108620	patric	human homo sapiens	Proteobacteria	Gammaproteobacteria	Enterobacterales	Enterobacteriaceae	Salmonella	Salmonella enterica	NPA	prophage-PF	143	8106	0.0176413
108620	patric	human homo sapiens	Proteobacteria	Gammaproteobacteria	Enterobacterales	Enterobacteriaceae	Salmonella	Salmonella enterica	NPA	transposon-PF	46	8106	0.00567481
1.08944e+06	patric	waterfall	Proteobacteria	Gammaproteobacteria	Enterobacterales	Enterobacteriaceae	Dickeya	Dickeya fangzhongdai	NPA	defense_system-PF	231	7926	0.0291446
1.08944e+06	patric	waterfall	Proteobacteria	Gammaproteobacteria	Enterobacterales	Enterobacteriaceae	Dickeya	Dickeya fangzhongdai	NPA	plasmid-PF	17	7926	0.00214484
1.08944e+06	patric	waterfall	Proteobacteria	Gammaproteobacteria	Enterobacterales	Enterobacteriaceae	Dickeya	Dickeya fangzhongdai	NPA	prophage-PF	59	7926	0.00744386
1.08944e+06	patric	waterfall	Proteobacteria	Gammaproteobacteria	Enterobacterales	Enterobacteriaceae	Dickeya	Dickeya fangzhongdai	NPA	transposon-PF	7	7926	0.000883169
1.08946e+06	patric	urinary tract infection human homo sapiens homo sapiens urinary tract	Proteobacteria	Gammaproteobacteria	Pseudomonadales	Pseudomonadaceae	Pseudomonas	Pseudomonas aeruginosa	NPA	defense_system-PF	224	10726	0.0208838
1.08946e+06	patric	urinary tract infection human homo sapiens homo sapiens urinary tract	Proteobacteria	Gammaproteobacteria	Pseudomonadales	Pseudomonadaceae	Pseudomonas	Pseudomonas aeruginosa	NPA	plasmid-PF	16	10726	0.0014917
1.08946e+06	patric	urinary tract infection human homo sapiens homo sapiens urinary tract	Proteobacteria	Gammaproteobacteria	Pseudomonadales	Pseudomonadaceae	Pseudomonas	Pseudomonas aeruginosa	NPA	prophage-PF	114	10726	0.0106284
1.08946e+06	patric	urinary tract infection human homo sapiens homo sapiens urinary tract	Proteobacteria	Gammaproteobacteria	Pseudomonadales	Pseudomonadaceae	Pseudomonas	Pseudomonas aeruginosa	NPA	transposon-PF	27	10726	0.00251725
1.08954e+06	patric	submandibular mycetoma soil host human homo sapiens patient submandibular mycetoma patient submandibular mycetoma	Actinobacteriota	Actinomycetia	Mycobacteriales	Pseudonocardiaceae	Amycolatopsis	Amycolatopsis benzoatilytica	NPA	defense_system-PF	212	12490	0.0169736
1.08954e+06	patric	submandibular mycetoma soil host human homo sapiens patient submandibular mycetoma patient submandibular mycetoma	Actinobacteriota	Actinomycetia	Mycobacteriales	Pseudonocardiaceae	Amycolatopsis	Amycolatopsis benzoatilytica	NPA	plasmid-PF	6	12490	0.000480384
1.08954e+06	patric	submandibular mycetoma soil host human homo sapiens patient submandibular mycetoma patient submandibular mycetoma	Actinobacteriota	Actinomycetia	Mycobacteriales	Pseudonocardiaceae	Amycolatopsis	Amycolatopsis benzoatilytica	NPA	prophage-PF	39	12490	0.0031225
1.08954e+06	patric	submandibular mycetoma soil host human homo sapiens patient submandibular mycetoma patient submandibular mycetoma	Actinobacteriota	Actinomycetia	Mycobacteriales	Pseudonocardiaceae	Amycolatopsis	Amycolatopsis benzoatilytica	NPA	transposon-PF	32	12490	0.00256205
1.08955e+06	patric	soil soil	Actinobacteriota	Actinomycetia	Mycobacteriales	Pseudonocardiaceae	Amycolatopsis	Amycolatopsis balhimycina	SOIL	defense_system-PF	246	15943	0.01543
1.08955e+06	patric	soil soil	Actinobacteriota	Actinomycetia	Mycobacteriales	Pseudonocardiaceae	Amycolatopsis	Amycolatopsis balhimycina	SOIL	prophage-PF	35	15943	0.00219532
1.08955e+06	patric	soil soil	Actinobacteriota	Actinomycetia	Mycobacteriales	Pseudonocardiaceae	Amycolatopsis	Amycolatopsis balhimycina	SOIL	plasmid-PF	3	15943	0.00018817
1.08955e+06	patric	soil soil	Actinobacteriota	Actinomycetia	Mycobacteriales	Pseudonocardiaceae	Amycolatopsis	Amycolatopsis balhimycina	SOIL	transposon-PF	88	15943	0.00551966
1.08955e+06	patric	soil saline soil soil hypersaline habitat	Actinobacteriota	Actinomycetia	Mycobacteriales	Micromonosporaceae	Haloglycomyces	Haloglycomyces albus	SOIL	defense_system-PF	132	4416	0.0298913
1.08955e+06	patric	soil saline soil soil hypersaline habitat	Actinobacteriota	Actinomycetia	Mycobacteriales	Micromonosporaceae	Haloglycomyces	Haloglycomyces albus	SOIL	prophage-PF	13	4416	0.00294384
1.08955e+06	patric	soil saline soil soil hypersaline habitat	Actinobacteriota	Actinomycetia	Mycobacteriales	Micromonosporaceae	Haloglycomyces	Haloglycomyces albus	SOIL	plasmid-PF	7	4416	0.00158515
1.08955e+06	patric	soil saline soil soil hypersaline habitat	Actinobacteriota	Actinomycetia	Mycobacteriales	Micromonosporaceae	Haloglycomyces	Haloglycomyces albus	SOIL	transposon-PF	27	4416	0.00611413
1.09093e+06	patric	human homo sapiens stool sample year old patient traveling turkey	Proteobacteria	Gammaproteobacteria	Enterobacterales	Enterobacteriaceae	Escherichia	Escherichia coli	NPA	defense_system-PF	232	8421	0.0275502
1.09093e+06	patric	human homo sapiens stool sample year old patient traveling turkey	Proteobacteria	Gammaproteobacteria	Enterobacterales	Enterobacteriaceae	Escherichia	Escherichia coli	NPA	plasmid-PF	46	8421	0.00546253
1.09093e+06	patric	human homo sapiens stool sample year old patient traveling turkey	Proteobacteria	Gammaproteobacteria	Enterobacterales	Enterobacteriaceae	Escherichia	Escherichia coli	NPA	prophage-PF	133	8421	0.0157938
1.09093e+06	patric	human homo sapiens stool sample year old patient traveling turkey	Proteobacteria	Gammaproteobacteria	Enterobacterales	Enterobacteriaceae	Escherichia	Escherichia coli	NPA	transposon-PF	50	8421	0.00593754
1.0915e+06	patric	horse equus caballus year old ardennes stallion pre breeding tests	Proteobacteria	Gammaproteobacteria	Burkholderiales	Burkholderiaceae	Taylorella	Taylorella asinigenitalis	NPA	defense_system-PF	94	2658	0.0353649
1.0915e+06	patric	horse equus caballus year old ardennes stallion pre breeding tests	Proteobacteria	Gammaproteobacteria	Burkholderiales	Burkholderiaceae	Taylorella	Taylorella asinigenitalis	NPA	plasmid-PF	4	2658	0.00150489
1.0915e+06	patric	horse equus caballus year old ardennes stallion pre breeding tests	Proteobacteria	Gammaproteobacteria	Burkholderiales	Burkholderiaceae	Taylorella	Taylorella asinigenitalis	NPA	prophage-PF	12	2658	0.00451467
1.0915e+06	patric	horse equus caballus year old ardennes stallion pre breeding tests	Proteobacteria	Gammaproteobacteria	Burkholderiales	Burkholderiaceae	Taylorella	Taylorella asinigenitalis	NPA	transposon-PF	0	2658	0
1.0915e+06	patric	horse equus caballus stallion pre export checks	Proteobacteria	Gammaproteobacteria	Burkholderiales	Burkholderiaceae	Taylorella	Taylorella equigenitalis	NPA	defense_system-PF	95	2727	0.0348368
1.0915e+06	patric	horse equus caballus stallion pre export checks	Proteobacteria	Gammaproteobacteria	Burkholderiales	Burkholderiaceae	Taylorella	Taylorella equigenitalis	NPA	plasmid-PF	5	2727	0.00183352
1.0915e+06	patric	horse equus caballus stallion pre export checks	Proteobacteria	Gammaproteobacteria	Burkholderiales	Burkholderiaceae	Taylorella	Taylorella equigenitalis	NPA	prophage-PF	13	2727	0.00476714
1.0915e+06	patric	horse equus caballus stallion pre export checks	Proteobacteria	Gammaproteobacteria	Burkholderiales	Burkholderiaceae	Taylorella	Taylorella equigenitalis	NPA	transposon-PF	0	2727	0
109214	patric	cynara scolymus	Proteobacteria	Gammaproteobacteria	Xanthomonadales	Xanthomonadaceae	Xanthomonas	Xanthomonas hortorum_A	PA	defense_system-PF	170	7296	0.0233004
109214	patric	cynara scolymus	Proteobacteria	Gammaproteobacteria	Xanthomonadales	Xanthomonadaceae	Xanthomonas	Xanthomonas hortorum_A	PA	plasmid-PF	14	7296	0.00191886
109214	patric	cynara scolymus	Proteobacteria	Gammaproteobacteria	Xanthomonadales	Xanthomonadaceae	Xanthomonas	Xanthomonas hortorum_A	PA	prophage-PF	18	7296	0.0024671
109214	patric	cynara scolymus	Proteobacteria	Gammaproteobacteria	Xanthomonadales	Xanthomonadaceae	Xanthomonas	Xanthomonas hortorum_A	PA	transposon-PF	34	7296	0.00466009
1.09451e+06	patric	hostassociated cow bos taurus isolated asymptomatic dairy cattle dairy farm environments asymptomatic dairy cattle dairy farm environments	Proteobacteria	Gammaproteobacteria	Enterobacterales	Enterobacteriaceae	Salmonella	Salmonella enterica	NPA	defense_system-PF	177	7231	0.0244779
1.09451e+06	patric	hostassociated cow bos taurus isolated asymptomatic dairy cattle dairy farm environments asymptomatic dairy cattle dairy farm environments	Proteobacteria	Gammaproteobacteria	Enterobacterales	Enterobacteriaceae	Salmonella	Salmonella enterica	NPA	plasmid-PF	30	7231	0.0041488
1.09451e+06	patric	hostassociated cow bos taurus isolated asymptomatic dairy cattle dairy farm environments asymptomatic dairy cattle dairy farm environments	Proteobacteria	Gammaproteobacteria	Enterobacterales	Enterobacteriaceae	Salmonella	Salmonella enterica	NPA	prophage-PF	61	7231	0.0084359
1.09451e+06	patric	hostassociated cow bos taurus isolated asymptomatic dairy cattle dairy farm environments asymptomatic dairy cattle dairy farm environments	Proteobacteria	Gammaproteobacteria	Enterobacterales	Enterobacteriaceae	Salmonella	Salmonella enterica	NPA	transposon-PF	18	7231	0.00248928
1.09577e+06	patric	human homo sapiens host stool sample	Proteobacteria	Gammaproteobacteria	Burkholderiales	Burkholderiaceae	Noviherbaspirillum	Noviherbaspirillum massiliense	NPA	defense_system-PF	147	7120	0.0206461
1.09577e+06	patric	human homo sapiens host stool sample	Proteobacteria	Gammaproteobacteria	Burkholderiales	Burkholderiaceae	Noviherbaspirillum	Noviherbaspirillum massiliense	NPA	plasmid-PF	11	7120	0.00154494
1.09577e+06	patric	human homo sapiens host stool sample	Proteobacteria	Gammaproteobacteria	Burkholderiales	Burkholderiaceae	Noviherbaspirillum	Noviherbaspirillum massiliense	NPA	prophage-PF	17	7120	0.00238764
1.09577e+06	patric	human homo sapiens host stool sample	Proteobacteria	Gammaproteobacteria	Burkholderiales	Burkholderiaceae	Noviherbaspirillum	Noviherbaspirillum massiliense	NPA	transposon-PF	9	7120	0.00126405
1.09676e+06	patric	soil rhizosphere maize rhizosphere soil	Actinobacteriota	Actinomycetia	Actinomycetales	Micrococcaceae	Glutamicibacter	Glutamicibacter mishrai	PA	defense_system-PF	181	5334	0.0339333
1.09676e+06	patric	soil rhizosphere maize rhizosphere soil	Actinobacteriota	Actinomycetia	Actinomycetales	Micrococcaceae	Glutamicibacter	Glutamicibacter mishrai	PA	plasmid-PF	5	5334	0.000937383
1.09676e+06	patric	soil rhizosphere maize rhizosphere soil	Actinobacteriota	Actinomycetia	Actinomycetales	Micrococcaceae	Glutamicibacter	Glutamicibacter mishrai	PA	prophage-PF	15	5334	0.00281215
1.09676e+06	patric	soil rhizosphere maize rhizosphere soil	Actinobacteriota	Actinomycetia	Actinomycetales	Micrococcaceae	Glutamicibacter	Glutamicibacter mishrai	PA	transposon-PF	17	5334	0.0031871
1.09686e+06	patric	apterostigma dentigerum exoskeleton ant rainforest	Actinobacteriota	Actinomycetia	Mycobacteriales	Pseudonocardiaceae	Pseudonocardia	Pseudonocardia sp001420995	NPA	defense_system-PF	168	9893	0.0169817
1.09686e+06	patric	apterostigma dentigerum exoskeleton ant rainforest	Actinobacteriota	Actinomycetia	Mycobacteriales	Pseudonocardiaceae	Pseudonocardia	Pseudonocardia sp001420995	NPA	plasmid-PF	6	9893	0.000606489
1.09686e+06	patric	apterostigma dentigerum exoskeleton ant rainforest	Actinobacteriota	Actinomycetia	Mycobacteriales	Pseudonocardiaceae	Pseudonocardia	Pseudonocardia sp001420995	NPA	prophage-PF	50	9893	0.00505408
1.09686e+06	patric	apterostigma dentigerum exoskeleton ant rainforest	Actinobacteriota	Actinomycetia	Mycobacteriales	Pseudonocardiaceae	Pseudonocardia	Pseudonocardia sp001420995	NPA	transposon-PF	124	9893	0.0125341
1.09687e+06	patric	apterostigma dentigerum exoskeleton ant rainforest	Actinobacteriota	Actinomycetia	Mycobacteriales	Pseudonocardiaceae	Pseudonocardia	Pseudonocardia sp001420995	NPA	defense_system-PF	150	9039	0.0165948
1.09687e+06	patric	apterostigma dentigerum exoskeleton ant rainforest	Actinobacteriota	Actinomycetia	Mycobacteriales	Pseudonocardiaceae	Pseudonocardia	Pseudonocardia sp001420995	NPA	plasmid-PF	8	9039	0.000885054
1.09687e+06	patric	apterostigma dentigerum exoskeleton ant rainforest	Actinobacteriota	Actinomycetia	Mycobacteriales	Pseudonocardiaceae	Pseudonocardia	Pseudonocardia sp001420995	NPA	prophage-PF	44	9039	0.0048678
1.09687e+06	patric	apterostigma dentigerum exoskeleton ant rainforest	Actinobacteriota	Actinomycetia	Mycobacteriales	Pseudonocardiaceae	Pseudonocardia	Pseudonocardia sp001420995	NPA	transposon-PF	189	9039	0.0209094
1.09693e+06	patric	isolated hexachlorocyclohexane contaminated environment hexachlorocyclohexane hch pesticide contaminated soil	Proteobacteria	Alphaproteobacteria	Sphingomonadales	Sphingomonadaceae	Novosphingobium	Novosphingobium lindaniclasticum	SOIL	defense_system-PF	121	7016	0.0172463
1.09693e+06	patric	isolated hexachlorocyclohexane contaminated environment hexachlorocyclohexane hch pesticide contaminated soil	Proteobacteria	Alphaproteobacteria	Sphingomonadales	Sphingomonadaceae	Novosphingobium	Novosphingobium lindaniclasticum	SOIL	prophage-PF	82	7016	0.0116876
1.09693e+06	patric	isolated hexachlorocyclohexane contaminated environment hexachlorocyclohexane hch pesticide contaminated soil	Proteobacteria	Alphaproteobacteria	Sphingomonadales	Sphingomonadaceae	Novosphingobium	Novosphingobium lindaniclasticum	SOIL	plasmid-PF	30	7016	0.00427594
1.09693e+06	patric	isolated hexachlorocyclohexane contaminated environment hexachlorocyclohexane hch pesticide contaminated soil	Proteobacteria	Alphaproteobacteria	Sphingomonadales	Sphingomonadaceae	Novosphingobium	Novosphingobium lindaniclasticum	SOIL	transposon-PF	161	7016	0.0229475
1.1007e+06	patric	drinking water reservoir freshwater	Proteobacteria	Gammaproteobacteria	Burkholderiales	Burkholderiaceae	Limnohabitans_A	Limnohabitans_A sp003063435	NPA	defense_system-PF	232	6770	0.0342688
1.1007e+06	patric	drinking water reservoir freshwater	Proteobacteria	Gammaproteobacteria	Burkholderiales	Burkholderiaceae	Limnohabitans_A	Limnohabitans_A sp003063435	NPA	plasmid-PF	6	6770	0.000886263
1.1007e+06	patric	drinking water reservoir freshwater	Proteobacteria	Gammaproteobacteria	Burkholderiales	Burkholderiaceae	Limnohabitans_A	Limnohabitans_A sp003063435	NPA	prophage-PF	38	6770	0.005613
1.1007e+06	patric	drinking water reservoir freshwater	Proteobacteria	Gammaproteobacteria	Burkholderiales	Burkholderiaceae	Limnohabitans_A	Limnohabitans_A sp003063435	NPA	transposon-PF	23	6770	0.00339734
1.1007e+06	patric	isolated strains reservoir drinking water supply freshwater	Proteobacteria	Gammaproteobacteria	Burkholderiales	Burkholderiaceae	Limnohabitans_A	Limnohabitans_A sp003063265	NPA	defense_system-PF	283	7474	0.0378646
1.1007e+06	patric	isolated strains reservoir drinking water supply freshwater	Proteobacteria	Gammaproteobacteria	Burkholderiales	Burkholderiaceae	Limnohabitans_A	Limnohabitans_A sp003063265	NPA	plasmid-PF	5	7474	0.000668986
1.1007e+06	patric	isolated strains reservoir drinking water supply freshwater	Proteobacteria	Gammaproteobacteria	Burkholderiales	Burkholderiaceae	Limnohabitans_A	Limnohabitans_A sp003063265	NPA	prophage-PF	13	7474	0.00173936
1.1007e+06	patric	isolated strains reservoir drinking water supply freshwater	Proteobacteria	Gammaproteobacteria	Burkholderiales	Burkholderiaceae	Limnohabitans_A	Limnohabitans_A sp003063265	NPA	transposon-PF	35	7474	0.0046829
1.1007e+06	patric	drinking water reservoir freshwater	Proteobacteria	Gammaproteobacteria	Burkholderiales	Burkholderiaceae	Limnohabitans_A	Limnohabitans_A sp003063415	NPA	defense_system-PF	211	5498	0.0383776
1.1007e+06	patric	drinking water reservoir freshwater	Proteobacteria	Gammaproteobacteria	Burkholderiales	Burkholderiaceae	Limnohabitans_A	Limnohabitans_A sp003063415	NPA	plasmid-PF	9	5498	0.00163696
1.1007e+06	patric	drinking water reservoir freshwater	Proteobacteria	Gammaproteobacteria	Burkholderiales	Burkholderiaceae	Limnohabitans_A	Limnohabitans_A sp003063415	NPA	prophage-PF	25	5498	0.00454711
1.1007e+06	patric	drinking water reservoir freshwater	Proteobacteria	Gammaproteobacteria	Burkholderiales	Burkholderiaceae	Limnohabitans_A	Limnohabitans_A sp003063415	NPA	transposon-PF	26	5498	0.00472899
1.10071e+06	patric	drinking water reservoir lter site freshwater	Proteobacteria	Gammaproteobacteria	Burkholderiales	Burkholderiaceae	Limnohabitans_A	Limnohabitans_A sp002778285	NPA	defense_system-PF	190	5663	0.0335511
1.10071e+06	patric	drinking water reservoir lter site freshwater	Proteobacteria	Gammaproteobacteria	Burkholderiales	Burkholderiaceae	Limnohabitans_A	Limnohabitans_A sp002778285	NPA	plasmid-PF	3	5663	0.000529755
1.10071e+06	patric	drinking water reservoir lter site freshwater	Proteobacteria	Gammaproteobacteria	Burkholderiales	Burkholderiaceae	Limnohabitans_A	Limnohabitans_A sp002778285	NPA	prophage-PF	35	5663	0.00618047
1.10071e+06	patric	drinking water reservoir lter site freshwater	Proteobacteria	Gammaproteobacteria	Burkholderiales	Burkholderiaceae	Limnohabitans_A	Limnohabitans_A sp002778285	NPA	transposon-PF	9	5663	0.00158926
1.10071e+06	patric	urban pond park freshwater	Proteobacteria	Gammaproteobacteria	Burkholderiales	Burkholderiaceae	Limnohabitans	Limnohabitans sp002778325	NPA	defense_system-PF	181	5816	0.031121
1.10071e+06	patric	urban pond park freshwater	Proteobacteria	Gammaproteobacteria	Burkholderiales	Burkholderiaceae	Limnohabitans	Limnohabitans sp002778325	NPA	plasmid-PF	8	5816	0.00137552
1.10071e+06	patric	urban pond park freshwater	Proteobacteria	Gammaproteobacteria	Burkholderiales	Burkholderiaceae	Limnohabitans	Limnohabitans sp002778325	NPA	prophage-PF	19	5816	0.00326685
1.10071e+06	patric	urban pond park freshwater	Proteobacteria	Gammaproteobacteria	Burkholderiales	Burkholderiaceae	Limnohabitans	Limnohabitans sp002778325	NPA	transposon-PF	4	5816	0.000687758
1.10072e+06	patric	drinking water reservoir lter site freshwater	Proteobacteria	Gammaproteobacteria	Burkholderiales	Burkholderiaceae	Limnohabitans	Limnohabitans curvus	NPA	defense_system-PF	147	4876	0.0301477
1.10072e+06	patric	drinking water reservoir lter site freshwater	Proteobacteria	Gammaproteobacteria	Burkholderiales	Burkholderiaceae	Limnohabitans	Limnohabitans curvus	NPA	plasmid-PF	4	4876	0.000820345
1.10072e+06	patric	drinking water reservoir lter site freshwater	Proteobacteria	Gammaproteobacteria	Burkholderiales	Burkholderiaceae	Limnohabitans	Limnohabitans curvus	NPA	prophage-PF	22	4876	0.0045119
1.10072e+06	patric	drinking water reservoir lter site freshwater	Proteobacteria	Gammaproteobacteria	Burkholderiales	Burkholderiaceae	Limnohabitans	Limnohabitans curvus	NPA	transposon-PF	8	4876	0.00164069
1.10073e+06	patric	alpine reservoir freshwater	Proteobacteria	Gammaproteobacteria	Burkholderiales	Burkholderiaceae	Limnohabitans_A	Limnohabitans_A sp003063265	NPA	defense_system-PF	271	7266	0.037297
1.10073e+06	patric	alpine reservoir freshwater	Proteobacteria	Gammaproteobacteria	Burkholderiales	Burkholderiaceae	Limnohabitans_A	Limnohabitans_A sp003063265	NPA	plasmid-PF	10	7266	0.00137627
1.10073e+06	patric	alpine reservoir freshwater	Proteobacteria	Gammaproteobacteria	Burkholderiales	Burkholderiaceae	Limnohabitans_A	Limnohabitans_A sp003063265	NPA	prophage-PF	39	7266	0.00536747
1.10073e+06	patric	alpine reservoir freshwater	Proteobacteria	Gammaproteobacteria	Burkholderiales	Burkholderiaceae	Limnohabitans_A	Limnohabitans_A sp003063265	NPA	transposon-PF	20	7266	0.00275255
1.10119e+06	patric	aquatic	Actinobacteriota	Actinomycetia	Actinomycetales	Micrococcaceae	Arthrobacter_K	Arthrobacter_K sp000517125	NPA	defense_system-PF	159	6565	0.0242193
1.10119e+06	patric	aquatic	Actinobacteriota	Actinomycetia	Actinomycetales	Micrococcaceae	Arthrobacter_K	Arthrobacter_K sp000517125	NPA	plasmid-PF	9	6565	0.00137091
1.10119e+06	patric	aquatic	Actinobacteriota	Actinomycetia	Actinomycetales	Micrococcaceae	Arthrobacter_K	Arthrobacter_K sp000517125	NPA	prophage-PF	58	6565	0.00883473
1.10119e+06	patric	aquatic	Actinobacteriota	Actinomycetia	Actinomycetales	Micrococcaceae	Arthrobacter_K	Arthrobacter_K sp000517125	NPA	transposon-PF	76	6565	0.0115765
110322	patric	medicago polymorpha isolated polymorpha root nodules mclaughlin reserve ca	Proteobacteria	Alphaproteobacteria	Rhizobiales	Rhizobiaceae	Sinorhizobium	Sinorhizobium medicae	PA	defense_system-PF	207	9964	0.0207748
110322	patric	medicago polymorpha isolated polymorpha root nodules mclaughlin reserve ca	Proteobacteria	Alphaproteobacteria	Rhizobiales	Rhizobiaceae	Sinorhizobium	Sinorhizobium medicae	PA	plasmid-PF	23	9964	0.00230831
110322	patric	medicago polymorpha isolated polymorpha root nodules mclaughlin reserve ca	Proteobacteria	Alphaproteobacteria	Rhizobiales	Rhizobiaceae	Sinorhizobium	Sinorhizobium medicae	PA	prophage-PF	49	9964	0.0049177
110322	patric	medicago polymorpha isolated polymorpha root nodules mclaughlin reserve ca	Proteobacteria	Alphaproteobacteria	Rhizobiales	Rhizobiaceae	Sinorhizobium	Sinorhizobium medicae	PA	transposon-PF	49	9964	0.0049177
110322	patric	medicago polymorpha isolated polymorpha root nodules mclaughlin reserve ca	Proteobacteria	Alphaproteobacteria	Rhizobiales	Rhizobiaceae	Sinorhizobium	Sinorhizobium medicae	PA	defense_system-PF	208	10301	0.0201922
110322	patric	medicago polymorpha isolated polymorpha root nodules mclaughlin reserve ca	Proteobacteria	Alphaproteobacteria	Rhizobiales	Rhizobiaceae	Sinorhizobium	Sinorhizobium medicae	PA	plasmid-PF	29	10301	0.00281526
110322	patric	medicago polymorpha isolated polymorpha root nodules mclaughlin reserve ca	Proteobacteria	Alphaproteobacteria	Rhizobiales	Rhizobiaceae	Sinorhizobium	Sinorhizobium medicae	PA	prophage-PF	86	10301	0.0083487
110322	patric	medicago polymorpha isolated polymorpha root nodules mclaughlin reserve ca	Proteobacteria	Alphaproteobacteria	Rhizobiales	Rhizobiaceae	Sinorhizobium	Sinorhizobium medicae	PA	transposon-PF	66	10301	0.00640715
1.10468e+06	patric	bacterial canker kiwifruit vine disease actinidia isolate obtained actinidia chinensis te puke new zealand actinidia chinensis	Proteobacteria	Gammaproteobacteria	Pseudomonadales	Pseudomonadaceae	Pseudomonas_E	Pseudomonas_E avellanae	PA	defense_system-PF	275	9227	0.0298038
1.10468e+06	patric	bacterial canker kiwifruit vine disease actinidia isolate obtained actinidia chinensis te puke new zealand actinidia chinensis	Proteobacteria	Gammaproteobacteria	Pseudomonadales	Pseudomonadaceae	Pseudomonas_E	Pseudomonas_E avellanae	PA	plasmid-PF	24	9227	0.00260106
1.10468e+06	patric	bacterial canker kiwifruit vine disease actinidia isolate obtained actinidia chinensis te puke new zealand actinidia chinensis	Proteobacteria	Gammaproteobacteria	Pseudomonadales	Pseudomonadaceae	Pseudomonas_E	Pseudomonas_E avellanae	PA	prophage-PF	58	9227	0.0062859
1.10468e+06	patric	bacterial canker kiwifruit vine disease actinidia isolate obtained actinidia chinensis te puke new zealand actinidia chinensis	Proteobacteria	Gammaproteobacteria	Pseudomonadales	Pseudomonadaceae	Pseudomonas_E	Pseudomonas_E avellanae	PA	transposon-PF	36	9227	0.00390159
1.10731e+06	patric	terrestrial	Bacteroidota	Bacteroidia	Flavobacteriales	Flavobacteriaceae	Flavobacterium	Flavobacterium enshiense	NPA	defense_system-PF	148	5262	0.0281262
1.10731e+06	patric	terrestrial	Bacteroidota	Bacteroidia	Flavobacteriales	Flavobacteriaceae	Flavobacterium	Flavobacterium enshiense	NPA	plasmid-PF	2	5262	0.000380084
1.10731e+06	patric	terrestrial	Bacteroidota	Bacteroidia	Flavobacteriales	Flavobacteriaceae	Flavobacterium	Flavobacterium enshiense	NPA	prophage-PF	26	5262	0.00494109
1.10731e+06	patric	terrestrial	Bacteroidota	Bacteroidia	Flavobacteriales	Flavobacteriaceae	Flavobacterium	Flavobacterium enshiense	NPA	transposon-PF	0	5262	0
1.10788e+06	patric	isolated lead zinc mine tailings lead zinc mine tailings	Proteobacteria	Alphaproteobacteria	Rhizobiales	Rhizobiaceae	Sinorhizobium	Sinorhizobium meliloti	NPA	defense_system-PF	260	10647	0.02442
1.10788e+06	patric	isolated lead zinc mine tailings lead zinc mine tailings	Proteobacteria	Alphaproteobacteria	Rhizobiales	Rhizobiaceae	Sinorhizobium	Sinorhizobium meliloti	NPA	plasmid-PF	22	10647	0.00206631
1.10788e+06	patric	isolated lead zinc mine tailings lead zinc mine tailings	Proteobacteria	Alphaproteobacteria	Rhizobiales	Rhizobiaceae	Sinorhizobium	Sinorhizobium meliloti	NPA	prophage-PF	27	10647	0.00253593
1.10788e+06	patric	isolated lead zinc mine tailings lead zinc mine tailings	Proteobacteria	Alphaproteobacteria	Rhizobiales	Rhizobiaceae	Sinorhizobium	Sinorhizobium meliloti	NPA	transposon-PF	53	10647	0.00497793
1.10941e+06	patric	quercus	Proteobacteria	Gammaproteobacteria	Enterobacterales	Enterobacteriaceae	Brenneria	Brenneria goodwinii	PA	defense_system-PF	251	8184	0.0306696
1.10941e+06	patric	quercus	Proteobacteria	Gammaproteobacteria	Enterobacterales	Enterobacteriaceae	Brenneria	Brenneria goodwinii	PA	plasmid-PF	11	8184	0.00134409
1.10941e+06	patric	quercus	Proteobacteria	Gammaproteobacteria	Enterobacterales	Enterobacteriaceae	Brenneria	Brenneria goodwinii	PA	prophage-PF	79	8184	0.00965298
1.10941e+06	patric	quercus	Proteobacteria	Gammaproteobacteria	Enterobacterales	Enterobacteriaceae	Brenneria	Brenneria goodwinii	PA	transposon-PF	28	8184	0.00342131
1.10974e+06	patric	isolated sediment sample depth bay bengal indian ocean capable producing diverse bioactive secondary metabolites including piericidins spiroindimicins indimicins lynamicins heronamides sediment	Actinobacteriota	Actinomycetia	Streptomycetales	Streptomycetaceae	Streptomyces	Streptomyces sp002128305	NPA	defense_system-PF	203	8763	0.0231656
1.10974e+06	patric	isolated sediment sample depth bay bengal indian ocean capable producing diverse bioactive secondary metabolites including piericidins spiroindimicins indimicins lynamicins heronamides sediment	Actinobacteriota	Actinomycetia	Streptomycetales	Streptomycetaceae	Streptomyces	Streptomyces sp002128305	NPA	plasmid-PF	6	8763	0.000684697
1.10974e+06	patric	isolated sediment sample depth bay bengal indian ocean capable producing diverse bioactive secondary metabolites including piericidins spiroindimicins indimicins lynamicins heronamides sediment	Actinobacteriota	Actinomycetia	Streptomycetales	Streptomycetaceae	Streptomyces	Streptomyces sp002128305	NPA	prophage-PF	16	8763	0.00182586
1.10974e+06	patric	isolated sediment sample depth bay bengal indian ocean capable producing diverse bioactive secondary metabolites including piericidins spiroindimicins indimicins lynamicins heronamides sediment	Actinobacteriota	Actinomycetia	Streptomycetales	Streptomycetaceae	Streptomyces	Streptomyces sp002128305	NPA	transposon-PF	13	8763	0.00148351
1.11107e+06	patric	microbial mat pond	Proteobacteria	Gammaproteobacteria	Burkholderiales	Burkholderiaceae	Rhodoferax	Rhodoferax antarcticus	NPA	defense_system-PF	302	6075	0.0497119
1.11107e+06	patric	microbial mat pond	Proteobacteria	Gammaproteobacteria	Burkholderiales	Burkholderiaceae	Rhodoferax	Rhodoferax antarcticus	NPA	plasmid-PF	12	6075	0.00197531
1.11107e+06	patric	microbial mat pond	Proteobacteria	Gammaproteobacteria	Burkholderiales	Burkholderiaceae	Rhodoferax	Rhodoferax antarcticus	NPA	prophage-PF	44	6075	0.0072428
1.11107e+06	patric	microbial mat pond	Proteobacteria	Gammaproteobacteria	Burkholderiales	Burkholderiaceae	Rhodoferax	Rhodoferax antarcticus	NPA	transposon-PF	41	6075	0.00674897
1.11173e+06	patric	soil isolated association streptomyces galilaeus ina soil	Actinobacteriota	Actinomycetia	Mycobacteriales	Micromonosporaceae	Glycomyces	Glycomyces tenuis	SOIL	defense_system-PF	176	7744	0.0227273
1.11173e+06	patric	soil isolated association streptomyces galilaeus ina soil	Actinobacteriota	Actinomycetia	Mycobacteriales	Micromonosporaceae	Glycomyces	Glycomyces tenuis	SOIL	prophage-PF	23	7744	0.00297004
1.11173e+06	patric	soil isolated association streptomyces galilaeus ina soil	Actinobacteriota	Actinomycetia	Mycobacteriales	Micromonosporaceae	Glycomyces	Glycomyces tenuis	SOIL	plasmid-PF	9	7744	0.00116219
1.11173e+06	patric	soil isolated association streptomyces galilaeus ina soil	Actinobacteriota	Actinomycetia	Mycobacteriales	Micromonosporaceae	Glycomyces	Glycomyces tenuis	SOIL	transposon-PF	88	7744	0.0113636
1.11221e+06	patric	isolated glacier cryoconite innsbruck austria glacier cryoconite	Proteobacteria	Gammaproteobacteria	Burkholderiales	Burkholderiaceae	Janthinobacterium	Janthinobacterium lividum_D	NPA	defense_system-PF	169	7938	0.02129
1.11221e+06	patric	isolated glacier cryoconite innsbruck austria glacier cryoconite	Proteobacteria	Gammaproteobacteria	Burkholderiales	Burkholderiaceae	Janthinobacterium	Janthinobacterium lividum_D	NPA	plasmid-PF	14	7938	0.00176367
1.11221e+06	patric	isolated glacier cryoconite innsbruck austria glacier cryoconite	Proteobacteria	Gammaproteobacteria	Burkholderiales	Burkholderiaceae	Janthinobacterium	Janthinobacterium lividum_D	NPA	prophage-PF	41	7938	0.00516503
1.11221e+06	patric	isolated glacier cryoconite innsbruck austria glacier cryoconite	Proteobacteria	Gammaproteobacteria	Burkholderiales	Burkholderiaceae	Janthinobacterium	Janthinobacterium lividum_D	NPA	transposon-PF	20	7938	0.00251953
1.11221e+06	patric	isolated arc centraria arc centraria	Proteobacteria	Alphaproteobacteria	Sphingomonadales	Sphingomonadaceae	Sphingomonas	Sphingomonas sp000251145	NPA	defense_system-PF	136	6737	0.020187
1.11221e+06	patric	isolated arc centraria arc centraria	Proteobacteria	Alphaproteobacteria	Sphingomonadales	Sphingomonadaceae	Sphingomonas	Sphingomonas sp000251145	NPA	plasmid-PF	21	6737	0.00311711
1.11221e+06	patric	isolated arc centraria arc centraria	Proteobacteria	Alphaproteobacteria	Sphingomonadales	Sphingomonadaceae	Sphingomonas	Sphingomonas sp000251145	NPA	prophage-PF	44	6737	0.0065311
1.11221e+06	patric	isolated arc centraria arc centraria	Proteobacteria	Alphaproteobacteria	Sphingomonadales	Sphingomonadaceae	Sphingomonas	Sphingomonas sp000251145	NPA	transposon-PF	107	6737	0.0158824
1.11222e+06	patric	isolated soil antarctica soil	Actinobacteriota	Actinomycetia	Actinomycetales	Microbacteriaceae	Rhodoglobus	Rhodoglobus sp000247645	SOIL	defense_system-PF	140	4451	0.0314536
1.11222e+06	patric	isolated soil antarctica soil	Actinobacteriota	Actinomycetia	Actinomycetales	Microbacteriaceae	Rhodoglobus	Rhodoglobus sp000247645	SOIL	prophage-PF	7	4451	0.00157268
1.11222e+06	patric	isolated soil antarctica soil	Actinobacteriota	Actinomycetia	Actinomycetales	Microbacteriaceae	Rhodoglobus	Rhodoglobus sp000247645	SOIL	plasmid-PF	5	4451	0.00112334
1.11222e+06	patric	isolated soil antarctica soil	Actinobacteriota	Actinomycetia	Actinomycetales	Microbacteriaceae	Rhodoglobus	Rhodoglobus sp000247645	SOIL	transposon-PF	7	4451	0.00157268
1.11496e+06	patric	isolated hexachlorocyclohexane contaminated soil spolana neratovice former czech producer lindane soil	Proteobacteria	Alphaproteobacteria	Sphingomonadales	Sphingomonadaceae	Sphingobium	Sphingobium wenxiniae	SOIL	defense_system-PF	212	6850	0.0309489
1.11496e+06	patric	isolated hexachlorocyclohexane contaminated soil spolana neratovice former czech producer lindane soil	Proteobacteria	Alphaproteobacteria	Sphingomonadales	Sphingomonadaceae	Sphingobium	Sphingobium wenxiniae	SOIL	prophage-PF	50	6850	0.00729927
1.11496e+06	patric	isolated hexachlorocyclohexane contaminated soil spolana neratovice former czech producer lindane soil	Proteobacteria	Alphaproteobacteria	Sphingomonadales	Sphingomonadaceae	Sphingobium	Sphingobium wenxiniae	SOIL	plasmid-PF	73	6850	0.0106569
1.11496e+06	patric	isolated hexachlorocyclohexane contaminated soil spolana neratovice former czech producer lindane soil	Proteobacteria	Alphaproteobacteria	Sphingomonadales	Sphingomonadaceae	Sphingobium	Sphingobium wenxiniae	SOIL	transposon-PF	87	6850	0.0127007
1.116e+06	patric	cholera like disease hypovolemic shock diarrhea hospitalized patient severe cholera like disease human homo sapiens year old female severe cholera like disease hypovolemic shock diarrhea excess liters days isolate obtained rice water stool stool	Proteobacteria	Gammaproteobacteria	Enterobacterales	Enterobacteriaceae	Escherichia	Escherichia coli	NPA	defense_system-PF	241	8945	0.0269424
1.116e+06	patric	cholera like disease hypovolemic shock diarrhea hospitalized patient severe cholera like disease human homo sapiens year old female severe cholera like disease hypovolemic shock diarrhea excess liters days isolate obtained rice water stool stool	Proteobacteria	Gammaproteobacteria	Enterobacterales	Enterobacteriaceae	Escherichia	Escherichia coli	NPA	plasmid-PF	88	8945	0.0098379
1.116e+06	patric	cholera like disease hypovolemic shock diarrhea hospitalized patient severe cholera like disease human homo sapiens year old female severe cholera like disease hypovolemic shock diarrhea excess liters days isolate obtained rice water stool stool	Proteobacteria	Gammaproteobacteria	Enterobacterales	Enterobacteriaceae	Escherichia	Escherichia coli	NPA	prophage-PF	199	8945	0.0222471
1.116e+06	patric	cholera like disease hypovolemic shock diarrhea hospitalized patient severe cholera like disease human homo sapiens year old female severe cholera like disease hypovolemic shock diarrhea excess liters days isolate obtained rice water stool stool	Proteobacteria	Gammaproteobacteria	Enterobacterales	Enterobacteriaceae	Escherichia	Escherichia coli	NPA	transposon-PF	180	8945	0.020123
1.11601e+06	patric	severe cholera like disease hospitalized patient severe cholera like disease human homo sapiens severe cholera like disease hospitalized patient	Proteobacteria	Gammaproteobacteria	Enterobacterales	Enterobacteriaceae	Escherichia	Escherichia coli	NPA	defense_system-PF	227	8106	0.0280039
1.11601e+06	patric	severe cholera like disease hospitalized patient severe cholera like disease human homo sapiens severe cholera like disease hospitalized patient	Proteobacteria	Gammaproteobacteria	Enterobacterales	Enterobacteriaceae	Escherichia	Escherichia coli	NPA	plasmid-PF	51	8106	0.00629164
1.11601e+06	patric	severe cholera like disease hospitalized patient severe cholera like disease human homo sapiens severe cholera like disease hospitalized patient	Proteobacteria	Gammaproteobacteria	Enterobacterales	Enterobacteriaceae	Escherichia	Escherichia coli	NPA	prophage-PF	112	8106	0.0138169
1.11601e+06	patric	severe cholera like disease hospitalized patient severe cholera like disease human homo sapiens severe cholera like disease hospitalized patient	Proteobacteria	Gammaproteobacteria	Enterobacterales	Enterobacteriaceae	Escherichia	Escherichia coli	NPA	transposon-PF	55	8106	0.0067851
1.11601e+06	patric	severe cholera like disease hospitalized patient severe cholera like disease human homo sapiens severe cholera like disease hospitalized patient stool	Proteobacteria	Gammaproteobacteria	Enterobacterales	Enterobacteriaceae	Escherichia	Escherichia coli	NPA	defense_system-PF	245	8303	0.0295074
1.11601e+06	patric	severe cholera like disease hospitalized patient severe cholera like disease human homo sapiens severe cholera like disease hospitalized patient stool	Proteobacteria	Gammaproteobacteria	Enterobacterales	Enterobacteriaceae	Escherichia	Escherichia coli	NPA	plasmid-PF	39	8303	0.0046971
1.11601e+06	patric	severe cholera like disease hospitalized patient severe cholera like disease human homo sapiens severe cholera like disease hospitalized patient stool	Proteobacteria	Gammaproteobacteria	Enterobacterales	Enterobacteriaceae	Escherichia	Escherichia coli	NPA	prophage-PF	167	8303	0.0201132
1.11601e+06	patric	severe cholera like disease hospitalized patient severe cholera like disease human homo sapiens severe cholera like disease hospitalized patient stool	Proteobacteria	Gammaproteobacteria	Enterobacterales	Enterobacteriaceae	Escherichia	Escherichia coli	NPA	transposon-PF	46	8303	0.00554017
1.11602e+06	patric	severe cholera like disease hospitalized patient severe cholera like disease human homo sapiens severe cholera like disease hospitalized patient stool	Proteobacteria	Gammaproteobacteria	Enterobacterales	Enterobacteriaceae	Escherichia	Escherichia coli	NPA	defense_system-PF	240	8628	0.0278164
1.11602e+06	patric	severe cholera like disease hospitalized patient severe cholera like disease human homo sapiens severe cholera like disease hospitalized patient stool	Proteobacteria	Gammaproteobacteria	Enterobacterales	Enterobacteriaceae	Escherichia	Escherichia coli	NPA	plasmid-PF	53	8628	0.00614279
1.11602e+06	patric	severe cholera like disease hospitalized patient severe cholera like disease human homo sapiens severe cholera like disease hospitalized patient stool	Proteobacteria	Gammaproteobacteria	Enterobacterales	Enterobacteriaceae	Escherichia	Escherichia coli	NPA	prophage-PF	142	8628	0.016458
1.11602e+06	patric	severe cholera like disease hospitalized patient severe cholera like disease human homo sapiens severe cholera like disease hospitalized patient stool	Proteobacteria	Gammaproteobacteria	Enterobacterales	Enterobacteriaceae	Escherichia	Escherichia coli	NPA	transposon-PF	87	8628	0.0100834
1.11602e+06	patric	severe cholera like disease hospitalized patient severe cholera like disease human homo sapiens severe cholera like disease hospitalized patient stool	Proteobacteria	Gammaproteobacteria	Enterobacterales	Enterobacteriaceae	Escherichia	Escherichia coli	NPA	defense_system-PF	217	8367	0.0259352
1.11602e+06	patric	severe cholera like disease hospitalized patient severe cholera like disease human homo sapiens severe cholera like disease hospitalized patient stool	Proteobacteria	Gammaproteobacteria	Enterobacterales	Enterobacteriaceae	Escherichia	Escherichia coli	NPA	plasmid-PF	62	8367	0.00741006
1.11602e+06	patric	severe cholera like disease hospitalized patient severe cholera like disease human homo sapiens severe cholera like disease hospitalized patient stool	Proteobacteria	Gammaproteobacteria	Enterobacterales	Enterobacteriaceae	Escherichia	Escherichia coli	NPA	prophage-PF	129	8367	0.0154177
1.11602e+06	patric	severe cholera like disease hospitalized patient severe cholera like disease human homo sapiens severe cholera like disease hospitalized patient stool	Proteobacteria	Gammaproteobacteria	Enterobacterales	Enterobacteriaceae	Escherichia	Escherichia coli	NPA	transposon-PF	82	8367	0.00980041
1.11602e+06	patric	severe cholera like disease hospitalized patient severe cholera like disease human homo sapiens severe cholera like disease hospitalized patient stool	Proteobacteria	Gammaproteobacteria	Enterobacterales	Enterobacteriaceae	Escherichia	Escherichia coli	NPA	defense_system-PF	246	8625	0.0285217
1.11602e+06	patric	severe cholera like disease hospitalized patient severe cholera like disease human homo sapiens severe cholera like disease hospitalized patient stool	Proteobacteria	Gammaproteobacteria	Enterobacterales	Enterobacteriaceae	Escherichia	Escherichia coli	NPA	plasmid-PF	74	8625	0.00857971
1.11602e+06	patric	severe cholera like disease hospitalized patient severe cholera like disease human homo sapiens severe cholera like disease hospitalized patient stool	Proteobacteria	Gammaproteobacteria	Enterobacterales	Enterobacteriaceae	Escherichia	Escherichia coli	NPA	prophage-PF	137	8625	0.0158841
1.11602e+06	patric	severe cholera like disease hospitalized patient severe cholera like disease human homo sapiens severe cholera like disease hospitalized patient stool	Proteobacteria	Gammaproteobacteria	Enterobacterales	Enterobacteriaceae	Escherichia	Escherichia coli	NPA	transposon-PF	64	8625	0.00742029
1.11603e+06	patric	severe cholera like disease hospitalized patient severe cholera like disease human homo sapiens severe cholera like disease hospitalized patient stool	Proteobacteria	Gammaproteobacteria	Enterobacterales	Enterobacteriaceae	Escherichia	Escherichia coli	NPA	defense_system-PF	235	8584	0.0273765
1.11603e+06	patric	severe cholera like disease hospitalized patient severe cholera like disease human homo sapiens severe cholera like disease hospitalized patient stool	Proteobacteria	Gammaproteobacteria	Enterobacterales	Enterobacteriaceae	Escherichia	Escherichia coli	NPA	plasmid-PF	64	8584	0.00745573
1.11603e+06	patric	severe cholera like disease hospitalized patient severe cholera like disease human homo sapiens severe cholera like disease hospitalized patient stool	Proteobacteria	Gammaproteobacteria	Enterobacterales	Enterobacteriaceae	Escherichia	Escherichia coli	NPA	prophage-PF	110	8584	0.0128145
1.11603e+06	patric	severe cholera like disease hospitalized patient severe cholera like disease human homo sapiens severe cholera like disease hospitalized patient stool	Proteobacteria	Gammaproteobacteria	Enterobacterales	Enterobacteriaceae	Escherichia	Escherichia coli	NPA	transposon-PF	63	8584	0.00733924
1.11603e+06	patric	severe cholera like disease hospitalized patient severe cholera like disease human homo sapiens severe cholera like disease hospitalized patient stool	Proteobacteria	Gammaproteobacteria	Enterobacterales	Enterobacteriaceae	Escherichia	Escherichia coli	NPA	defense_system-PF	252	8316	0.030303
1.11603e+06	patric	severe cholera like disease hospitalized patient severe cholera like disease human homo sapiens severe cholera like disease hospitalized patient stool	Proteobacteria	Gammaproteobacteria	Enterobacterales	Enterobacteriaceae	Escherichia	Escherichia coli	NPA	plasmid-PF	44	8316	0.005291
1.11603e+06	patric	severe cholera like disease hospitalized patient severe cholera like disease human homo sapiens severe cholera like disease hospitalized patient stool	Proteobacteria	Gammaproteobacteria	Enterobacterales	Enterobacteriaceae	Escherichia	Escherichia coli	NPA	prophage-PF	145	8316	0.0174363
1.11603e+06	patric	severe cholera like disease hospitalized patient severe cholera like disease human homo sapiens severe cholera like disease hospitalized patient stool	Proteobacteria	Gammaproteobacteria	Enterobacterales	Enterobacteriaceae	Escherichia	Escherichia coli	NPA	transposon-PF	54	8316	0.00649351
1.11603e+06	patric	severe cholera like disease hospitalized patient severe cholera like disease human homo sapiens severe cholera like disease hospitalized patient stool	Proteobacteria	Gammaproteobacteria	Enterobacterales	Enterobacteriaceae	Escherichia	Escherichia coli	NPA	defense_system-PF	224	8300	0.026988
1.11603e+06	patric	severe cholera like disease hospitalized patient severe cholera like disease human homo sapiens severe cholera like disease hospitalized patient stool	Proteobacteria	Gammaproteobacteria	Enterobacterales	Enterobacteriaceae	Escherichia	Escherichia coli	NPA	plasmid-PF	41	8300	0.00493976
1.11603e+06	patric	severe cholera like disease hospitalized patient severe cholera like disease human homo sapiens severe cholera like disease hospitalized patient stool	Proteobacteria	Gammaproteobacteria	Enterobacterales	Enterobacteriaceae	Escherichia	Escherichia coli	NPA	prophage-PF	148	8300	0.0178313
1.11603e+06	patric	severe cholera like disease hospitalized patient severe cholera like disease human homo sapiens severe cholera like disease hospitalized patient stool	Proteobacteria	Gammaproteobacteria	Enterobacterales	Enterobacteriaceae	Escherichia	Escherichia coli	NPA	transposon-PF	47	8300	0.00566265
1.11605e+06	patric	severe cholera like disease hospitalized patient severe cholera like disease human homo sapiens severe cholera like disease hospitalized patient stool	Proteobacteria	Gammaproteobacteria	Enterobacterales	Enterobacteriaceae	Escherichia	Escherichia coli	NPA	defense_system-PF	256	8736	0.029304
1.11605e+06	patric	severe cholera like disease hospitalized patient severe cholera like disease human homo sapiens severe cholera like disease hospitalized patient stool	Proteobacteria	Gammaproteobacteria	Enterobacterales	Enterobacteriaceae	Escherichia	Escherichia coli	NPA	plasmid-PF	77	8736	0.0088141
1.11605e+06	patric	severe cholera like disease hospitalized patient severe cholera like disease human homo sapiens severe cholera like disease hospitalized patient stool	Proteobacteria	Gammaproteobacteria	Enterobacterales	Enterobacteriaceae	Escherichia	Escherichia coli	NPA	prophage-PF	229	8736	0.0262134
1.11605e+06	patric	severe cholera like disease hospitalized patient severe cholera like disease human homo sapiens severe cholera like disease hospitalized patient stool	Proteobacteria	Gammaproteobacteria	Enterobacterales	Enterobacteriaceae	Escherichia	Escherichia coli	NPA	transposon-PF	82	8736	0.00938645
1.11607e+06	patric	severe cholera like disease hospitalized patient severe cholera like disease human homo sapiens severe cholera like disease hospitalized patient stool	Proteobacteria	Gammaproteobacteria	Enterobacterales	Enterobacteriaceae	Escherichia	Escherichia coli	NPA	defense_system-PF	225	8364	0.026901
1.11607e+06	patric	severe cholera like disease hospitalized patient severe cholera like disease human homo sapiens severe cholera like disease hospitalized patient stool	Proteobacteria	Gammaproteobacteria	Enterobacterales	Enterobacteriaceae	Escherichia	Escherichia coli	NPA	plasmid-PF	48	8364	0.00573888
1.11607e+06	patric	severe cholera like disease hospitalized patient severe cholera like disease human homo sapiens severe cholera like disease hospitalized patient stool	Proteobacteria	Gammaproteobacteria	Enterobacterales	Enterobacteriaceae	Escherichia	Escherichia coli	NPA	prophage-PF	139	8364	0.0166188
1.11607e+06	patric	severe cholera like disease hospitalized patient severe cholera like disease human homo sapiens severe cholera like disease hospitalized patient stool	Proteobacteria	Gammaproteobacteria	Enterobacterales	Enterobacteriaceae	Escherichia	Escherichia coli	NPA	transposon-PF	49	8364	0.00585844
1.11608e+06	patric	human homo sapiens stool	Proteobacteria	Gammaproteobacteria	Enterobacterales	Enterobacteriaceae	Escherichia	Escherichia coli	NPA	defense_system-PF	208	8110	0.0256473
1.11608e+06	patric	human homo sapiens stool	Proteobacteria	Gammaproteobacteria	Enterobacterales	Enterobacteriaceae	Escherichia	Escherichia coli	NPA	plasmid-PF	29	8110	0.00357583
1.11608e+06	patric	human homo sapiens stool	Proteobacteria	Gammaproteobacteria	Enterobacterales	Enterobacteriaceae	Escherichia	Escherichia coli	NPA	prophage-PF	116	8110	0.0143033
1.11608e+06	patric	human homo sapiens stool	Proteobacteria	Gammaproteobacteria	Enterobacterales	Enterobacteriaceae	Escherichia	Escherichia coli	NPA	transposon-PF	69	8110	0.00850802
1.11609e+06	patric	human homo sapiens stool	Proteobacteria	Gammaproteobacteria	Enterobacterales	Enterobacteriaceae	Escherichia	Escherichia coli	NPA	defense_system-PF	252	8328	0.0302594
1.11609e+06	patric	human homo sapiens stool	Proteobacteria	Gammaproteobacteria	Enterobacterales	Enterobacteriaceae	Escherichia	Escherichia coli	NPA	plasmid-PF	44	8328	0.00528338
1.11609e+06	patric	human homo sapiens stool	Proteobacteria	Gammaproteobacteria	Enterobacterales	Enterobacteriaceae	Escherichia	Escherichia coli	NPA	prophage-PF	138	8328	0.0165706
1.11609e+06	patric	human homo sapiens stool	Proteobacteria	Gammaproteobacteria	Enterobacterales	Enterobacteriaceae	Escherichia	Escherichia coli	NPA	transposon-PF	42	8328	0.00504323
1.1161e+06	patric	human homo sapiens stool	Proteobacteria	Gammaproteobacteria	Enterobacterales	Enterobacteriaceae	Escherichia	Escherichia coli	NPA	defense_system-PF	232	8055	0.028802
1.1161e+06	patric	human homo sapiens stool	Proteobacteria	Gammaproteobacteria	Enterobacterales	Enterobacteriaceae	Escherichia	Escherichia coli	NPA	plasmid-PF	39	8055	0.00484171
1.1161e+06	patric	human homo sapiens stool	Proteobacteria	Gammaproteobacteria	Enterobacterales	Enterobacteriaceae	Escherichia	Escherichia coli	NPA	prophage-PF	94	8055	0.0116698
1.1161e+06	patric	human homo sapiens stool	Proteobacteria	Gammaproteobacteria	Enterobacterales	Enterobacteriaceae	Escherichia	Escherichia coli	NPA	transposon-PF	47	8055	0.00583488
1.1161e+06	patric	human homo sapiens stool	Proteobacteria	Gammaproteobacteria	Enterobacterales	Enterobacteriaceae	Escherichia	Escherichia coli	NPA	defense_system-PF	207	8055	0.0256983
1.1161e+06	patric	human homo sapiens stool	Proteobacteria	Gammaproteobacteria	Enterobacterales	Enterobacteriaceae	Escherichia	Escherichia coli	NPA	plasmid-PF	29	8055	0.00360025
1.1161e+06	patric	human homo sapiens stool	Proteobacteria	Gammaproteobacteria	Enterobacterales	Enterobacteriaceae	Escherichia	Escherichia coli	NPA	prophage-PF	141	8055	0.0175047
1.1161e+06	patric	human homo sapiens stool	Proteobacteria	Gammaproteobacteria	Enterobacterales	Enterobacteriaceae	Escherichia	Escherichia coli	NPA	transposon-PF	62	8055	0.00769708
1.11612e+06	patric	diarrhea mild self limited diarrhea human homo sapiens mild self limited diarrhea stool	Proteobacteria	Gammaproteobacteria	Enterobacterales	Enterobacteriaceae	Escherichia	Escherichia coli	NPA	defense_system-PF	265	8812	0.0300726
1.11612e+06	patric	diarrhea mild self limited diarrhea human homo sapiens mild self limited diarrhea stool	Proteobacteria	Gammaproteobacteria	Enterobacterales	Enterobacteriaceae	Escherichia	Escherichia coli	NPA	plasmid-PF	74	8812	0.00839764
1.11612e+06	patric	diarrhea mild self limited diarrhea human homo sapiens mild self limited diarrhea stool	Proteobacteria	Gammaproteobacteria	Enterobacterales	Enterobacteriaceae	Escherichia	Escherichia coli	NPA	prophage-PF	152	8812	0.0172492
1.11612e+06	patric	diarrhea mild self limited diarrhea human homo sapiens mild self limited diarrhea stool	Proteobacteria	Gammaproteobacteria	Enterobacterales	Enterobacteriaceae	Escherichia	Escherichia coli	NPA	transposon-PF	157	8812	0.0178166
1.11612e+06	patric	diarrhea mild self limited diarrhea human homo sapiens mild self limited diarrhea stool	Proteobacteria	Gammaproteobacteria	Enterobacterales	Enterobacteriaceae	Escherichia	Escherichia coli	NPA	defense_system-PF	212	8103	0.0261631
1.11612e+06	patric	diarrhea mild self limited diarrhea human homo sapiens mild self limited diarrhea stool	Proteobacteria	Gammaproteobacteria	Enterobacterales	Enterobacteriaceae	Escherichia	Escherichia coli	NPA	plasmid-PF	37	8103	0.00456621
1.11612e+06	patric	diarrhea mild self limited diarrhea human homo sapiens mild self limited diarrhea stool	Proteobacteria	Gammaproteobacteria	Enterobacterales	Enterobacteriaceae	Escherichia	Escherichia coli	NPA	prophage-PF	64	8103	0.00789831
1.11612e+06	patric	diarrhea mild self limited diarrhea human homo sapiens mild self limited diarrhea stool	Proteobacteria	Gammaproteobacteria	Enterobacterales	Enterobacteriaceae	Escherichia	Escherichia coli	NPA	transposon-PF	43	8103	0.00530668
1.11613e+06	patric	diarrhea mild self limited diarrhea human homo sapiens mild self limited diarrhea stool	Proteobacteria	Gammaproteobacteria	Enterobacterales	Enterobacteriaceae	Escherichia	Escherichia coli	NPA	defense_system-PF	233	8598	0.0270993
1.11613e+06	patric	diarrhea mild self limited diarrhea human homo sapiens mild self limited diarrhea stool	Proteobacteria	Gammaproteobacteria	Enterobacterales	Enterobacteriaceae	Escherichia	Escherichia coli	NPA	plasmid-PF	59	8598	0.00686206
1.11613e+06	patric	diarrhea mild self limited diarrhea human homo sapiens mild self limited diarrhea stool	Proteobacteria	Gammaproteobacteria	Enterobacterales	Enterobacteriaceae	Escherichia	Escherichia coli	NPA	prophage-PF	157	8598	0.0182601
1.11613e+06	patric	diarrhea mild self limited diarrhea human homo sapiens mild self limited diarrhea stool	Proteobacteria	Gammaproteobacteria	Enterobacterales	Enterobacteriaceae	Escherichia	Escherichia coli	NPA	transposon-PF	49	8598	0.005699
1.11613e+06	patric	diarrhea mild self limited diarrhea human homo sapiens mild self limited diarrhea stool	Proteobacteria	Gammaproteobacteria	Enterobacterales	Enterobacteriaceae	Escherichia	Escherichia coli	NPA	defense_system-PF	224	8304	0.026975
1.11613e+06	patric	diarrhea mild self limited diarrhea human homo sapiens mild self limited diarrhea stool	Proteobacteria	Gammaproteobacteria	Enterobacterales	Enterobacteriaceae	Escherichia	Escherichia coli	NPA	plasmid-PF	48	8304	0.00578035
1.11613e+06	patric	diarrhea mild self limited diarrhea human homo sapiens mild self limited diarrhea stool	Proteobacteria	Gammaproteobacteria	Enterobacterales	Enterobacteriaceae	Escherichia	Escherichia coli	NPA	prophage-PF	169	8304	0.0203516
1.11613e+06	patric	diarrhea mild self limited diarrhea human homo sapiens mild self limited diarrhea stool	Proteobacteria	Gammaproteobacteria	Enterobacterales	Enterobacteriaceae	Escherichia	Escherichia coli	NPA	transposon-PF	43	8304	0.00517823
1.11613e+06	patric	severe cholera like disease hospitalized patient severe cholera like disease human homo sapiens severe cholera like disease hospitalized patient mp isolate stool	Proteobacteria	Gammaproteobacteria	Enterobacterales	Enterobacteriaceae	Escherichia	Escherichia coli	NPA	defense_system-PF	258	8977	0.0287401
1.11613e+06	patric	severe cholera like disease hospitalized patient severe cholera like disease human homo sapiens severe cholera like disease hospitalized patient mp isolate stool	Proteobacteria	Gammaproteobacteria	Enterobacterales	Enterobacteriaceae	Escherichia	Escherichia coli	NPA	plasmid-PF	111	8977	0.0123649
1.11613e+06	patric	severe cholera like disease hospitalized patient severe cholera like disease human homo sapiens severe cholera like disease hospitalized patient mp isolate stool	Proteobacteria	Gammaproteobacteria	Enterobacterales	Enterobacteriaceae	Escherichia	Escherichia coli	NPA	prophage-PF	157	8977	0.0174891
1.11613e+06	patric	severe cholera like disease hospitalized patient severe cholera like disease human homo sapiens severe cholera like disease hospitalized patient mp isolate stool	Proteobacteria	Gammaproteobacteria	Enterobacterales	Enterobacteriaceae	Escherichia	Escherichia coli	NPA	transposon-PF	137	8977	0.0152612
1.11613e+06	patric	severe cholera like disease hospitalized patient severe cholera like disease human homo sapiens severe cholera like disease hospitalized patient mp isolate stool	Proteobacteria	Gammaproteobacteria	Enterobacterales	Enterobacteriaceae	Escherichia	Escherichia coli	NPA	defense_system-PF	233	8344	0.0279243
1.11613e+06	patric	severe cholera like disease hospitalized patient severe cholera like disease human homo sapiens severe cholera like disease hospitalized patient mp isolate stool	Proteobacteria	Gammaproteobacteria	Enterobacterales	Enterobacteriaceae	Escherichia	Escherichia coli	NPA	plasmid-PF	63	8344	0.00755034
1.11613e+06	patric	severe cholera like disease hospitalized patient severe cholera like disease human homo sapiens severe cholera like disease hospitalized patient mp isolate stool	Proteobacteria	Gammaproteobacteria	Enterobacterales	Enterobacteriaceae	Escherichia	Escherichia coli	NPA	prophage-PF	110	8344	0.0131831
1.11613e+06	patric	severe cholera like disease hospitalized patient severe cholera like disease human homo sapiens severe cholera like disease hospitalized patient mp isolate stool	Proteobacteria	Gammaproteobacteria	Enterobacterales	Enterobacteriaceae	Escherichia	Escherichia coli	NPA	transposon-PF	45	8344	0.0053931
1.11614e+06	patric	severe cholera like disease hospitalized patient severe cholera like disease human homo sapiens severe cholera like disease hospitalized patient mp isolate stool	Proteobacteria	Gammaproteobacteria	Enterobacterales	Enterobacteriaceae	Escherichia	Escherichia coli	NPA	defense_system-PF	219	8267	0.0264909
1.11614e+06	patric	severe cholera like disease hospitalized patient severe cholera like disease human homo sapiens severe cholera like disease hospitalized patient mp isolate stool	Proteobacteria	Gammaproteobacteria	Enterobacterales	Enterobacteriaceae	Escherichia	Escherichia coli	NPA	plasmid-PF	63	8267	0.00762066
1.11614e+06	patric	severe cholera like disease hospitalized patient severe cholera like disease human homo sapiens severe cholera like disease hospitalized patient mp isolate stool	Proteobacteria	Gammaproteobacteria	Enterobacterales	Enterobacteriaceae	Escherichia	Escherichia coli	NPA	prophage-PF	83	8267	0.0100399
1.11614e+06	patric	severe cholera like disease hospitalized patient severe cholera like disease human homo sapiens severe cholera like disease hospitalized patient mp isolate stool	Proteobacteria	Gammaproteobacteria	Enterobacterales	Enterobacteriaceae	Escherichia	Escherichia coli	NPA	transposon-PF	171	8267	0.0206846
1.11619e+06	patric	human homo sapiens	Proteobacteria	Gammaproteobacteria	Enterobacterales	Enterobacteriaceae	Escherichia	Escherichia coli	NPA	defense_system-PF	227	8468	0.0268068
1.11619e+06	patric	human homo sapiens	Proteobacteria	Gammaproteobacteria	Enterobacterales	Enterobacteriaceae	Escherichia	Escherichia coli	NPA	plasmid-PF	61	8468	0.00720359
1.11619e+06	patric	human homo sapiens	Proteobacteria	Gammaproteobacteria	Enterobacterales	Enterobacteriaceae	Escherichia	Escherichia coli	NPA	prophage-PF	156	8468	0.0184223
1.11619e+06	patric	human homo sapiens	Proteobacteria	Gammaproteobacteria	Enterobacterales	Enterobacteriaceae	Escherichia	Escherichia coli	NPA	transposon-PF	54	8468	0.00637695
1.11637e+06	patric	lake washington	Proteobacteria	Alphaproteobacteria	Rhizobiales	Rhizobiaceae	Aminobacter	Aminobacter sp000372965	NPA	defense_system-PF	226	9553	0.0236575
1.11637e+06	patric	lake washington	Proteobacteria	Alphaproteobacteria	Rhizobiales	Rhizobiaceae	Aminobacter	Aminobacter sp000372965	NPA	plasmid-PF	38	9553	0.00397781
1.11637e+06	patric	lake washington	Proteobacteria	Alphaproteobacteria	Rhizobiales	Rhizobiaceae	Aminobacter	Aminobacter sp000372965	NPA	prophage-PF	37	9553	0.00387313
1.11637e+06	patric	lake washington	Proteobacteria	Alphaproteobacteria	Rhizobiales	Rhizobiaceae	Aminobacter	Aminobacter sp000372965	NPA	transposon-PF	16	9553	0.00167487
1.11711e+06	patric	leaf	Firmicutes	Bacilli	Paenibacillales	Paenibacillaceae	Paenibacillus_B	Paenibacillus_B sp001894745	PA	defense_system-PF	236	9374	0.025176
1.11711e+06	patric	leaf	Firmicutes	Bacilli	Paenibacillales	Paenibacillaceae	Paenibacillus_B	Paenibacillus_B sp001894745	PA	plasmid-PF	7	9374	0.000746746
1.11711e+06	patric	leaf	Firmicutes	Bacilli	Paenibacillales	Paenibacillaceae	Paenibacillus_B	Paenibacillus_B sp001894745	PA	prophage-PF	23	9374	0.00245359
1.11711e+06	patric	leaf	Firmicutes	Bacilli	Paenibacillales	Paenibacillaceae	Paenibacillus_B	Paenibacillus_B sp001894745	PA	transposon-PF	19	9374	0.00202688
1.11796e+06	patric	isolated temporary water pond antarctica temporary water pond	Proteobacteria	Gammaproteobacteria	Pseudomonadales	Pseudomonadaceae	Pseudomonas_E	Pseudomonas_E extremaustralis	NPA	defense_system-PF	262	9863	0.0265639
1.11796e+06	patric	isolated temporary water pond antarctica temporary water pond	Proteobacteria	Gammaproteobacteria	Pseudomonadales	Pseudomonadaceae	Pseudomonas_E	Pseudomonas_E extremaustralis	NPA	plasmid-PF	14	9863	0.00141945
1.11796e+06	patric	isolated temporary water pond antarctica temporary water pond	Proteobacteria	Gammaproteobacteria	Pseudomonadales	Pseudomonadaceae	Pseudomonas_E	Pseudomonas_E extremaustralis	NPA	prophage-PF	122	9863	0.0123695
1.11796e+06	patric	isolated temporary water pond antarctica temporary water pond	Proteobacteria	Gammaproteobacteria	Pseudomonadales	Pseudomonadaceae	Pseudomonas_E	Pseudomonas_E extremaustralis	NPA	transposon-PF	33	9863	0.00334584
1.11823e+06	patric	peanut arachis hypogaea isolated peanut nodules plants cultivated central region argentina nodule argentina	Proteobacteria	Gammaproteobacteria	Enterobacterales	Enterobacteriaceae	Serratia	Serratia marcescens_K	PA	defense_system-PF	193	8239	0.0234252
1.11823e+06	patric	peanut arachis hypogaea isolated peanut nodules plants cultivated central region argentina nodule argentina	Proteobacteria	Gammaproteobacteria	Enterobacterales	Enterobacteriaceae	Serratia	Serratia marcescens_K	PA	plasmid-PF	17	8239	0.00206336
1.11823e+06	patric	peanut arachis hypogaea isolated peanut nodules plants cultivated central region argentina nodule argentina	Proteobacteria	Gammaproteobacteria	Enterobacterales	Enterobacteriaceae	Serratia	Serratia marcescens_K	PA	prophage-PF	45	8239	0.00546183
1.11823e+06	patric	peanut arachis hypogaea isolated peanut nodules plants cultivated central region argentina nodule argentina	Proteobacteria	Gammaproteobacteria	Enterobacterales	Enterobacteriaceae	Serratia	Serratia marcescens_K	PA	transposon-PF	6	8239	0.000728244
1.11824e+06	patric	rock pool	Proteobacteria	Gammaproteobacteria	Xanthomonadales	Xanthomonadaceae	Stenotrophomonas	Stenotrophomonas bentonitica_A	NPA	defense_system-PF	148	6597	0.0224344
1.11824e+06	patric	rock pool	Proteobacteria	Gammaproteobacteria	Xanthomonadales	Xanthomonadaceae	Stenotrophomonas	Stenotrophomonas bentonitica_A	NPA	plasmid-PF	14	6597	0.00212218
1.11824e+06	patric	rock pool	Proteobacteria	Gammaproteobacteria	Xanthomonadales	Xanthomonadaceae	Stenotrophomonas	Stenotrophomonas bentonitica_A	NPA	prophage-PF	41	6597	0.00621495
1.11824e+06	patric	rock pool	Proteobacteria	Gammaproteobacteria	Xanthomonadales	Xanthomonadaceae	Stenotrophomonas	Stenotrophomonas bentonitica_A	NPA	transposon-PF	18	6597	0.00272851
1.11824e+06	patric	human homo sapiens stool sample	Proteobacteria	Gammaproteobacteria	Enterobacterales	Enterobacteriaceae	Escherichia	Escherichia coli	NPA	defense_system-PF	194	8236	0.0235551
1.11824e+06	patric	human homo sapiens stool sample	Proteobacteria	Gammaproteobacteria	Enterobacterales	Enterobacteriaceae	Escherichia	Escherichia coli	NPA	plasmid-PF	43	8236	0.00522098
1.11824e+06	patric	human homo sapiens stool sample	Proteobacteria	Gammaproteobacteria	Enterobacterales	Enterobacteriaceae	Escherichia	Escherichia coli	NPA	prophage-PF	135	8236	0.0163915
1.11824e+06	patric	human homo sapiens stool sample	Proteobacteria	Gammaproteobacteria	Enterobacterales	Enterobacteriaceae	Escherichia	Escherichia coli	NPA	transposon-PF	525	8236	0.0637445
1.12034e+06	patric	seawater	Firmicutes	Bacilli	Bacillales	Bacillaceae_G	Bacillus_A	Bacillus_A paranthracis	NPA	defense_system-PF	246	8906	0.0276218
1.12034e+06	patric	seawater	Firmicutes	Bacilli	Bacillales	Bacillaceae_G	Bacillus_A	Bacillus_A paranthracis	NPA	plasmid-PF	17	8906	0.00190883
1.12034e+06	patric	seawater	Firmicutes	Bacilli	Bacillales	Bacillaceae_G	Bacillus_A	Bacillus_A paranthracis	NPA	prophage-PF	67	8906	0.00752302
1.12034e+06	patric	seawater	Firmicutes	Bacilli	Bacillales	Bacillaceae_G	Bacillus_A	Bacillus_A paranthracis	NPA	transposon-PF	42	8906	0.00471592
1.12062e+06	patric	cave surface layer	Proteobacteria	Gammaproteobacteria	Burkholderiales	Burkholderiaceae	Achromobacter	Achromobacter spanius_B	NPA	defense_system-PF	220	10119	0.0217413
1.12062e+06	patric	cave surface layer	Proteobacteria	Gammaproteobacteria	Burkholderiales	Burkholderiaceae	Achromobacter	Achromobacter spanius_B	NPA	plasmid-PF	21	10119	0.0020753
1.12062e+06	patric	cave surface layer	Proteobacteria	Gammaproteobacteria	Burkholderiales	Burkholderiaceae	Achromobacter	Achromobacter spanius_B	NPA	prophage-PF	90	10119	0.00889416
1.12062e+06	patric	cave surface layer	Proteobacteria	Gammaproteobacteria	Burkholderiales	Burkholderiaceae	Achromobacter	Achromobacter spanius_B	NPA	transposon-PF	6	10119	0.000592944
1.12066e+06	patric	terrestrial cave surface layer	Proteobacteria	Alphaproteobacteria	Rhizobiales	Rhizobiaceae	Aquamicrobium_A	Aquamicrobium_A sp001014615	NPA	defense_system-PF	279	9530	0.029276
1.12066e+06	patric	terrestrial cave surface layer	Proteobacteria	Alphaproteobacteria	Rhizobiales	Rhizobiaceae	Aquamicrobium_A	Aquamicrobium_A sp001014615	NPA	plasmid-PF	21	9530	0.00220357
1.12066e+06	patric	terrestrial cave surface layer	Proteobacteria	Alphaproteobacteria	Rhizobiales	Rhizobiaceae	Aquamicrobium_A	Aquamicrobium_A sp001014615	NPA	prophage-PF	41	9530	0.0043022
1.12066e+06	patric	terrestrial cave surface layer	Proteobacteria	Alphaproteobacteria	Rhizobiales	Rhizobiaceae	Aquamicrobium_A	Aquamicrobium_A sp001014615	NPA	transposon-PF	18	9530	0.00188877
1.12068e+06	patric	rock	Firmicutes	Bacilli	Paenibacillales	Paenibacillaceae	Paenibacillus	Paenibacillus sp001860525	NPA	defense_system-PF	247	11243	0.0219692
1.12068e+06	patric	rock	Firmicutes	Bacilli	Paenibacillales	Paenibacillaceae	Paenibacillus	Paenibacillus sp001860525	NPA	plasmid-PF	17	11243	0.00151205
1.12068e+06	patric	rock	Firmicutes	Bacilli	Paenibacillales	Paenibacillaceae	Paenibacillus	Paenibacillus sp001860525	NPA	prophage-PF	60	11243	0.00533665
1.12068e+06	patric	rock	Firmicutes	Bacilli	Paenibacillales	Paenibacillaceae	Paenibacillus	Paenibacillus sp001860525	NPA	transposon-PF	37	11243	0.00329094
1.12069e+06	patric	cave surface layer	Proteobacteria	Alphaproteobacteria	Rhizobiales	Rhizobiaceae	Neorhizobium	Neorhizobium sp001005825	NPA	defense_system-PF	310	9000	0.0344444
1.12069e+06	patric	cave surface layer	Proteobacteria	Alphaproteobacteria	Rhizobiales	Rhizobiaceae	Neorhizobium	Neorhizobium sp001005825	NPA	plasmid-PF	35	9000	0.00388889
1.12069e+06	patric	cave surface layer	Proteobacteria	Alphaproteobacteria	Rhizobiales	Rhizobiaceae	Neorhizobium	Neorhizobium sp001005825	NPA	prophage-PF	74	9000	0.00822222
1.12069e+06	patric	cave surface layer	Proteobacteria	Alphaproteobacteria	Rhizobiales	Rhizobiaceae	Neorhizobium	Neorhizobium sp001005825	NPA	transposon-PF	10	9000	0.00111111
1.12071e+06	patric	cave surface layer	Proteobacteria	Alphaproteobacteria	Sphingomonadales	Sphingomonadaceae	Sphingopyxis	Sphingopyxis sp000756385	NPA	defense_system-PF	134	6062	0.0221049
1.12071e+06	patric	cave surface layer	Proteobacteria	Alphaproteobacteria	Sphingomonadales	Sphingomonadaceae	Sphingopyxis	Sphingopyxis sp000756385	NPA	plasmid-PF	27	6062	0.00445398
1.12071e+06	patric	cave surface layer	Proteobacteria	Alphaproteobacteria	Sphingomonadales	Sphingomonadaceae	Sphingopyxis	Sphingopyxis sp000756385	NPA	prophage-PF	41	6062	0.00676344
1.12071e+06	patric	cave surface layer	Proteobacteria	Alphaproteobacteria	Sphingomonadales	Sphingomonadaceae	Sphingopyxis	Sphingopyxis sp000756385	NPA	transposon-PF	30	6062	0.00494886
1.12095e+06	patric	soil soil collected tropical rainforest chiang mai thailand soil collected tropical rainforest	Actinobacteriota	Actinomycetia	Mycobacteriales	Pseudonocardiaceae	Actinomycetospora	Actinomycetospora chiangmaiensis	SOIL	defense_system-PF	148	8098	0.0182761
1.12095e+06	patric	soil soil collected tropical rainforest chiang mai thailand soil collected tropical rainforest	Actinobacteriota	Actinomycetia	Mycobacteriales	Pseudonocardiaceae	Actinomycetospora	Actinomycetospora chiangmaiensis	SOIL	prophage-PF	15	8098	0.00185231
1.12095e+06	patric	soil soil collected tropical rainforest chiang mai thailand soil collected tropical rainforest	Actinobacteriota	Actinomycetia	Mycobacteriales	Pseudonocardiaceae	Actinomycetospora	Actinomycetospora chiangmaiensis	SOIL	plasmid-PF	5	8098	0.000617436
1.12095e+06	patric	soil soil collected tropical rainforest chiang mai thailand soil collected tropical rainforest	Actinobacteriota	Actinomycetia	Mycobacteriales	Pseudonocardiaceae	Actinomycetospora	Actinomycetospora chiangmaiensis	SOIL	transposon-PF	15	8098	0.00185231
1.12095e+06	patric	seawater	Bacteroidota	Bacteroidia	Flavobacteriales	Flavobacteriaceae	Aequorivita	Aequorivita capsosiphonis	NPA	defense_system-PF	239	6070	0.039374
1.12095e+06	patric	seawater	Bacteroidota	Bacteroidia	Flavobacteriales	Flavobacteriaceae	Aequorivita	Aequorivita capsosiphonis	NPA	plasmid-PF	8	6070	0.00131796
1.12095e+06	patric	seawater	Bacteroidota	Bacteroidia	Flavobacteriales	Flavobacteriaceae	Aequorivita	Aequorivita capsosiphonis	NPA	prophage-PF	32	6070	0.00527183
1.12095e+06	patric	seawater	Bacteroidota	Bacteroidia	Flavobacteriales	Flavobacteriaceae	Aequorivita	Aequorivita capsosiphonis	NPA	transposon-PF	27	6070	0.0044481
1.12096e+06	patric	soil isolated soil ice glacier soil	Actinobacteriota	Actinomycetia	Actinomycetales	Microbacteriaceae	Agrococcus	Agrococcus lahaulensis	SOIL	defense_system-PF	152	3893	0.0390444
1.12096e+06	patric	soil isolated soil ice glacier soil	Actinobacteriota	Actinomycetia	Actinomycetales	Microbacteriaceae	Agrococcus	Agrococcus lahaulensis	SOIL	prophage-PF	8	3893	0.00205497
1.12096e+06	patric	soil isolated soil ice glacier soil	Actinobacteriota	Actinomycetia	Actinomycetales	Microbacteriaceae	Agrococcus	Agrococcus lahaulensis	SOIL	plasmid-PF	5	3893	0.00128436
1.12096e+06	patric	soil isolated soil ice glacier soil	Actinobacteriota	Actinomycetia	Actinomycetales	Microbacteriaceae	Agrococcus	Agrococcus lahaulensis	SOIL	transposon-PF	6	3893	0.00154123
1.12096e+06	patric	brackish water baltic sea baltic sea brakish water	Proteobacteria	Alphaproteobacteria	Rhizobiales	Rhizobiaceae	Ahrensia	Ahrensia kielensis	NPA	defense_system-PF	152	5470	0.0277879
1.12096e+06	patric	brackish water baltic sea baltic sea brakish water	Proteobacteria	Alphaproteobacteria	Rhizobiales	Rhizobiaceae	Ahrensia	Ahrensia kielensis	NPA	plasmid-PF	6	5470	0.00109689
1.12096e+06	patric	brackish water baltic sea baltic sea brakish water	Proteobacteria	Alphaproteobacteria	Rhizobiales	Rhizobiaceae	Ahrensia	Ahrensia kielensis	NPA	prophage-PF	20	5470	0.00365631
1.12096e+06	patric	brackish water baltic sea baltic sea brakish water	Proteobacteria	Alphaproteobacteria	Rhizobiales	Rhizobiaceae	Ahrensia	Ahrensia kielensis	NPA	transposon-PF	17	5470	0.00310786
1.12101e+06	patric	sediment isolated bottom sediment sample	Bacteroidota	Bacteroidia	Flavobacteriales	Flavobacteriaceae	Arenibacter	Arenibacter certesii	NPA	defense_system-PF	195	7008	0.0278253
1.12101e+06	patric	sediment isolated bottom sediment sample	Bacteroidota	Bacteroidia	Flavobacteriales	Flavobacteriaceae	Arenibacter	Arenibacter certesii	NPA	plasmid-PF	14	7008	0.00199772
1.12101e+06	patric	sediment isolated bottom sediment sample	Bacteroidota	Bacteroidia	Flavobacteriales	Flavobacteriaceae	Arenibacter	Arenibacter certesii	NPA	prophage-PF	39	7008	0.00556507
1.12101e+06	patric	sediment isolated bottom sediment sample	Bacteroidota	Bacteroidia	Flavobacteriales	Flavobacteriaceae	Arenibacter	Arenibacter certesii	NPA	transposon-PF	27	7008	0.00385274
1.12102e+06	patric	rice rhizosphere	Proteobacteria	Gammaproteobacteria	Xanthomonadales	Xanthomonadaceae	Arenimonas	Arenimonas oryziterrae	PA	defense_system-PF	117	5194	0.022526
1.12102e+06	patric	rice rhizosphere	Proteobacteria	Gammaproteobacteria	Xanthomonadales	Xanthomonadaceae	Arenimonas	Arenimonas oryziterrae	PA	plasmid-PF	5	5194	0.000962649
1.12102e+06	patric	rice rhizosphere	Proteobacteria	Gammaproteobacteria	Xanthomonadales	Xanthomonadaceae	Arenimonas	Arenimonas oryziterrae	PA	prophage-PF	17	5194	0.00327301
1.12102e+06	patric	rice rhizosphere	Proteobacteria	Gammaproteobacteria	Xanthomonadales	Xanthomonadaceae	Arenimonas	Arenimonas oryziterrae	PA	transposon-PF	2	5194	0.00038506
1.12103e+06	patric	soil soil	Proteobacteria	Gammaproteobacteria	Burkholderiales	Burkholderiaceae	Azohydromonas	Azohydromonas australica	SOIL	defense_system-PF	244	12868	0.0189618
1.12103e+06	patric	soil soil	Proteobacteria	Gammaproteobacteria	Burkholderiales	Burkholderiaceae	Azohydromonas	Azohydromonas australica	SOIL	prophage-PF	55	12868	0.00427417
1.12103e+06	patric	soil soil	Proteobacteria	Gammaproteobacteria	Burkholderiales	Burkholderiaceae	Azohydromonas	Azohydromonas australica	SOIL	plasmid-PF	101	12868	0.00784893
1.12103e+06	patric	soil soil	Proteobacteria	Gammaproteobacteria	Burkholderiales	Burkholderiaceae	Azohydromonas	Azohydromonas australica	SOIL	transposon-PF	200	12868	0.0155424
1.12109e+06	patric	soil soil ginseng field	Firmicutes	Bacilli	Bacillales	Bacillaceae_G	Ectobacillus	Ectobacillus panaciterrae	SOIL	defense_system-PF	210	7866	0.0266972
1.12109e+06	patric	soil soil ginseng field	Firmicutes	Bacilli	Bacillales	Bacillaceae_G	Ectobacillus	Ectobacillus panaciterrae	SOIL	prophage-PF	33	7866	0.00419527
1.12109e+06	patric	soil soil ginseng field	Firmicutes	Bacilli	Bacillales	Bacillaceae_G	Ectobacillus	Ectobacillus panaciterrae	SOIL	plasmid-PF	11	7866	0.00139842
1.12109e+06	patric	soil soil ginseng field	Firmicutes	Bacilli	Bacillales	Bacillaceae_G	Ectobacillus	Ectobacillus panaciterrae	SOIL	transposon-PF	58	7866	0.00737351
1.12127e+06	patric	sludge wastewater activated sludge	Proteobacteria	Alphaproteobacteria	Rhodobacterales	Rhodobacteraceae	Wagnerdoeblera	Wagnerdoeblera nectariphila	NPA	defense_system-PF	208	6686	0.0311098
1.12127e+06	patric	sludge wastewater activated sludge	Proteobacteria	Alphaproteobacteria	Rhodobacterales	Rhodobacteraceae	Wagnerdoeblera	Wagnerdoeblera nectariphila	NPA	plasmid-PF	24	6686	0.00358959
1.12127e+06	patric	sludge wastewater activated sludge	Proteobacteria	Alphaproteobacteria	Rhodobacterales	Rhodobacteraceae	Wagnerdoeblera	Wagnerdoeblera nectariphila	NPA	prophage-PF	117	6686	0.0174993
1.12127e+06	patric	sludge wastewater activated sludge	Proteobacteria	Alphaproteobacteria	Rhodobacterales	Rhodobacteraceae	Wagnerdoeblera	Wagnerdoeblera nectariphila	NPA	transposon-PF	27	6686	0.00403829
1.12129e+06	patric	sludge wastewater sludge nickel complexed cyanide treatment bioreactor	Bacteroidota	Bacteroidia	Flavobacteriales	Weeksellaceae	Epilithonimonas	Epilithonimonas caeni	NPA	defense_system-PF	179	5742	0.0311738
1.12129e+06	patric	sludge wastewater sludge nickel complexed cyanide treatment bioreactor	Bacteroidota	Bacteroidia	Flavobacteriales	Weeksellaceae	Epilithonimonas	Epilithonimonas caeni	NPA	plasmid-PF	12	5742	0.00208986
1.12129e+06	patric	sludge wastewater sludge nickel complexed cyanide treatment bioreactor	Bacteroidota	Bacteroidia	Flavobacteriales	Weeksellaceae	Epilithonimonas	Epilithonimonas caeni	NPA	prophage-PF	35	5742	0.00609544
1.12129e+06	patric	sludge wastewater sludge nickel complexed cyanide treatment bioreactor	Bacteroidota	Bacteroidia	Flavobacteriales	Weeksellaceae	Epilithonimonas	Epilithonimonas caeni	NPA	transposon-PF	16	5742	0.00278649
1.12135e+06	patric	sludge wastewater activated sludge	Proteobacteria	Gammaproteobacteria	Burkholderiales	Burkholderiaceae	Comamonas_C	Comamonas_C badia	NPA	defense_system-PF	222	6204	0.0357834
1.12135e+06	patric	sludge wastewater activated sludge	Proteobacteria	Gammaproteobacteria	Burkholderiales	Burkholderiaceae	Comamonas_C	Comamonas_C badia	NPA	plasmid-PF	20	6204	0.00322373
1.12135e+06	patric	sludge wastewater activated sludge	Proteobacteria	Gammaproteobacteria	Burkholderiales	Burkholderiaceae	Comamonas_C	Comamonas_C badia	NPA	prophage-PF	35	6204	0.00564152
1.12135e+06	patric	sludge wastewater activated sludge	Proteobacteria	Gammaproteobacteria	Burkholderiales	Burkholderiaceae	Comamonas_C	Comamonas_C badia	NPA	transposon-PF	7	6204	0.0011283
1.12148e+06	patric	sea water surface water aquatic oil contaminated surface water	Proteobacteria	Alphaproteobacteria	Rhodobacterales	Rhodobacteraceae	Pseudodonghicola	Pseudodonghicola xiamenensis	NPA	defense_system-PF	213	7302	0.0291701
1.12148e+06	patric	sea water surface water aquatic oil contaminated surface water	Proteobacteria	Alphaproteobacteria	Rhodobacterales	Rhodobacteraceae	Pseudodonghicola	Pseudodonghicola xiamenensis	NPA	plasmid-PF	34	7302	0.00465626
1.12148e+06	patric	sea water surface water aquatic oil contaminated surface water	Proteobacteria	Alphaproteobacteria	Rhodobacterales	Rhodobacteraceae	Pseudodonghicola	Pseudodonghicola xiamenensis	NPA	prophage-PF	39	7302	0.005341
1.12148e+06	patric	sea water surface water aquatic oil contaminated surface water	Proteobacteria	Alphaproteobacteria	Rhodobacterales	Rhodobacteraceae	Pseudodonghicola	Pseudodonghicola xiamenensis	NPA	transposon-PF	64	7302	0.00876472
1.12189e+06	patric	gut worm aporrectodea cliginosa gut grey worm gut	Bacteroidota	Bacteroidia	Flavobacteriales	Flavobacteriaceae	Flavobacterium	Flavobacterium denitrificans	NPA	defense_system-PF	192	7177	0.0267521
1.12189e+06	patric	gut worm aporrectodea cliginosa gut grey worm gut	Bacteroidota	Bacteroidia	Flavobacteriales	Flavobacteriaceae	Flavobacterium	Flavobacterium denitrificans	NPA	plasmid-PF	5	7177	0.00069667
1.12189e+06	patric	gut worm aporrectodea cliginosa gut grey worm gut	Bacteroidota	Bacteroidia	Flavobacteriales	Flavobacteriaceae	Flavobacterium	Flavobacterium denitrificans	NPA	prophage-PF	30	7177	0.00418002
1.12189e+06	patric	gut worm aporrectodea cliginosa gut grey worm gut	Bacteroidota	Bacteroidia	Flavobacteriales	Flavobacteriaceae	Flavobacterium	Flavobacterium denitrificans	NPA	transposon-PF	19	7177	0.00264735
1.1219e+06	patric	soil soil	Bacteroidota	Bacteroidia	Flavobacteriales	Flavobacteriaceae	Flavobacterium	Flavobacterium soli	SOIL	defense_system-PF	189	6081	0.0310804
1.1219e+06	patric	soil soil	Bacteroidota	Bacteroidia	Flavobacteriales	Flavobacteriaceae	Flavobacterium	Flavobacterium soli	SOIL	prophage-PF	22	6081	0.00361783
1.1219e+06	patric	soil soil	Bacteroidota	Bacteroidia	Flavobacteriales	Flavobacteriaceae	Flavobacterium	Flavobacterium soli	SOIL	plasmid-PF	5	6081	0.000822233
1.1219e+06	patric	soil soil	Bacteroidota	Bacteroidia	Flavobacteriales	Flavobacteriaceae	Flavobacterium	Flavobacterium soli	SOIL	transposon-PF	11	6081	0.00180891
1.1219e+06	patric	greenhouse soil soil	Bacteroidota	Bacteroidia	Flavobacteriales	Flavobacteriaceae	Flavobacterium	Flavobacterium suncheonense	SOIL	defense_system-PF	137	4544	0.0301496
1.1219e+06	patric	greenhouse soil soil	Bacteroidota	Bacteroidia	Flavobacteriales	Flavobacteriaceae	Flavobacterium	Flavobacterium suncheonense	SOIL	prophage-PF	21	4544	0.00462148
1.1219e+06	patric	greenhouse soil soil	Bacteroidota	Bacteroidia	Flavobacteriales	Flavobacteriaceae	Flavobacterium	Flavobacterium suncheonense	SOIL	plasmid-PF	2	4544	0.000440141
1.1219e+06	patric	greenhouse soil soil	Bacteroidota	Bacteroidia	Flavobacteriales	Flavobacteriaceae	Flavobacterium	Flavobacterium suncheonense	SOIL	transposon-PF	2	4544	0.000440141
1.12195e+06	patric	sewage sludge compost	Actinobacteriota	Actinomycetia	Actinomycetales	Microbacteriaceae	Humibacter	Humibacter albus	NPA	defense_system-PF	131	5046	0.0259612
1.12195e+06	patric	sewage sludge compost	Actinobacteriota	Actinomycetia	Actinomycetales	Microbacteriaceae	Humibacter	Humibacter albus	NPA	plasmid-PF	2	5046	0.000396354
1.12195e+06	patric	sewage sludge compost	Actinobacteriota	Actinomycetia	Actinomycetales	Microbacteriaceae	Humibacter	Humibacter albus	NPA	prophage-PF	17	5046	0.00336901
1.12195e+06	patric	sewage sludge compost	Actinobacteriota	Actinomycetia	Actinomycetales	Microbacteriaceae	Humibacter	Humibacter albus	NPA	transposon-PF	9	5046	0.00178359
1.12218e+06	patric	marine biofilm	Proteobacteria	Alphaproteobacteria	Rhodobacterales	Rhodobacteraceae	Limimaricola	Limimaricola hongkongensis	NPA	defense_system-PF	119	4977	0.02391
1.12218e+06	patric	marine biofilm	Proteobacteria	Alphaproteobacteria	Rhodobacterales	Rhodobacteraceae	Limimaricola	Limimaricola hongkongensis	NPA	plasmid-PF	12	4977	0.00241109
1.12218e+06	patric	marine biofilm	Proteobacteria	Alphaproteobacteria	Rhodobacterales	Rhodobacteraceae	Limimaricola	Limimaricola hongkongensis	NPA	prophage-PF	48	4977	0.00964436
1.12218e+06	patric	marine biofilm	Proteobacteria	Alphaproteobacteria	Rhodobacterales	Rhodobacteraceae	Limimaricola	Limimaricola hongkongensis	NPA	transposon-PF	31	4977	0.00622865
1.1226e+06	patric	black liqour treatment system cotton pulp mill	Actinobacteriota	Actinomycetia	Actinomycetales	Micrococcaceae	Nesterenkonia	Nesterenkonia alba	NPA	defense_system-PF	117	3416	0.0342506
1.1226e+06	patric	black liqour treatment system cotton pulp mill	Actinobacteriota	Actinomycetia	Actinomycetales	Micrococcaceae	Nesterenkonia	Nesterenkonia alba	NPA	plasmid-PF	3	3416	0.00087822
1.1226e+06	patric	black liqour treatment system cotton pulp mill	Actinobacteriota	Actinomycetia	Actinomycetales	Micrococcaceae	Nesterenkonia	Nesterenkonia alba	NPA	prophage-PF	17	3416	0.00497658
1.1226e+06	patric	black liqour treatment system cotton pulp mill	Actinobacteriota	Actinomycetia	Actinomycetales	Micrococcaceae	Nesterenkonia	Nesterenkonia alba	NPA	transposon-PF	4	3416	0.00117096
1.12261e+06	patric	alkaline serpentinite soil soil	Actinobacteriota	Actinomycetia	Propionibacteriales	Nocardioidaceae	Nocardioides	Nocardioides alkalitolerans	SOIL	defense_system-PF	161	6562	0.0245352
1.12261e+06	patric	alkaline serpentinite soil soil	Actinobacteriota	Actinomycetia	Propionibacteriales	Nocardioidaceae	Nocardioides	Nocardioides alkalitolerans	SOIL	prophage-PF	21	6562	0.00320024
1.12261e+06	patric	alkaline serpentinite soil soil	Actinobacteriota	Actinomycetia	Propionibacteriales	Nocardioidaceae	Nocardioides	Nocardioides alkalitolerans	SOIL	plasmid-PF	10	6562	0.00152393
1.12261e+06	patric	alkaline serpentinite soil soil	Actinobacteriota	Actinomycetia	Propionibacteriales	Nocardioidaceae	Nocardioides	Nocardioides alkalitolerans	SOIL	transposon-PF	3	6562	0.000457178
1.12262e+06	patric	human homo sapiens ear cannal	Proteobacteria	Gammaproteobacteria	Burkholderiales	Burkholderiaceae	Oligella	Oligella urethralis	NPA	defense_system-PF	141	3757	0.0375299
1.12262e+06	patric	human homo sapiens ear cannal	Proteobacteria	Gammaproteobacteria	Burkholderiales	Burkholderiaceae	Oligella	Oligella urethralis	NPA	plasmid-PF	10	3757	0.0026617
1.12262e+06	patric	human homo sapiens ear cannal	Proteobacteria	Gammaproteobacteria	Burkholderiales	Burkholderiaceae	Oligella	Oligella urethralis	NPA	prophage-PF	17	3757	0.00452489
1.12262e+06	patric	human homo sapiens ear cannal	Proteobacteria	Gammaproteobacteria	Burkholderiales	Burkholderiaceae	Oligella	Oligella urethralis	NPA	transposon-PF	23	3757	0.00612191
1.12292e+06	patric	fresh water	Firmicutes	Bacilli	Paenibacillales	Paenibacillaceae	Paenibacillus_B	Paenibacillus_B assamensis	NPA	defense_system-PF	194	7529	0.025767
1.12292e+06	patric	fresh water	Firmicutes	Bacilli	Paenibacillales	Paenibacillaceae	Paenibacillus_B	Paenibacillus_B assamensis	NPA	plasmid-PF	7	7529	0.000929738
1.12292e+06	patric	fresh water	Firmicutes	Bacilli	Paenibacillales	Paenibacillaceae	Paenibacillus_B	Paenibacillus_B assamensis	NPA	prophage-PF	51	7529	0.00677381
1.12292e+06	patric	fresh water	Firmicutes	Bacilli	Paenibacillales	Paenibacillaceae	Paenibacillus_B	Paenibacillus_B assamensis	NPA	transposon-PF	22	7529	0.00292203
1.12292e+06	patric	warm fresh water spring	Firmicutes	Bacilli	Paenibacillales	Paenibacillaceae	Paenibacillus_A	Paenibacillus_A fonticola	NPA	defense_system-PF	240	9277	0.0258704
1.12292e+06	patric	warm fresh water spring	Firmicutes	Bacilli	Paenibacillales	Paenibacillaceae	Paenibacillus_A	Paenibacillus_A fonticola	NPA	plasmid-PF	8	9277	0.000862348
1.12292e+06	patric	warm fresh water spring	Firmicutes	Bacilli	Paenibacillales	Paenibacillaceae	Paenibacillus_A	Paenibacillus_A fonticola	NPA	prophage-PF	48	9277	0.00517409
1.12292e+06	patric	warm fresh water spring	Firmicutes	Bacilli	Paenibacillales	Paenibacillaceae	Paenibacillus_A	Paenibacillus_A fonticola	NPA	transposon-PF	11	9277	0.00118573
1.12292e+06	patric	desert sand	Firmicutes	Bacilli	Paenibacillales	Paenibacillaceae	Paenibacillus_C	Paenibacillus_C harenae	NPA	defense_system-PF	226	10284	0.0219759
1.12292e+06	patric	desert sand	Firmicutes	Bacilli	Paenibacillales	Paenibacillaceae	Paenibacillus_C	Paenibacillus_C harenae	NPA	plasmid-PF	12	10284	0.00116686
1.12292e+06	patric	desert sand	Firmicutes	Bacilli	Paenibacillales	Paenibacillaceae	Paenibacillus_C	Paenibacillus_C harenae	NPA	prophage-PF	42	10284	0.00408401
1.12292e+06	patric	desert sand	Firmicutes	Bacilli	Paenibacillales	Paenibacillaceae	Paenibacillus_C	Paenibacillus_C harenae	NPA	transposon-PF	27	10284	0.00262544
1.12292e+06	patric	acute lymphoblastic leukaemia fever human homo sapiens blood	Firmicutes	Bacilli	Paenibacillales	Paenibacillaceae	Paenibacillus	Paenibacillus massiliensis	NPA	defense_system-PF	225	9434	0.0238499
1.12292e+06	patric	acute lymphoblastic leukaemia fever human homo sapiens blood	Firmicutes	Bacilli	Paenibacillales	Paenibacillaceae	Paenibacillus	Paenibacillus massiliensis	NPA	plasmid-PF	13	9434	0.00137799
1.12292e+06	patric	acute lymphoblastic leukaemia fever human homo sapiens blood	Firmicutes	Bacilli	Paenibacillales	Paenibacillaceae	Paenibacillus	Paenibacillus massiliensis	NPA	prophage-PF	32	9434	0.00339199
1.12292e+06	patric	acute lymphoblastic leukaemia fever human homo sapiens blood	Firmicutes	Bacilli	Paenibacillales	Paenibacillaceae	Paenibacillus	Paenibacillus massiliensis	NPA	transposon-PF	16	9434	0.00169599
1.12292e+06	patric	soil ginseng field	Firmicutes	Bacilli	Paenibacillales	Paenibacillaceae	Paenibacillus	Paenibacillus panacisoli	SOIL	defense_system-PF	236	9287	0.0254119
1.12292e+06	patric	soil ginseng field	Firmicutes	Bacilli	Paenibacillales	Paenibacillaceae	Paenibacillus	Paenibacillus panacisoli	SOIL	prophage-PF	44	9287	0.00473781
1.12292e+06	patric	soil ginseng field	Firmicutes	Bacilli	Paenibacillales	Paenibacillaceae	Paenibacillus	Paenibacillus panacisoli	SOIL	plasmid-PF	17	9287	0.00183052
1.12292e+06	patric	soil ginseng field	Firmicutes	Bacilli	Paenibacillales	Paenibacillaceae	Paenibacillus	Paenibacillus panacisoli	SOIL	transposon-PF	41	9287	0.00441477
1.12292e+06	patric	rhizosphere pine trees rhizosphere soil	Firmicutes	Bacilli	Paenibacillales	Paenibacillaceae	Paenibacillus_D	Paenibacillus_D pinihumi	PA	defense_system-PF	271	9854	0.0275015
1.12292e+06	patric	rhizosphere pine trees rhizosphere soil	Firmicutes	Bacilli	Paenibacillales	Paenibacillaceae	Paenibacillus_D	Paenibacillus_D pinihumi	PA	plasmid-PF	11	9854	0.0011163
1.12292e+06	patric	rhizosphere pine trees rhizosphere soil	Firmicutes	Bacilli	Paenibacillales	Paenibacillaceae	Paenibacillus_D	Paenibacillus_D pinihumi	PA	prophage-PF	93	9854	0.00943779
1.12292e+06	patric	rhizosphere pine trees rhizosphere soil	Firmicutes	Bacilli	Paenibacillales	Paenibacillaceae	Paenibacillus_D	Paenibacillus_D pinihumi	PA	transposon-PF	45	9854	0.00456667
1.12293e+06	patric	marine soil coastal	Firmicutes	Bacilli	Paenibacillales	Paenibacillaceae	Paenibacillus_K	Paenibacillus_K terrigena	SOIL	defense_system-PF	246	9978	0.0246542
1.12293e+06	patric	marine soil coastal	Firmicutes	Bacilli	Paenibacillales	Paenibacillaceae	Paenibacillus_K	Paenibacillus_K terrigena	SOIL	prophage-PF	42	9978	0.00420926
1.12293e+06	patric	marine soil coastal	Firmicutes	Bacilli	Paenibacillales	Paenibacillaceae	Paenibacillus_K	Paenibacillus_K terrigena	SOIL	plasmid-PF	9	9978	0.000901984
1.12293e+06	patric	marine soil coastal	Firmicutes	Bacilli	Paenibacillales	Paenibacillaceae	Paenibacillus_K	Paenibacillus_K terrigena	SOIL	transposon-PF	30	9978	0.00300661
1.12302e+06	patric	aquatic wastewater	Proteobacteria	Gammaproteobacteria	Pseudomonadales	Pseudomonadaceae	Pseudomonas_A	Pseudomonas_A balearica	NPA	defense_system-PF	232	7352	0.031556
1.12302e+06	patric	aquatic wastewater	Proteobacteria	Gammaproteobacteria	Pseudomonadales	Pseudomonadaceae	Pseudomonas_A	Pseudomonas_A balearica	NPA	plasmid-PF	11	7352	0.00149619
1.12302e+06	patric	aquatic wastewater	Proteobacteria	Gammaproteobacteria	Pseudomonadales	Pseudomonadaceae	Pseudomonas_A	Pseudomonas_A balearica	NPA	prophage-PF	52	7352	0.0070729
1.12302e+06	patric	aquatic wastewater	Proteobacteria	Gammaproteobacteria	Pseudomonadales	Pseudomonadaceae	Pseudomonas_A	Pseudomonas_A balearica	NPA	transposon-PF	38	7352	0.00516866
1.12327e+06	patric	fresh water aquatic freshwater sample	Proteobacteria	Alphaproteobacteria	Sphingomonadales	Sphingomonadaceae	Sphingomicrobium	Sphingomicrobium jaspsi	NPA	defense_system-PF	99	4106	0.0241111
1.12327e+06	patric	fresh water aquatic freshwater sample	Proteobacteria	Alphaproteobacteria	Sphingomonadales	Sphingomonadaceae	Sphingomicrobium	Sphingomicrobium jaspsi	NPA	plasmid-PF	4	4106	0.000974184
1.12327e+06	patric	fresh water aquatic freshwater sample	Proteobacteria	Alphaproteobacteria	Sphingomonadales	Sphingomonadaceae	Sphingomicrobium	Sphingomicrobium jaspsi	NPA	prophage-PF	12	4106	0.00292255
1.12327e+06	patric	fresh water aquatic freshwater sample	Proteobacteria	Alphaproteobacteria	Sphingomonadales	Sphingomonadaceae	Sphingomicrobium	Sphingomicrobium jaspsi	NPA	transposon-PF	0	4106	0
1.12327e+06	patric	isolated soil soil	Proteobacteria	Alphaproteobacteria	Sphingomonadales	Sphingomonadaceae	Sphingomonas_D	Sphingomonas_D sanxanigenens	SOIL	defense_system-PF	184	9008	0.0204263
1.12327e+06	patric	isolated soil soil	Proteobacteria	Alphaproteobacteria	Sphingomonadales	Sphingomonadaceae	Sphingomonas_D	Sphingomonas_D sanxanigenens	SOIL	prophage-PF	57	9008	0.00632771
1.12327e+06	patric	isolated soil soil	Proteobacteria	Alphaproteobacteria	Sphingomonadales	Sphingomonadaceae	Sphingomonas_D	Sphingomonas_D sanxanigenens	SOIL	plasmid-PF	30	9008	0.00333037
1.12327e+06	patric	isolated soil soil	Proteobacteria	Alphaproteobacteria	Sphingomonadales	Sphingomonadaceae	Sphingomonas_D	Sphingomonas_D sanxanigenens	SOIL	transposon-PF	129	9008	0.0143206
1.12332e+06	patric	soil	Actinobacteriota	Actinomycetia	Streptomycetales	Streptomycetaceae	Embleya	Embleya scabrispora	SOIL	defense_system-PF	272	14027	0.0193912
1.12332e+06	patric	soil	Actinobacteriota	Actinomycetia	Streptomycetales	Streptomycetaceae	Embleya	Embleya scabrispora	SOIL	prophage-PF	26	14027	0.00185357
1.12332e+06	patric	soil	Actinobacteriota	Actinomycetia	Streptomycetales	Streptomycetaceae	Embleya	Embleya scabrispora	SOIL	plasmid-PF	13	14027	0.000926784
1.12332e+06	patric	soil	Actinobacteriota	Actinomycetia	Streptomycetales	Streptomycetaceae	Embleya	Embleya scabrispora	SOIL	transposon-PF	81	14027	0.00577458
1.12335e+06	patric	halibut halibut eggs	Bacteroidota	Bacteroidia	Flavobacteriales	Flavobacteriaceae	Tenacibaculum	Tenacibaculum ovolyticum	NPA	defense_system-PF	184	6057	0.0303781
1.12335e+06	patric	halibut halibut eggs	Bacteroidota	Bacteroidia	Flavobacteriales	Flavobacteriaceae	Tenacibaculum	Tenacibaculum ovolyticum	NPA	plasmid-PF	4	6057	0.000660393
1.12335e+06	patric	halibut halibut eggs	Bacteroidota	Bacteroidia	Flavobacteriales	Flavobacteriaceae	Tenacibaculum	Tenacibaculum ovolyticum	NPA	prophage-PF	23	6057	0.00379726
1.12335e+06	patric	halibut halibut eggs	Bacteroidota	Bacteroidia	Flavobacteriales	Flavobacteriaceae	Tenacibaculum	Tenacibaculum ovolyticum	NPA	transposon-PF	5	6057	0.000825491
1.12351e+06	patric	soil	Actinobacteriota	Actinomycetia	Actinomycetales	Micrococcaceae	Yaniella	Yaniella halotolerans	SOIL	defense_system-PF	141	3845	0.036671
1.12351e+06	patric	soil	Actinobacteriota	Actinomycetia	Actinomycetales	Micrococcaceae	Yaniella	Yaniella halotolerans	SOIL	prophage-PF	12	3845	0.00312094
1.12351e+06	patric	soil	Actinobacteriota	Actinomycetia	Actinomycetales	Micrococcaceae	Yaniella	Yaniella halotolerans	SOIL	plasmid-PF	6	3845	0.00156047
1.12351e+06	patric	soil	Actinobacteriota	Actinomycetia	Actinomycetales	Micrococcaceae	Yaniella	Yaniella halotolerans	SOIL	transposon-PF	10	3845	0.00260078
1.12352e+06	patric	soil	Proteobacteria	Gammaproteobacteria	Pseudomonadales	Pseudomonadaceae	Pseudomonas_E	Pseudomonas_E monteilii	SOIL	defense_system-PF	194	9012	0.0215269
1.12352e+06	patric	soil	Proteobacteria	Gammaproteobacteria	Pseudomonadales	Pseudomonadaceae	Pseudomonas_E	Pseudomonas_E monteilii	SOIL	prophage-PF	61	9012	0.00676875
1.12352e+06	patric	soil	Proteobacteria	Gammaproteobacteria	Pseudomonadales	Pseudomonadaceae	Pseudomonas_E	Pseudomonas_E monteilii	SOIL	plasmid-PF	20	9012	0.00221926
1.12352e+06	patric	soil	Proteobacteria	Gammaproteobacteria	Pseudomonadales	Pseudomonadaceae	Pseudomonas_E	Pseudomonas_E monteilii	SOIL	transposon-PF	30	9012	0.0033289
1.12386e+06	patric	human homo sapiens blood	Proteobacteria	Gammaproteobacteria	Enterobacterales	Enterobacteriaceae	Klebsiella	Klebsiella pneumoniae	NPA	defense_system-PF	233	9073	0.0256806
1.12386e+06	patric	human homo sapiens blood	Proteobacteria	Gammaproteobacteria	Enterobacterales	Enterobacteriaceae	Klebsiella	Klebsiella pneumoniae	NPA	plasmid-PF	43	9073	0.00473934
1.12386e+06	patric	human homo sapiens blood	Proteobacteria	Gammaproteobacteria	Enterobacterales	Enterobacteriaceae	Klebsiella	Klebsiella pneumoniae	NPA	prophage-PF	62	9073	0.00683346
1.12386e+06	patric	human homo sapiens blood	Proteobacteria	Gammaproteobacteria	Enterobacterales	Enterobacteriaceae	Klebsiella	Klebsiella pneumoniae	NPA	transposon-PF	113	9073	0.0124545
1.12498e+06	patric	human homo sapiens stool sample	Proteobacteria	Gammaproteobacteria	Enterobacterales	Enterobacteriaceae	Escherichia	Escherichia coli	NPA	defense_system-PF	252	8700	0.0289655
1.12498e+06	patric	human homo sapiens stool sample	Proteobacteria	Gammaproteobacteria	Enterobacterales	Enterobacteriaceae	Escherichia	Escherichia coli	NPA	plasmid-PF	79	8700	0.00908046
1.12498e+06	patric	human homo sapiens stool sample	Proteobacteria	Gammaproteobacteria	Enterobacterales	Enterobacteriaceae	Escherichia	Escherichia coli	NPA	prophage-PF	198	8700	0.0227586
1.12498e+06	patric	human homo sapiens stool sample	Proteobacteria	Gammaproteobacteria	Enterobacterales	Enterobacteriaceae	Escherichia	Escherichia coli	NPA	transposon-PF	38	8700	0.00436782
1.12499e+06	patric	human homo sapiens stool sample	Proteobacteria	Gammaproteobacteria	Enterobacterales	Enterobacteriaceae	Escherichia	Escherichia coli	NPA	defense_system-PF	235	8613	0.0272843
1.12499e+06	patric	human homo sapiens stool sample	Proteobacteria	Gammaproteobacteria	Enterobacterales	Enterobacteriaceae	Escherichia	Escherichia coli	NPA	plasmid-PF	57	8613	0.0066179
1.12499e+06	patric	human homo sapiens stool sample	Proteobacteria	Gammaproteobacteria	Enterobacterales	Enterobacteriaceae	Escherichia	Escherichia coli	NPA	prophage-PF	217	8613	0.0251945
1.12499e+06	patric	human homo sapiens stool sample	Proteobacteria	Gammaproteobacteria	Enterobacterales	Enterobacteriaceae	Escherichia	Escherichia coli	NPA	transposon-PF	41	8613	0.00476025
1.12565e+06	patric	human homo sapiens stool	Proteobacteria	Gammaproteobacteria	Enterobacterales	Enterobacteriaceae	Escherichia	Escherichia coli	NPA	defense_system-PF	224	8482	0.0264089
1.12565e+06	patric	human homo sapiens stool	Proteobacteria	Gammaproteobacteria	Enterobacterales	Enterobacteriaceae	Escherichia	Escherichia coli	NPA	plasmid-PF	49	8482	0.00577694
1.12565e+06	patric	human homo sapiens stool	Proteobacteria	Gammaproteobacteria	Enterobacterales	Enterobacteriaceae	Escherichia	Escherichia coli	NPA	prophage-PF	164	8482	0.0193351
1.12565e+06	patric	human homo sapiens stool	Proteobacteria	Gammaproteobacteria	Enterobacterales	Enterobacteriaceae	Escherichia	Escherichia coli	NPA	transposon-PF	58	8482	0.00683801
1.12597e+06	patric	soil soil	Actinobacteriota	Actinomycetia	Mycobacteriales	Pseudonocardiaceae	Amycolatopsis	Amycolatopsis alba	SOIL	defense_system-PF	244	14118	0.0172829
1.12597e+06	patric	soil soil	Actinobacteriota	Actinomycetia	Mycobacteriales	Pseudonocardiaceae	Amycolatopsis	Amycolatopsis alba	SOIL	prophage-PF	31	14118	0.00219578
1.12597e+06	patric	soil soil	Actinobacteriota	Actinomycetia	Mycobacteriales	Pseudonocardiaceae	Amycolatopsis	Amycolatopsis alba	SOIL	plasmid-PF	6	14118	0.000424989
1.12597e+06	patric	soil soil	Actinobacteriota	Actinomycetia	Mycobacteriales	Pseudonocardiaceae	Amycolatopsis	Amycolatopsis alba	SOIL	transposon-PF	43	14118	0.00304576
1.12598e+06	patric	isolated glacier cryoconite glacier cryoconite	Proteobacteria	Gammaproteobacteria	Pseudomonadales	Pseudomonadaceae	Pseudomonas_E	Pseudomonas_E sp000242655	NPA	defense_system-PF	257	11128	0.0230949
1.12598e+06	patric	isolated glacier cryoconite glacier cryoconite	Proteobacteria	Gammaproteobacteria	Pseudomonadales	Pseudomonadaceae	Pseudomonas_E	Pseudomonas_E sp000242655	NPA	plasmid-PF	8	11128	0.000718907
1.12598e+06	patric	isolated glacier cryoconite glacier cryoconite	Proteobacteria	Gammaproteobacteria	Pseudomonadales	Pseudomonadaceae	Pseudomonas_E	Pseudomonas_E sp000242655	NPA	prophage-PF	67	11128	0.00602085
1.12598e+06	patric	isolated glacier cryoconite glacier cryoconite	Proteobacteria	Gammaproteobacteria	Pseudomonadales	Pseudomonadaceae	Pseudomonas_E	Pseudomonas_E sp000242655	NPA	transposon-PF	14	11128	0.00125809
1.12621e+06	patric	wheat triticum aestivum isolated wheat rhizosphere shows broad suppression spectrum pathogens promotion rooting growth many staple crops vegetables horticultural plants wheat rhizosphere shows broad suppression spectrum pathogens promotion rooting growth	Firmicutes	Bacilli	Bacillales	Bacillaceae	Bacillus	Bacillus velezensis	PA	defense_system-PF	183	7118	0.0257095
1.12621e+06	patric	wheat triticum aestivum isolated wheat rhizosphere shows broad suppression spectrum pathogens promotion rooting growth many staple crops vegetables horticultural plants wheat rhizosphere shows broad suppression spectrum pathogens promotion rooting growth	Firmicutes	Bacilli	Bacillales	Bacillaceae	Bacillus	Bacillus velezensis	PA	plasmid-PF	6	7118	0.000842933
1.12621e+06	patric	wheat triticum aestivum isolated wheat rhizosphere shows broad suppression spectrum pathogens promotion rooting growth many staple crops vegetables horticultural plants wheat rhizosphere shows broad suppression spectrum pathogens promotion rooting growth	Firmicutes	Bacilli	Bacillales	Bacillaceae	Bacillus	Bacillus velezensis	PA	prophage-PF	86	7118	0.012082
1.12621e+06	patric	wheat triticum aestivum isolated wheat rhizosphere shows broad suppression spectrum pathogens promotion rooting growth many staple crops vegetables horticultural plants wheat rhizosphere shows broad suppression spectrum pathogens promotion rooting growth	Firmicutes	Bacilli	Bacillales	Bacillaceae	Bacillus	Bacillus velezensis	PA	transposon-PF	4	7118	0.000561956
1.12683e+06	patric	jujube rhizosphere soil	Firmicutes	Bacilli	Paenibacillales	Paenibacillaceae	Paenibacillus_O	Paenibacillus_O beijingensis	PA	defense_system-PF	228	8433	0.0270366
1.12683e+06	patric	jujube rhizosphere soil	Firmicutes	Bacilli	Paenibacillales	Paenibacillaceae	Paenibacillus_O	Paenibacillus_O beijingensis	PA	plasmid-PF	8	8433	0.000948654
1.12683e+06	patric	jujube rhizosphere soil	Firmicutes	Bacilli	Paenibacillales	Paenibacillaceae	Paenibacillus_O	Paenibacillus_O beijingensis	PA	prophage-PF	18	8433	0.00213447
1.12683e+06	patric	jujube rhizosphere soil	Firmicutes	Bacilli	Paenibacillales	Paenibacillaceae	Paenibacillus_O	Paenibacillus_O beijingensis	PA	transposon-PF	62	8433	0.00735207
1.12689e+06	patric	human homo sapiens stool sample	Proteobacteria	Gammaproteobacteria	Enterobacterales	Enterobacteriaceae	Escherichia	Escherichia coli	NPA	defense_system-PF	207	7980	0.0259399
1.12689e+06	patric	human homo sapiens stool sample	Proteobacteria	Gammaproteobacteria	Enterobacterales	Enterobacteriaceae	Escherichia	Escherichia coli	NPA	plasmid-PF	26	7980	0.00325815
1.12689e+06	patric	human homo sapiens stool sample	Proteobacteria	Gammaproteobacteria	Enterobacterales	Enterobacteriaceae	Escherichia	Escherichia coli	NPA	prophage-PF	138	7980	0.0172932
1.12689e+06	patric	human homo sapiens stool sample	Proteobacteria	Gammaproteobacteria	Enterobacterales	Enterobacteriaceae	Escherichia	Escherichia coli	NPA	transposon-PF	16	7980	0.00200501
1.1269e+06	patric	human homo sapiens stool sample	Proteobacteria	Gammaproteobacteria	Enterobacterales	Enterobacteriaceae	Escherichia	Escherichia coli	NPA	defense_system-PF	225	8187	0.0274826
1.1269e+06	patric	human homo sapiens stool sample	Proteobacteria	Gammaproteobacteria	Enterobacterales	Enterobacteriaceae	Escherichia	Escherichia coli	NPA	plasmid-PF	54	8187	0.00659582
1.1269e+06	patric	human homo sapiens stool sample	Proteobacteria	Gammaproteobacteria	Enterobacterales	Enterobacteriaceae	Escherichia	Escherichia coli	NPA	prophage-PF	131	8187	0.016001
1.1269e+06	patric	human homo sapiens stool sample	Proteobacteria	Gammaproteobacteria	Enterobacterales	Enterobacteriaceae	Escherichia	Escherichia coli	NPA	transposon-PF	35	8187	0.00427507
1.12691e+06	patric	human homo sapiens stool sample	Proteobacteria	Gammaproteobacteria	Enterobacterales	Enterobacteriaceae	Escherichia	Escherichia coli	NPA	defense_system-PF	219	8284	0.0264365
1.12691e+06	patric	human homo sapiens stool sample	Proteobacteria	Gammaproteobacteria	Enterobacterales	Enterobacteriaceae	Escherichia	Escherichia coli	NPA	plasmid-PF	45	8284	0.00543216
1.12691e+06	patric	human homo sapiens stool sample	Proteobacteria	Gammaproteobacteria	Enterobacterales	Enterobacteriaceae	Escherichia	Escherichia coli	NPA	prophage-PF	140	8284	0.0169
1.12691e+06	patric	human homo sapiens stool sample	Proteobacteria	Gammaproteobacteria	Enterobacterales	Enterobacteriaceae	Escherichia	Escherichia coli	NPA	transposon-PF	34	8284	0.0041043
1.12691e+06	patric	rabbit oryctolagus cuniculus stool sample	Proteobacteria	Gammaproteobacteria	Enterobacterales	Enterobacteriaceae	Escherichia	Escherichia coli	NPA	defense_system-PF	217	8323	0.0260723
1.12691e+06	patric	rabbit oryctolagus cuniculus stool sample	Proteobacteria	Gammaproteobacteria	Enterobacterales	Enterobacteriaceae	Escherichia	Escherichia coli	NPA	plasmid-PF	37	8323	0.00444551
1.12691e+06	patric	rabbit oryctolagus cuniculus stool sample	Proteobacteria	Gammaproteobacteria	Enterobacterales	Enterobacteriaceae	Escherichia	Escherichia coli	NPA	prophage-PF	129	8323	0.0154992
1.12691e+06	patric	rabbit oryctolagus cuniculus stool sample	Proteobacteria	Gammaproteobacteria	Enterobacterales	Enterobacteriaceae	Escherichia	Escherichia coli	NPA	transposon-PF	30	8323	0.00360447
1.12691e+06	patric	human homo sapiens africa	Proteobacteria	Gammaproteobacteria	Enterobacterales	Enterobacteriaceae	Escherichia	Escherichia coli	NPA	defense_system-PF	215	8453	0.0254348
1.12691e+06	patric	human homo sapiens africa	Proteobacteria	Gammaproteobacteria	Enterobacterales	Enterobacteriaceae	Escherichia	Escherichia coli	NPA	plasmid-PF	48	8453	0.00567846
1.12691e+06	patric	human homo sapiens africa	Proteobacteria	Gammaproteobacteria	Enterobacterales	Enterobacteriaceae	Escherichia	Escherichia coli	NPA	prophage-PF	237	8453	0.0280374
1.12691e+06	patric	human homo sapiens africa	Proteobacteria	Gammaproteobacteria	Enterobacterales	Enterobacteriaceae	Escherichia	Escherichia coli	NPA	transposon-PF	33	8453	0.00390394
1.12691e+06	patric	human homo sapiens africa	Proteobacteria	Gammaproteobacteria	Enterobacterales	Enterobacteriaceae	Escherichia	Escherichia coli	NPA	defense_system-PF	220	8348	0.0263536
1.12691e+06	patric	human homo sapiens africa	Proteobacteria	Gammaproteobacteria	Enterobacterales	Enterobacteriaceae	Escherichia	Escherichia coli	NPA	plasmid-PF	46	8348	0.0055103
1.12691e+06	patric	human homo sapiens africa	Proteobacteria	Gammaproteobacteria	Enterobacterales	Enterobacteriaceae	Escherichia	Escherichia coli	NPA	prophage-PF	224	8348	0.0268328
1.12691e+06	patric	human homo sapiens africa	Proteobacteria	Gammaproteobacteria	Enterobacterales	Enterobacteriaceae	Escherichia	Escherichia coli	NPA	transposon-PF	27	8348	0.00323431
1.12691e+06	patric	human homo sapiens stool sample	Proteobacteria	Gammaproteobacteria	Enterobacterales	Enterobacteriaceae	Escherichia	Escherichia coli	NPA	defense_system-PF	237	8143	0.0291048
1.12691e+06	patric	human homo sapiens stool sample	Proteobacteria	Gammaproteobacteria	Enterobacterales	Enterobacteriaceae	Escherichia	Escherichia coli	NPA	plasmid-PF	38	8143	0.00466659
1.12691e+06	patric	human homo sapiens stool sample	Proteobacteria	Gammaproteobacteria	Enterobacterales	Enterobacteriaceae	Escherichia	Escherichia coli	NPA	prophage-PF	193	8143	0.0237013
1.12691e+06	patric	human homo sapiens stool sample	Proteobacteria	Gammaproteobacteria	Enterobacterales	Enterobacteriaceae	Escherichia	Escherichia coli	NPA	transposon-PF	30	8143	0.00368415
1.12692e+06	patric	human homo sapiens stool sample	Proteobacteria	Gammaproteobacteria	Enterobacterales	Enterobacteriaceae	Escherichia	Escherichia coli	NPA	defense_system-PF	209	8220	0.0254258
1.12692e+06	patric	human homo sapiens stool sample	Proteobacteria	Gammaproteobacteria	Enterobacterales	Enterobacteriaceae	Escherichia	Escherichia coli	NPA	plasmid-PF	34	8220	0.00413625
1.12692e+06	patric	human homo sapiens stool sample	Proteobacteria	Gammaproteobacteria	Enterobacterales	Enterobacteriaceae	Escherichia	Escherichia coli	NPA	prophage-PF	175	8220	0.0212895
1.12692e+06	patric	human homo sapiens stool sample	Proteobacteria	Gammaproteobacteria	Enterobacterales	Enterobacteriaceae	Escherichia	Escherichia coli	NPA	transposon-PF	25	8220	0.00304136
1.12692e+06	patric	human homo sapiens stool sample	Proteobacteria	Gammaproteobacteria	Enterobacterales	Enterobacteriaceae	Escherichia	Escherichia coli	NPA	defense_system-PF	201	7892	0.0254688
1.12692e+06	patric	human homo sapiens stool sample	Proteobacteria	Gammaproteobacteria	Enterobacterales	Enterobacteriaceae	Escherichia	Escherichia coli	NPA	plasmid-PF	15	7892	0.00190066
1.12692e+06	patric	human homo sapiens stool sample	Proteobacteria	Gammaproteobacteria	Enterobacterales	Enterobacteriaceae	Escherichia	Escherichia coli	NPA	prophage-PF	110	7892	0.0139382
1.12692e+06	patric	human homo sapiens stool sample	Proteobacteria	Gammaproteobacteria	Enterobacterales	Enterobacteriaceae	Escherichia	Escherichia coli	NPA	transposon-PF	19	7892	0.0024075
1.12692e+06	patric	human homo sapiens stool sample	Proteobacteria	Gammaproteobacteria	Enterobacterales	Enterobacteriaceae	Escherichia	Escherichia coli	NPA	defense_system-PF	245	8555	0.0286382
1.12692e+06	patric	human homo sapiens stool sample	Proteobacteria	Gammaproteobacteria	Enterobacterales	Enterobacteriaceae	Escherichia	Escherichia coli	NPA	plasmid-PF	48	8555	0.00561075
1.12692e+06	patric	human homo sapiens stool sample	Proteobacteria	Gammaproteobacteria	Enterobacterales	Enterobacteriaceae	Escherichia	Escherichia coli	NPA	prophage-PF	190	8555	0.0222092
1.12692e+06	patric	human homo sapiens stool sample	Proteobacteria	Gammaproteobacteria	Enterobacterales	Enterobacteriaceae	Escherichia	Escherichia coli	NPA	transposon-PF	37	8555	0.00432496
1.12692e+06	patric	human homo sapiens stool sample	Proteobacteria	Gammaproteobacteria	Enterobacterales	Enterobacteriaceae	Escherichia	Escherichia coli	NPA	defense_system-PF	207	7831	0.0264334
1.12692e+06	patric	human homo sapiens stool sample	Proteobacteria	Gammaproteobacteria	Enterobacterales	Enterobacteriaceae	Escherichia	Escherichia coli	NPA	plasmid-PF	34	7831	0.00434172
1.12692e+06	patric	human homo sapiens stool sample	Proteobacteria	Gammaproteobacteria	Enterobacterales	Enterobacteriaceae	Escherichia	Escherichia coli	NPA	prophage-PF	123	7831	0.0157068
1.12692e+06	patric	human homo sapiens stool sample	Proteobacteria	Gammaproteobacteria	Enterobacterales	Enterobacteriaceae	Escherichia	Escherichia coli	NPA	transposon-PF	28	7831	0.00357553
1.12694e+06	patric	pig sus scrofa stool sample	Proteobacteria	Gammaproteobacteria	Enterobacterales	Enterobacteriaceae	Escherichia	Escherichia coli	NPA	defense_system-PF	221	8299	0.0266297
1.12694e+06	patric	pig sus scrofa stool sample	Proteobacteria	Gammaproteobacteria	Enterobacterales	Enterobacteriaceae	Escherichia	Escherichia coli	NPA	plasmid-PF	38	8299	0.00457886
1.12694e+06	patric	pig sus scrofa stool sample	Proteobacteria	Gammaproteobacteria	Enterobacterales	Enterobacteriaceae	Escherichia	Escherichia coli	NPA	prophage-PF	197	8299	0.0237378
1.12694e+06	patric	pig sus scrofa stool sample	Proteobacteria	Gammaproteobacteria	Enterobacterales	Enterobacteriaceae	Escherichia	Escherichia coli	NPA	transposon-PF	29	8299	0.0034944
1.12774e+06	patric	sweet cherry prunus avium isolated leaf prunus avium korea leaf prunus avium	Firmicutes	Bacilli	Bacillales	Bacillaceae	Bacillus	Bacillus velezensis	PA	defense_system-PF	164	6816	0.024061
1.12774e+06	patric	sweet cherry prunus avium isolated leaf prunus avium korea leaf prunus avium	Firmicutes	Bacilli	Bacillales	Bacillaceae	Bacillus	Bacillus velezensis	PA	plasmid-PF	4	6816	0.000586854
1.12774e+06	patric	sweet cherry prunus avium isolated leaf prunus avium korea leaf prunus avium	Firmicutes	Bacilli	Bacillales	Bacillaceae	Bacillus	Bacillus velezensis	PA	prophage-PF	27	6816	0.00396127
1.12774e+06	patric	sweet cherry prunus avium isolated leaf prunus avium korea leaf prunus avium	Firmicutes	Bacilli	Bacillales	Bacillaceae	Bacillus	Bacillus velezensis	PA	transposon-PF	3	6816	0.000440141
1.12898e+06	patric	human homo sapiens blood	Proteobacteria	Gammaproteobacteria	Enterobacterales	Enterobacteriaceae	Cronobacter	Cronobacter malonaticus	NPA	defense_system-PF	192	7183	0.0267298
1.12898e+06	patric	human homo sapiens blood	Proteobacteria	Gammaproteobacteria	Enterobacterales	Enterobacteriaceae	Cronobacter	Cronobacter malonaticus	NPA	plasmid-PF	32	7183	0.00445496
1.12898e+06	patric	human homo sapiens blood	Proteobacteria	Gammaproteobacteria	Enterobacterales	Enterobacteriaceae	Cronobacter	Cronobacter malonaticus	NPA	prophage-PF	65	7183	0.00904914
1.12898e+06	patric	human homo sapiens blood	Proteobacteria	Gammaproteobacteria	Enterobacterales	Enterobacteriaceae	Cronobacter	Cronobacter malonaticus	NPA	transposon-PF	14	7183	0.00194905
1.13083e+06	patric	tomato solanum lycopersicum tomato vessel	Proteobacteria	Gammaproteobacteria	Burkholderiales	Burkholderiaceae	Ralstonia	Ralstonia pseudosolanacearum	PA	defense_system-PF	171	9074	0.0188451
1.13083e+06	patric	tomato solanum lycopersicum tomato vessel	Proteobacteria	Gammaproteobacteria	Burkholderiales	Burkholderiaceae	Ralstonia	Ralstonia pseudosolanacearum	PA	plasmid-PF	14	9074	0.00154287
1.13083e+06	patric	tomato solanum lycopersicum tomato vessel	Proteobacteria	Gammaproteobacteria	Burkholderiales	Burkholderiaceae	Ralstonia	Ralstonia pseudosolanacearum	PA	prophage-PF	177	9074	0.0195063
1.13083e+06	patric	tomato solanum lycopersicum tomato vessel	Proteobacteria	Gammaproteobacteria	Burkholderiales	Burkholderiaceae	Ralstonia	Ralstonia pseudosolanacearum	PA	transposon-PF	239	9074	0.026339
1.13173e+06	patric	multiple isolated silage silage	Firmicutes	Bacilli	Bacillales	Bacillaceae	Bacillus	Bacillus licheniformis	NPA	defense_system-PF	177	7078	0.0250071
1.13173e+06	patric	multiple isolated silage silage	Firmicutes	Bacilli	Bacillales	Bacillaceae	Bacillus	Bacillus licheniformis	NPA	plasmid-PF	12	7078	0.00169539
1.13173e+06	patric	multiple isolated silage silage	Firmicutes	Bacilli	Bacillales	Bacillaceae	Bacillus	Bacillus licheniformis	NPA	prophage-PF	64	7078	0.0090421
1.13173e+06	patric	multiple isolated silage silage	Firmicutes	Bacilli	Bacillales	Bacillaceae	Bacillus	Bacillus licheniformis	NPA	transposon-PF	10	7078	0.00141283
1.13469e+06	patric	soil soil	Proteobacteria	Gammaproteobacteria	Enterobacterales	Enterobacteriaceae	Klebsiella	Klebsiella michiganensis	SOIL	defense_system-PF	249	9782	0.0254549
1.13469e+06	patric	soil soil	Proteobacteria	Gammaproteobacteria	Enterobacterales	Enterobacteriaceae	Klebsiella	Klebsiella michiganensis	SOIL	prophage-PF	124	9782	0.0126763
1.13469e+06	patric	soil soil	Proteobacteria	Gammaproteobacteria	Enterobacterales	Enterobacteriaceae	Klebsiella	Klebsiella michiganensis	SOIL	plasmid-PF	20	9782	0.00204457
1.13469e+06	patric	soil soil	Proteobacteria	Gammaproteobacteria	Enterobacterales	Enterobacteriaceae	Klebsiella	Klebsiella michiganensis	SOIL	transposon-PF	62	9782	0.00633817
1.13469e+06	patric		Proteobacteria	Gammaproteobacteria	Enterobacterales	Enterobacteriaceae	Klebsiella	Klebsiella grimontii	NPA	defense_system-PF	240	10015	0.0239641
1.13469e+06	patric		Proteobacteria	Gammaproteobacteria	Enterobacterales	Enterobacteriaceae	Klebsiella	Klebsiella grimontii	NPA	plasmid-PF	62	10015	0.00619071
1.13469e+06	patric		Proteobacteria	Gammaproteobacteria	Enterobacterales	Enterobacteriaceae	Klebsiella	Klebsiella grimontii	NPA	prophage-PF	85	10015	0.00848727
1.13469e+06	patric		Proteobacteria	Gammaproteobacteria	Enterobacterales	Enterobacteriaceae	Klebsiella	Klebsiella grimontii	NPA	transposon-PF	58	10015	0.00579131
1.13469e+06	patric	aerobic fed batch lab bioreactor inoculated river sediment microbial communities fed benzalkonium chloride plus dextrin peptone	Proteobacteria	Gammaproteobacteria	Enterobacterales	Enterobacteriaceae	Klebsiella	Klebsiella michiganensis	NPA	defense_system-PF	267	10114	0.0263991
1.13469e+06	patric	aerobic fed batch lab bioreactor inoculated river sediment microbial communities fed benzalkonium chloride plus dextrin peptone	Proteobacteria	Gammaproteobacteria	Enterobacterales	Enterobacteriaceae	Klebsiella	Klebsiella michiganensis	NPA	plasmid-PF	71	10114	0.00701997
1.13469e+06	patric	aerobic fed batch lab bioreactor inoculated river sediment microbial communities fed benzalkonium chloride plus dextrin peptone	Proteobacteria	Gammaproteobacteria	Enterobacterales	Enterobacteriaceae	Klebsiella	Klebsiella michiganensis	NPA	prophage-PF	138	10114	0.0136445
1.13469e+06	patric	aerobic fed batch lab bioreactor inoculated river sediment microbial communities fed benzalkonium chloride plus dextrin peptone	Proteobacteria	Gammaproteobacteria	Enterobacterales	Enterobacteriaceae	Klebsiella	Klebsiella michiganensis	NPA	transposon-PF	54	10114	0.00533913
1.13469e+06	patric	bacteremia human homo sapiens blood	Proteobacteria	Gammaproteobacteria	Enterobacterales	Enterobacteriaceae	Klebsiella	Klebsiella michiganensis	NPA	defense_system-PF	237	9748	0.0243127
1.13469e+06	patric	bacteremia human homo sapiens blood	Proteobacteria	Gammaproteobacteria	Enterobacterales	Enterobacteriaceae	Klebsiella	Klebsiella michiganensis	NPA	plasmid-PF	31	9748	0.00318014
1.13469e+06	patric	bacteremia human homo sapiens blood	Proteobacteria	Gammaproteobacteria	Enterobacterales	Enterobacteriaceae	Klebsiella	Klebsiella michiganensis	NPA	prophage-PF	81	9748	0.0083094
1.13469e+06	patric	bacteremia human homo sapiens blood	Proteobacteria	Gammaproteobacteria	Enterobacterales	Enterobacteriaceae	Klebsiella	Klebsiella michiganensis	NPA	transposon-PF	40	9748	0.00410341
1.13469e+06	patric	acute leukemia pneumonia patient china first affiliated hospital zhejiang university	Proteobacteria	Gammaproteobacteria	Enterobacterales	Enterobacteriaceae	Klebsiella	Klebsiella michiganensis	NPA	defense_system-PF	262	10010	0.0261738
1.13469e+06	patric	acute leukemia pneumonia patient china first affiliated hospital zhejiang university	Proteobacteria	Gammaproteobacteria	Enterobacterales	Enterobacteriaceae	Klebsiella	Klebsiella michiganensis	NPA	plasmid-PF	46	10010	0.00459541
1.13469e+06	patric	acute leukemia pneumonia patient china first affiliated hospital zhejiang university	Proteobacteria	Gammaproteobacteria	Enterobacterales	Enterobacteriaceae	Klebsiella	Klebsiella michiganensis	NPA	prophage-PF	115	10010	0.0114885
1.13469e+06	patric	acute leukemia pneumonia patient china first affiliated hospital zhejiang university	Proteobacteria	Gammaproteobacteria	Enterobacterales	Enterobacteriaceae	Klebsiella	Klebsiella michiganensis	NPA	transposon-PF	104	10010	0.0103896
1.13469e+06	patric	human homo sapiens	Proteobacteria	Gammaproteobacteria	Enterobacterales	Enterobacteriaceae	Klebsiella	Klebsiella michiganensis	NPA	defense_system-PF	274	10275	0.0266667
1.13469e+06	patric	human homo sapiens	Proteobacteria	Gammaproteobacteria	Enterobacterales	Enterobacteriaceae	Klebsiella	Klebsiella michiganensis	NPA	plasmid-PF	56	10275	0.00545012
1.13469e+06	patric	human homo sapiens	Proteobacteria	Gammaproteobacteria	Enterobacterales	Enterobacteriaceae	Klebsiella	Klebsiella michiganensis	NPA	prophage-PF	135	10275	0.0131387
1.13469e+06	patric	human homo sapiens	Proteobacteria	Gammaproteobacteria	Enterobacterales	Enterobacteriaceae	Klebsiella	Klebsiella michiganensis	NPA	transposon-PF	73	10275	0.00710462
1.13469e+06	patric		Proteobacteria	Gammaproteobacteria	Enterobacterales	Enterobacteriaceae	Klebsiella	Klebsiella michiganensis	NPA	defense_system-PF	241	9716	0.0248044
1.13469e+06	patric		Proteobacteria	Gammaproteobacteria	Enterobacterales	Enterobacteriaceae	Klebsiella	Klebsiella michiganensis	NPA	plasmid-PF	30	9716	0.00308769
1.13469e+06	patric		Proteobacteria	Gammaproteobacteria	Enterobacterales	Enterobacteriaceae	Klebsiella	Klebsiella michiganensis	NPA	prophage-PF	128	9716	0.0131741
1.13469e+06	patric		Proteobacteria	Gammaproteobacteria	Enterobacterales	Enterobacteriaceae	Klebsiella	Klebsiella michiganensis	NPA	transposon-PF	32	9716	0.00329354
1.13469e+06	patric	activated sludge	Proteobacteria	Gammaproteobacteria	Enterobacterales	Enterobacteriaceae	Klebsiella	Klebsiella michiganensis	NPA	defense_system-PF	221	9575	0.0230809
1.13469e+06	patric	activated sludge	Proteobacteria	Gammaproteobacteria	Enterobacterales	Enterobacteriaceae	Klebsiella	Klebsiella michiganensis	NPA	plasmid-PF	18	9575	0.0018799
1.13469e+06	patric	activated sludge	Proteobacteria	Gammaproteobacteria	Enterobacterales	Enterobacteriaceae	Klebsiella	Klebsiella michiganensis	NPA	prophage-PF	92	9575	0.00960836
1.13469e+06	patric	activated sludge	Proteobacteria	Gammaproteobacteria	Enterobacterales	Enterobacteriaceae	Klebsiella	Klebsiella michiganensis	NPA	transposon-PF	31	9575	0.0032376
1.13469e+06	patric	bloodstream infection human homo sapiens blood	Proteobacteria	Gammaproteobacteria	Enterobacterales	Enterobacteriaceae	Klebsiella	Klebsiella michiganensis	NPA	defense_system-PF	249	10067	0.0247343
1.13469e+06	patric	bloodstream infection human homo sapiens blood	Proteobacteria	Gammaproteobacteria	Enterobacterales	Enterobacteriaceae	Klebsiella	Klebsiella michiganensis	NPA	plasmid-PF	56	10067	0.00556273
1.13469e+06	patric	bloodstream infection human homo sapiens blood	Proteobacteria	Gammaproteobacteria	Enterobacterales	Enterobacteriaceae	Klebsiella	Klebsiella michiganensis	NPA	prophage-PF	118	10067	0.0117215
1.13469e+06	patric	bloodstream infection human homo sapiens blood	Proteobacteria	Gammaproteobacteria	Enterobacterales	Enterobacteriaceae	Klebsiella	Klebsiella michiganensis	NPA	transposon-PF	83	10067	0.00824476
113571	patric	garden soil	Actinobacteriota	Actinomycetia	Mycobacteriales	Micromonosporaceae	Actinoplanes	Actinoplanes rectilineatus	SOIL	defense_system-PF	262	13335	0.0196475
113571	patric	garden soil	Actinobacteriota	Actinomycetia	Mycobacteriales	Micromonosporaceae	Actinoplanes	Actinoplanes rectilineatus	SOIL	prophage-PF	47	13335	0.00352456
113571	patric	garden soil	Actinobacteriota	Actinomycetia	Mycobacteriales	Micromonosporaceae	Actinoplanes	Actinoplanes rectilineatus	SOIL	plasmid-PF	11	13335	0.000824897
113571	patric	garden soil	Actinobacteriota	Actinomycetia	Mycobacteriales	Micromonosporaceae	Actinoplanes	Actinoplanes rectilineatus	SOIL	transposon-PF	48	13335	0.00359955
1.13642e+06	patric	rhizosphere soils	Actinobacteriota	Actinomycetia	Mycobacteriales	Micromonosporaceae	Micromonospora	Micromonospora pacifica	PA	defense_system-PF	179	7124	0.0251263
1.13642e+06	patric	rhizosphere soils	Actinobacteriota	Actinomycetia	Mycobacteriales	Micromonosporaceae	Micromonospora	Micromonospora pacifica	PA	plasmid-PF	7	7124	0.000982594
1.13642e+06	patric	rhizosphere soils	Actinobacteriota	Actinomycetia	Mycobacteriales	Micromonosporaceae	Micromonospora	Micromonospora pacifica	PA	prophage-PF	35	7124	0.00491297
1.13642e+06	patric	rhizosphere soils	Actinobacteriota	Actinomycetia	Mycobacteriales	Micromonosporaceae	Micromonospora	Micromonospora pacifica	PA	transposon-PF	58	7124	0.00814149
1.13643e+06	patric	microbial mats	Actinobacteriota	Actinomycetia	Mycobacteriales	Micromonosporaceae	Micromonospora	Micromonospora arenicola	NPA	defense_system-PF	177	7297	0.0242565
1.13643e+06	patric	microbial mats	Actinobacteriota	Actinomycetia	Mycobacteriales	Micromonosporaceae	Micromonospora	Micromonospora arenicola	NPA	plasmid-PF	8	7297	0.00109634
1.13643e+06	patric	microbial mats	Actinobacteriota	Actinomycetia	Mycobacteriales	Micromonosporaceae	Micromonospora	Micromonospora arenicola	NPA	prophage-PF	37	7297	0.00507058
1.13643e+06	patric	microbial mats	Actinobacteriota	Actinomycetia	Mycobacteriales	Micromonosporaceae	Micromonospora	Micromonospora arenicola	NPA	transposon-PF	63	7297	0.00863369
1.13643e+06	patric	rhizosphere soils	Actinobacteriota	Actinomycetia	Mycobacteriales	Micromonosporaceae	Micromonospora	Micromonospora arenicola	PA	defense_system-PF	178	7322	0.0243103
1.13643e+06	patric	rhizosphere soils	Actinobacteriota	Actinomycetia	Mycobacteriales	Micromonosporaceae	Micromonospora	Micromonospora arenicola	PA	plasmid-PF	6	7322	0.000819448
1.13643e+06	patric	rhizosphere soils	Actinobacteriota	Actinomycetia	Mycobacteriales	Micromonosporaceae	Micromonospora	Micromonospora arenicola	PA	prophage-PF	37	7322	0.00505326
1.13643e+06	patric	rhizosphere soils	Actinobacteriota	Actinomycetia	Mycobacteriales	Micromonosporaceae	Micromonospora	Micromonospora arenicola	PA	transposon-PF	41	7322	0.00559956
1.13643e+06	patric	microbial mats	Actinobacteriota	Actinomycetia	Mycobacteriales	Micromonosporaceae	Micromonospora	Micromonospora arenicola	NPA	defense_system-PF	157	7121	0.0220475
1.13643e+06	patric	microbial mats	Actinobacteriota	Actinomycetia	Mycobacteriales	Micromonosporaceae	Micromonospora	Micromonospora arenicola	NPA	plasmid-PF	6	7121	0.000842578
1.13643e+06	patric	microbial mats	Actinobacteriota	Actinomycetia	Mycobacteriales	Micromonosporaceae	Micromonospora	Micromonospora arenicola	NPA	prophage-PF	20	7121	0.00280859
1.13643e+06	patric	microbial mats	Actinobacteriota	Actinomycetia	Mycobacteriales	Micromonosporaceae	Micromonospora	Micromonospora arenicola	NPA	transposon-PF	29	7121	0.00407246
1.13725e+06	patric	gulf mexico	Actinobacteriota	Actinomycetia	Mycobacteriales	Micromonosporaceae	Micromonospora	Micromonospora arenicola	NPA	defense_system-PF	184	7411	0.024828
1.13725e+06	patric	gulf mexico	Actinobacteriota	Actinomycetia	Mycobacteriales	Micromonosporaceae	Micromonospora	Micromonospora arenicola	NPA	plasmid-PF	7	7411	0.000944542
1.13725e+06	patric	gulf mexico	Actinobacteriota	Actinomycetia	Mycobacteriales	Micromonosporaceae	Micromonospora	Micromonospora arenicola	NPA	prophage-PF	34	7411	0.00458777
1.13725e+06	patric	gulf mexico	Actinobacteriota	Actinomycetia	Mycobacteriales	Micromonosporaceae	Micromonospora	Micromonospora arenicola	NPA	transposon-PF	34	7411	0.00458777
1.13726e+06	patric	microbial mats	Actinobacteriota	Actinomycetia	Mycobacteriales	Micromonosporaceae	Micromonospora	Micromonospora arenicola	NPA	defense_system-PF	165	7440	0.0221774
1.13726e+06	patric	microbial mats	Actinobacteriota	Actinomycetia	Mycobacteriales	Micromonosporaceae	Micromonospora	Micromonospora arenicola	NPA	plasmid-PF	8	7440	0.00107527
1.13726e+06	patric	microbial mats	Actinobacteriota	Actinomycetia	Mycobacteriales	Micromonosporaceae	Micromonospora	Micromonospora arenicola	NPA	prophage-PF	23	7440	0.0030914
1.13726e+06	patric	microbial mats	Actinobacteriota	Actinomycetia	Mycobacteriales	Micromonosporaceae	Micromonospora	Micromonospora arenicola	NPA	transposon-PF	19	7440	0.00255376
1.13726e+06	patric	soil rhizosphere rhizosphere soils	Actinobacteriota	Actinomycetia	Mycobacteriales	Micromonosporaceae	Micromonospora	Micromonospora pacifica	PA	defense_system-PF	183	7482	0.0244587
1.13726e+06	patric	soil rhizosphere rhizosphere soils	Actinobacteriota	Actinomycetia	Mycobacteriales	Micromonosporaceae	Micromonospora	Micromonospora pacifica	PA	plasmid-PF	6	7482	0.000801925
1.13726e+06	patric	soil rhizosphere rhizosphere soils	Actinobacteriota	Actinomycetia	Mycobacteriales	Micromonosporaceae	Micromonospora	Micromonospora pacifica	PA	prophage-PF	38	7482	0.00507886
1.13726e+06	patric	soil rhizosphere rhizosphere soils	Actinobacteriota	Actinomycetia	Mycobacteriales	Micromonosporaceae	Micromonospora	Micromonospora pacifica	PA	transposon-PF	50	7482	0.0066827
1.13728e+06	patric	aquatic isolated sea water sample collected depth kochi offshore kerala india sea water sample collected depth kochi offshore kerala india	Bacteroidota	Bacteroidia	Flavobacteriales	Flavobacteriaceae	Xanthomarina	Xanthomarina gelatinilytica	NPA	defense_system-PF	150	4996	0.030024
1.13728e+06	patric	aquatic isolated sea water sample collected depth kochi offshore kerala india sea water sample collected depth kochi offshore kerala india	Bacteroidota	Bacteroidia	Flavobacteriales	Flavobacteriaceae	Xanthomarina	Xanthomarina gelatinilytica	NPA	plasmid-PF	1	4996	0.00020016
1.13728e+06	patric	aquatic isolated sea water sample collected depth kochi offshore kerala india sea water sample collected depth kochi offshore kerala india	Bacteroidota	Bacteroidia	Flavobacteriales	Flavobacteriaceae	Xanthomarina	Xanthomarina gelatinilytica	NPA	prophage-PF	19	4996	0.00380304
1.13728e+06	patric	aquatic isolated sea water sample collected depth kochi offshore kerala india sea water sample collected depth kochi offshore kerala india	Bacteroidota	Bacteroidia	Flavobacteriales	Flavobacteriaceae	Xanthomarina	Xanthomarina gelatinilytica	NPA	transposon-PF	9	4996	0.00180144
1.13819e+06	patric	clover root nodules	Proteobacteria	Alphaproteobacteria	Rhizobiales	Rhizobiaceae	Rhizobium	Rhizobium bangladeshense	PA	defense_system-PF	227	10460	0.0217017
1.13819e+06	patric	clover root nodules	Proteobacteria	Alphaproteobacteria	Rhizobiales	Rhizobiaceae	Rhizobium	Rhizobium bangladeshense	PA	plasmid-PF	23	10460	0.00219885
1.13819e+06	patric	clover root nodules	Proteobacteria	Alphaproteobacteria	Rhizobiales	Rhizobiaceae	Rhizobium	Rhizobium bangladeshense	PA	prophage-PF	22	10460	0.00210325
1.13819e+06	patric	clover root nodules	Proteobacteria	Alphaproteobacteria	Rhizobiales	Rhizobiaceae	Rhizobium	Rhizobium bangladeshense	PA	transposon-PF	12	10460	0.00114723
1.14011e+06	patric	isolated rhizosphere soil tall fescue testuca arundinacea l shengli oilfield shandong china rhizosphere soil tall fescue testuca arundinacea l shengli oilfield oil soil	Proteobacteria	Gammaproteobacteria	Enterobacterales	Enterobacteriaceae	Klebsiella	Klebsiella variicola	PA	defense_system-PF	214	8926	0.0239749
1.14011e+06	patric	isolated rhizosphere soil tall fescue testuca arundinacea l shengli oilfield shandong china rhizosphere soil tall fescue testuca arundinacea l shengli oilfield oil soil	Proteobacteria	Gammaproteobacteria	Enterobacterales	Enterobacteriaceae	Klebsiella	Klebsiella variicola	PA	plasmid-PF	17	8926	0.00190455
1.14011e+06	patric	isolated rhizosphere soil tall fescue testuca arundinacea l shengli oilfield shandong china rhizosphere soil tall fescue testuca arundinacea l shengli oilfield oil soil	Proteobacteria	Gammaproteobacteria	Enterobacterales	Enterobacteriaceae	Klebsiella	Klebsiella variicola	PA	prophage-PF	57	8926	0.00638584
1.14011e+06	patric	isolated rhizosphere soil tall fescue testuca arundinacea l shengli oilfield shandong china rhizosphere soil tall fescue testuca arundinacea l shengli oilfield oil soil	Proteobacteria	Gammaproteobacteria	Enterobacterales	Enterobacteriaceae	Klebsiella	Klebsiella variicola	PA	transposon-PF	25	8926	0.00280081
114136	patric	rice oryza sativa	Firmicutes	Bacilli	Paenibacillales	Paenibacillaceae	Paenibacillus	Paenibacillus polymyxa_C	PA	defense_system-PF	200	8148	0.0245459
114136	patric	rice oryza sativa	Firmicutes	Bacilli	Paenibacillales	Paenibacillaceae	Paenibacillus	Paenibacillus polymyxa_C	PA	plasmid-PF	12	8148	0.00147275
114136	patric	rice oryza sativa	Firmicutes	Bacilli	Paenibacillales	Paenibacillaceae	Paenibacillus	Paenibacillus polymyxa_C	PA	prophage-PF	37	8148	0.00454099
114136	patric	rice oryza sativa	Firmicutes	Bacilli	Paenibacillales	Paenibacillaceae	Paenibacillus	Paenibacillus polymyxa_C	PA	transposon-PF	24	8148	0.00294551
1.14166e+06	patric	fruit fly drosophila melanogaster wild caught drosophila melanogaster hemolymph	Proteobacteria	Gammaproteobacteria	Enterobacterales	Enterobacteriaceae	Providencia	Providencia alcalifaciens	NPA	defense_system-PF	201	6452	0.0311531
1.14166e+06	patric	fruit fly drosophila melanogaster wild caught drosophila melanogaster hemolymph	Proteobacteria	Gammaproteobacteria	Enterobacterales	Enterobacteriaceae	Providencia	Providencia alcalifaciens	NPA	plasmid-PF	27	6452	0.00418475
1.14166e+06	patric	fruit fly drosophila melanogaster wild caught drosophila melanogaster hemolymph	Proteobacteria	Gammaproteobacteria	Enterobacterales	Enterobacteriaceae	Providencia	Providencia alcalifaciens	NPA	prophage-PF	103	6452	0.015964
1.14166e+06	patric	fruit fly drosophila melanogaster wild caught drosophila melanogaster hemolymph	Proteobacteria	Gammaproteobacteria	Enterobacterales	Enterobacteriaceae	Providencia	Providencia alcalifaciens	NPA	transposon-PF	13	6452	0.00201488
1.14166e+06	patric	fruit fly drosophila melanogaster wild caught drosophila melanogaster hemolymph	Proteobacteria	Gammaproteobacteria	Enterobacterales	Enterobacteriaceae	Providencia	Providencia burhodogranariea	NPA	defense_system-PF	199	6730	0.0295691
1.14166e+06	patric	fruit fly drosophila melanogaster wild caught drosophila melanogaster hemolymph	Proteobacteria	Gammaproteobacteria	Enterobacterales	Enterobacteriaceae	Providencia	Providencia burhodogranariea	NPA	plasmid-PF	8	6730	0.00118871
1.14166e+06	patric	fruit fly drosophila melanogaster wild caught drosophila melanogaster hemolymph	Proteobacteria	Gammaproteobacteria	Enterobacterales	Enterobacteriaceae	Providencia	Providencia burhodogranariea	NPA	prophage-PF	21	6730	0.00312036
1.14166e+06	patric	fruit fly drosophila melanogaster wild caught drosophila melanogaster hemolymph	Proteobacteria	Gammaproteobacteria	Enterobacterales	Enterobacteriaceae	Providencia	Providencia burhodogranariea	NPA	transposon-PF	15	6730	0.00222883
1.14189e+06	patric	abandoned lead zinc mine	Proteobacteria	Alphaproteobacteria	Sphingomonadales	Sphingomonadaceae	Sphingomonas	Sphingomonas lenta	NPA	defense_system-PF	151	5676	0.0266032
1.14189e+06	patric	abandoned lead zinc mine	Proteobacteria	Alphaproteobacteria	Sphingomonadales	Sphingomonadaceae	Sphingomonas	Sphingomonas lenta	NPA	plasmid-PF	18	5676	0.00317125
1.14189e+06	patric	abandoned lead zinc mine	Proteobacteria	Alphaproteobacteria	Sphingomonadales	Sphingomonadaceae	Sphingomonas	Sphingomonas lenta	NPA	prophage-PF	30	5676	0.00528541
1.14189e+06	patric	abandoned lead zinc mine	Proteobacteria	Alphaproteobacteria	Sphingomonadales	Sphingomonadaceae	Sphingomonas	Sphingomonas lenta	NPA	transposon-PF	28	5676	0.00493305
1.14189e+06	patric	lead zinc ore	Proteobacteria	Alphaproteobacteria	Sphingomonadales	Sphingomonadaceae	Sphingomonas	Sphingomonas spermidinifaciens	NPA	defense_system-PF	145	5434	0.0266838
1.14189e+06	patric	lead zinc ore	Proteobacteria	Alphaproteobacteria	Sphingomonadales	Sphingomonadaceae	Sphingomonas	Sphingomonas spermidinifaciens	NPA	plasmid-PF	24	5434	0.00441664
1.14189e+06	patric	lead zinc ore	Proteobacteria	Alphaproteobacteria	Sphingomonadales	Sphingomonadaceae	Sphingomonas	Sphingomonas spermidinifaciens	NPA	prophage-PF	28	5434	0.00515274
1.14189e+06	patric	lead zinc ore	Proteobacteria	Alphaproteobacteria	Sphingomonadales	Sphingomonadaceae	Sphingomonas	Sphingomonas spermidinifaciens	NPA	transposon-PF	5	5434	0.000920132
114404	patric	isolated polychlorophenol contaminated groundwater adjacent sawmill southern finland polychlorophenol contaminated groundwater adjacent sawmill southern finland groundwater	Proteobacteria	Alphaproteobacteria	Sphingomonadales	Sphingomonadaceae	Sphingomonas_E	Sphingomonas_E fennica	NPA	defense_system-PF	171	6543	0.0261348
114404	patric	isolated polychlorophenol contaminated groundwater adjacent sawmill southern finland polychlorophenol contaminated groundwater adjacent sawmill southern finland groundwater	Proteobacteria	Alphaproteobacteria	Sphingomonadales	Sphingomonadaceae	Sphingomonas_E	Sphingomonas_E fennica	NPA	plasmid-PF	36	6543	0.00550206
114404	patric	isolated polychlorophenol contaminated groundwater adjacent sawmill southern finland polychlorophenol contaminated groundwater adjacent sawmill southern finland groundwater	Proteobacteria	Alphaproteobacteria	Sphingomonadales	Sphingomonadaceae	Sphingomonas_E	Sphingomonas_E fennica	NPA	prophage-PF	63	6543	0.00962861
114404	patric	isolated polychlorophenol contaminated groundwater adjacent sawmill southern finland polychlorophenol contaminated groundwater adjacent sawmill southern finland groundwater	Proteobacteria	Alphaproteobacteria	Sphingomonadales	Sphingomonadaceae	Sphingomonas_E	Sphingomonas_E fennica	NPA	transposon-PF	30	6543	0.00458505
1.14431e+06	patric	cottonwood poplar populus deltoides root populus deltoides	Proteobacteria	Alphaproteobacteria	Rhizobiales	Rhizobiaceae	Rhizobium	Rhizobium rhizogenes	PA	defense_system-PF	246	10230	0.0240469
1.14431e+06	patric	cottonwood poplar populus deltoides root populus deltoides	Proteobacteria	Alphaproteobacteria	Rhizobiales	Rhizobiaceae	Rhizobium	Rhizobium rhizogenes	PA	plasmid-PF	13	10230	0.00127077
1.14431e+06	patric	cottonwood poplar populus deltoides root populus deltoides	Proteobacteria	Alphaproteobacteria	Rhizobiales	Rhizobiaceae	Rhizobium	Rhizobium rhizogenes	PA	prophage-PF	16	10230	0.00156403
1.14431e+06	patric	cottonwood poplar populus deltoides root populus deltoides	Proteobacteria	Alphaproteobacteria	Rhizobiales	Rhizobiaceae	Rhizobium	Rhizobium rhizogenes	PA	transposon-PF	17	10230	0.00166178
1.14431e+06	patric	cottonwood poplar populus deltoides root populus deltoides	Proteobacteria	Alphaproteobacteria	Rhizobiales	Rhizobiaceae	Rhizobium	Rhizobium sp000282035	PA	defense_system-PF	216	9583	0.0225399
1.14431e+06	patric	cottonwood poplar populus deltoides root populus deltoides	Proteobacteria	Alphaproteobacteria	Rhizobiales	Rhizobiaceae	Rhizobium	Rhizobium sp000282035	PA	plasmid-PF	13	9583	0.00135657
1.14431e+06	patric	cottonwood poplar populus deltoides root populus deltoides	Proteobacteria	Alphaproteobacteria	Rhizobiales	Rhizobiaceae	Rhizobium	Rhizobium sp000282035	PA	prophage-PF	33	9583	0.0034436
1.14431e+06	patric	cottonwood poplar populus deltoides root populus deltoides	Proteobacteria	Alphaproteobacteria	Rhizobiales	Rhizobiaceae	Rhizobium	Rhizobium sp000282035	PA	transposon-PF	39	9583	0.00406971
1.14431e+06	patric	cottonwood poplar populus deltoides root populus deltoides	Proteobacteria	Alphaproteobacteria	Rhizobiales	Rhizobiaceae	Rhizobium	Rhizobium alamii	PA	defense_system-PF	276	11669	0.0236524
1.14431e+06	patric	cottonwood poplar populus deltoides root populus deltoides	Proteobacteria	Alphaproteobacteria	Rhizobiales	Rhizobiaceae	Rhizobium	Rhizobium alamii	PA	plasmid-PF	15	11669	0.00128546
1.14431e+06	patric	cottonwood poplar populus deltoides root populus deltoides	Proteobacteria	Alphaproteobacteria	Rhizobiales	Rhizobiaceae	Rhizobium	Rhizobium alamii	PA	prophage-PF	16	11669	0.00137115
1.14431e+06	patric	cottonwood poplar populus deltoides root populus deltoides	Proteobacteria	Alphaproteobacteria	Rhizobiales	Rhizobiaceae	Rhizobium	Rhizobium alamii	PA	transposon-PF	20	11669	0.00171394
1.14432e+06	patric	cottonwood poplar populus deltoides root	Bacteroidota	Bacteroidia	Flavobacteriales	Weeksellaceae	Chryseobacterium	Chryseobacterium populi	PA	defense_system-PF	142	6174	0.0229997
1.14432e+06	patric	cottonwood poplar populus deltoides root	Bacteroidota	Bacteroidia	Flavobacteriales	Weeksellaceae	Chryseobacterium	Chryseobacterium populi	PA	plasmid-PF	6	6174	0.000971817
1.14432e+06	patric	cottonwood poplar populus deltoides root	Bacteroidota	Bacteroidia	Flavobacteriales	Weeksellaceae	Chryseobacterium	Chryseobacterium populi	PA	prophage-PF	26	6174	0.00421121
1.14432e+06	patric	cottonwood poplar populus deltoides root	Bacteroidota	Bacteroidia	Flavobacteriales	Weeksellaceae	Chryseobacterium	Chryseobacterium populi	PA	transposon-PF	21	6174	0.00340136
1.14432e+06	patric	cottonwood poplar populus deltoides root	Proteobacteria	Gammaproteobacteria	Burkholderiales	Burkholderiaceae	Herbaspirillum	Herbaspirillum sp000282135	PA	defense_system-PF	184	8850	0.020791
1.14432e+06	patric	cottonwood poplar populus deltoides root	Proteobacteria	Gammaproteobacteria	Burkholderiales	Burkholderiaceae	Herbaspirillum	Herbaspirillum sp000282135	PA	plasmid-PF	5	8850	0.000564972
1.14432e+06	patric	cottonwood poplar populus deltoides root	Proteobacteria	Gammaproteobacteria	Burkholderiales	Burkholderiaceae	Herbaspirillum	Herbaspirillum sp000282135	PA	prophage-PF	19	8850	0.00214689
1.14432e+06	patric	cottonwood poplar populus deltoides root	Proteobacteria	Gammaproteobacteria	Burkholderiales	Burkholderiaceae	Herbaspirillum	Herbaspirillum sp000282135	PA	transposon-PF	5	8850	0.000564972
1.14433e+06	patric	cottonwood poplar populus deltoides root populus deltoides	Proteobacteria	Gammaproteobacteria	Pseudomonadales	Pseudomonadaceae	Pseudomonas_E	Pseudomonas_E sp000282215	PA	defense_system-PF	212	10060	0.0210736
1.14433e+06	patric	cottonwood poplar populus deltoides root populus deltoides	Proteobacteria	Gammaproteobacteria	Pseudomonadales	Pseudomonadaceae	Pseudomonas_E	Pseudomonas_E sp000282215	PA	plasmid-PF	12	10060	0.00119284
1.14433e+06	patric	cottonwood poplar populus deltoides root populus deltoides	Proteobacteria	Gammaproteobacteria	Pseudomonadales	Pseudomonadaceae	Pseudomonas_E	Pseudomonas_E sp000282215	PA	prophage-PF	42	10060	0.00417495
1.14433e+06	patric	cottonwood poplar populus deltoides root populus deltoides	Proteobacteria	Gammaproteobacteria	Pseudomonadales	Pseudomonadaceae	Pseudomonas_E	Pseudomonas_E sp000282215	PA	transposon-PF	33	10060	0.00328032
1.14433e+06	patric	cottonwood poplar populus deltoides root populus deltoides	Proteobacteria	Gammaproteobacteria	Pseudomonadales	Pseudomonadaceae	Pseudomonas_E	Pseudomonas_E laurylsulfatiphila	PA	defense_system-PF	216	10554	0.0204662
1.14433e+06	patric	cottonwood poplar populus deltoides root populus deltoides	Proteobacteria	Gammaproteobacteria	Pseudomonadales	Pseudomonadaceae	Pseudomonas_E	Pseudomonas_E laurylsulfatiphila	PA	plasmid-PF	6	10554	0.000568505
1.14433e+06	patric	cottonwood poplar populus deltoides root populus deltoides	Proteobacteria	Gammaproteobacteria	Pseudomonadales	Pseudomonadaceae	Pseudomonas_E	Pseudomonas_E laurylsulfatiphila	PA	prophage-PF	34	10554	0.00322153
1.14433e+06	patric	cottonwood poplar populus deltoides root populus deltoides	Proteobacteria	Gammaproteobacteria	Pseudomonadales	Pseudomonadaceae	Pseudomonas_E	Pseudomonas_E laurylsulfatiphila	PA	transposon-PF	20	10554	0.00189502
1.14433e+06	patric	cottonwood poplar populus deltoides root populus deltoides	Proteobacteria	Gammaproteobacteria	Pseudomonadales	Pseudomonadaceae	Pseudomonas_E	Pseudomonas_E stutzeri_A	PA	defense_system-PF	226	10029	0.0225346
1.14433e+06	patric	cottonwood poplar populus deltoides root populus deltoides	Proteobacteria	Gammaproteobacteria	Pseudomonadales	Pseudomonadaceae	Pseudomonas_E	Pseudomonas_E stutzeri_A	PA	plasmid-PF	7	10029	0.000697976
1.14433e+06	patric	cottonwood poplar populus deltoides root populus deltoides	Proteobacteria	Gammaproteobacteria	Pseudomonadales	Pseudomonadaceae	Pseudomonas_E	Pseudomonas_E stutzeri_A	PA	prophage-PF	32	10029	0.00319075
1.14433e+06	patric	cottonwood poplar populus deltoides root populus deltoides	Proteobacteria	Gammaproteobacteria	Pseudomonadales	Pseudomonadaceae	Pseudomonas_E	Pseudomonas_E stutzeri_A	PA	transposon-PF	14	10029	0.00139595
1.14433e+06	patric	cottonwood poplar populus deltoides root populus deltoides	Proteobacteria	Gammaproteobacteria	Pseudomonadales	Pseudomonadaceae	Pseudomonas_E	Pseudomonas_E sp000282375	PA	defense_system-PF	253	10241	0.0247046
1.14433e+06	patric	cottonwood poplar populus deltoides root populus deltoides	Proteobacteria	Gammaproteobacteria	Pseudomonadales	Pseudomonadaceae	Pseudomonas_E	Pseudomonas_E sp000282375	PA	plasmid-PF	12	10241	0.00117176
1.14433e+06	patric	cottonwood poplar populus deltoides root populus deltoides	Proteobacteria	Gammaproteobacteria	Pseudomonadales	Pseudomonadaceae	Pseudomonas_E	Pseudomonas_E sp000282375	PA	prophage-PF	49	10241	0.00478469
1.14433e+06	patric	cottonwood poplar populus deltoides root populus deltoides	Proteobacteria	Gammaproteobacteria	Pseudomonadales	Pseudomonadaceae	Pseudomonas_E	Pseudomonas_E sp000282375	PA	transposon-PF	16	10241	0.00156235
1.14433e+06	patric	cottonwood poplar populus deltoides root populus deltoides	Proteobacteria	Gammaproteobacteria	Pseudomonadales	Pseudomonadaceae	Pseudomonas_E	Pseudomonas_E sp002113025	PA	defense_system-PF	218	9918	0.0219802
1.14433e+06	patric	cottonwood poplar populus deltoides root populus deltoides	Proteobacteria	Gammaproteobacteria	Pseudomonadales	Pseudomonadaceae	Pseudomonas_E	Pseudomonas_E sp002113025	PA	plasmid-PF	8	9918	0.000806614
1.14433e+06	patric	cottonwood poplar populus deltoides root populus deltoides	Proteobacteria	Gammaproteobacteria	Pseudomonadales	Pseudomonadaceae	Pseudomonas_E	Pseudomonas_E sp002113025	PA	prophage-PF	44	9918	0.00443638
1.14433e+06	patric	cottonwood poplar populus deltoides root populus deltoides	Proteobacteria	Gammaproteobacteria	Pseudomonadales	Pseudomonadaceae	Pseudomonas_E	Pseudomonas_E sp002113025	PA	transposon-PF	15	9918	0.0015124
1.14434e+06	patric	cottonwood poplar populus deltoides root populus deltoides	Proteobacteria	Gammaproteobacteria	Pseudomonadales	Pseudomonadaceae	Pseudomonas_E	Pseudomonas_E sp000282415	PA	defense_system-PF	214	10260	0.0208577
1.14434e+06	patric	cottonwood poplar populus deltoides root populus deltoides	Proteobacteria	Gammaproteobacteria	Pseudomonadales	Pseudomonadaceae	Pseudomonas_E	Pseudomonas_E sp000282415	PA	plasmid-PF	9	10260	0.000877193
1.14434e+06	patric	cottonwood poplar populus deltoides root populus deltoides	Proteobacteria	Gammaproteobacteria	Pseudomonadales	Pseudomonadaceae	Pseudomonas_E	Pseudomonas_E sp000282415	PA	prophage-PF	84	10260	0.00818713
1.14434e+06	patric	cottonwood poplar populus deltoides root populus deltoides	Proteobacteria	Gammaproteobacteria	Pseudomonadales	Pseudomonadaceae	Pseudomonas_E	Pseudomonas_E sp000282415	PA	transposon-PF	10	10260	0.000974659
1.14434e+06	patric	cottonwood poplar populus deltoides root populus deltoides	Proteobacteria	Gammaproteobacteria	Pseudomonadales	Pseudomonadaceae	Pseudomonas_E	Pseudomonas_E sp000282475	PA	defense_system-PF	246	11135	0.0220925
1.14434e+06	patric	cottonwood poplar populus deltoides root populus deltoides	Proteobacteria	Gammaproteobacteria	Pseudomonadales	Pseudomonadaceae	Pseudomonas_E	Pseudomonas_E sp000282475	PA	plasmid-PF	10	11135	0.000898069
1.14434e+06	patric	cottonwood poplar populus deltoides root populus deltoides	Proteobacteria	Gammaproteobacteria	Pseudomonadales	Pseudomonadaceae	Pseudomonas_E	Pseudomonas_E sp000282475	PA	prophage-PF	71	11135	0.00637629
1.14434e+06	patric	cottonwood poplar populus deltoides root populus deltoides	Proteobacteria	Gammaproteobacteria	Pseudomonadales	Pseudomonadaceae	Pseudomonas_E	Pseudomonas_E sp000282475	PA	transposon-PF	27	11135	0.00242479
1.14434e+06	patric	cottonwood poplar populus deltoides root	Proteobacteria	Gammaproteobacteria	Burkholderiales	Burkholderiaceae	Herbaspirillum	Herbaspirillum sp000282575	PA	defense_system-PF	163	7757	0.0210133
1.14434e+06	patric	cottonwood poplar populus deltoides root	Proteobacteria	Gammaproteobacteria	Burkholderiales	Burkholderiaceae	Herbaspirillum	Herbaspirillum sp000282575	PA	plasmid-PF	6	7757	0.000773495
1.14434e+06	patric	cottonwood poplar populus deltoides root	Proteobacteria	Gammaproteobacteria	Burkholderiales	Burkholderiaceae	Herbaspirillum	Herbaspirillum sp000282575	PA	prophage-PF	22	7757	0.00283615
1.14434e+06	patric	cottonwood poplar populus deltoides root	Proteobacteria	Gammaproteobacteria	Burkholderiales	Burkholderiaceae	Herbaspirillum	Herbaspirillum sp000282575	PA	transposon-PF	6	7757	0.000773495
1.14775e+06	patric	gastroenteritis	Proteobacteria	Gammaproteobacteria	Enterobacterales	Enterobacteriaceae	Salmonella	Salmonella enterica	NPA	defense_system-PF	215	8235	0.0261081
1.14775e+06	patric	gastroenteritis	Proteobacteria	Gammaproteobacteria	Enterobacterales	Enterobacteriaceae	Salmonella	Salmonella enterica	NPA	plasmid-PF	49	8235	0.00595021
1.14775e+06	patric	gastroenteritis	Proteobacteria	Gammaproteobacteria	Enterobacterales	Enterobacteriaceae	Salmonella	Salmonella enterica	NPA	prophage-PF	81	8235	0.00983607
1.14775e+06	patric	gastroenteritis	Proteobacteria	Gammaproteobacteria	Enterobacterales	Enterobacteriaceae	Salmonella	Salmonella enterica	NPA	transposon-PF	36	8235	0.00437158
1.14851e+06	patric		Proteobacteria	Gammaproteobacteria	Pseudomonadales	Pseudomonadaceae	Pseudomonas_E	Pseudomonas_E prosekii	SOIL	defense_system-PF	214	9055	0.0236334
1.14851e+06	patric		Proteobacteria	Gammaproteobacteria	Pseudomonadales	Pseudomonadaceae	Pseudomonas_E	Pseudomonas_E prosekii	SOIL	prophage-PF	61	9055	0.00673661
1.14851e+06	patric		Proteobacteria	Gammaproteobacteria	Pseudomonadales	Pseudomonadaceae	Pseudomonas_E	Pseudomonas_E prosekii	SOIL	plasmid-PF	12	9055	0.00132523
1.14851e+06	patric		Proteobacteria	Gammaproteobacteria	Pseudomonadales	Pseudomonadaceae	Pseudomonas_E	Pseudomonas_E prosekii	SOIL	transposon-PF	8	9055	0.00088349
1.14851e+06	patric	seaweed	Proteobacteria	Gammaproteobacteria	Pseudomonadales	Pseudomonadaceae	Pseudomonas_E	Pseudomonas_E prosekii	PA	defense_system-PF	226	9271	0.0243771
1.14851e+06	patric	seaweed	Proteobacteria	Gammaproteobacteria	Pseudomonadales	Pseudomonadaceae	Pseudomonas_E	Pseudomonas_E prosekii	PA	plasmid-PF	13	9271	0.00140222
1.14851e+06	patric	seaweed	Proteobacteria	Gammaproteobacteria	Pseudomonadales	Pseudomonadaceae	Pseudomonas_E	Pseudomonas_E prosekii	PA	prophage-PF	78	9271	0.00841333
1.14851e+06	patric	seaweed	Proteobacteria	Gammaproteobacteria	Pseudomonadales	Pseudomonadaceae	Pseudomonas_E	Pseudomonas_E prosekii	PA	transposon-PF	10	9271	0.00107863
1.15016e+06	patric	terrestrial strain fjat isolated pit soil emperor qin terracotta warriors china soil terracotta warriors pit mausoleum first qin emperor	Firmicutes	Bacilli	Bacillales	Bacillaceae_G	Bacillus_A	Bacillus_A bingmayongensis	SOIL	defense_system-PF	220	8584	0.0256291
1.15016e+06	patric	terrestrial strain fjat isolated pit soil emperor qin terracotta warriors china soil terracotta warriors pit mausoleum first qin emperor	Firmicutes	Bacilli	Bacillales	Bacillaceae_G	Bacillus_A	Bacillus_A bingmayongensis	SOIL	prophage-PF	67	8584	0.00780522
1.15016e+06	patric	terrestrial strain fjat isolated pit soil emperor qin terracotta warriors china soil terracotta warriors pit mausoleum first qin emperor	Firmicutes	Bacilli	Bacillales	Bacillaceae_G	Bacillus_A	Bacillus_A bingmayongensis	SOIL	plasmid-PF	20	8584	0.00232992
1.15016e+06	patric	terrestrial strain fjat isolated pit soil emperor qin terracotta warriors china soil terracotta warriors pit mausoleum first qin emperor	Firmicutes	Bacilli	Bacillales	Bacillaceae_G	Bacillus_A	Bacillus_A bingmayongensis	SOIL	transposon-PF	89	8584	0.0103681
1.15048e+06	patric	cotton plant	Firmicutes	Bacilli	Bacillales	Bacillaceae	Bacillus	Bacillus velezensis	PA	defense_system-PF	165	6807	0.0242398
1.15048e+06	patric	cotton plant	Firmicutes	Bacilli	Bacillales	Bacillaceae	Bacillus	Bacillus velezensis	PA	plasmid-PF	4	6807	0.00058763
1.15048e+06	patric	cotton plant	Firmicutes	Bacilli	Bacillales	Bacillaceae	Bacillus	Bacillus velezensis	PA	prophage-PF	34	6807	0.00499486
1.15048e+06	patric	cotton plant	Firmicutes	Bacilli	Bacillales	Bacillaceae	Bacillus	Bacillus velezensis	PA	transposon-PF	5	6807	0.000734538
1.1506e+06	patric	terrestrial pcb contaminated soil soil temperature	Proteobacteria	Gammaproteobacteria	Pseudomonadales	Pseudomonadaceae	Pseudomonas_E	Pseudomonas_E hunanensis	SOIL	defense_system-PF	191	9295	0.0205487
1.1506e+06	patric	terrestrial pcb contaminated soil soil temperature	Proteobacteria	Gammaproteobacteria	Pseudomonadales	Pseudomonadaceae	Pseudomonas_E	Pseudomonas_E hunanensis	SOIL	prophage-PF	56	9295	0.00602474
1.1506e+06	patric	terrestrial pcb contaminated soil soil temperature	Proteobacteria	Gammaproteobacteria	Pseudomonadales	Pseudomonadaceae	Pseudomonas_E	Pseudomonas_E hunanensis	SOIL	plasmid-PF	12	9295	0.00129102
1.1506e+06	patric	terrestrial pcb contaminated soil soil temperature	Proteobacteria	Gammaproteobacteria	Pseudomonadales	Pseudomonadaceae	Pseudomonas_E	Pseudomonas_E hunanensis	SOIL	transposon-PF	27	9295	0.00290479
1.15078e+06	patric	rhizosphere endosphere arabidopsis thaliana thale cress arabidopsis thaliana	Proteobacteria	Alphaproteobacteria	Rhizobiales	Rhizobiaceae	Agrobacterium	Agrobacterium fabacearum	PA	defense_system-PF	237	8364	0.0283357
1.15078e+06	patric	rhizosphere endosphere arabidopsis thaliana thale cress arabidopsis thaliana	Proteobacteria	Alphaproteobacteria	Rhizobiales	Rhizobiaceae	Agrobacterium	Agrobacterium fabacearum	PA	plasmid-PF	14	8364	0.00167384
1.15078e+06	patric	rhizosphere endosphere arabidopsis thaliana thale cress arabidopsis thaliana	Proteobacteria	Alphaproteobacteria	Rhizobiales	Rhizobiaceae	Agrobacterium	Agrobacterium fabacearum	PA	prophage-PF	40	8364	0.0047824
1.15078e+06	patric	rhizosphere endosphere arabidopsis thaliana thale cress arabidopsis thaliana	Proteobacteria	Alphaproteobacteria	Rhizobiales	Rhizobiaceae	Agrobacterium	Agrobacterium fabacearum	PA	transposon-PF	9	8364	0.00107604
1.15086e+06	patric	rice oryza sativa sheath brown rot lesion rice type irri elite	Proteobacteria	Gammaproteobacteria	Pseudomonadales	Pseudomonadaceae	Pseudomonas_E	Pseudomonas_E asplenii	PA	defense_system-PF	216	9724	0.0222131
1.15086e+06	patric	rice oryza sativa sheath brown rot lesion rice type irri elite	Proteobacteria	Gammaproteobacteria	Pseudomonadales	Pseudomonadaceae	Pseudomonas_E	Pseudomonas_E asplenii	PA	plasmid-PF	8	9724	0.000822707
1.15086e+06	patric	rice oryza sativa sheath brown rot lesion rice type irri elite	Proteobacteria	Gammaproteobacteria	Pseudomonadales	Pseudomonadaceae	Pseudomonas_E	Pseudomonas_E asplenii	PA	prophage-PF	48	9724	0.00493624
1.15086e+06	patric	rice oryza sativa sheath brown rot lesion rice type irri elite	Proteobacteria	Gammaproteobacteria	Pseudomonadales	Pseudomonadaceae	Pseudomonas_E	Pseudomonas_E asplenii	PA	transposon-PF	18	9724	0.00185109
1.15086e+06	patric	terrestrial	Actinobacteriota	Actinomycetia	Mycobacteriales	Micromonosporaceae	Micromonospora	Micromonospora lupini	NPA	defense_system-PF	200	10515	0.0190204
1.15086e+06	patric	terrestrial	Actinobacteriota	Actinomycetia	Mycobacteriales	Micromonosporaceae	Micromonospora	Micromonospora lupini	NPA	plasmid-PF	7	10515	0.000665716
1.15086e+06	patric	terrestrial	Actinobacteriota	Actinomycetia	Mycobacteriales	Micromonosporaceae	Micromonospora	Micromonospora lupini	NPA	prophage-PF	29	10515	0.00275796
1.15086e+06	patric	terrestrial	Actinobacteriota	Actinomycetia	Mycobacteriales	Micromonosporaceae	Micromonospora	Micromonospora lupini	NPA	transposon-PF	44	10515	0.0041845
1.15112e+06	patric	isolated soil grape vineyard beijing soil grape vineyard	Proteobacteria	Gammaproteobacteria	Enterobacterales	Enterobacteriaceae	Rahnella	Rahnella aceris	SOIL	defense_system-PF	228	8690	0.0262371
1.15112e+06	patric	isolated soil grape vineyard beijing soil grape vineyard	Proteobacteria	Gammaproteobacteria	Enterobacterales	Enterobacteriaceae	Rahnella	Rahnella aceris	SOIL	prophage-PF	137	8690	0.0157652
1.15112e+06	patric	isolated soil grape vineyard beijing soil grape vineyard	Proteobacteria	Gammaproteobacteria	Enterobacterales	Enterobacteriaceae	Rahnella	Rahnella aceris	SOIL	plasmid-PF	28	8690	0.00322209
1.15112e+06	patric	isolated soil grape vineyard beijing soil grape vineyard	Proteobacteria	Gammaproteobacteria	Enterobacterales	Enterobacteriaceae	Rahnella	Rahnella aceris	SOIL	transposon-PF	63	8690	0.00724971
1.15112e+06	patric	rhizosphere endosphere arabidopsis thaliana rhizosphere endosphere arabidopsis thaliana	Firmicutes	Bacilli	Bacillales	Bacillaceae_G	Bacillus_A	Bacillus_A pseudomycoides	PA	defense_system-PF	247	8859	0.0278813
1.15112e+06	patric	rhizosphere endosphere arabidopsis thaliana rhizosphere endosphere arabidopsis thaliana	Firmicutes	Bacilli	Bacillales	Bacillaceae_G	Bacillus_A	Bacillus_A pseudomycoides	PA	plasmid-PF	31	8859	0.00349927
1.15112e+06	patric	rhizosphere endosphere arabidopsis thaliana rhizosphere endosphere arabidopsis thaliana	Firmicutes	Bacilli	Bacillales	Bacillaceae_G	Bacillus_A	Bacillus_A pseudomycoides	PA	prophage-PF	55	8859	0.00620838
1.15112e+06	patric	rhizosphere endosphere arabidopsis thaliana rhizosphere endosphere arabidopsis thaliana	Firmicutes	Bacilli	Bacillales	Bacillaceae_G	Bacillus_A	Bacillus_A pseudomycoides	PA	transposon-PF	44	8859	0.0049667
1.15118e+06	patric	salmonellosis horse equus caballus feces	Proteobacteria	Gammaproteobacteria	Enterobacterales	Enterobacteriaceae	Salmonella	Salmonella enterica	NPA	defense_system-PF	188	7880	0.0238579
1.15118e+06	patric	salmonellosis horse equus caballus feces	Proteobacteria	Gammaproteobacteria	Enterobacterales	Enterobacteriaceae	Salmonella	Salmonella enterica	NPA	plasmid-PF	32	7880	0.00406091
1.15118e+06	patric	salmonellosis horse equus caballus feces	Proteobacteria	Gammaproteobacteria	Enterobacterales	Enterobacteriaceae	Salmonella	Salmonella enterica	NPA	prophage-PF	93	7880	0.011802
1.15118e+06	patric	salmonellosis horse equus caballus feces	Proteobacteria	Gammaproteobacteria	Enterobacterales	Enterobacteriaceae	Salmonella	Salmonella enterica	NPA	transposon-PF	14	7880	0.00177665
1.15476e+06	patric	bacterial canker host associated common hazel corylus avellana	Proteobacteria	Gammaproteobacteria	Pseudomonadales	Pseudomonadaceae	Pseudomonas_E	Pseudomonas_E syringae	PA	defense_system-PF	226	8867	0.0254878
1.15476e+06	patric	bacterial canker host associated common hazel corylus avellana	Proteobacteria	Gammaproteobacteria	Pseudomonadales	Pseudomonadaceae	Pseudomonas_E	Pseudomonas_E syringae	PA	plasmid-PF	13	8867	0.00146611
1.15476e+06	patric	bacterial canker host associated common hazel corylus avellana	Proteobacteria	Gammaproteobacteria	Pseudomonadales	Pseudomonadaceae	Pseudomonas_E	Pseudomonas_E syringae	PA	prophage-PF	78	8867	0.00879666
1.15476e+06	patric	bacterial canker host associated common hazel corylus avellana	Proteobacteria	Gammaproteobacteria	Pseudomonadales	Pseudomonadaceae	Pseudomonas_E	Pseudomonas_E syringae	PA	transposon-PF	19	8867	0.00214278
1.15562e+06	patric	isolated arid environmental sample arid environmental sample	Firmicutes	Bacilli	Bacillales	Bacillaceae_G	Bacillus_A	Bacillus_A anthracis	NPA	defense_system-PF	240	8641	0.0277746
1.15562e+06	patric	isolated arid environmental sample arid environmental sample	Firmicutes	Bacilli	Bacillales	Bacillaceae_G	Bacillus_A	Bacillus_A anthracis	NPA	plasmid-PF	9	8641	0.00104155
1.15562e+06	patric	isolated arid environmental sample arid environmental sample	Firmicutes	Bacilli	Bacillales	Bacillaceae_G	Bacillus_A	Bacillus_A anthracis	NPA	prophage-PF	22	8641	0.002546
1.15562e+06	patric	isolated arid environmental sample arid environmental sample	Firmicutes	Bacilli	Bacillales	Bacillaceae_G	Bacillus_A	Bacillus_A anthracis	NPA	transposon-PF	41	8641	0.00474482
1.15692e+06	patric	terrestrial cow bos taurus isolated arsenical cattle dipping fluids australia arsenical cattle dipping fluids	Proteobacteria	Gammaproteobacteria	Burkholderiales	Burkholderiaceae	Alcaligenes	Alcaligenes faecalis_C	NPA	defense_system-PF	145	5941	0.0244067
1.15692e+06	patric	terrestrial cow bos taurus isolated arsenical cattle dipping fluids australia arsenical cattle dipping fluids	Proteobacteria	Gammaproteobacteria	Burkholderiales	Burkholderiaceae	Alcaligenes	Alcaligenes faecalis_C	NPA	plasmid-PF	15	5941	0.00252483
1.15692e+06	patric	terrestrial cow bos taurus isolated arsenical cattle dipping fluids australia arsenical cattle dipping fluids	Proteobacteria	Gammaproteobacteria	Burkholderiales	Burkholderiaceae	Alcaligenes	Alcaligenes faecalis_C	NPA	prophage-PF	34	5941	0.00572294
1.15692e+06	patric	terrestrial cow bos taurus isolated arsenical cattle dipping fluids australia arsenical cattle dipping fluids	Proteobacteria	Gammaproteobacteria	Burkholderiales	Burkholderiaceae	Alcaligenes	Alcaligenes faecalis_C	NPA	transposon-PF	12	5941	0.00201986
1.15692e+06	patric	terrestrial soil	Proteobacteria	Gammaproteobacteria	Burkholderiales	Burkholderiaceae	Achromobacter	Achromobacter marplatensis	SOIL	defense_system-PF	207	10651	0.0194348
1.15692e+06	patric	terrestrial soil	Proteobacteria	Gammaproteobacteria	Burkholderiales	Burkholderiaceae	Achromobacter	Achromobacter marplatensis	SOIL	prophage-PF	45	10651	0.00422495
1.15692e+06	patric	terrestrial soil	Proteobacteria	Gammaproteobacteria	Burkholderiales	Burkholderiaceae	Achromobacter	Achromobacter marplatensis	SOIL	plasmid-PF	17	10651	0.00159609
1.15692e+06	patric	terrestrial soil	Proteobacteria	Gammaproteobacteria	Burkholderiales	Burkholderiaceae	Achromobacter	Achromobacter marplatensis	SOIL	transposon-PF	13	10651	0.00122054
1.15694e+06	patric	aquatic fennel pondweed potamogeton pectinatus isolate hot creek california capable carrying oxidation arsenite surface floating plants hot creek	Proteobacteria	Alphaproteobacteria	Rhizobiales	Rhizobiaceae	Allorhizobium	Allorhizobium albertimagni	PA	defense_system-PF	231	7850	0.0294268
1.15694e+06	patric	aquatic fennel pondweed potamogeton pectinatus isolate hot creek california capable carrying oxidation arsenite surface floating plants hot creek	Proteobacteria	Alphaproteobacteria	Rhizobiales	Rhizobiaceae	Allorhizobium	Allorhizobium albertimagni	PA	plasmid-PF	21	7850	0.00267516
1.15694e+06	patric	aquatic fennel pondweed potamogeton pectinatus isolate hot creek california capable carrying oxidation arsenite surface floating plants hot creek	Proteobacteria	Alphaproteobacteria	Rhizobiales	Rhizobiaceae	Allorhizobium	Allorhizobium albertimagni	PA	prophage-PF	33	7850	0.00420382
1.15694e+06	patric	aquatic fennel pondweed potamogeton pectinatus isolate hot creek california capable carrying oxidation arsenite surface floating plants hot creek	Proteobacteria	Alphaproteobacteria	Rhizobiales	Rhizobiaceae	Allorhizobium	Allorhizobium albertimagni	PA	transposon-PF	25	7850	0.00318471
1.15806e+06	patric	manchurian wild rice zizania latifolia isolated dongxiang wild rice roots dongxiang wild rice roots	Actinobacteriota	Actinomycetia	Streptomycetales	Streptomycetaceae	Streptomyces	Streptomyces asiaticus	PA	defense_system-PF	249	14999	0.0166011
1.15806e+06	patric	manchurian wild rice zizania latifolia isolated dongxiang wild rice roots dongxiang wild rice roots	Actinobacteriota	Actinomycetia	Streptomycetales	Streptomycetaceae	Streptomyces	Streptomyces asiaticus	PA	plasmid-PF	13	14999	0.000866724
1.15806e+06	patric	manchurian wild rice zizania latifolia isolated dongxiang wild rice roots dongxiang wild rice roots	Actinobacteriota	Actinomycetia	Streptomycetales	Streptomycetaceae	Streptomyces	Streptomyces asiaticus	PA	prophage-PF	40	14999	0.00266684
1.15806e+06	patric	manchurian wild rice zizania latifolia isolated dongxiang wild rice roots dongxiang wild rice roots	Actinobacteriota	Actinomycetia	Streptomycetales	Streptomycetaceae	Streptomyces	Streptomyces asiaticus	PA	transposon-PF	72	14999	0.00480032
1.15933e+06	patric	marine saltern	Actinobacteriota	Actinomycetia	Actinomycetales	Microbacteriaceae	Pontimonas	Pontimonas salivibrio	NPA	defense_system-PF	108	2594	0.0416345
1.15933e+06	patric	marine saltern	Actinobacteriota	Actinomycetia	Actinomycetales	Microbacteriaceae	Pontimonas	Pontimonas salivibrio	NPA	plasmid-PF	2	2594	0.00077101
1.15933e+06	patric	marine saltern	Actinobacteriota	Actinomycetia	Actinomycetales	Microbacteriaceae	Pontimonas	Pontimonas salivibrio	NPA	prophage-PF	11	2594	0.00424056
1.15933e+06	patric	marine saltern	Actinobacteriota	Actinomycetia	Actinomycetales	Microbacteriaceae	Pontimonas	Pontimonas salivibrio	NPA	transposon-PF	10	2594	0.00385505
1.15949e+06	patric	human homo sapiens	Proteobacteria	Gammaproteobacteria	Enterobacterales	Enterobacteriaceae	Cronobacter	Cronobacter sakazakii	NPA	defense_system-PF	195	7089	0.0275074
1.15949e+06	patric	human homo sapiens	Proteobacteria	Gammaproteobacteria	Enterobacterales	Enterobacteriaceae	Cronobacter	Cronobacter sakazakii	NPA	plasmid-PF	28	7089	0.00394978
1.15949e+06	patric	human homo sapiens	Proteobacteria	Gammaproteobacteria	Enterobacterales	Enterobacteriaceae	Cronobacter	Cronobacter sakazakii	NPA	prophage-PF	53	7089	0.00747637
1.15949e+06	patric	human homo sapiens	Proteobacteria	Gammaproteobacteria	Enterobacterales	Enterobacteriaceae	Cronobacter	Cronobacter sakazakii	NPA	transposon-PF	11	7089	0.0015517
1.15949e+06	patric	human homo sapiens breast abscess	Proteobacteria	Gammaproteobacteria	Enterobacterales	Enterobacteriaceae	Cronobacter	Cronobacter malonaticus	NPA	defense_system-PF	189	7119	0.0265487
1.15949e+06	patric	human homo sapiens breast abscess	Proteobacteria	Gammaproteobacteria	Enterobacterales	Enterobacteriaceae	Cronobacter	Cronobacter malonaticus	NPA	plasmid-PF	27	7119	0.00379267
1.15949e+06	patric	human homo sapiens breast abscess	Proteobacteria	Gammaproteobacteria	Enterobacterales	Enterobacteriaceae	Cronobacter	Cronobacter malonaticus	NPA	prophage-PF	69	7119	0.00969237
1.15949e+06	patric	human homo sapiens breast abscess	Proteobacteria	Gammaproteobacteria	Enterobacterales	Enterobacteriaceae	Cronobacter	Cronobacter malonaticus	NPA	transposon-PF	11	7119	0.00154516
1.15961e+06	patric	human homo sapiens	Proteobacteria	Gammaproteobacteria	Enterobacterales	Enterobacteriaceae	Cronobacter	Cronobacter muytjensii	NPA	defense_system-PF	183	7119	0.0257059
1.15961e+06	patric	human homo sapiens	Proteobacteria	Gammaproteobacteria	Enterobacterales	Enterobacteriaceae	Cronobacter	Cronobacter muytjensii	NPA	plasmid-PF	27	7119	0.00379267
1.15961e+06	patric	human homo sapiens	Proteobacteria	Gammaproteobacteria	Enterobacterales	Enterobacteriaceae	Cronobacter	Cronobacter muytjensii	NPA	prophage-PF	70	7119	0.00983284
1.15961e+06	patric	human homo sapiens	Proteobacteria	Gammaproteobacteria	Enterobacterales	Enterobacteriaceae	Cronobacter	Cronobacter muytjensii	NPA	transposon-PF	2	7119	0.000280938
1.15961e+06	patric	human homo sapiens	Proteobacteria	Gammaproteobacteria	Enterobacterales	Enterobacteriaceae	Cronobacter	Cronobacter sakazakii	NPA	defense_system-PF	193	6880	0.0280523
1.15961e+06	patric	human homo sapiens	Proteobacteria	Gammaproteobacteria	Enterobacterales	Enterobacteriaceae	Cronobacter	Cronobacter sakazakii	NPA	plasmid-PF	26	6880	0.00377907
1.15961e+06	patric	human homo sapiens	Proteobacteria	Gammaproteobacteria	Enterobacterales	Enterobacteriaceae	Cronobacter	Cronobacter sakazakii	NPA	prophage-PF	57	6880	0.00828488
1.15961e+06	patric	human homo sapiens	Proteobacteria	Gammaproteobacteria	Enterobacterales	Enterobacteriaceae	Cronobacter	Cronobacter sakazakii	NPA	transposon-PF	11	6880	0.00159884
1.16072e+06	patric	soil	Actinobacteriota	Actinomycetia	Streptomycetales	Streptomycetaceae	Streptomyces	Streptomyces sioyaensis	SOIL	defense_system-PF	183	10176	0.0179835
1.16072e+06	patric	soil	Actinobacteriota	Actinomycetia	Streptomycetales	Streptomycetaceae	Streptomyces	Streptomyces sioyaensis	SOIL	prophage-PF	17	10176	0.0016706
1.16072e+06	patric	soil	Actinobacteriota	Actinomycetia	Streptomycetales	Streptomycetaceae	Streptomyces	Streptomyces sioyaensis	SOIL	plasmid-PF	13	10176	0.00127752
1.16072e+06	patric	soil	Actinobacteriota	Actinomycetia	Streptomycetales	Streptomycetaceae	Streptomyces	Streptomyces sioyaensis	SOIL	transposon-PF	26	10176	0.00255503
1.16075e+06	patric	human homo sapiens human	Proteobacteria	Gammaproteobacteria	Enterobacterales	Enterobacteriaceae	Salmonella	Salmonella enterica	NPA	defense_system-PF	198	7801	0.0253814
1.16075e+06	patric	human homo sapiens human	Proteobacteria	Gammaproteobacteria	Enterobacterales	Enterobacteriaceae	Salmonella	Salmonella enterica	NPA	plasmid-PF	25	7801	0.00320472
1.16075e+06	patric	human homo sapiens human	Proteobacteria	Gammaproteobacteria	Enterobacterales	Enterobacteriaceae	Salmonella	Salmonella enterica	NPA	prophage-PF	86	7801	0.0110242
1.16075e+06	patric	human homo sapiens human	Proteobacteria	Gammaproteobacteria	Enterobacterales	Enterobacteriaceae	Salmonella	Salmonella enterica	NPA	transposon-PF	20	7801	0.00256377
1.1612e+06	patric	fresh water fresh water	Proteobacteria	Alphaproteobacteria	Sphingomonadales	Sphingomonadaceae	Erythrobacter	Erythrobacter colymbi	NPA	defense_system-PF	165	6123	0.0269476
1.1612e+06	patric	fresh water fresh water	Proteobacteria	Alphaproteobacteria	Sphingomonadales	Sphingomonadaceae	Erythrobacter	Erythrobacter colymbi	NPA	plasmid-PF	37	6123	0.00604279
1.1612e+06	patric	fresh water fresh water	Proteobacteria	Alphaproteobacteria	Sphingomonadales	Sphingomonadaceae	Erythrobacter	Erythrobacter colymbi	NPA	prophage-PF	63	6123	0.0102891
1.1612e+06	patric	fresh water fresh water	Proteobacteria	Alphaproteobacteria	Sphingomonadales	Sphingomonadaceae	Erythrobacter	Erythrobacter colymbi	NPA	transposon-PF	148	6123	0.0241712
1.16229e+06	patric	sepsis bacteremia meningitis	Proteobacteria	Gammaproteobacteria	Enterobacterales	Enterobacteriaceae	Serratia	Serratia marcescens	NPA	defense_system-PF	195	8187	0.0238182
1.16229e+06	patric	sepsis bacteremia meningitis	Proteobacteria	Gammaproteobacteria	Enterobacterales	Enterobacteriaceae	Serratia	Serratia marcescens	NPA	plasmid-PF	15	8187	0.00183217
1.16229e+06	patric	sepsis bacteremia meningitis	Proteobacteria	Gammaproteobacteria	Enterobacterales	Enterobacteriaceae	Serratia	Serratia marcescens	NPA	prophage-PF	46	8187	0.00561866
1.16229e+06	patric	sepsis bacteremia meningitis	Proteobacteria	Gammaproteobacteria	Enterobacterales	Enterobacteriaceae	Serratia	Serratia marcescens	NPA	transposon-PF	3	8187	0.000366435
1.16307e+06	patric	water sample	Proteobacteria	Gammaproteobacteria	Pseudomonadales	Pseudomonadaceae	Pseudomonas_E	Pseudomonas_E sp000346755	NPA	defense_system-PF	258	10041	0.0256947
1.16307e+06	patric	water sample	Proteobacteria	Gammaproteobacteria	Pseudomonadales	Pseudomonadaceae	Pseudomonas_E	Pseudomonas_E sp000346755	NPA	plasmid-PF	15	10041	0.00149387
1.16307e+06	patric	water sample	Proteobacteria	Gammaproteobacteria	Pseudomonadales	Pseudomonadaceae	Pseudomonas_E	Pseudomonas_E sp000346755	NPA	prophage-PF	77	10041	0.00766856
1.16307e+06	patric	water sample	Proteobacteria	Gammaproteobacteria	Pseudomonadales	Pseudomonadaceae	Pseudomonas_E	Pseudomonas_E sp000346755	NPA	transposon-PF	20	10041	0.00199183
1.16339e+06	patric	soil	Proteobacteria	Gammaproteobacteria	Pseudomonadales	Pseudomonadaceae	Pseudomonas	Pseudomonas aeruginosa	SOIL	defense_system-PF	197	10046	0.0196098
1.16339e+06	patric	soil	Proteobacteria	Gammaproteobacteria	Pseudomonadales	Pseudomonadaceae	Pseudomonas	Pseudomonas aeruginosa	SOIL	prophage-PF	31	10046	0.00308581
1.16339e+06	patric	soil	Proteobacteria	Gammaproteobacteria	Pseudomonadales	Pseudomonadaceae	Pseudomonas	Pseudomonas aeruginosa	SOIL	plasmid-PF	9	10046	0.000895879
1.16339e+06	patric	soil	Proteobacteria	Gammaproteobacteria	Pseudomonadales	Pseudomonadaceae	Pseudomonas	Pseudomonas aeruginosa	SOIL	transposon-PF	9	10046	0.000895879
1.1634e+06	patric	bulk soil agricultural plot	Proteobacteria	Gammaproteobacteria	Pseudomonadales	Pseudomonadaceae	Pseudomonas_E	Pseudomonas_E donghuensis	SOIL	defense_system-PF	178	9293	0.0191542
1.1634e+06	patric	bulk soil agricultural plot	Proteobacteria	Gammaproteobacteria	Pseudomonadales	Pseudomonadaceae	Pseudomonas_E	Pseudomonas_E donghuensis	SOIL	prophage-PF	88	9293	0.00946949
1.1634e+06	patric	bulk soil agricultural plot	Proteobacteria	Gammaproteobacteria	Pseudomonadales	Pseudomonadaceae	Pseudomonas_E	Pseudomonas_E donghuensis	SOIL	plasmid-PF	11	9293	0.00118369
1.1634e+06	patric	bulk soil agricultural plot	Proteobacteria	Gammaproteobacteria	Pseudomonadales	Pseudomonadaceae	Pseudomonas_E	Pseudomonas_E donghuensis	SOIL	transposon-PF	15	9293	0.00161412
1.16374e+06	patric	pig sus scrofa	Proteobacteria	Gammaproteobacteria	Enterobacterales	Enterobacteriaceae	Escherichia	Escherichia coli	NPA	defense_system-PF	249	8692	0.028647
1.16374e+06	patric	pig sus scrofa	Proteobacteria	Gammaproteobacteria	Enterobacterales	Enterobacteriaceae	Escherichia	Escherichia coli	NPA	plasmid-PF	64	8692	0.00736309
1.16374e+06	patric	pig sus scrofa	Proteobacteria	Gammaproteobacteria	Enterobacterales	Enterobacteriaceae	Escherichia	Escherichia coli	NPA	prophage-PF	259	8692	0.0297975
1.16374e+06	patric	pig sus scrofa	Proteobacteria	Gammaproteobacteria	Enterobacterales	Enterobacteriaceae	Escherichia	Escherichia coli	NPA	transposon-PF	43	8692	0.00494708
1.16764e+06	patric	marine sand	Bacteroidota	Bacteroidia	Flavobacteriales	Flavobacteriaceae	Gillisia	Gillisia marina	NPA	defense_system-PF	138	4424	0.0311935
1.16764e+06	patric	marine sand	Bacteroidota	Bacteroidia	Flavobacteriales	Flavobacteriaceae	Gillisia	Gillisia marina	NPA	plasmid-PF	2	4424	0.00045208
1.16764e+06	patric	marine sand	Bacteroidota	Bacteroidia	Flavobacteriales	Flavobacteriaceae	Gillisia	Gillisia marina	NPA	prophage-PF	17	4424	0.00384268
1.16764e+06	patric	marine sand	Bacteroidota	Bacteroidia	Flavobacteriales	Flavobacteriaceae	Gillisia	Gillisia marina	NPA	transposon-PF	1	4424	0.00022604
1.16764e+06	patric	surface tobacco leaf	Proteobacteria	Gammaproteobacteria	Xanthomonadales	Xanthomonadaceae	Stenotrophomonas	Stenotrophomonas geniculata	PA	defense_system-PF	131	6884	0.0190296
1.16764e+06	patric	surface tobacco leaf	Proteobacteria	Gammaproteobacteria	Xanthomonadales	Xanthomonadaceae	Stenotrophomonas	Stenotrophomonas geniculata	PA	plasmid-PF	10	6884	0.00145264
1.16764e+06	patric	surface tobacco leaf	Proteobacteria	Gammaproteobacteria	Xanthomonadales	Xanthomonadaceae	Stenotrophomonas	Stenotrophomonas geniculata	PA	prophage-PF	52	6884	0.00755375
1.16764e+06	patric	surface tobacco leaf	Proteobacteria	Gammaproteobacteria	Xanthomonadales	Xanthomonadaceae	Stenotrophomonas	Stenotrophomonas geniculata	PA	transposon-PF	8	6884	0.00116212
1.16932e+06	patric	human homo sapiens faecal	Proteobacteria	Gammaproteobacteria	Enterobacterales	Enterobacteriaceae	Escherichia	Escherichia coli	NPA	defense_system-PF	235	8450	0.0278107
1.16932e+06	patric	human homo sapiens faecal	Proteobacteria	Gammaproteobacteria	Enterobacterales	Enterobacteriaceae	Escherichia	Escherichia coli	NPA	plasmid-PF	49	8450	0.00579882
1.16932e+06	patric	human homo sapiens faecal	Proteobacteria	Gammaproteobacteria	Enterobacterales	Enterobacteriaceae	Escherichia	Escherichia coli	NPA	prophage-PF	162	8450	0.0191716
1.16932e+06	patric	human homo sapiens faecal	Proteobacteria	Gammaproteobacteria	Enterobacterales	Enterobacteriaceae	Escherichia	Escherichia coli	NPA	transposon-PF	52	8450	0.00615385
1.16932e+06	patric	human homo sapiens faecal	Proteobacteria	Gammaproteobacteria	Enterobacterales	Enterobacteriaceae	Escherichia	Escherichia coli	NPA	defense_system-PF	215	8473	0.0253747
1.16932e+06	patric	human homo sapiens faecal	Proteobacteria	Gammaproteobacteria	Enterobacterales	Enterobacteriaceae	Escherichia	Escherichia coli	NPA	plasmid-PF	34	8473	0.00401275
1.16932e+06	patric	human homo sapiens faecal	Proteobacteria	Gammaproteobacteria	Enterobacterales	Enterobacteriaceae	Escherichia	Escherichia coli	NPA	prophage-PF	132	8473	0.0155789
1.16932e+06	patric	human homo sapiens faecal	Proteobacteria	Gammaproteobacteria	Enterobacterales	Enterobacteriaceae	Escherichia	Escherichia coli	NPA	transposon-PF	95	8473	0.0112121
1.16932e+06	patric	human homo sapiens faecal	Proteobacteria	Gammaproteobacteria	Enterobacterales	Enterobacteriaceae	Escherichia	Escherichia coli	NPA	defense_system-PF	234	8478	0.0276008
1.16932e+06	patric	human homo sapiens faecal	Proteobacteria	Gammaproteobacteria	Enterobacterales	Enterobacteriaceae	Escherichia	Escherichia coli	NPA	plasmid-PF	52	8478	0.00613352
1.16932e+06	patric	human homo sapiens faecal	Proteobacteria	Gammaproteobacteria	Enterobacterales	Enterobacteriaceae	Escherichia	Escherichia coli	NPA	prophage-PF	162	8478	0.0191083
1.16932e+06	patric	human homo sapiens faecal	Proteobacteria	Gammaproteobacteria	Enterobacterales	Enterobacteriaceae	Escherichia	Escherichia coli	NPA	transposon-PF	115	8478	0.0135645
1.16932e+06	patric	human homo sapiens faecal	Proteobacteria	Gammaproteobacteria	Enterobacterales	Enterobacteriaceae	Escherichia	Escherichia ruysiae	NPA	defense_system-PF	229	7760	0.0295103
1.16932e+06	patric	human homo sapiens faecal	Proteobacteria	Gammaproteobacteria	Enterobacterales	Enterobacteriaceae	Escherichia	Escherichia ruysiae	NPA	plasmid-PF	68	7760	0.00876289
1.16932e+06	patric	human homo sapiens faecal	Proteobacteria	Gammaproteobacteria	Enterobacterales	Enterobacteriaceae	Escherichia	Escherichia ruysiae	NPA	prophage-PF	99	7760	0.0127577
1.16932e+06	patric	human homo sapiens faecal	Proteobacteria	Gammaproteobacteria	Enterobacterales	Enterobacteriaceae	Escherichia	Escherichia ruysiae	NPA	transposon-PF	36	7760	0.00463917
1.16932e+06	patric	human homo sapiens faecal	Proteobacteria	Gammaproteobacteria	Enterobacterales	Enterobacteriaceae	Escherichia	Escherichia coli	NPA	defense_system-PF	229	8624	0.0265538
1.16932e+06	patric	human homo sapiens faecal	Proteobacteria	Gammaproteobacteria	Enterobacterales	Enterobacteriaceae	Escherichia	Escherichia coli	NPA	plasmid-PF	67	8624	0.00776902
1.16932e+06	patric	human homo sapiens faecal	Proteobacteria	Gammaproteobacteria	Enterobacterales	Enterobacteriaceae	Escherichia	Escherichia coli	NPA	prophage-PF	142	8624	0.0164657
1.16932e+06	patric	human homo sapiens faecal	Proteobacteria	Gammaproteobacteria	Enterobacterales	Enterobacteriaceae	Escherichia	Escherichia coli	NPA	transposon-PF	57	8624	0.00660946
1.16933e+06	patric	human homo sapiens faecal	Proteobacteria	Gammaproteobacteria	Enterobacterales	Enterobacteriaceae	Escherichia	Escherichia coli	NPA	defense_system-PF	219	8561	0.0255811
1.16933e+06	patric	human homo sapiens faecal	Proteobacteria	Gammaproteobacteria	Enterobacterales	Enterobacteriaceae	Escherichia	Escherichia coli	NPA	plasmid-PF	33	8561	0.00385469
1.16933e+06	patric	human homo sapiens faecal	Proteobacteria	Gammaproteobacteria	Enterobacterales	Enterobacteriaceae	Escherichia	Escherichia coli	NPA	prophage-PF	99	8561	0.0115641
1.16933e+06	patric	human homo sapiens faecal	Proteobacteria	Gammaproteobacteria	Enterobacterales	Enterobacteriaceae	Escherichia	Escherichia coli	NPA	transposon-PF	34	8561	0.0039715
1.16933e+06	patric	human homo sapiens faecal	Proteobacteria	Gammaproteobacteria	Enterobacterales	Enterobacteriaceae	Escherichia	Escherichia coli	NPA	defense_system-PF	249	8435	0.0295199
1.16933e+06	patric	human homo sapiens faecal	Proteobacteria	Gammaproteobacteria	Enterobacterales	Enterobacteriaceae	Escherichia	Escherichia coli	NPA	plasmid-PF	46	8435	0.00545347
1.16933e+06	patric	human homo sapiens faecal	Proteobacteria	Gammaproteobacteria	Enterobacterales	Enterobacteriaceae	Escherichia	Escherichia coli	NPA	prophage-PF	197	8435	0.0233551
1.16933e+06	patric	human homo sapiens faecal	Proteobacteria	Gammaproteobacteria	Enterobacterales	Enterobacteriaceae	Escherichia	Escherichia coli	NPA	transposon-PF	157	8435	0.0186129
1.16933e+06	patric	human homo sapiens faecal	Proteobacteria	Gammaproteobacteria	Enterobacterales	Enterobacteriaceae	Escherichia	Escherichia marmotae	NPA	defense_system-PF	199	7587	0.0262291
1.16933e+06	patric	human homo sapiens faecal	Proteobacteria	Gammaproteobacteria	Enterobacterales	Enterobacteriaceae	Escherichia	Escherichia marmotae	NPA	plasmid-PF	24	7587	0.00316331
1.16933e+06	patric	human homo sapiens faecal	Proteobacteria	Gammaproteobacteria	Enterobacterales	Enterobacteriaceae	Escherichia	Escherichia marmotae	NPA	prophage-PF	117	7587	0.0154211
1.16933e+06	patric	human homo sapiens faecal	Proteobacteria	Gammaproteobacteria	Enterobacterales	Enterobacteriaceae	Escherichia	Escherichia marmotae	NPA	transposon-PF	23	7587	0.0030315
1.16933e+06	patric	human homo sapiens faecal	Proteobacteria	Gammaproteobacteria	Enterobacterales	Enterobacteriaceae	Escherichia	Escherichia coli	NPA	defense_system-PF	222	8715	0.0254733
1.16933e+06	patric	human homo sapiens faecal	Proteobacteria	Gammaproteobacteria	Enterobacterales	Enterobacteriaceae	Escherichia	Escherichia coli	NPA	plasmid-PF	46	8715	0.00527826
1.16933e+06	patric	human homo sapiens faecal	Proteobacteria	Gammaproteobacteria	Enterobacterales	Enterobacteriaceae	Escherichia	Escherichia coli	NPA	prophage-PF	237	8715	0.0271945
1.16933e+06	patric	human homo sapiens faecal	Proteobacteria	Gammaproteobacteria	Enterobacterales	Enterobacteriaceae	Escherichia	Escherichia coli	NPA	transposon-PF	105	8715	0.0120482
1.16933e+06	patric	human homo sapiens faecal	Proteobacteria	Gammaproteobacteria	Enterobacterales	Enterobacteriaceae	Escherichia	Escherichia coli	NPA	defense_system-PF	223	8644	0.0257982
1.16933e+06	patric	human homo sapiens faecal	Proteobacteria	Gammaproteobacteria	Enterobacterales	Enterobacteriaceae	Escherichia	Escherichia coli	NPA	plasmid-PF	40	8644	0.00462749
1.16933e+06	patric	human homo sapiens faecal	Proteobacteria	Gammaproteobacteria	Enterobacterales	Enterobacteriaceae	Escherichia	Escherichia coli	NPA	prophage-PF	134	8644	0.0155021
1.16933e+06	patric	human homo sapiens faecal	Proteobacteria	Gammaproteobacteria	Enterobacterales	Enterobacteriaceae	Escherichia	Escherichia coli	NPA	transposon-PF	62	8644	0.00717261
1.16934e+06	patric	human homo sapiens faecal	Proteobacteria	Gammaproteobacteria	Enterobacterales	Enterobacteriaceae	Escherichia	Escherichia coli	NPA	defense_system-PF	231	8586	0.0269043
1.16934e+06	patric	human homo sapiens faecal	Proteobacteria	Gammaproteobacteria	Enterobacterales	Enterobacteriaceae	Escherichia	Escherichia coli	NPA	plasmid-PF	44	8586	0.00512462
1.16934e+06	patric	human homo sapiens faecal	Proteobacteria	Gammaproteobacteria	Enterobacterales	Enterobacteriaceae	Escherichia	Escherichia coli	NPA	prophage-PF	186	8586	0.0216632
1.16934e+06	patric	human homo sapiens faecal	Proteobacteria	Gammaproteobacteria	Enterobacterales	Enterobacteriaceae	Escherichia	Escherichia coli	NPA	transposon-PF	31	8586	0.00361053
1.16934e+06	patric	human homo sapiens faecal	Proteobacteria	Gammaproteobacteria	Enterobacterales	Enterobacteriaceae	Escherichia	Escherichia coli	NPA	defense_system-PF	206	8137	0.0253165
1.16934e+06	patric	human homo sapiens faecal	Proteobacteria	Gammaproteobacteria	Enterobacterales	Enterobacteriaceae	Escherichia	Escherichia coli	NPA	plasmid-PF	41	8137	0.00503871
1.16934e+06	patric	human homo sapiens faecal	Proteobacteria	Gammaproteobacteria	Enterobacterales	Enterobacteriaceae	Escherichia	Escherichia coli	NPA	prophage-PF	81	8137	0.00995453
1.16934e+06	patric	human homo sapiens faecal	Proteobacteria	Gammaproteobacteria	Enterobacterales	Enterobacteriaceae	Escherichia	Escherichia coli	NPA	transposon-PF	21	8137	0.0025808
1.16934e+06	patric	human homo sapiens faecal	Proteobacteria	Gammaproteobacteria	Enterobacterales	Enterobacteriaceae	Escherichia	Escherichia coli	NPA	defense_system-PF	239	8390	0.0284863
1.16934e+06	patric	human homo sapiens faecal	Proteobacteria	Gammaproteobacteria	Enterobacterales	Enterobacteriaceae	Escherichia	Escherichia coli	NPA	plasmid-PF	37	8390	0.00441001
1.16934e+06	patric	human homo sapiens faecal	Proteobacteria	Gammaproteobacteria	Enterobacterales	Enterobacteriaceae	Escherichia	Escherichia coli	NPA	prophage-PF	132	8390	0.015733
1.16934e+06	patric	human homo sapiens faecal	Proteobacteria	Gammaproteobacteria	Enterobacterales	Enterobacteriaceae	Escherichia	Escherichia coli	NPA	transposon-PF	50	8390	0.00595948
1.16934e+06	patric	human homo sapiens faecal	Proteobacteria	Gammaproteobacteria	Enterobacterales	Enterobacteriaceae	Escherichia	Escherichia coli	NPA	defense_system-PF	205	8098	0.0253149
1.16934e+06	patric	human homo sapiens faecal	Proteobacteria	Gammaproteobacteria	Enterobacterales	Enterobacteriaceae	Escherichia	Escherichia coli	NPA	plasmid-PF	36	8098	0.00444554
1.16934e+06	patric	human homo sapiens faecal	Proteobacteria	Gammaproteobacteria	Enterobacterales	Enterobacteriaceae	Escherichia	Escherichia coli	NPA	prophage-PF	124	8098	0.0153124
1.16934e+06	patric	human homo sapiens faecal	Proteobacteria	Gammaproteobacteria	Enterobacterales	Enterobacteriaceae	Escherichia	Escherichia coli	NPA	transposon-PF	38	8098	0.00469252
1.16934e+06	patric	human homo sapiens faecal	Proteobacteria	Gammaproteobacteria	Enterobacterales	Enterobacteriaceae	Escherichia	Escherichia coli	NPA	defense_system-PF	241	8888	0.0271152
1.16934e+06	patric	human homo sapiens faecal	Proteobacteria	Gammaproteobacteria	Enterobacterales	Enterobacteriaceae	Escherichia	Escherichia coli	NPA	plasmid-PF	46	8888	0.00517552
1.16934e+06	patric	human homo sapiens faecal	Proteobacteria	Gammaproteobacteria	Enterobacterales	Enterobacteriaceae	Escherichia	Escherichia coli	NPA	prophage-PF	203	8888	0.0228398
1.16934e+06	patric	human homo sapiens faecal	Proteobacteria	Gammaproteobacteria	Enterobacterales	Enterobacteriaceae	Escherichia	Escherichia coli	NPA	transposon-PF	133	8888	0.014964
1.16934e+06	patric	human homo sapiens faecal	Proteobacteria	Gammaproteobacteria	Enterobacterales	Enterobacteriaceae	Escherichia	Escherichia coli	NPA	defense_system-PF	207	8281	0.024997
1.16934e+06	patric	human homo sapiens faecal	Proteobacteria	Gammaproteobacteria	Enterobacterales	Enterobacteriaceae	Escherichia	Escherichia coli	NPA	plasmid-PF	32	8281	0.00386427
1.16934e+06	patric	human homo sapiens faecal	Proteobacteria	Gammaproteobacteria	Enterobacterales	Enterobacteriaceae	Escherichia	Escherichia coli	NPA	prophage-PF	170	8281	0.0205289
1.16934e+06	patric	human homo sapiens faecal	Proteobacteria	Gammaproteobacteria	Enterobacterales	Enterobacteriaceae	Escherichia	Escherichia coli	NPA	transposon-PF	30	8281	0.00362275
1.16935e+06	patric	human homo sapiens faecal	Proteobacteria	Gammaproteobacteria	Enterobacterales	Enterobacteriaceae	Escherichia	Escherichia coli	NPA	defense_system-PF	203	8312	0.0244225
1.16935e+06	patric	human homo sapiens faecal	Proteobacteria	Gammaproteobacteria	Enterobacterales	Enterobacteriaceae	Escherichia	Escherichia coli	NPA	plasmid-PF	36	8312	0.00433109
1.16935e+06	patric	human homo sapiens faecal	Proteobacteria	Gammaproteobacteria	Enterobacterales	Enterobacteriaceae	Escherichia	Escherichia coli	NPA	prophage-PF	151	8312	0.0181665
1.16935e+06	patric	human homo sapiens faecal	Proteobacteria	Gammaproteobacteria	Enterobacterales	Enterobacteriaceae	Escherichia	Escherichia coli	NPA	transposon-PF	26	8312	0.00312801
1.16935e+06	patric	human homo sapiens faecal	Proteobacteria	Gammaproteobacteria	Enterobacterales	Enterobacteriaceae	Escherichia	Escherichia coli	NPA	defense_system-PF	203	8071	0.0251518
1.16935e+06	patric	human homo sapiens faecal	Proteobacteria	Gammaproteobacteria	Enterobacterales	Enterobacteriaceae	Escherichia	Escherichia coli	NPA	plasmid-PF	17	8071	0.00210631
1.16935e+06	patric	human homo sapiens faecal	Proteobacteria	Gammaproteobacteria	Enterobacterales	Enterobacteriaceae	Escherichia	Escherichia coli	NPA	prophage-PF	118	8071	0.0146202
1.16935e+06	patric	human homo sapiens faecal	Proteobacteria	Gammaproteobacteria	Enterobacterales	Enterobacteriaceae	Escherichia	Escherichia coli	NPA	transposon-PF	37	8071	0.00458431
1.16935e+06	patric	human homo sapiens faecal	Proteobacteria	Gammaproteobacteria	Enterobacterales	Enterobacteriaceae	Escherichia	Escherichia ruysiae	NPA	defense_system-PF	209	7441	0.0280876
1.16935e+06	patric	human homo sapiens faecal	Proteobacteria	Gammaproteobacteria	Enterobacterales	Enterobacteriaceae	Escherichia	Escherichia ruysiae	NPA	plasmid-PF	15	7441	0.00201586
1.16935e+06	patric	human homo sapiens faecal	Proteobacteria	Gammaproteobacteria	Enterobacterales	Enterobacteriaceae	Escherichia	Escherichia ruysiae	NPA	prophage-PF	113	7441	0.0151861
1.16935e+06	patric	human homo sapiens faecal	Proteobacteria	Gammaproteobacteria	Enterobacterales	Enterobacteriaceae	Escherichia	Escherichia ruysiae	NPA	transposon-PF	25	7441	0.00335976
1.16935e+06	patric	human homo sapiens faecal	Proteobacteria	Gammaproteobacteria	Enterobacterales	Enterobacteriaceae	Escherichia	Escherichia coli	NPA	defense_system-PF	238	8786	0.0270885
1.16935e+06	patric	human homo sapiens faecal	Proteobacteria	Gammaproteobacteria	Enterobacterales	Enterobacteriaceae	Escherichia	Escherichia coli	NPA	plasmid-PF	51	8786	0.00580469
1.16935e+06	patric	human homo sapiens faecal	Proteobacteria	Gammaproteobacteria	Enterobacterales	Enterobacteriaceae	Escherichia	Escherichia coli	NPA	prophage-PF	208	8786	0.023674
1.16935e+06	patric	human homo sapiens faecal	Proteobacteria	Gammaproteobacteria	Enterobacterales	Enterobacteriaceae	Escherichia	Escherichia coli	NPA	transposon-PF	114	8786	0.0129752
1.16935e+06	patric	human homo sapiens faecal	Proteobacteria	Gammaproteobacteria	Enterobacterales	Enterobacteriaceae	Escherichia	Escherichia coli	NPA	defense_system-PF	245	9030	0.0271318
1.16935e+06	patric	human homo sapiens faecal	Proteobacteria	Gammaproteobacteria	Enterobacterales	Enterobacteriaceae	Escherichia	Escherichia coli	NPA	plasmid-PF	88	9030	0.00974529
1.16935e+06	patric	human homo sapiens faecal	Proteobacteria	Gammaproteobacteria	Enterobacterales	Enterobacteriaceae	Escherichia	Escherichia coli	NPA	prophage-PF	252	9030	0.027907
1.16935e+06	patric	human homo sapiens faecal	Proteobacteria	Gammaproteobacteria	Enterobacterales	Enterobacteriaceae	Escherichia	Escherichia coli	NPA	transposon-PF	149	9030	0.0165006
1.16936e+06	patric	human homo sapiens faecal	Proteobacteria	Gammaproteobacteria	Enterobacterales	Enterobacteriaceae	Escherichia	Escherichia coli	NPA	defense_system-PF	240	8635	0.0277939
1.16936e+06	patric	human homo sapiens faecal	Proteobacteria	Gammaproteobacteria	Enterobacterales	Enterobacteriaceae	Escherichia	Escherichia coli	NPA	plasmid-PF	44	8635	0.00509554
1.16936e+06	patric	human homo sapiens faecal	Proteobacteria	Gammaproteobacteria	Enterobacterales	Enterobacteriaceae	Escherichia	Escherichia coli	NPA	prophage-PF	171	8635	0.0198031
1.16936e+06	patric	human homo sapiens faecal	Proteobacteria	Gammaproteobacteria	Enterobacterales	Enterobacteriaceae	Escherichia	Escherichia coli	NPA	transposon-PF	56	8635	0.00648523
1.16936e+06	patric	human homo sapiens faecal	Proteobacteria	Gammaproteobacteria	Enterobacterales	Enterobacteriaceae	Escherichia	Escherichia coli	NPA	defense_system-PF	246	8517	0.0288834
1.16936e+06	patric	human homo sapiens faecal	Proteobacteria	Gammaproteobacteria	Enterobacterales	Enterobacteriaceae	Escherichia	Escherichia coli	NPA	plasmid-PF	57	8517	0.0066925
1.16936e+06	patric	human homo sapiens faecal	Proteobacteria	Gammaproteobacteria	Enterobacterales	Enterobacteriaceae	Escherichia	Escherichia coli	NPA	prophage-PF	123	8517	0.0144417
1.16936e+06	patric	human homo sapiens faecal	Proteobacteria	Gammaproteobacteria	Enterobacterales	Enterobacteriaceae	Escherichia	Escherichia coli	NPA	transposon-PF	143	8517	0.01679
1.16936e+06	patric	human homo sapiens faecal	Proteobacteria	Gammaproteobacteria	Enterobacterales	Enterobacteriaceae	Escherichia	Escherichia coli	NPA	defense_system-PF	235	8371	0.0280731
1.16936e+06	patric	human homo sapiens faecal	Proteobacteria	Gammaproteobacteria	Enterobacterales	Enterobacteriaceae	Escherichia	Escherichia coli	NPA	plasmid-PF	41	8371	0.00489786
1.16936e+06	patric	human homo sapiens faecal	Proteobacteria	Gammaproteobacteria	Enterobacterales	Enterobacteriaceae	Escherichia	Escherichia coli	NPA	prophage-PF	132	8371	0.0157687
1.16936e+06	patric	human homo sapiens faecal	Proteobacteria	Gammaproteobacteria	Enterobacterales	Enterobacteriaceae	Escherichia	Escherichia coli	NPA	transposon-PF	116	8371	0.0138574
1.16936e+06	patric	human homo sapiens faecal	Proteobacteria	Gammaproteobacteria	Enterobacterales	Enterobacteriaceae	Escherichia	Escherichia coli	NPA	defense_system-PF	223	8276	0.0269454
1.16936e+06	patric	human homo sapiens faecal	Proteobacteria	Gammaproteobacteria	Enterobacterales	Enterobacteriaceae	Escherichia	Escherichia coli	NPA	plasmid-PF	29	8276	0.00350411
1.16936e+06	patric	human homo sapiens faecal	Proteobacteria	Gammaproteobacteria	Enterobacterales	Enterobacteriaceae	Escherichia	Escherichia coli	NPA	prophage-PF	57	8276	0.00688739
1.16936e+06	patric	human homo sapiens faecal	Proteobacteria	Gammaproteobacteria	Enterobacterales	Enterobacteriaceae	Escherichia	Escherichia coli	NPA	transposon-PF	83	8276	0.010029
1.16936e+06	patric	human homo sapiens faecal	Proteobacteria	Gammaproteobacteria	Enterobacterales	Enterobacteriaceae	Escherichia	Escherichia coli	NPA	defense_system-PF	222	8434	0.026322
1.16936e+06	patric	human homo sapiens faecal	Proteobacteria	Gammaproteobacteria	Enterobacterales	Enterobacteriaceae	Escherichia	Escherichia coli	NPA	plasmid-PF	25	8434	0.00296419
1.16936e+06	patric	human homo sapiens faecal	Proteobacteria	Gammaproteobacteria	Enterobacterales	Enterobacteriaceae	Escherichia	Escherichia coli	NPA	prophage-PF	120	8434	0.0142281
1.16936e+06	patric	human homo sapiens faecal	Proteobacteria	Gammaproteobacteria	Enterobacterales	Enterobacteriaceae	Escherichia	Escherichia coli	NPA	transposon-PF	31	8434	0.0036756
1.16936e+06	patric	human homo sapiens faecal	Proteobacteria	Gammaproteobacteria	Enterobacterales	Enterobacteriaceae	Escherichia	Escherichia coli	NPA	defense_system-PF	235	8623	0.0272527
1.16936e+06	patric	human homo sapiens faecal	Proteobacteria	Gammaproteobacteria	Enterobacterales	Enterobacteriaceae	Escherichia	Escherichia coli	NPA	plasmid-PF	48	8623	0.00556651
1.16936e+06	patric	human homo sapiens faecal	Proteobacteria	Gammaproteobacteria	Enterobacterales	Enterobacteriaceae	Escherichia	Escherichia coli	NPA	prophage-PF	171	8623	0.0198307
1.16936e+06	patric	human homo sapiens faecal	Proteobacteria	Gammaproteobacteria	Enterobacterales	Enterobacteriaceae	Escherichia	Escherichia coli	NPA	transposon-PF	187	8623	0.0216862
1.16938e+06	patric	human homo sapiens faecal	Proteobacteria	Gammaproteobacteria	Enterobacterales	Enterobacteriaceae	Escherichia	Escherichia coli	NPA	defense_system-PF	230	8294	0.0277309
1.16938e+06	patric	human homo sapiens faecal	Proteobacteria	Gammaproteobacteria	Enterobacterales	Enterobacteriaceae	Escherichia	Escherichia coli	NPA	plasmid-PF	50	8294	0.00602845
1.16938e+06	patric	human homo sapiens faecal	Proteobacteria	Gammaproteobacteria	Enterobacterales	Enterobacteriaceae	Escherichia	Escherichia coli	NPA	prophage-PF	140	8294	0.0168797
1.16938e+06	patric	human homo sapiens faecal	Proteobacteria	Gammaproteobacteria	Enterobacterales	Enterobacteriaceae	Escherichia	Escherichia coli	NPA	transposon-PF	33	8294	0.00397878
1.16939e+06	patric	human homo sapiens faecal	Proteobacteria	Gammaproteobacteria	Enterobacterales	Enterobacteriaceae	Escherichia	Escherichia coli	NPA	defense_system-PF	196	7933	0.0247069
1.16939e+06	patric	human homo sapiens faecal	Proteobacteria	Gammaproteobacteria	Enterobacterales	Enterobacteriaceae	Escherichia	Escherichia coli	NPA	plasmid-PF	14	7933	0.00176478
1.16939e+06	patric	human homo sapiens faecal	Proteobacteria	Gammaproteobacteria	Enterobacterales	Enterobacteriaceae	Escherichia	Escherichia coli	NPA	prophage-PF	87	7933	0.0109668
1.16939e+06	patric	human homo sapiens faecal	Proteobacteria	Gammaproteobacteria	Enterobacterales	Enterobacteriaceae	Escherichia	Escherichia coli	NPA	transposon-PF	10	7933	0.00126056
1.1694e+06	patric	human homo sapiens faecal	Proteobacteria	Gammaproteobacteria	Enterobacterales	Enterobacteriaceae	Escherichia	Escherichia coli	NPA	defense_system-PF	215	8364	0.0257054
1.1694e+06	patric	human homo sapiens faecal	Proteobacteria	Gammaproteobacteria	Enterobacterales	Enterobacteriaceae	Escherichia	Escherichia coli	NPA	plasmid-PF	39	8364	0.00466284
1.1694e+06	patric	human homo sapiens faecal	Proteobacteria	Gammaproteobacteria	Enterobacterales	Enterobacteriaceae	Escherichia	Escherichia coli	NPA	prophage-PF	111	8364	0.0132712
1.1694e+06	patric	human homo sapiens faecal	Proteobacteria	Gammaproteobacteria	Enterobacterales	Enterobacteriaceae	Escherichia	Escherichia coli	NPA	transposon-PF	20	8364	0.0023912
1.1694e+06	patric	human homo sapiens faecal	Proteobacteria	Gammaproteobacteria	Enterobacterales	Enterobacteriaceae	Escherichia	Escherichia coli	NPA	defense_system-PF	235	8472	0.0277384
1.1694e+06	patric	human homo sapiens faecal	Proteobacteria	Gammaproteobacteria	Enterobacterales	Enterobacteriaceae	Escherichia	Escherichia coli	NPA	plasmid-PF	38	8472	0.00448536
1.1694e+06	patric	human homo sapiens faecal	Proteobacteria	Gammaproteobacteria	Enterobacterales	Enterobacteriaceae	Escherichia	Escherichia coli	NPA	prophage-PF	209	8472	0.0246695
1.1694e+06	patric	human homo sapiens faecal	Proteobacteria	Gammaproteobacteria	Enterobacterales	Enterobacteriaceae	Escherichia	Escherichia coli	NPA	transposon-PF	31	8472	0.00365911
1.16941e+06	patric	soil	Firmicutes	Bacilli	Bacillales	Bacillaceae	Bacillus	Bacillus licheniformis	SOIL	defense_system-PF	195	7205	0.0270645
1.16941e+06	patric	soil	Firmicutes	Bacilli	Bacillales	Bacillaceae	Bacillus	Bacillus licheniformis	SOIL	prophage-PF	78	7205	0.0108258
1.16941e+06	patric	soil	Firmicutes	Bacilli	Bacillales	Bacillaceae	Bacillus	Bacillus licheniformis	SOIL	plasmid-PF	8	7205	0.00111034
1.16941e+06	patric	soil	Firmicutes	Bacilli	Bacillales	Bacillaceae	Bacillus	Bacillus licheniformis	SOIL	transposon-PF	3	7205	0.000416378
1.16941e+06	patric	soil	Firmicutes	Bacilli	Bacillales	Bacillaceae	Bacillus	Bacillus licheniformis	SOIL	defense_system-PF	180	7103	0.0253414
1.16941e+06	patric	soil	Firmicutes	Bacilli	Bacillales	Bacillaceae	Bacillus	Bacillus licheniformis	SOIL	prophage-PF	75	7103	0.0105589
1.16941e+06	patric	soil	Firmicutes	Bacilli	Bacillales	Bacillaceae	Bacillus	Bacillus licheniformis	SOIL	plasmid-PF	7	7103	0.000985499
1.16941e+06	patric	soil	Firmicutes	Bacilli	Bacillales	Bacillaceae	Bacillus	Bacillus licheniformis	SOIL	transposon-PF	4	7103	0.000563142
1.16966e+06	patric	hemolytic uremic syndrome hus hemolytic uremic syndrome human homo sapiens isolate korean male patient hemolytic uremic syndrome feces	Proteobacteria	Gammaproteobacteria	Enterobacterales	Enterobacteriaceae	Escherichia	Escherichia coli	NPA	defense_system-PF	233	8623	0.0270208
1.16966e+06	patric	hemolytic uremic syndrome hus hemolytic uremic syndrome human homo sapiens isolate korean male patient hemolytic uremic syndrome feces	Proteobacteria	Gammaproteobacteria	Enterobacterales	Enterobacteriaceae	Escherichia	Escherichia coli	NPA	plasmid-PF	48	8623	0.00556651
1.16966e+06	patric	hemolytic uremic syndrome hus hemolytic uremic syndrome human homo sapiens isolate korean male patient hemolytic uremic syndrome feces	Proteobacteria	Gammaproteobacteria	Enterobacterales	Enterobacteriaceae	Escherichia	Escherichia coli	NPA	prophage-PF	175	8623	0.0202946
1.16966e+06	patric	hemolytic uremic syndrome hus hemolytic uremic syndrome human homo sapiens isolate korean male patient hemolytic uremic syndrome feces	Proteobacteria	Gammaproteobacteria	Enterobacterales	Enterobacteriaceae	Escherichia	Escherichia coli	NPA	transposon-PF	47	8623	0.00545054
1.17203e+06	patric	tunicate ecteinascidia turbinata ocean water florida keys	Actinobacteriota	Actinomycetia	Mycobacteriales	Micromonosporaceae	Micromonospora	Micromonospora aurantiaca	NPA	defense_system-PF	184	9711	0.0189476
1.17203e+06	patric	tunicate ecteinascidia turbinata ocean water florida keys	Actinobacteriota	Actinomycetia	Mycobacteriales	Micromonosporaceae	Micromonospora	Micromonospora aurantiaca	NPA	plasmid-PF	8	9711	0.000823808
1.17203e+06	patric	tunicate ecteinascidia turbinata ocean water florida keys	Actinobacteriota	Actinomycetia	Mycobacteriales	Micromonosporaceae	Micromonospora	Micromonospora aurantiaca	NPA	prophage-PF	31	9711	0.00319226
1.17203e+06	patric	tunicate ecteinascidia turbinata ocean water florida keys	Actinobacteriota	Actinomycetia	Mycobacteriales	Micromonosporaceae	Micromonospora	Micromonospora aurantiaca	NPA	transposon-PF	38	9711	0.00391309
1.17257e+06	patric	soil	Actinobacteriota	Actinomycetia	Streptomycetales	Streptomycetaceae	Streptomyces	Streptomyces rubiginosohelvolus	SOIL	defense_system-PF	212	10223	0.0207376
1.17257e+06	patric	soil	Actinobacteriota	Actinomycetia	Streptomycetales	Streptomycetaceae	Streptomyces	Streptomyces rubiginosohelvolus	SOIL	prophage-PF	25	10223	0.00244547
1.17257e+06	patric	soil	Actinobacteriota	Actinomycetia	Streptomycetales	Streptomycetaceae	Streptomyces	Streptomyces rubiginosohelvolus	SOIL	plasmid-PF	12	10223	0.00117382
1.17257e+06	patric	soil	Actinobacteriota	Actinomycetia	Streptomycetales	Streptomycetaceae	Streptomyces	Streptomyces rubiginosohelvolus	SOIL	transposon-PF	40	10223	0.00391275
1.17356e+06	patric	rodent faeces	Proteobacteria	Gammaproteobacteria	Enterobacterales	Enterobacteriaceae	Salmonella	Salmonella enterica	NPA	defense_system-PF	188	7979	0.0235618
1.17356e+06	patric	rodent faeces	Proteobacteria	Gammaproteobacteria	Enterobacterales	Enterobacteriaceae	Salmonella	Salmonella enterica	NPA	plasmid-PF	24	7979	0.0030079
1.17356e+06	patric	rodent faeces	Proteobacteria	Gammaproteobacteria	Enterobacterales	Enterobacteriaceae	Salmonella	Salmonella enterica	NPA	prophage-PF	70	7979	0.00877303
1.17356e+06	patric	rodent faeces	Proteobacteria	Gammaproteobacteria	Enterobacterales	Enterobacteriaceae	Salmonella	Salmonella enterica	NPA	transposon-PF	13	7979	0.00162928
1.17369e+06	patric	mastitis cow bos taurus milk cow mastitis persistent intramammary infection	Proteobacteria	Gammaproteobacteria	Enterobacterales	Enterobacteriaceae	Escherichia	Escherichia coli	NPA	defense_system-PF	202	7891	0.0255988
1.17369e+06	patric	mastitis cow bos taurus milk cow mastitis persistent intramammary infection	Proteobacteria	Gammaproteobacteria	Enterobacterales	Enterobacteriaceae	Escherichia	Escherichia coli	NPA	plasmid-PF	20	7891	0.00253453
1.17369e+06	patric	mastitis cow bos taurus milk cow mastitis persistent intramammary infection	Proteobacteria	Gammaproteobacteria	Enterobacterales	Enterobacteriaceae	Escherichia	Escherichia coli	NPA	prophage-PF	81	7891	0.0102649
1.17369e+06	patric	mastitis cow bos taurus milk cow mastitis persistent intramammary infection	Proteobacteria	Gammaproteobacteria	Enterobacterales	Enterobacteriaceae	Escherichia	Escherichia coli	NPA	transposon-PF	49	7891	0.00620961
1.17369e+06	patric	oxidation pond	Proteobacteria	Gammaproteobacteria	Enterobacterales	Enterobacteriaceae	Citrobacter	Citrobacter freundii	NPA	defense_system-PF	238	8414	0.0282862
1.17369e+06	patric	oxidation pond	Proteobacteria	Gammaproteobacteria	Enterobacterales	Enterobacteriaceae	Citrobacter	Citrobacter freundii	NPA	plasmid-PF	44	8414	0.00522938
1.17369e+06	patric	oxidation pond	Proteobacteria	Gammaproteobacteria	Enterobacterales	Enterobacteriaceae	Citrobacter	Citrobacter freundii	NPA	prophage-PF	101	8414	0.0120038
1.17369e+06	patric	oxidation pond	Proteobacteria	Gammaproteobacteria	Enterobacterales	Enterobacteriaceae	Citrobacter	Citrobacter freundii	NPA	transposon-PF	36	8414	0.00427858
1.17468e+06	patric	isolated waste water treatment plants seattle based ability use triclosan sole energy carbon source activated sludge waste water treatment plant	Proteobacteria	Alphaproteobacteria	Sphingomonadales	Sphingomonadaceae	Sphingopyxis	Sphingopyxis terrae	NPA	defense_system-PF	137	5473	0.025032
1.17468e+06	patric	isolated waste water treatment plants seattle based ability use triclosan sole energy carbon source activated sludge waste water treatment plant	Proteobacteria	Alphaproteobacteria	Sphingomonadales	Sphingomonadaceae	Sphingopyxis	Sphingopyxis terrae	NPA	plasmid-PF	14	5473	0.00255801
1.17468e+06	patric	isolated waste water treatment plants seattle based ability use triclosan sole energy carbon source activated sludge waste water treatment plant	Proteobacteria	Alphaproteobacteria	Sphingomonadales	Sphingomonadaceae	Sphingopyxis	Sphingopyxis terrae	NPA	prophage-PF	49	5473	0.00895304
1.17468e+06	patric	isolated waste water treatment plants seattle based ability use triclosan sole energy carbon source activated sludge waste water treatment plant	Proteobacteria	Alphaproteobacteria	Sphingomonadales	Sphingomonadaceae	Sphingopyxis	Sphingopyxis terrae	NPA	transposon-PF	14	5473	0.00255801
1.17531e+06	patric	rhizosphere soil	Proteobacteria	Gammaproteobacteria	Burkholderiales	Burkholderiaceae	Herbaspirillum	Herbaspirillum sp000261365	PA	defense_system-PF	171	8216	0.020813
1.17531e+06	patric	rhizosphere soil	Proteobacteria	Gammaproteobacteria	Burkholderiales	Burkholderiaceae	Herbaspirillum	Herbaspirillum sp000261365	PA	plasmid-PF	7	8216	0.000851996
1.17531e+06	patric	rhizosphere soil	Proteobacteria	Gammaproteobacteria	Burkholderiales	Burkholderiaceae	Herbaspirillum	Herbaspirillum sp000261365	PA	prophage-PF	46	8216	0.00559883
1.17531e+06	patric	rhizosphere soil	Proteobacteria	Gammaproteobacteria	Burkholderiales	Burkholderiaceae	Herbaspirillum	Herbaspirillum sp000261365	PA	transposon-PF	15	8216	0.00182571
1.17649e+06	patric	bacterial brown stripe rice oryza sativa	Proteobacteria	Gammaproteobacteria	Pseudomonadales	Pseudomonadaceae	Pseudomonas_E	Pseudomonas_E syringae	PA	defense_system-PF	221	8606	0.0256798
1.17649e+06	patric	bacterial brown stripe rice oryza sativa	Proteobacteria	Gammaproteobacteria	Pseudomonadales	Pseudomonadaceae	Pseudomonas_E	Pseudomonas_E syringae	PA	plasmid-PF	19	8606	0.00220776
1.17649e+06	patric	bacterial brown stripe rice oryza sativa	Proteobacteria	Gammaproteobacteria	Pseudomonadales	Pseudomonadaceae	Pseudomonas_E	Pseudomonas_E syringae	PA	prophage-PF	56	8606	0.00650709
1.17649e+06	patric	bacterial brown stripe rice oryza sativa	Proteobacteria	Gammaproteobacteria	Pseudomonadales	Pseudomonadaceae	Pseudomonas_E	Pseudomonas_E syringae	PA	transposon-PF	17	8606	0.00197537
1.17665e+06	patric	plant	Proteobacteria	Alphaproteobacteria	Rhizobiales	Rhizobiaceae	Agrobacterium	Agrobacterium fabrum	PA	defense_system-PF	223	8221	0.0271257
1.17665e+06	patric	plant	Proteobacteria	Alphaproteobacteria	Rhizobiales	Rhizobiaceae	Agrobacterium	Agrobacterium fabrum	PA	plasmid-PF	25	8221	0.00304099
1.17665e+06	patric	plant	Proteobacteria	Alphaproteobacteria	Rhizobiales	Rhizobiaceae	Agrobacterium	Agrobacterium fabrum	PA	prophage-PF	50	8221	0.00608198
1.17665e+06	patric	plant	Proteobacteria	Alphaproteobacteria	Rhizobiales	Rhizobiaceae	Agrobacterium	Agrobacterium fabrum	PA	transposon-PF	48	8221	0.00583871
1.17715e+06	patric	isolated soil potential industrial application soil	Proteobacteria	Gammaproteobacteria	Enterobacterales	Enterobacteriaceae	Klebsiella	Klebsiella pneumoniae	SOIL	defense_system-PF	227	8711	0.026059
1.17715e+06	patric	isolated soil potential industrial application soil	Proteobacteria	Gammaproteobacteria	Enterobacterales	Enterobacteriaceae	Klebsiella	Klebsiella pneumoniae	SOIL	prophage-PF	35	8711	0.00401791
1.17715e+06	patric	isolated soil potential industrial application soil	Proteobacteria	Gammaproteobacteria	Enterobacterales	Enterobacteriaceae	Klebsiella	Klebsiella pneumoniae	SOIL	plasmid-PF	44	8711	0.00505109
1.17715e+06	patric	isolated soil potential industrial application soil	Proteobacteria	Gammaproteobacteria	Enterobacterales	Enterobacteriaceae	Klebsiella	Klebsiella pneumoniae	SOIL	transposon-PF	48	8711	0.00551027
1.17878e+06	patric	isolated deep sea sediment depth south atlantic ocean sediment deep sea sediment	Bacteroidota	Bacteroidia	Flavobacteriales	Flavobacteriaceae	Maribacter	Maribacter cobaltidurans	NPA	defense_system-PF	171	7044	0.024276
1.17878e+06	patric	isolated deep sea sediment depth south atlantic ocean sediment deep sea sediment	Bacteroidota	Bacteroidia	Flavobacteriales	Flavobacteriaceae	Maribacter	Maribacter cobaltidurans	NPA	plasmid-PF	15	7044	0.00212947
1.17878e+06	patric	isolated deep sea sediment depth south atlantic ocean sediment deep sea sediment	Bacteroidota	Bacteroidia	Flavobacteriales	Flavobacteriaceae	Maribacter	Maribacter cobaltidurans	NPA	prophage-PF	45	7044	0.00638842
1.17878e+06	patric	isolated deep sea sediment depth south atlantic ocean sediment deep sea sediment	Bacteroidota	Bacteroidia	Flavobacteriales	Flavobacteriaceae	Maribacter	Maribacter cobaltidurans	NPA	transposon-PF	95	7044	0.0134867
1.17883e+06	patric	intertidal sand yellow sea	Bacteroidota	Bacteroidia	Flavobacteriales	Flavobacteriaceae	Arenitalea	Arenitalea lutea	NPA	defense_system-PF	134	5260	0.0254753
1.17883e+06	patric	intertidal sand yellow sea	Bacteroidota	Bacteroidia	Flavobacteriales	Flavobacteriaceae	Arenitalea	Arenitalea lutea	NPA	plasmid-PF	4	5260	0.000760456
1.17883e+06	patric	intertidal sand yellow sea	Bacteroidota	Bacteroidia	Flavobacteriales	Flavobacteriaceae	Arenitalea	Arenitalea lutea	NPA	prophage-PF	19	5260	0.00361217
1.17883e+06	patric	intertidal sand yellow sea	Bacteroidota	Bacteroidia	Flavobacteriales	Flavobacteriaceae	Arenitalea	Arenitalea lutea	NPA	transposon-PF	1	5260	0.000190114
1.18173e+06	patric	human homo sapiens urinary tract	Proteobacteria	Gammaproteobacteria	Enterobacterales	Enterobacteriaceae	Escherichia	Escherichia coli	NPA	defense_system-PF	234	8440	0.0277251
1.18173e+06	patric	human homo sapiens urinary tract	Proteobacteria	Gammaproteobacteria	Enterobacterales	Enterobacteriaceae	Escherichia	Escherichia coli	NPA	plasmid-PF	46	8440	0.00545024
1.18173e+06	patric	human homo sapiens urinary tract	Proteobacteria	Gammaproteobacteria	Enterobacterales	Enterobacteriaceae	Escherichia	Escherichia coli	NPA	prophage-PF	122	8440	0.014455
1.18173e+06	patric	human homo sapiens urinary tract	Proteobacteria	Gammaproteobacteria	Enterobacterales	Enterobacteriaceae	Escherichia	Escherichia coli	NPA	transposon-PF	58	8440	0.00687204
1.18174e+06	patric	human homo sapiens urinary tract	Proteobacteria	Gammaproteobacteria	Enterobacterales	Enterobacteriaceae	Escherichia	Escherichia coli	NPA	defense_system-PF	244	8688	0.0280847
1.18174e+06	patric	human homo sapiens urinary tract	Proteobacteria	Gammaproteobacteria	Enterobacterales	Enterobacteriaceae	Escherichia	Escherichia coli	NPA	plasmid-PF	56	8688	0.00644567
1.18174e+06	patric	human homo sapiens urinary tract	Proteobacteria	Gammaproteobacteria	Enterobacterales	Enterobacteriaceae	Escherichia	Escherichia coli	NPA	prophage-PF	131	8688	0.0150783
1.18174e+06	patric	human homo sapiens urinary tract	Proteobacteria	Gammaproteobacteria	Enterobacterales	Enterobacteriaceae	Escherichia	Escherichia coli	NPA	transposon-PF	47	8688	0.00540976
1.18174e+06	patric	human homo sapiens urinary tract	Proteobacteria	Gammaproteobacteria	Enterobacterales	Enterobacteriaceae	Escherichia	Escherichia coli	NPA	defense_system-PF	192	7981	0.0240571
1.18174e+06	patric	human homo sapiens urinary tract	Proteobacteria	Gammaproteobacteria	Enterobacterales	Enterobacteriaceae	Escherichia	Escherichia coli	NPA	plasmid-PF	18	7981	0.00225536
1.18174e+06	patric	human homo sapiens urinary tract	Proteobacteria	Gammaproteobacteria	Enterobacterales	Enterobacteriaceae	Escherichia	Escherichia coli	NPA	prophage-PF	81	7981	0.0101491
1.18174e+06	patric	human homo sapiens urinary tract	Proteobacteria	Gammaproteobacteria	Enterobacterales	Enterobacteriaceae	Escherichia	Escherichia coli	NPA	transposon-PF	29	7981	0.00363363
1.18177e+06	patric	human homo sapiens urinary tract	Proteobacteria	Gammaproteobacteria	Enterobacterales	Enterobacteriaceae	Escherichia	Escherichia coli	NPA	defense_system-PF	230	8560	0.0268692
1.18177e+06	patric	human homo sapiens urinary tract	Proteobacteria	Gammaproteobacteria	Enterobacterales	Enterobacteriaceae	Escherichia	Escherichia coli	NPA	plasmid-PF	46	8560	0.00537383
1.18177e+06	patric	human homo sapiens urinary tract	Proteobacteria	Gammaproteobacteria	Enterobacterales	Enterobacteriaceae	Escherichia	Escherichia coli	NPA	prophage-PF	121	8560	0.0141355
1.18177e+06	patric	human homo sapiens urinary tract	Proteobacteria	Gammaproteobacteria	Enterobacterales	Enterobacteriaceae	Escherichia	Escherichia coli	NPA	transposon-PF	31	8560	0.0036215
1.18178e+06	patric	human homo sapiens faecal	Proteobacteria	Gammaproteobacteria	Enterobacterales	Enterobacteriaceae	Escherichia	Escherichia coli	NPA	defense_system-PF	221	8243	0.0268106
1.18178e+06	patric	human homo sapiens faecal	Proteobacteria	Gammaproteobacteria	Enterobacterales	Enterobacteriaceae	Escherichia	Escherichia coli	NPA	plasmid-PF	42	8243	0.00509523
1.18178e+06	patric	human homo sapiens faecal	Proteobacteria	Gammaproteobacteria	Enterobacterales	Enterobacteriaceae	Escherichia	Escherichia coli	NPA	prophage-PF	135	8243	0.0163775
1.18178e+06	patric	human homo sapiens faecal	Proteobacteria	Gammaproteobacteria	Enterobacterales	Enterobacteriaceae	Escherichia	Escherichia coli	NPA	transposon-PF	93	8243	0.0112823
1.18265e+06	patric	human homo sapiens faecal	Proteobacteria	Gammaproteobacteria	Enterobacterales	Enterobacteriaceae	Escherichia	Escherichia coli	NPA	defense_system-PF	225	8124	0.0276957
1.18265e+06	patric	human homo sapiens faecal	Proteobacteria	Gammaproteobacteria	Enterobacterales	Enterobacteriaceae	Escherichia	Escherichia coli	NPA	plasmid-PF	30	8124	0.00369276
1.18265e+06	patric	human homo sapiens faecal	Proteobacteria	Gammaproteobacteria	Enterobacterales	Enterobacteriaceae	Escherichia	Escherichia coli	NPA	prophage-PF	158	8124	0.0194485
1.18265e+06	patric	human homo sapiens faecal	Proteobacteria	Gammaproteobacteria	Enterobacterales	Enterobacteriaceae	Escherichia	Escherichia coli	NPA	transposon-PF	27	8124	0.00332349
1.18265e+06	patric	human homo sapiens faecal	Proteobacteria	Gammaproteobacteria	Enterobacterales	Enterobacteriaceae	Escherichia	Escherichia coli	NPA	defense_system-PF	244	8281	0.029465
1.18265e+06	patric	human homo sapiens faecal	Proteobacteria	Gammaproteobacteria	Enterobacterales	Enterobacteriaceae	Escherichia	Escherichia coli	NPA	plasmid-PF	36	8281	0.0043473
1.18265e+06	patric	human homo sapiens faecal	Proteobacteria	Gammaproteobacteria	Enterobacterales	Enterobacteriaceae	Escherichia	Escherichia coli	NPA	prophage-PF	153	8281	0.018476
1.18265e+06	patric	human homo sapiens faecal	Proteobacteria	Gammaproteobacteria	Enterobacterales	Enterobacteriaceae	Escherichia	Escherichia coli	NPA	transposon-PF	30	8281	0.00362275
1.18266e+06	patric	human homo sapiens faecal	Proteobacteria	Gammaproteobacteria	Enterobacterales	Enterobacteriaceae	Escherichia	Escherichia coli	NPA	defense_system-PF	235	8539	0.0275208
1.18266e+06	patric	human homo sapiens faecal	Proteobacteria	Gammaproteobacteria	Enterobacterales	Enterobacteriaceae	Escherichia	Escherichia coli	NPA	plasmid-PF	57	8539	0.00667525
1.18266e+06	patric	human homo sapiens faecal	Proteobacteria	Gammaproteobacteria	Enterobacterales	Enterobacteriaceae	Escherichia	Escherichia coli	NPA	prophage-PF	165	8539	0.0193231
1.18266e+06	patric	human homo sapiens faecal	Proteobacteria	Gammaproteobacteria	Enterobacterales	Enterobacteriaceae	Escherichia	Escherichia coli	NPA	transposon-PF	122	8539	0.0142874
1.18266e+06	patric	human homo sapiens faecal	Proteobacteria	Gammaproteobacteria	Enterobacterales	Enterobacteriaceae	Escherichia	Escherichia coli	NPA	defense_system-PF	212	8285	0.0255884
1.18266e+06	patric	human homo sapiens faecal	Proteobacteria	Gammaproteobacteria	Enterobacterales	Enterobacteriaceae	Escherichia	Escherichia coli	NPA	plasmid-PF	27	8285	0.0032589
1.18266e+06	patric	human homo sapiens faecal	Proteobacteria	Gammaproteobacteria	Enterobacterales	Enterobacteriaceae	Escherichia	Escherichia coli	NPA	prophage-PF	91	8285	0.0109837
1.18266e+06	patric	human homo sapiens faecal	Proteobacteria	Gammaproteobacteria	Enterobacterales	Enterobacteriaceae	Escherichia	Escherichia coli	NPA	transposon-PF	109	8285	0.0131563
1.18266e+06	patric	human homo sapiens faecal	Proteobacteria	Gammaproteobacteria	Enterobacterales	Enterobacteriaceae	Escherichia	Escherichia coli	NPA	defense_system-PF	224	8540	0.0262295
1.18266e+06	patric	human homo sapiens faecal	Proteobacteria	Gammaproteobacteria	Enterobacterales	Enterobacteriaceae	Escherichia	Escherichia coli	NPA	plasmid-PF	45	8540	0.00526932
1.18266e+06	patric	human homo sapiens faecal	Proteobacteria	Gammaproteobacteria	Enterobacterales	Enterobacteriaceae	Escherichia	Escherichia coli	NPA	prophage-PF	144	8540	0.0168618
1.18266e+06	patric	human homo sapiens faecal	Proteobacteria	Gammaproteobacteria	Enterobacterales	Enterobacteriaceae	Escherichia	Escherichia coli	NPA	transposon-PF	69	8540	0.00807963
1.18267e+06	patric	human homo sapiens faecal	Proteobacteria	Gammaproteobacteria	Enterobacterales	Enterobacteriaceae	Escherichia	Escherichia coli	NPA	defense_system-PF	242	8698	0.0278225
1.18267e+06	patric	human homo sapiens faecal	Proteobacteria	Gammaproteobacteria	Enterobacterales	Enterobacteriaceae	Escherichia	Escherichia coli	NPA	plasmid-PF	40	8698	0.00459876
1.18267e+06	patric	human homo sapiens faecal	Proteobacteria	Gammaproteobacteria	Enterobacterales	Enterobacteriaceae	Escherichia	Escherichia coli	NPA	prophage-PF	196	8698	0.0225339
1.18267e+06	patric	human homo sapiens faecal	Proteobacteria	Gammaproteobacteria	Enterobacterales	Enterobacteriaceae	Escherichia	Escherichia coli	NPA	transposon-PF	152	8698	0.0174753
1.18267e+06	patric	human homo sapiens faecal	Proteobacteria	Gammaproteobacteria	Enterobacterales	Enterobacteriaceae	Escherichia	Escherichia coli	NPA	defense_system-PF	239	8595	0.0278069
1.18267e+06	patric	human homo sapiens faecal	Proteobacteria	Gammaproteobacteria	Enterobacterales	Enterobacteriaceae	Escherichia	Escherichia coli	NPA	plasmid-PF	53	8595	0.00616638
1.18267e+06	patric	human homo sapiens faecal	Proteobacteria	Gammaproteobacteria	Enterobacterales	Enterobacteriaceae	Escherichia	Escherichia coli	NPA	prophage-PF	158	8595	0.0183828
1.18267e+06	patric	human homo sapiens faecal	Proteobacteria	Gammaproteobacteria	Enterobacterales	Enterobacteriaceae	Escherichia	Escherichia coli	NPA	transposon-PF	38	8595	0.00442118
1.18267e+06	patric	human homo sapiens faecal	Proteobacteria	Gammaproteobacteria	Enterobacterales	Enterobacteriaceae	Escherichia	Escherichia coli	NPA	defense_system-PF	220	8320	0.0264423
1.18267e+06	patric	human homo sapiens faecal	Proteobacteria	Gammaproteobacteria	Enterobacterales	Enterobacteriaceae	Escherichia	Escherichia coli	NPA	plasmid-PF	25	8320	0.00300481
1.18267e+06	patric	human homo sapiens faecal	Proteobacteria	Gammaproteobacteria	Enterobacterales	Enterobacteriaceae	Escherichia	Escherichia coli	NPA	prophage-PF	102	8320	0.0122596
1.18267e+06	patric	human homo sapiens faecal	Proteobacteria	Gammaproteobacteria	Enterobacterales	Enterobacteriaceae	Escherichia	Escherichia coli	NPA	transposon-PF	43	8320	0.00516827
1.18268e+06	patric	human homo sapiens faecal	Proteobacteria	Gammaproteobacteria	Enterobacterales	Enterobacteriaceae	Escherichia	Escherichia coli	NPA	defense_system-PF	247	8863	0.0278687
1.18268e+06	patric	human homo sapiens faecal	Proteobacteria	Gammaproteobacteria	Enterobacterales	Enterobacteriaceae	Escherichia	Escherichia coli	NPA	plasmid-PF	67	8863	0.00755952
1.18268e+06	patric	human homo sapiens faecal	Proteobacteria	Gammaproteobacteria	Enterobacterales	Enterobacteriaceae	Escherichia	Escherichia coli	NPA	prophage-PF	262	8863	0.0295611
1.18268e+06	patric	human homo sapiens faecal	Proteobacteria	Gammaproteobacteria	Enterobacterales	Enterobacteriaceae	Escherichia	Escherichia coli	NPA	transposon-PF	105	8863	0.011847
1.18268e+06	patric	human homo sapiens faecal	Proteobacteria	Gammaproteobacteria	Enterobacterales	Enterobacteriaceae	Escherichia	Escherichia coli	NPA	defense_system-PF	226	8483	0.0266415
1.18268e+06	patric	human homo sapiens faecal	Proteobacteria	Gammaproteobacteria	Enterobacterales	Enterobacteriaceae	Escherichia	Escherichia coli	NPA	plasmid-PF	42	8483	0.00495108
1.18268e+06	patric	human homo sapiens faecal	Proteobacteria	Gammaproteobacteria	Enterobacterales	Enterobacteriaceae	Escherichia	Escherichia coli	NPA	prophage-PF	188	8483	0.022162
1.18268e+06	patric	human homo sapiens faecal	Proteobacteria	Gammaproteobacteria	Enterobacterales	Enterobacteriaceae	Escherichia	Escherichia coli	NPA	transposon-PF	29	8483	0.0034186
1.18268e+06	patric	human homo sapiens faecal	Proteobacteria	Gammaproteobacteria	Enterobacterales	Enterobacteriaceae	Escherichia	Escherichia coli	NPA	defense_system-PF	195	8200	0.0237805
1.18268e+06	patric	human homo sapiens faecal	Proteobacteria	Gammaproteobacteria	Enterobacterales	Enterobacteriaceae	Escherichia	Escherichia coli	NPA	plasmid-PF	18	8200	0.00219512
1.18268e+06	patric	human homo sapiens faecal	Proteobacteria	Gammaproteobacteria	Enterobacterales	Enterobacteriaceae	Escherichia	Escherichia coli	NPA	prophage-PF	160	8200	0.0195122
1.18268e+06	patric	human homo sapiens faecal	Proteobacteria	Gammaproteobacteria	Enterobacterales	Enterobacteriaceae	Escherichia	Escherichia coli	NPA	transposon-PF	23	8200	0.00280488
1.18269e+06	patric	human homo sapiens faecal	Proteobacteria	Gammaproteobacteria	Enterobacterales	Enterobacteriaceae	Escherichia	Escherichia coli	NPA	defense_system-PF	209	8086	0.0258471
1.18269e+06	patric	human homo sapiens faecal	Proteobacteria	Gammaproteobacteria	Enterobacterales	Enterobacteriaceae	Escherichia	Escherichia coli	NPA	plasmid-PF	37	8086	0.00457581
1.18269e+06	patric	human homo sapiens faecal	Proteobacteria	Gammaproteobacteria	Enterobacterales	Enterobacteriaceae	Escherichia	Escherichia coli	NPA	prophage-PF	44	8086	0.0054415
1.18269e+06	patric	human homo sapiens faecal	Proteobacteria	Gammaproteobacteria	Enterobacterales	Enterobacteriaceae	Escherichia	Escherichia coli	NPA	transposon-PF	97	8086	0.011996
1.18269e+06	patric	human homo sapiens faecal	Proteobacteria	Gammaproteobacteria	Enterobacterales	Enterobacteriaceae	Escherichia	Escherichia coli	NPA	defense_system-PF	201	7916	0.0253916
1.18269e+06	patric	human homo sapiens faecal	Proteobacteria	Gammaproteobacteria	Enterobacterales	Enterobacteriaceae	Escherichia	Escherichia coli	NPA	plasmid-PF	12	7916	0.00151592
1.18269e+06	patric	human homo sapiens faecal	Proteobacteria	Gammaproteobacteria	Enterobacterales	Enterobacteriaceae	Escherichia	Escherichia coli	NPA	prophage-PF	109	7916	0.0137696
1.18269e+06	patric	human homo sapiens faecal	Proteobacteria	Gammaproteobacteria	Enterobacterales	Enterobacteriaceae	Escherichia	Escherichia coli	NPA	transposon-PF	44	7916	0.00555836
1.18269e+06	patric	human homo sapiens faecal	Proteobacteria	Gammaproteobacteria	Enterobacterales	Enterobacteriaceae	Escherichia	Escherichia coli	NPA	defense_system-PF	223	8413	0.0265066
1.18269e+06	patric	human homo sapiens faecal	Proteobacteria	Gammaproteobacteria	Enterobacterales	Enterobacteriaceae	Escherichia	Escherichia coli	NPA	plasmid-PF	27	8413	0.00320932
1.18269e+06	patric	human homo sapiens faecal	Proteobacteria	Gammaproteobacteria	Enterobacterales	Enterobacteriaceae	Escherichia	Escherichia coli	NPA	prophage-PF	117	8413	0.013907
1.18269e+06	patric	human homo sapiens faecal	Proteobacteria	Gammaproteobacteria	Enterobacterales	Enterobacteriaceae	Escherichia	Escherichia coli	NPA	transposon-PF	48	8413	0.00570546
1.1827e+06	patric	human homo sapiens	Proteobacteria	Gammaproteobacteria	Enterobacterales	Enterobacteriaceae	Klebsiella	Klebsiella variicola	NPA	defense_system-PF	222	8825	0.0251558
1.1827e+06	patric	human homo sapiens	Proteobacteria	Gammaproteobacteria	Enterobacterales	Enterobacteriaceae	Klebsiella	Klebsiella variicola	NPA	plasmid-PF	13	8825	0.00147309
1.1827e+06	patric	human homo sapiens	Proteobacteria	Gammaproteobacteria	Enterobacterales	Enterobacteriaceae	Klebsiella	Klebsiella variicola	NPA	prophage-PF	65	8825	0.00736544
1.1827e+06	patric	human homo sapiens	Proteobacteria	Gammaproteobacteria	Enterobacterales	Enterobacteriaceae	Klebsiella	Klebsiella variicola	NPA	transposon-PF	46	8825	0.00521247
1.1827e+06	patric	human homo sapiens faecal	Proteobacteria	Gammaproteobacteria	Enterobacterales	Enterobacteriaceae	Escherichia	Escherichia coli	NPA	defense_system-PF	259	8770	0.0295325
1.1827e+06	patric	human homo sapiens faecal	Proteobacteria	Gammaproteobacteria	Enterobacterales	Enterobacteriaceae	Escherichia	Escherichia coli	NPA	plasmid-PF	55	8770	0.00627138
1.1827e+06	patric	human homo sapiens faecal	Proteobacteria	Gammaproteobacteria	Enterobacterales	Enterobacteriaceae	Escherichia	Escherichia coli	NPA	prophage-PF	240	8770	0.027366
1.1827e+06	patric	human homo sapiens faecal	Proteobacteria	Gammaproteobacteria	Enterobacterales	Enterobacteriaceae	Escherichia	Escherichia coli	NPA	transposon-PF	118	8770	0.013455
1.1827e+06	patric	human homo sapiens faecal	Proteobacteria	Gammaproteobacteria	Enterobacterales	Enterobacteriaceae	Escherichia	Escherichia coli	NPA	defense_system-PF	234	8055	0.0290503
1.1827e+06	patric	human homo sapiens faecal	Proteobacteria	Gammaproteobacteria	Enterobacterales	Enterobacteriaceae	Escherichia	Escherichia coli	NPA	plasmid-PF	43	8055	0.0053383
1.1827e+06	patric	human homo sapiens faecal	Proteobacteria	Gammaproteobacteria	Enterobacterales	Enterobacteriaceae	Escherichia	Escherichia coli	NPA	prophage-PF	157	8055	0.019491
1.1827e+06	patric	human homo sapiens faecal	Proteobacteria	Gammaproteobacteria	Enterobacterales	Enterobacteriaceae	Escherichia	Escherichia coli	NPA	transposon-PF	178	8055	0.0220981
1.1827e+06	patric	human homo sapiens faecal	Proteobacteria	Gammaproteobacteria	Enterobacterales	Enterobacteriaceae	Escherichia	Escherichia coli	NPA	defense_system-PF	242	8426	0.0287206
1.1827e+06	patric	human homo sapiens faecal	Proteobacteria	Gammaproteobacteria	Enterobacterales	Enterobacteriaceae	Escherichia	Escherichia coli	NPA	plasmid-PF	60	8426	0.00712082
1.1827e+06	patric	human homo sapiens faecal	Proteobacteria	Gammaproteobacteria	Enterobacterales	Enterobacteriaceae	Escherichia	Escherichia coli	NPA	prophage-PF	150	8426	0.017802
1.1827e+06	patric	human homo sapiens faecal	Proteobacteria	Gammaproteobacteria	Enterobacterales	Enterobacteriaceae	Escherichia	Escherichia coli	NPA	transposon-PF	107	8426	0.0126988
1.1827e+06	patric	human homo sapiens faecal	Proteobacteria	Gammaproteobacteria	Enterobacterales	Enterobacteriaceae	Escherichia	Escherichia coli	NPA	defense_system-PF	255	8522	0.0299226
1.1827e+06	patric	human homo sapiens faecal	Proteobacteria	Gammaproteobacteria	Enterobacterales	Enterobacteriaceae	Escherichia	Escherichia coli	NPA	plasmid-PF	54	8522	0.00633654
1.1827e+06	patric	human homo sapiens faecal	Proteobacteria	Gammaproteobacteria	Enterobacterales	Enterobacteriaceae	Escherichia	Escherichia coli	NPA	prophage-PF	186	8522	0.0218259
1.1827e+06	patric	human homo sapiens faecal	Proteobacteria	Gammaproteobacteria	Enterobacterales	Enterobacteriaceae	Escherichia	Escherichia coli	NPA	transposon-PF	121	8522	0.0141985
1.18271e+06	patric	human homo sapiens faecal	Proteobacteria	Gammaproteobacteria	Enterobacterales	Enterobacteriaceae	Escherichia	Escherichia coli	NPA	defense_system-PF	235	8537	0.0275272
1.18271e+06	patric	human homo sapiens faecal	Proteobacteria	Gammaproteobacteria	Enterobacterales	Enterobacteriaceae	Escherichia	Escherichia coli	NPA	plasmid-PF	35	8537	0.0040998
1.18271e+06	patric	human homo sapiens faecal	Proteobacteria	Gammaproteobacteria	Enterobacterales	Enterobacteriaceae	Escherichia	Escherichia coli	NPA	prophage-PF	181	8537	0.0212018
1.18271e+06	patric	human homo sapiens faecal	Proteobacteria	Gammaproteobacteria	Enterobacterales	Enterobacteriaceae	Escherichia	Escherichia coli	NPA	transposon-PF	74	8537	0.00866815
1.18272e+06	patric	human homo sapiens faecal	Proteobacteria	Gammaproteobacteria	Enterobacterales	Enterobacteriaceae	Escherichia	Escherichia coli	NPA	defense_system-PF	192	8114	0.0236628
1.18272e+06	patric	human homo sapiens faecal	Proteobacteria	Gammaproteobacteria	Enterobacterales	Enterobacteriaceae	Escherichia	Escherichia coli	NPA	plasmid-PF	13	8114	0.00160217
1.18272e+06	patric	human homo sapiens faecal	Proteobacteria	Gammaproteobacteria	Enterobacterales	Enterobacteriaceae	Escherichia	Escherichia coli	NPA	prophage-PF	125	8114	0.0154055
1.18272e+06	patric	human homo sapiens faecal	Proteobacteria	Gammaproteobacteria	Enterobacterales	Enterobacteriaceae	Escherichia	Escherichia coli	NPA	transposon-PF	27	8114	0.00332758
1.18272e+06	patric	human homo sapiens faecal	Proteobacteria	Gammaproteobacteria	Enterobacterales	Enterobacteriaceae	Escherichia	Escherichia coli	NPA	defense_system-PF	214	8542	0.0250527
1.18272e+06	patric	human homo sapiens faecal	Proteobacteria	Gammaproteobacteria	Enterobacterales	Enterobacteriaceae	Escherichia	Escherichia coli	NPA	plasmid-PF	42	8542	0.00491688
1.18272e+06	patric	human homo sapiens faecal	Proteobacteria	Gammaproteobacteria	Enterobacterales	Enterobacteriaceae	Escherichia	Escherichia coli	NPA	prophage-PF	208	8542	0.0243503
1.18272e+06	patric	human homo sapiens faecal	Proteobacteria	Gammaproteobacteria	Enterobacterales	Enterobacteriaceae	Escherichia	Escherichia coli	NPA	transposon-PF	75	8542	0.00878014
1.18273e+06	patric	human homo sapiens faecal	Proteobacteria	Gammaproteobacteria	Enterobacterales	Enterobacteriaceae	Escherichia	Escherichia coli	NPA	defense_system-PF	221	8288	0.0266651
1.18273e+06	patric	human homo sapiens faecal	Proteobacteria	Gammaproteobacteria	Enterobacterales	Enterobacteriaceae	Escherichia	Escherichia coli	NPA	plasmid-PF	24	8288	0.00289575
1.18273e+06	patric	human homo sapiens faecal	Proteobacteria	Gammaproteobacteria	Enterobacterales	Enterobacteriaceae	Escherichia	Escherichia coli	NPA	prophage-PF	104	8288	0.0125483
1.18273e+06	patric	human homo sapiens faecal	Proteobacteria	Gammaproteobacteria	Enterobacterales	Enterobacteriaceae	Escherichia	Escherichia coli	NPA	transposon-PF	64	8288	0.00772201
1.18273e+06	patric	human homo sapiens faecal	Proteobacteria	Gammaproteobacteria	Enterobacterales	Enterobacteriaceae	Escherichia	Escherichia coli	NPA	defense_system-PF	197	7987	0.0246651
1.18273e+06	patric	human homo sapiens faecal	Proteobacteria	Gammaproteobacteria	Enterobacterales	Enterobacteriaceae	Escherichia	Escherichia coli	NPA	plasmid-PF	16	7987	0.00200325
1.18273e+06	patric	human homo sapiens faecal	Proteobacteria	Gammaproteobacteria	Enterobacterales	Enterobacteriaceae	Escherichia	Escherichia coli	NPA	prophage-PF	74	7987	0.00926506
1.18273e+06	patric	human homo sapiens faecal	Proteobacteria	Gammaproteobacteria	Enterobacterales	Enterobacteriaceae	Escherichia	Escherichia coli	NPA	transposon-PF	47	7987	0.00588456
1.18273e+06	patric	human homo sapiens faecal	Proteobacteria	Gammaproteobacteria	Enterobacterales	Enterobacteriaceae	Escherichia	Escherichia coli	NPA	defense_system-PF	213	8223	0.025903
1.18273e+06	patric	human homo sapiens faecal	Proteobacteria	Gammaproteobacteria	Enterobacterales	Enterobacteriaceae	Escherichia	Escherichia coli	NPA	plasmid-PF	43	8223	0.00522923
1.18273e+06	patric	human homo sapiens faecal	Proteobacteria	Gammaproteobacteria	Enterobacterales	Enterobacteriaceae	Escherichia	Escherichia coli	NPA	prophage-PF	71	8223	0.00863432
1.18273e+06	patric	human homo sapiens faecal	Proteobacteria	Gammaproteobacteria	Enterobacterales	Enterobacteriaceae	Escherichia	Escherichia coli	NPA	transposon-PF	73	8223	0.00887754
1.18273e+06	patric	human homo sapiens faecal	Proteobacteria	Gammaproteobacteria	Enterobacterales	Enterobacteriaceae	Escherichia	Escherichia marmotae	NPA	defense_system-PF	215	7890	0.0272497
1.18273e+06	patric	human homo sapiens faecal	Proteobacteria	Gammaproteobacteria	Enterobacterales	Enterobacteriaceae	Escherichia	Escherichia marmotae	NPA	plasmid-PF	31	7890	0.00392902
1.18273e+06	patric	human homo sapiens faecal	Proteobacteria	Gammaproteobacteria	Enterobacterales	Enterobacteriaceae	Escherichia	Escherichia marmotae	NPA	prophage-PF	141	7890	0.0178707
1.18273e+06	patric	human homo sapiens faecal	Proteobacteria	Gammaproteobacteria	Enterobacterales	Enterobacteriaceae	Escherichia	Escherichia marmotae	NPA	transposon-PF	35	7890	0.00443599
1.18274e+06	patric	human homo sapiens faecal	Proteobacteria	Gammaproteobacteria	Enterobacterales	Enterobacteriaceae	Escherichia	Escherichia coli	NPA	defense_system-PF	228	8058	0.0282949
1.18274e+06	patric	human homo sapiens faecal	Proteobacteria	Gammaproteobacteria	Enterobacterales	Enterobacteriaceae	Escherichia	Escherichia coli	NPA	plasmid-PF	20	8058	0.002482
1.18274e+06	patric	human homo sapiens faecal	Proteobacteria	Gammaproteobacteria	Enterobacterales	Enterobacteriaceae	Escherichia	Escherichia coli	NPA	prophage-PF	113	8058	0.0140233
1.18274e+06	patric	human homo sapiens faecal	Proteobacteria	Gammaproteobacteria	Enterobacterales	Enterobacteriaceae	Escherichia	Escherichia coli	NPA	transposon-PF	13	8058	0.0016133
1.18274e+06	patric	human homo sapiens faecal	Proteobacteria	Gammaproteobacteria	Enterobacterales	Enterobacteriaceae	Escherichia	Escherichia coli	NPA	defense_system-PF	206	8148	0.0252823
1.18274e+06	patric	human homo sapiens faecal	Proteobacteria	Gammaproteobacteria	Enterobacterales	Enterobacteriaceae	Escherichia	Escherichia coli	NPA	plasmid-PF	24	8148	0.00294551
1.18274e+06	patric	human homo sapiens faecal	Proteobacteria	Gammaproteobacteria	Enterobacterales	Enterobacteriaceae	Escherichia	Escherichia coli	NPA	prophage-PF	94	8148	0.0115366
1.18274e+06	patric	human homo sapiens faecal	Proteobacteria	Gammaproteobacteria	Enterobacterales	Enterobacteriaceae	Escherichia	Escherichia coli	NPA	transposon-PF	106	8148	0.0130093
1.18472e+06	patric	kidney bean phaseolus vulgaris recovered root nodules common bean order know genetical differentiation among strains recruited bean symbionts root nodule cultivated environment	Proteobacteria	Alphaproteobacteria	Rhizobiales	Rhizobiaceae	Rhizobium	Rhizobium anhuiense	PA	defense_system-PF	268	11783	0.0227446
1.18472e+06	patric	kidney bean phaseolus vulgaris recovered root nodules common bean order know genetical differentiation among strains recruited bean symbionts root nodule cultivated environment	Proteobacteria	Alphaproteobacteria	Rhizobiales	Rhizobiaceae	Rhizobium	Rhizobium anhuiense	PA	plasmid-PF	44	11783	0.00373419
1.18472e+06	patric	kidney bean phaseolus vulgaris recovered root nodules common bean order know genetical differentiation among strains recruited bean symbionts root nodule cultivated environment	Proteobacteria	Alphaproteobacteria	Rhizobiales	Rhizobiaceae	Rhizobium	Rhizobium anhuiense	PA	prophage-PF	33	11783	0.00280065
1.18472e+06	patric	kidney bean phaseolus vulgaris recovered root nodules common bean order know genetical differentiation among strains recruited bean symbionts root nodule cultivated environment	Proteobacteria	Alphaproteobacteria	Rhizobiales	Rhizobiaceae	Rhizobium	Rhizobium anhuiense	PA	transposon-PF	35	11783	0.00297038
1.18472e+06	patric	kidney bean phaseolus vulgaris recovered root nodules common bean order know genetical differentiation among strains recruited bean symbionts root nodule cultivated environment	Proteobacteria	Alphaproteobacteria	Rhizobiales	Rhizobiaceae	Rhizobium	Rhizobium anhuiense	PA	defense_system-PF	249	11488	0.0216748
1.18472e+06	patric	kidney bean phaseolus vulgaris recovered root nodules common bean order know genetical differentiation among strains recruited bean symbionts root nodule cultivated environment	Proteobacteria	Alphaproteobacteria	Rhizobiales	Rhizobiaceae	Rhizobium	Rhizobium anhuiense	PA	plasmid-PF	40	11488	0.00348189
1.18472e+06	patric	kidney bean phaseolus vulgaris recovered root nodules common bean order know genetical differentiation among strains recruited bean symbionts root nodule cultivated environment	Proteobacteria	Alphaproteobacteria	Rhizobiales	Rhizobiaceae	Rhizobium	Rhizobium anhuiense	PA	prophage-PF	25	11488	0.00217618
1.18472e+06	patric	kidney bean phaseolus vulgaris recovered root nodules common bean order know genetical differentiation among strains recruited bean symbionts root nodule cultivated environment	Proteobacteria	Alphaproteobacteria	Rhizobiales	Rhizobiaceae	Rhizobium	Rhizobium anhuiense	PA	transposon-PF	41	11488	0.00356894
1.18472e+06	patric	kidney bean phaseolus vulgaris recovered root nodules common bean order know genetical differentiation among strains recruited bean symbionts root nodule cultivated environment	Proteobacteria	Alphaproteobacteria	Rhizobiales	Rhizobiaceae	Rhizobium	Rhizobium anhuiense	PA	defense_system-PF	244	11297	0.0215987
1.18472e+06	patric	kidney bean phaseolus vulgaris recovered root nodules common bean order know genetical differentiation among strains recruited bean symbionts root nodule cultivated environment	Proteobacteria	Alphaproteobacteria	Rhizobiales	Rhizobiaceae	Rhizobium	Rhizobium anhuiense	PA	plasmid-PF	34	11297	0.00300965
1.18472e+06	patric	kidney bean phaseolus vulgaris recovered root nodules common bean order know genetical differentiation among strains recruited bean symbionts root nodule cultivated environment	Proteobacteria	Alphaproteobacteria	Rhizobiales	Rhizobiaceae	Rhizobium	Rhizobium anhuiense	PA	prophage-PF	30	11297	0.00265557
1.18472e+06	patric	kidney bean phaseolus vulgaris recovered root nodules common bean order know genetical differentiation among strains recruited bean symbionts root nodule cultivated environment	Proteobacteria	Alphaproteobacteria	Rhizobiales	Rhizobiaceae	Rhizobium	Rhizobium anhuiense	PA	transposon-PF	33	11297	0.00292113
1.18472e+06	patric	kidney bean phaseolus vulgaris recovered root nodules common bean order know genetical differentiation among strains recruited bean symbionts root nodule cultivated environment	Proteobacteria	Alphaproteobacteria	Rhizobiales	Rhizobiaceae	Rhizobium	Rhizobium anhuiense	PA	defense_system-PF	264	11281	0.0234022
1.18472e+06	patric	kidney bean phaseolus vulgaris recovered root nodules common bean order know genetical differentiation among strains recruited bean symbionts root nodule cultivated environment	Proteobacteria	Alphaproteobacteria	Rhizobiales	Rhizobiaceae	Rhizobium	Rhizobium anhuiense	PA	plasmid-PF	32	11281	0.00283663
1.18472e+06	patric	kidney bean phaseolus vulgaris recovered root nodules common bean order know genetical differentiation among strains recruited bean symbionts root nodule cultivated environment	Proteobacteria	Alphaproteobacteria	Rhizobiales	Rhizobiaceae	Rhizobium	Rhizobium anhuiense	PA	prophage-PF	23	11281	0.00203883
1.18472e+06	patric	kidney bean phaseolus vulgaris recovered root nodules common bean order know genetical differentiation among strains recruited bean symbionts root nodule cultivated environment	Proteobacteria	Alphaproteobacteria	Rhizobiales	Rhizobiaceae	Rhizobium	Rhizobium anhuiense	PA	transposon-PF	21	11281	0.00186154
1.18542e+06	patric	mangrove soil	Actinobacteriota	Actinomycetia	Mycobacteriales	Micromonosporaceae	Micromonospora	Micromonospora wenchangensis	SOIL	defense_system-PF	253	10115	0.0250124
1.18542e+06	patric	mangrove soil	Actinobacteriota	Actinomycetia	Mycobacteriales	Micromonosporaceae	Micromonospora	Micromonospora wenchangensis	SOIL	prophage-PF	39	10115	0.00385566
1.18542e+06	patric	mangrove soil	Actinobacteriota	Actinomycetia	Mycobacteriales	Micromonosporaceae	Micromonospora	Micromonospora wenchangensis	SOIL	plasmid-PF	8	10115	0.000790905
1.18542e+06	patric	mangrove soil	Actinobacteriota	Actinomycetia	Mycobacteriales	Micromonosporaceae	Micromonospora	Micromonospora wenchangensis	SOIL	transposon-PF	27	10115	0.0026693
1.18542e+06	patric	human homo sapiens patient	Proteobacteria	Gammaproteobacteria	Enterobacterales	Enterobacteriaceae	Klebsiella	Klebsiella pneumoniae	NPA	defense_system-PF	204	8514	0.0239605
1.18542e+06	patric	human homo sapiens patient	Proteobacteria	Gammaproteobacteria	Enterobacterales	Enterobacteriaceae	Klebsiella	Klebsiella pneumoniae	NPA	plasmid-PF	37	8514	0.00434578
1.18542e+06	patric	human homo sapiens patient	Proteobacteria	Gammaproteobacteria	Enterobacterales	Enterobacteriaceae	Klebsiella	Klebsiella pneumoniae	NPA	prophage-PF	123	8514	0.0144468
1.18542e+06	patric	human homo sapiens patient	Proteobacteria	Gammaproteobacteria	Enterobacterales	Enterobacteriaceae	Klebsiella	Klebsiella pneumoniae	NPA	transposon-PF	55	8514	0.00645995
1.18565e+06	patric	soybean glycine soja siebold zucc isolated wild soybean roots collected china extremely broad host range legume plant genera wild soybean roots collected	Proteobacteria	Alphaproteobacteria	Rhizobiales	Rhizobiaceae	Sinorhizobium	Sinorhizobium fredii_B	PA	defense_system-PF	254	10973	0.0231477
1.18565e+06	patric	soybean glycine soja siebold zucc isolated wild soybean roots collected china extremely broad host range legume plant genera wild soybean roots collected	Proteobacteria	Alphaproteobacteria	Rhizobiales	Rhizobiaceae	Sinorhizobium	Sinorhizobium fredii_B	PA	plasmid-PF	51	10973	0.00464777
1.18565e+06	patric	soybean glycine soja siebold zucc isolated wild soybean roots collected china extremely broad host range legume plant genera wild soybean roots collected	Proteobacteria	Alphaproteobacteria	Rhizobiales	Rhizobiaceae	Sinorhizobium	Sinorhizobium fredii_B	PA	prophage-PF	33	10973	0.00300738
1.18565e+06	patric	soybean glycine soja siebold zucc isolated wild soybean roots collected china extremely broad host range legume plant genera wild soybean roots collected	Proteobacteria	Alphaproteobacteria	Rhizobiales	Rhizobiaceae	Sinorhizobium	Sinorhizobium fredii_B	PA	transposon-PF	182	10973	0.0165862
1.18566e+06	patric	cassava bacterial blight cassava manihot esculenta	Proteobacteria	Gammaproteobacteria	Xanthomonadales	Xanthomonadaceae	Xanthomonas	Xanthomonas phaseoli	PA	defense_system-PF	151	7033	0.0214702
1.18566e+06	patric	cassava bacterial blight cassava manihot esculenta	Proteobacteria	Gammaproteobacteria	Xanthomonadales	Xanthomonadaceae	Xanthomonas	Xanthomonas phaseoli	PA	plasmid-PF	15	7033	0.0021328
1.18566e+06	patric	cassava bacterial blight cassava manihot esculenta	Proteobacteria	Gammaproteobacteria	Xanthomonadales	Xanthomonadaceae	Xanthomonas	Xanthomonas phaseoli	PA	prophage-PF	17	7033	0.00241718
1.18566e+06	patric	cassava bacterial blight cassava manihot esculenta	Proteobacteria	Gammaproteobacteria	Xanthomonadales	Xanthomonadaceae	Xanthomonas	Xanthomonas phaseoli	PA	transposon-PF	12	7033	0.00170624
1.18566e+06	patric	cassava bacterial blight cassava manihot esculenta	Proteobacteria	Gammaproteobacteria	Xanthomonadales	Xanthomonadaceae	Xanthomonas	Xanthomonas phaseoli	PA	defense_system-PF	146	7071	0.0206477
1.18566e+06	patric	cassava bacterial blight cassava manihot esculenta	Proteobacteria	Gammaproteobacteria	Xanthomonadales	Xanthomonadaceae	Xanthomonas	Xanthomonas phaseoli	PA	plasmid-PF	13	7071	0.0018385
1.18566e+06	patric	cassava bacterial blight cassava manihot esculenta	Proteobacteria	Gammaproteobacteria	Xanthomonadales	Xanthomonadaceae	Xanthomonas	Xanthomonas phaseoli	PA	prophage-PF	18	7071	0.00254561
1.18566e+06	patric	cassava bacterial blight cassava manihot esculenta	Proteobacteria	Gammaproteobacteria	Xanthomonadales	Xanthomonadaceae	Xanthomonas	Xanthomonas phaseoli	PA	transposon-PF	11	7071	0.00155565
1.18566e+06	patric	cassava bacterial blight cassava manihot esculenta	Proteobacteria	Gammaproteobacteria	Xanthomonadales	Xanthomonadaceae	Xanthomonas	Xanthomonas phaseoli	PA	defense_system-PF	147	6987	0.0210391
1.18566e+06	patric	cassava bacterial blight cassava manihot esculenta	Proteobacteria	Gammaproteobacteria	Xanthomonadales	Xanthomonadaceae	Xanthomonas	Xanthomonas phaseoli	PA	plasmid-PF	21	6987	0.00300558
1.18566e+06	patric	cassava bacterial blight cassava manihot esculenta	Proteobacteria	Gammaproteobacteria	Xanthomonadales	Xanthomonadaceae	Xanthomonas	Xanthomonas phaseoli	PA	prophage-PF	15	6987	0.00214684
1.18566e+06	patric	cassava bacterial blight cassava manihot esculenta	Proteobacteria	Gammaproteobacteria	Xanthomonadales	Xanthomonadaceae	Xanthomonas	Xanthomonas phaseoli	PA	transposon-PF	11	6987	0.00157435
1.18566e+06	patric	cassava bacterial blight cassava manihot esculenta	Proteobacteria	Gammaproteobacteria	Xanthomonadales	Xanthomonadaceae	Xanthomonas	Xanthomonas phaseoli	PA	defense_system-PF	145	7078	0.020486
1.18566e+06	patric	cassava bacterial blight cassava manihot esculenta	Proteobacteria	Gammaproteobacteria	Xanthomonadales	Xanthomonadaceae	Xanthomonas	Xanthomonas phaseoli	PA	plasmid-PF	15	7078	0.00211924
1.18566e+06	patric	cassava bacterial blight cassava manihot esculenta	Proteobacteria	Gammaproteobacteria	Xanthomonadales	Xanthomonadaceae	Xanthomonas	Xanthomonas phaseoli	PA	prophage-PF	39	7078	0.00551003
1.18566e+06	patric	cassava bacterial blight cassava manihot esculenta	Proteobacteria	Gammaproteobacteria	Xanthomonadales	Xanthomonadaceae	Xanthomonas	Xanthomonas phaseoli	PA	transposon-PF	18	7078	0.00254309
1.18569e+06	patric	cassava bacterial blight cassava manihot esculenta	Proteobacteria	Gammaproteobacteria	Xanthomonadales	Xanthomonadaceae	Xanthomonas	Xanthomonas phaseoli	PA	defense_system-PF	146	7121	0.0205027
1.18569e+06	patric	cassava bacterial blight cassava manihot esculenta	Proteobacteria	Gammaproteobacteria	Xanthomonadales	Xanthomonadaceae	Xanthomonas	Xanthomonas phaseoli	PA	plasmid-PF	22	7121	0.00308945
1.18569e+06	patric	cassava bacterial blight cassava manihot esculenta	Proteobacteria	Gammaproteobacteria	Xanthomonadales	Xanthomonadaceae	Xanthomonas	Xanthomonas phaseoli	PA	prophage-PF	39	7121	0.00547676
[truncated: 153,661 more rows]
