# Supplementary material for: Plasmids, prophages, and defense systems are depleted from plant microbiota genomes
Source: Genome Biol. 2025 Jun 11;26:163. doi: 10.1186/s13059-025-03641-3 (PMC12153167; doi:10.1186/s13059-025-03641-3)
Supplement: Supplementary file 2 — Additional file 2: Table S2: Metadata for 6,073 metagenomes. [file 13059_2025_3641_MOESM2_ESM.xlsx]

## Sheet: supplementary table 2 - metagen
meta_id	Study_Name	Genome_Name-Sample_Name	Ecosystem	Ecosystem_Category	Ecosystem_Type	Ecosystem_Subtype	habitat_cluster	pf_category	num_pfam	total_pfam	norm
3300028394	Freshwater microbial communities from northern lakes of Canada to study carbon cycling	Freshwater microbial communities from Lake Montjoie, Canada to study carbon cycling - M_130628_MF_MetaG (v2) (version 2)	Environmental	Aquatic	Freshwater	Lake	Lake	transposon	2302	735994	0.00312774
3300028394	Freshwater microbial communities from northern lakes of Canada to study carbon cycling	Freshwater microbial communities from Lake Montjoie, Canada to study carbon cycling - M_130628_MF_MetaG (v2) (version 2)	Environmental	Aquatic	Freshwater	Lake	Lake	plasmid	535	735994	0.000726908
3300028394	Freshwater microbial communities from northern lakes of Canada to study carbon cycling	Freshwater microbial communities from Lake Montjoie, Canada to study carbon cycling - M_130628_MF_MetaG (v2) (version 2)	Environmental	Aquatic	Freshwater	Lake	Lake	defense	24051	735994	0.0326783
3300028394	Freshwater microbial communities from northern lakes of Canada to study carbon cycling	Freshwater microbial communities from Lake Montjoie, Canada to study carbon cycling - M_130628_MF_MetaG (v2) (version 2)	Environmental	Aquatic	Freshwater	Lake	Lake	prophage	8434	735994	0.0114593
3300024933	Freshwater sediment methanotrophic microbial communities from Lake Washington under simulated oxygen tension	Freshwater sediment methanotrophic microbial communities from Lake Washington under simulated oxygen tension - Sediment Metagenome 117_HOW13 (SPAdes)	Environmental	Aquatic	Freshwater	Lake	Lake	transposon	316	82481	0.00383118
3300024933	Freshwater sediment methanotrophic microbial communities from Lake Washington under simulated oxygen tension	Freshwater sediment methanotrophic microbial communities from Lake Washington under simulated oxygen tension - Sediment Metagenome 117_HOW13 (SPAdes)	Environmental	Aquatic	Freshwater	Lake	Lake	plasmid	145	82481	0.00175798
3300024933	Freshwater sediment methanotrophic microbial communities from Lake Washington under simulated oxygen tension	Freshwater sediment methanotrophic microbial communities from Lake Washington under simulated oxygen tension - Sediment Metagenome 117_HOW13 (SPAdes)	Environmental	Aquatic	Freshwater	Lake	Lake	defense	2132	82481	0.0258484
3300024933	Freshwater sediment methanotrophic microbial communities from Lake Washington under simulated oxygen tension	Freshwater sediment methanotrophic microbial communities from Lake Washington under simulated oxygen tension - Sediment Metagenome 117_HOW13 (SPAdes)	Environmental	Aquatic	Freshwater	Lake	Lake	prophage	539	82481	0.00653484
3300020535	Freshwater microbial communities from Lake Mendota and Trout Bog Lake, Wisconsin, USA	Freshwater microbial communities from Lake Mendota, WI - 25JUL2011 deep hole epilimnion (SPAdes)	Environmental	Aquatic	Freshwater	Lake	Lake	transposon	577	156759	0.00368081
3300020535	Freshwater microbial communities from Lake Mendota and Trout Bog Lake, Wisconsin, USA	Freshwater microbial communities from Lake Mendota, WI - 25JUL2011 deep hole epilimnion (SPAdes)	Environmental	Aquatic	Freshwater	Lake	Lake	plasmid	44	156759	0.000280686
3300020535	Freshwater microbial communities from Lake Mendota and Trout Bog Lake, Wisconsin, USA	Freshwater microbial communities from Lake Mendota, WI - 25JUL2011 deep hole epilimnion (SPAdes)	Environmental	Aquatic	Freshwater	Lake	Lake	defense	4055	156759	0.0258677
3300020535	Freshwater microbial communities from Lake Mendota and Trout Bog Lake, Wisconsin, USA	Freshwater microbial communities from Lake Mendota, WI - 25JUL2011 deep hole epilimnion (SPAdes)	Environmental	Aquatic	Freshwater	Lake	Lake	prophage	675	156759	0.00430597
3300025391	Freshwater microbial communities from Crystal Bog lake, Wisconsin, USA	Freshwater microbial communities from Crystal Bog, Wisconsin, USA - CBE08Jun09 (SPAdes) (version 2)	Environmental	Aquatic	Freshwater	Lake	Lake	transposon	594	128490	0.00462293
3300025391	Freshwater microbial communities from Crystal Bog lake, Wisconsin, USA	Freshwater microbial communities from Crystal Bog, Wisconsin, USA - CBE08Jun09 (SPAdes) (version 2)	Environmental	Aquatic	Freshwater	Lake	Lake	plasmid	170	128490	0.00132306
3300025391	Freshwater microbial communities from Crystal Bog lake, Wisconsin, USA	Freshwater microbial communities from Crystal Bog, Wisconsin, USA - CBE08Jun09 (SPAdes) (version 2)	Environmental	Aquatic	Freshwater	Lake	Lake	defense	3966	128490	0.0308662
3300025391	Freshwater microbial communities from Crystal Bog lake, Wisconsin, USA	Freshwater microbial communities from Crystal Bog, Wisconsin, USA - CBE08Jun09 (SPAdes) (version 2)	Environmental	Aquatic	Freshwater	Lake	Lake	prophage	1357	128490	0.0105611
3300022179	Freshwater lake microbial communities from the Great Lakes, USA, analyzing microbial food webs and carbon cycling	Freshwater viral communities from Lake Michigan, USA - Fa13.VD.MLB.D.N	Environmental	Aquatic	Freshwater	Lake	Lake	transposon	180	95148	0.00189179
3300022179	Freshwater lake microbial communities from the Great Lakes, USA, analyzing microbial food webs and carbon cycling	Freshwater viral communities from Lake Michigan, USA - Fa13.VD.MLB.D.N	Environmental	Aquatic	Freshwater	Lake	Lake	plasmid	926	95148	0.00973221
3300022179	Freshwater lake microbial communities from the Great Lakes, USA, analyzing microbial food webs and carbon cycling	Freshwater viral communities from Lake Michigan, USA - Fa13.VD.MLB.D.N	Environmental	Aquatic	Freshwater	Lake	Lake	defense	8274	95148	0.0869593
3300022179	Freshwater lake microbial communities from the Great Lakes, USA, analyzing microbial food webs and carbon cycling	Freshwater viral communities from Lake Michigan, USA - Fa13.VD.MLB.D.N	Environmental	Aquatic	Freshwater	Lake	Lake	prophage	12423	95148	0.130565
3300020541	Freshwater microbial communities from Lake Mendota and Trout Bog Lake, Wisconsin, USA	Freshwater microbial communities from Lake Mendota, WI - 26AUG2009 deep hole epilimnion (SPAdes)	Environmental	Aquatic	Freshwater	Lake	Lake	transposon	1994	136000	0.0146618
3300020541	Freshwater microbial communities from Lake Mendota and Trout Bog Lake, Wisconsin, USA	Freshwater microbial communities from Lake Mendota, WI - 26AUG2009 deep hole epilimnion (SPAdes)	Environmental	Aquatic	Freshwater	Lake	Lake	plasmid	96	136000	0.000705882
3300020541	Freshwater microbial communities from Lake Mendota and Trout Bog Lake, Wisconsin, USA	Freshwater microbial communities from Lake Mendota, WI - 26AUG2009 deep hole epilimnion (SPAdes)	Environmental	Aquatic	Freshwater	Lake	Lake	defense	5344	136000	0.0392941
3300020541	Freshwater microbial communities from Lake Mendota and Trout Bog Lake, Wisconsin, USA	Freshwater microbial communities from Lake Mendota, WI - 26AUG2009 deep hole epilimnion (SPAdes)	Environmental	Aquatic	Freshwater	Lake	Lake	prophage	1085	136000	0.00797794
3300021072	Anoxic zone freshwater microbial communities from boreal shield lakes in IISD Experimental Lakes Area, Ontario, Canada	Anoxic zone freshwater microbial communities from boreal shield lake in IISD Experimental Lakes Area, Ontario, Canada - Sep2016-L442-15m	Environmental	Aquatic	Freshwater	Lake	Lake	transposon	10764	862428	0.012481
3300021072	Anoxic zone freshwater microbial communities from boreal shield lakes in IISD Experimental Lakes Area, Ontario, Canada	Anoxic zone freshwater microbial communities from boreal shield lake in IISD Experimental Lakes Area, Ontario, Canada - Sep2016-L442-15m	Environmental	Aquatic	Freshwater	Lake	Lake	plasmid	803	862428	0.000931092
3300021072	Anoxic zone freshwater microbial communities from boreal shield lakes in IISD Experimental Lakes Area, Ontario, Canada	Anoxic zone freshwater microbial communities from boreal shield lake in IISD Experimental Lakes Area, Ontario, Canada - Sep2016-L442-15m	Environmental	Aquatic	Freshwater	Lake	Lake	defense	34352	862428	0.0398317
3300021072	Anoxic zone freshwater microbial communities from boreal shield lakes in IISD Experimental Lakes Area, Ontario, Canada	Anoxic zone freshwater microbial communities from boreal shield lake in IISD Experimental Lakes Area, Ontario, Canada - Sep2016-L442-15m	Environmental	Aquatic	Freshwater	Lake	Lake	prophage	5427	862428	0.0062927
3300025773	Freshwater microbial communities from Crystal Bog lake, Wisconsin, USA	Freshwater microbial communities from Crystal Bog, Wisconsin, USA - CBE29May09 (SPAdes)	Environmental	Aquatic	Freshwater	Lake	Lake	transposon	452	72356	0.00624689
3300025773	Freshwater microbial communities from Crystal Bog lake, Wisconsin, USA	Freshwater microbial communities from Crystal Bog, Wisconsin, USA - CBE29May09 (SPAdes)	Environmental	Aquatic	Freshwater	Lake	Lake	plasmid	100	72356	0.00138206
3300025773	Freshwater microbial communities from Crystal Bog lake, Wisconsin, USA	Freshwater microbial communities from Crystal Bog, Wisconsin, USA - CBE29May09 (SPAdes)	Environmental	Aquatic	Freshwater	Lake	Lake	defense	2506	72356	0.0346343
3300025773	Freshwater microbial communities from Crystal Bog lake, Wisconsin, USA	Freshwater microbial communities from Crystal Bog, Wisconsin, USA - CBE29May09 (SPAdes)	Environmental	Aquatic	Freshwater	Lake	Lake	prophage	1311	72356	0.0181187
3300021125	Freshwater microbial communities from Lake Mendota and Trout Bog Lake, Wisconsin, USA	Freshwater microbial communities from Trout Bog Lake, WI - 11AUG2009 epilimnion	Environmental	Aquatic	Freshwater	Lake	Lake	transposon	1027	76363	0.0134489
3300021125	Freshwater microbial communities from Lake Mendota and Trout Bog Lake, Wisconsin, USA	Freshwater microbial communities from Trout Bog Lake, WI - 11AUG2009 epilimnion	Environmental	Aquatic	Freshwater	Lake	Lake	plasmid	167	76363	0.00218692
3300021125	Freshwater microbial communities from Lake Mendota and Trout Bog Lake, Wisconsin, USA	Freshwater microbial communities from Trout Bog Lake, WI - 11AUG2009 epilimnion	Environmental	Aquatic	Freshwater	Lake	Lake	defense	2627	76363	0.0344015
3300021125	Freshwater microbial communities from Lake Mendota and Trout Bog Lake, Wisconsin, USA	Freshwater microbial communities from Trout Bog Lake, WI - 11AUG2009 epilimnion	Environmental	Aquatic	Freshwater	Lake	Lake	prophage	1035	76363	0.0135537
3300020683	Freshwater microbial communities from Lake Mendota and Trout Bog Lake, Wisconsin, USA	Freshwater microbial communities from Trout Bog Lake, WI - 08JUL2008 hypolimnion	Environmental	Aquatic	Freshwater	Lake	Lake	transposon	694	69199	0.010029
3300020683	Freshwater microbial communities from Lake Mendota and Trout Bog Lake, Wisconsin, USA	Freshwater microbial communities from Trout Bog Lake, WI - 08JUL2008 hypolimnion	Environmental	Aquatic	Freshwater	Lake	Lake	plasmid	88	69199	0.00127169
3300020683	Freshwater microbial communities from Lake Mendota and Trout Bog Lake, Wisconsin, USA	Freshwater microbial communities from Trout Bog Lake, WI - 08JUL2008 hypolimnion	Environmental	Aquatic	Freshwater	Lake	Lake	defense	2344	69199	0.0338733
3300020683	Freshwater microbial communities from Lake Mendota and Trout Bog Lake, Wisconsin, USA	Freshwater microbial communities from Trout Bog Lake, WI - 08JUL2008 hypolimnion	Environmental	Aquatic	Freshwater	Lake	Lake	prophage	624	69199	0.00901747
3300020540	Freshwater microbial communities from Lake Mendota and Trout Bog Lake, Wisconsin, USA	Freshwater microbial communities from Lake Mendota, WI - 13JUN2011 deep hole epilimnion (SPAdes)	Environmental	Aquatic	Freshwater	Lake	Lake	transposon	428	155935	0.00274473
3300020540	Freshwater microbial communities from Lake Mendota and Trout Bog Lake, Wisconsin, USA	Freshwater microbial communities from Lake Mendota, WI - 13JUN2011 deep hole epilimnion (SPAdes)	Environmental	Aquatic	Freshwater	Lake	Lake	plasmid	41	155935	0.00026293
3300020540	Freshwater microbial communities from Lake Mendota and Trout Bog Lake, Wisconsin, USA	Freshwater microbial communities from Lake Mendota, WI - 13JUN2011 deep hole epilimnion (SPAdes)	Environmental	Aquatic	Freshwater	Lake	Lake	defense	3825	155935	0.0245295
3300020540	Freshwater microbial communities from Lake Mendota and Trout Bog Lake, Wisconsin, USA	Freshwater microbial communities from Lake Mendota, WI - 13JUN2011 deep hole epilimnion (SPAdes)	Environmental	Aquatic	Freshwater	Lake	Lake	prophage	615	155935	0.00394395
3300025328	Freshwater microbial communities from Crystal Bog lake, Wisconsin, USA	Freshwater microbial communities from Crystal Bog, Wisconsin, USA - CBE27Jul07 (SPAdes)	Environmental	Aquatic	Freshwater	Lake	Lake	transposon	93	16507	0.00563397
3300025328	Freshwater microbial communities from Crystal Bog lake, Wisconsin, USA	Freshwater microbial communities from Crystal Bog, Wisconsin, USA - CBE27Jul07 (SPAdes)	Environmental	Aquatic	Freshwater	Lake	Lake	plasmid	25	16507	0.00151451
3300025328	Freshwater microbial communities from Crystal Bog lake, Wisconsin, USA	Freshwater microbial communities from Crystal Bog, Wisconsin, USA - CBE27Jul07 (SPAdes)	Environmental	Aquatic	Freshwater	Lake	Lake	defense	470	16507	0.0284728
3300025328	Freshwater microbial communities from Crystal Bog lake, Wisconsin, USA	Freshwater microbial communities from Crystal Bog, Wisconsin, USA - CBE27Jul07 (SPAdes)	Environmental	Aquatic	Freshwater	Lake	Lake	prophage	216	16507	0.0130854
3300025390	Freshwater microbial communities from Crystal Bog lake, Wisconsin, USA	Freshwater microbial communities from Crystal Bog, Wisconsin, USA - CBH04Jul08 (SPAdes) (version 2)	Environmental	Aquatic	Freshwater	Lake	Lake	transposon	1624	143855	0.0112891
3300025390	Freshwater microbial communities from Crystal Bog lake, Wisconsin, USA	Freshwater microbial communities from Crystal Bog, Wisconsin, USA - CBH04Jul08 (SPAdes) (version 2)	Environmental	Aquatic	Freshwater	Lake	Lake	plasmid	263	143855	0.00182823
3300025390	Freshwater microbial communities from Crystal Bog lake, Wisconsin, USA	Freshwater microbial communities from Crystal Bog, Wisconsin, USA - CBH04Jul08 (SPAdes) (version 2)	Environmental	Aquatic	Freshwater	Lake	Lake	defense	5716	143855	0.0397345
3300025390	Freshwater microbial communities from Crystal Bog lake, Wisconsin, USA	Freshwater microbial communities from Crystal Bog, Wisconsin, USA - CBH04Jul08 (SPAdes) (version 2)	Environmental	Aquatic	Freshwater	Lake	Lake	prophage	1666	143855	0.0115811
3300021117	Freshwater microbial communities from Lake Mendota and Trout Bog Lake, Wisconsin, USA	Freshwater microbial communities from Trout Bog Lake, WI - 21JUL2009 epilimnion	Environmental	Aquatic	Freshwater	Lake	Lake	transposon	478	41751	0.0114488
3300021117	Freshwater microbial communities from Lake Mendota and Trout Bog Lake, Wisconsin, USA	Freshwater microbial communities from Trout Bog Lake, WI - 21JUL2009 epilimnion	Environmental	Aquatic	Freshwater	Lake	Lake	plasmid	101	41751	0.0024191
3300021117	Freshwater microbial communities from Lake Mendota and Trout Bog Lake, Wisconsin, USA	Freshwater microbial communities from Trout Bog Lake, WI - 21JUL2009 epilimnion	Environmental	Aquatic	Freshwater	Lake	Lake	defense	1262	41751	0.0302268
3300021117	Freshwater microbial communities from Lake Mendota and Trout Bog Lake, Wisconsin, USA	Freshwater microbial communities from Trout Bog Lake, WI - 21JUL2009 epilimnion	Environmental	Aquatic	Freshwater	Lake	Lake	prophage	291	41751	0.00696989
3300019093	Freshwater microbial communities from oligotrophic, dystrophic, and eutrophic lakes in Wisonsin, USA	Oligotrophic lake water microbial communities from Sparkling Lake, Wisconsin, USA - SP09_SKY_43	Environmental	Aquatic	Freshwater	Lake	Lake	transposon	4252	1207848	0.00352031
3300019093	Freshwater microbial communities from oligotrophic, dystrophic, and eutrophic lakes in Wisonsin, USA	Oligotrophic lake water microbial communities from Sparkling Lake, Wisconsin, USA - SP09_SKY_43	Environmental	Aquatic	Freshwater	Lake	Lake	plasmid	1226	1207848	0.00101503
3300019093	Freshwater microbial communities from oligotrophic, dystrophic, and eutrophic lakes in Wisonsin, USA	Oligotrophic lake water microbial communities from Sparkling Lake, Wisconsin, USA - SP09_SKY_43	Environmental	Aquatic	Freshwater	Lake	Lake	defense	31456	1207848	0.026043
3300019093	Freshwater microbial communities from oligotrophic, dystrophic, and eutrophic lakes in Wisonsin, USA	Oligotrophic lake water microbial communities from Sparkling Lake, Wisconsin, USA - SP09_SKY_43	Environmental	Aquatic	Freshwater	Lake	Lake	prophage	7597	1207848	0.0062897
3300027644	Freshwater lake microbial communities from the Great Lakes, USA, analyzing microbial food webs and carbon cycling	Freshwater lake microbial communities from Lake Michigan, USA - Fa13.BD.MM15.SN (SPAdes) (version 2)	Environmental	Aquatic	Freshwater	Lake	Lake	transposon	1327	500789	0.00264982
3300027644	Freshwater lake microbial communities from the Great Lakes, USA, analyzing microbial food webs and carbon cycling	Freshwater lake microbial communities from Lake Michigan, USA - Fa13.BD.MM15.SN (SPAdes) (version 2)	Environmental	Aquatic	Freshwater	Lake	Lake	plasmid	434	500789	0.000866632
3300027644	Freshwater lake microbial communities from the Great Lakes, USA, analyzing microbial food webs and carbon cycling	Freshwater lake microbial communities from Lake Michigan, USA - Fa13.BD.MM15.SN (SPAdes) (version 2)	Environmental	Aquatic	Freshwater	Lake	Lake	defense	13554	500789	0.0270653
3300027644	Freshwater lake microbial communities from the Great Lakes, USA, analyzing microbial food webs and carbon cycling	Freshwater lake microbial communities from Lake Michigan, USA - Fa13.BD.MM15.SN (SPAdes) (version 2)	Environmental	Aquatic	Freshwater	Lake	Lake	prophage	4144	500789	0.00827494
3300027763	Freshwater microbial communities from northern lakes of Canada to study carbon cycling	Freshwater microbial communities from Lake Simoncouche, Canada to study carbon cycling - S_140625_EF_MetaG (SPAdes) (version 2)	Environmental	Aquatic	Freshwater	Lake	Lake	transposon	2822	856576	0.00329451
3300027763	Freshwater microbial communities from northern lakes of Canada to study carbon cycling	Freshwater microbial communities from Lake Simoncouche, Canada to study carbon cycling - S_140625_EF_MetaG (SPAdes) (version 2)	Environmental	Aquatic	Freshwater	Lake	Lake	plasmid	503	856576	0.000587222
3300027763	Freshwater microbial communities from northern lakes of Canada to study carbon cycling	Freshwater microbial communities from Lake Simoncouche, Canada to study carbon cycling - S_140625_EF_MetaG (SPAdes) (version 2)	Environmental	Aquatic	Freshwater	Lake	Lake	defense	29259	856576	0.0341581
3300027763	Freshwater microbial communities from northern lakes of Canada to study carbon cycling	Freshwater microbial communities from Lake Simoncouche, Canada to study carbon cycling - S_140625_EF_MetaG (SPAdes) (version 2)	Environmental	Aquatic	Freshwater	Lake	Lake	prophage	8460	856576	0.00987653
3300025307	Bacterial and archaeal communities from various locations to study Microbial Dark Matter (Phase II)	Freshwater microbial communities from Powell Lake, British Columbia, Canada to study Microbial Dark Matter (Phase II) - PL_2010_150m (SPAdes) (version 3)	Environmental	Aquatic	Freshwater	Lake	Lake	transposon	6780	572859	0.0118354
3300025307	Bacterial and archaeal communities from various locations to study Microbial Dark Matter (Phase II)	Freshwater microbial communities from Powell Lake, British Columbia, Canada to study Microbial Dark Matter (Phase II) - PL_2010_150m (SPAdes) (version 3)	Environmental	Aquatic	Freshwater	Lake	Lake	plasmid	586	572859	0.00102294
3300025307	Bacterial and archaeal communities from various locations to study Microbial Dark Matter (Phase II)	Freshwater microbial communities from Powell Lake, British Columbia, Canada to study Microbial Dark Matter (Phase II) - PL_2010_150m (SPAdes) (version 3)	Environmental	Aquatic	Freshwater	Lake	Lake	defense	23626	572859	0.0412423
3300025307	Bacterial and archaeal communities from various locations to study Microbial Dark Matter (Phase II)	Freshwater microbial communities from Powell Lake, British Columbia, Canada to study Microbial Dark Matter (Phase II) - PL_2010_150m (SPAdes) (version 3)	Environmental	Aquatic	Freshwater	Lake	Lake	prophage	4428	572859	0.00772965
3300020723	Freshwater microbial communities from Lake Mendota and Trout Bog Lake, Wisconsin, USA	Freshwater microbial communities from Trout Bog Lake, WI - 23JUN2009 hypolimnion	Environmental	Aquatic	Freshwater	Lake	Lake	transposon	1700	151064	0.0112535
3300020723	Freshwater microbial communities from Lake Mendota and Trout Bog Lake, Wisconsin, USA	Freshwater microbial communities from Trout Bog Lake, WI - 23JUN2009 hypolimnion	Environmental	Aquatic	Freshwater	Lake	Lake	plasmid	349	151064	0.00231028
3300020723	Freshwater microbial communities from Lake Mendota and Trout Bog Lake, Wisconsin, USA	Freshwater microbial communities from Trout Bog Lake, WI - 23JUN2009 hypolimnion	Environmental	Aquatic	Freshwater	Lake	Lake	defense	5749	151064	0.0380567
3300020723	Freshwater microbial communities from Lake Mendota and Trout Bog Lake, Wisconsin, USA	Freshwater microbial communities from Trout Bog Lake, WI - 23JUN2009 hypolimnion	Environmental	Aquatic	Freshwater	Lake	Lake	prophage	2055	151064	0.0136035
3300027885	Freshwater lake sediment microbial communities from the University of Notre Dame, USA, of lakes that contribute to methane emissions	Freshwater lake sediment microbial communities from the University of Notre Dame, USA, for methane emissions studies - LWP11 LW (SPAdes) (version 2)	Environmental	Aquatic	Freshwater	Lake	Lake	transposon	26967	2133110	0.0126421
3300027885	Freshwater lake sediment microbial communities from the University of Notre Dame, USA, of lakes that contribute to methane emissions	Freshwater lake sediment microbial communities from the University of Notre Dame, USA, for methane emissions studies - LWP11 LW (SPAdes) (version 2)	Environmental	Aquatic	Freshwater	Lake	Lake	plasmid	1154	2133110	0.000540994
3300027885	Freshwater lake sediment microbial communities from the University of Notre Dame, USA, of lakes that contribute to methane emissions	Freshwater lake sediment microbial communities from the University of Notre Dame, USA, for methane emissions studies - LWP11 LW (SPAdes) (version 2)	Environmental	Aquatic	Freshwater	Lake	Lake	defense	57408	2133110	0.0269128
3300027885	Freshwater lake sediment microbial communities from the University of Notre Dame, USA, of lakes that contribute to methane emissions	Freshwater lake sediment microbial communities from the University of Notre Dame, USA, for methane emissions studies - LWP11 LW (SPAdes) (version 2)	Environmental	Aquatic	Freshwater	Lake	Lake	prophage	9317	2133110	0.0043678
3300024906	Freshwater sediment methanotrophic microbial communities from Lake Washington under simulated oxygen tension	Freshwater sediment methanotrophic microbial communities from Lake Washington under simulated oxygen tension - Sediment Metagenome 80_HOW10 (SPAdes)	Environmental	Aquatic	Freshwater	Lake	Lake	transposon	375	45049	0.00832427
3300024906	Freshwater sediment methanotrophic microbial communities from Lake Washington under simulated oxygen tension	Freshwater sediment methanotrophic microbial communities from Lake Washington under simulated oxygen tension - Sediment Metagenome 80_HOW10 (SPAdes)	Environmental	Aquatic	Freshwater	Lake	Lake	plasmid	63	45049	0.00139848
3300024906	Freshwater sediment methanotrophic microbial communities from Lake Washington under simulated oxygen tension	Freshwater sediment methanotrophic microbial communities from Lake Washington under simulated oxygen tension - Sediment Metagenome 80_HOW10 (SPAdes)	Environmental	Aquatic	Freshwater	Lake	Lake	defense	1736	45049	0.0385358
3300024906	Freshwater sediment methanotrophic microbial communities from Lake Washington under simulated oxygen tension	Freshwater sediment methanotrophic microbial communities from Lake Washington under simulated oxygen tension - Sediment Metagenome 80_HOW10 (SPAdes)	Environmental	Aquatic	Freshwater	Lake	Lake	prophage	262	45049	0.00581589
3300020488	Freshwater microbial communities from Lake Mendota and Trout Bog Lake, Wisconsin, USA	Freshwater microbial communities from Lake Mendota, WI - 17OCT2008 deep hole epilimnion (SPAdes)	Environmental	Aquatic	Freshwater	Lake	Lake	transposon	718	50340	0.014263
3300020488	Freshwater microbial communities from Lake Mendota and Trout Bog Lake, Wisconsin, USA	Freshwater microbial communities from Lake Mendota, WI - 17OCT2008 deep hole epilimnion (SPAdes)	Environmental	Aquatic	Freshwater	Lake	Lake	plasmid	30	50340	0.000595948
3300020488	Freshwater microbial communities from Lake Mendota and Trout Bog Lake, Wisconsin, USA	Freshwater microbial communities from Lake Mendota, WI - 17OCT2008 deep hole epilimnion (SPAdes)	Environmental	Aquatic	Freshwater	Lake	Lake	defense	1591	50340	0.0316051
3300020488	Freshwater microbial communities from Lake Mendota and Trout Bog Lake, Wisconsin, USA	Freshwater microbial communities from Lake Mendota, WI - 17OCT2008 deep hole epilimnion (SPAdes)	Environmental	Aquatic	Freshwater	Lake	Lake	prophage	285	50340	0.0056615
3300021111	Freshwater microbial communities from Lake Mendota and Trout Bog Lake, Wisconsin, USA	Freshwater microbial communities from Trout Bog Lake, WI - 30APR2008 epilimnion	Environmental	Aquatic	Freshwater	Lake	Lake	transposon	251	21692	0.0115711
3300021111	Freshwater microbial communities from Lake Mendota and Trout Bog Lake, Wisconsin, USA	Freshwater microbial communities from Trout Bog Lake, WI - 30APR2008 epilimnion	Environmental	Aquatic	Freshwater	Lake	Lake	plasmid	37	21692	0.0017057
3300021111	Freshwater microbial communities from Lake Mendota and Trout Bog Lake, Wisconsin, USA	Freshwater microbial communities from Trout Bog Lake, WI - 30APR2008 epilimnion	Environmental	Aquatic	Freshwater	Lake	Lake	defense	917	21692	0.0422736
3300021111	Freshwater microbial communities from Lake Mendota and Trout Bog Lake, Wisconsin, USA	Freshwater microbial communities from Trout Bog Lake, WI - 30APR2008 epilimnion	Environmental	Aquatic	Freshwater	Lake	Lake	prophage	147	21692	0.00677669
3300027799	Methane metabolizing microbial communities from different methane-rich environments from various locations	Sediment microbial communities from Lake Towuti, South Sulawesi, Indonesia - Sediment_Towuti_2014_0_MG	Environmental	Aquatic	Freshwater	Lake	Lake	transposon	18476	912213	0.020254
3300027799	Methane metabolizing microbial communities from different methane-rich environments from various locations	Sediment microbial communities from Lake Towuti, South Sulawesi, Indonesia - Sediment_Towuti_2014_0_MG	Environmental	Aquatic	Freshwater	Lake	Lake	plasmid	495	912213	0.000542636
3300027799	Methane metabolizing microbial communities from different methane-rich environments from various locations	Sediment microbial communities from Lake Towuti, South Sulawesi, Indonesia - Sediment_Towuti_2014_0_MG	Environmental	Aquatic	Freshwater	Lake	Lake	defense	22425	912213	0.0245831
3300027799	Methane metabolizing microbial communities from different methane-rich environments from various locations	Sediment microbial communities from Lake Towuti, South Sulawesi, Indonesia - Sediment_Towuti_2014_0_MG	Environmental	Aquatic	Freshwater	Lake	Lake	prophage	4530	912213	0.00496595
3300021129	Freshwater microbial communities from Lake Mendota and Trout Bog Lake, Wisconsin, USA	Freshwater microbial communities from Trout Bog Lake, WI - 01OCT2007 epilimnion	Environmental	Aquatic	Freshwater	Lake	Lake	transposon	493	52677	0.00935892
3300021129	Freshwater microbial communities from Lake Mendota and Trout Bog Lake, Wisconsin, USA	Freshwater microbial communities from Trout Bog Lake, WI - 01OCT2007 epilimnion	Environmental	Aquatic	Freshwater	Lake	Lake	plasmid	30	52677	0.000569509
3300021129	Freshwater microbial communities from Lake Mendota and Trout Bog Lake, Wisconsin, USA	Freshwater microbial communities from Trout Bog Lake, WI - 01OCT2007 epilimnion	Environmental	Aquatic	Freshwater	Lake	Lake	defense	1219	52677	0.023141
3300021129	Freshwater microbial communities from Lake Mendota and Trout Bog Lake, Wisconsin, USA	Freshwater microbial communities from Trout Bog Lake, WI - 01OCT2007 epilimnion	Environmental	Aquatic	Freshwater	Lake	Lake	prophage	189	52677	0.0035879
3300021114	Freshwater microbial communities from Lake Mendota and Trout Bog Lake, Wisconsin, USA	Freshwater microbial communities from Trout Bog Lake, WI - 27JUL2009 epilimnion	Environmental	Aquatic	Freshwater	Lake	Lake	transposon	453	26890	0.0168464
3300021114	Freshwater microbial communities from Lake Mendota and Trout Bog Lake, Wisconsin, USA	Freshwater microbial communities from Trout Bog Lake, WI - 27JUL2009 epilimnion	Environmental	Aquatic	Freshwater	Lake	Lake	plasmid	62	26890	0.00230569
3300021114	Freshwater microbial communities from Lake Mendota and Trout Bog Lake, Wisconsin, USA	Freshwater microbial communities from Trout Bog Lake, WI - 27JUL2009 epilimnion	Environmental	Aquatic	Freshwater	Lake	Lake	defense	953	26890	0.0354407
3300021114	Freshwater microbial communities from Lake Mendota and Trout Bog Lake, Wisconsin, USA	Freshwater microbial communities from Trout Bog Lake, WI - 27JUL2009 epilimnion	Environmental	Aquatic	Freshwater	Lake	Lake	prophage	369	26890	0.0137226
3300022752	Freshwater microbial communities from Lake Lanier, Atlanta, Georgia, United States	Freshwater microbial communities from Lake Lanier, Atlanta, Georgia, United States - LL_1208_BB	Environmental	Aquatic	Freshwater	Lake	Lake	transposon	4531	1016471	0.00445758
3300022752	Freshwater microbial communities from Lake Lanier, Atlanta, Georgia, United States	Freshwater microbial communities from Lake Lanier, Atlanta, Georgia, United States - LL_1208_BB	Environmental	Aquatic	Freshwater	Lake	Lake	plasmid	1145	1016471	0.00112645
3300022752	Freshwater microbial communities from Lake Lanier, Atlanta, Georgia, United States	Freshwater microbial communities from Lake Lanier, Atlanta, Georgia, United States - LL_1208_BB	Environmental	Aquatic	Freshwater	Lake	Lake	defense	39270	1016471	0.0386337
3300022752	Freshwater microbial communities from Lake Lanier, Atlanta, Georgia, United States	Freshwater microbial communities from Lake Lanier, Atlanta, Georgia, United States - LL_1208_BB	Environmental	Aquatic	Freshwater	Lake	Lake	prophage	11771	1016471	0.0115803
3300021110	Freshwater microbial communities from Lake Mendota and Trout Bog Lake, Wisconsin, USA	Freshwater microbial communities from Trout Bog Lake, WI - 08JUN2009 epilimnion	Environmental	Aquatic	Freshwater	Lake	Lake	transposon	66	4247	0.0155404
3300021110	Freshwater microbial communities from Lake Mendota and Trout Bog Lake, Wisconsin, USA	Freshwater microbial communities from Trout Bog Lake, WI - 08JUN2009 epilimnion	Environmental	Aquatic	Freshwater	Lake	Lake	plasmid	17	4247	0.00400283
3300021110	Freshwater microbial communities from Lake Mendota and Trout Bog Lake, Wisconsin, USA	Freshwater microbial communities from Trout Bog Lake, WI - 08JUN2009 epilimnion	Environmental	Aquatic	Freshwater	Lake	Lake	defense	134	4247	0.0315517
3300021110	Freshwater microbial communities from Lake Mendota and Trout Bog Lake, Wisconsin, USA	Freshwater microbial communities from Trout Bog Lake, WI - 08JUN2009 epilimnion	Environmental	Aquatic	Freshwater	Lake	Lake	prophage	32	4247	0.00753473
3300022592	Thermokarst lakes Summer vs Winter	Freshwater microbial communities from thermokarst lake SAS2a, Kuujjuarapick, Canada - Sample Summer S3	Environmental	Aquatic	Freshwater	Lake	Lake	transposon	2028	373005	0.00543692
3300022592	Thermokarst lakes Summer vs Winter	Freshwater microbial communities from thermokarst lake SAS2a, Kuujjuarapick, Canada - Sample Summer S3	Environmental	Aquatic	Freshwater	Lake	Lake	plasmid	284	373005	0.000761384
3300022592	Thermokarst lakes Summer vs Winter	Freshwater microbial communities from thermokarst lake SAS2a, Kuujjuarapick, Canada - Sample Summer S3	Environmental	Aquatic	Freshwater	Lake	Lake	defense	11670	373005	0.0312864
3300022592	Thermokarst lakes Summer vs Winter	Freshwater microbial communities from thermokarst lake SAS2a, Kuujjuarapick, Canada - Sample Summer S3	Environmental	Aquatic	Freshwater	Lake	Lake	prophage	3674	373005	0.00984973
3300020547	Freshwater microbial communities from Lake Mendota and Trout Bog Lake, Wisconsin, USA	Freshwater microbial communities from Lake Mendota, WI - 05AUG2010 deep hole epilimnion (SPAdes)	Environmental	Aquatic	Freshwater	Lake	Lake	transposon	1263	139690	0.00904145
3300020547	Freshwater microbial communities from Lake Mendota and Trout Bog Lake, Wisconsin, USA	Freshwater microbial communities from Lake Mendota, WI - 05AUG2010 deep hole epilimnion (SPAdes)	Environmental	Aquatic	Freshwater	Lake	Lake	plasmid	88	139690	0.000629966
3300020547	Freshwater microbial communities from Lake Mendota and Trout Bog Lake, Wisconsin, USA	Freshwater microbial communities from Lake Mendota, WI - 05AUG2010 deep hole epilimnion (SPAdes)	Environmental	Aquatic	Freshwater	Lake	Lake	defense	4078	139690	0.0291932
3300020547	Freshwater microbial communities from Lake Mendota and Trout Bog Lake, Wisconsin, USA	Freshwater microbial communities from Lake Mendota, WI - 05AUG2010 deep hole epilimnion (SPAdes)	Environmental	Aquatic	Freshwater	Lake	Lake	prophage	1095	139690	0.00783879
3300020539	Freshwater microbial communities from Lake Mendota and Trout Bog Lake, Wisconsin, USA	Freshwater microbial communities from Lake Mendota, WI - 13SEP2012 deep hole epilimnion (SPAdes)	Environmental	Aquatic	Freshwater	Lake	Lake	transposon	1266	126893	0.00997691
3300020539	Freshwater microbial communities from Lake Mendota and Trout Bog Lake, Wisconsin, USA	Freshwater microbial communities from Lake Mendota, WI - 13SEP2012 deep hole epilimnion (SPAdes)	Environmental	Aquatic	Freshwater	Lake	Lake	plasmid	134	126893	0.00105601
3300020539	Freshwater microbial communities from Lake Mendota and Trout Bog Lake, Wisconsin, USA	Freshwater microbial communities from Lake Mendota, WI - 13SEP2012 deep hole epilimnion (SPAdes)	Environmental	Aquatic	Freshwater	Lake	Lake	defense	5340	126893	0.0420827
3300020539	Freshwater microbial communities from Lake Mendota and Trout Bog Lake, Wisconsin, USA	Freshwater microbial communities from Lake Mendota, WI - 13SEP2012 deep hole epilimnion (SPAdes)	Environmental	Aquatic	Freshwater	Lake	Lake	prophage	1280	126893	0.0100872
3300024901	Freshwater sediment methanotrophic microbial communities from Lake Washington under simulated oxygen tension	Freshwater sediment methanotrophic microbial communities from Lake Washington under simulated oxygen tension - Sediment Metagenome 118_HOW13 (SPAdes)	Environmental	Aquatic	Freshwater	Lake	Lake	transposon	258	43851	0.00588356
3300024901	Freshwater sediment methanotrophic microbial communities from Lake Washington under simulated oxygen tension	Freshwater sediment methanotrophic microbial communities from Lake Washington under simulated oxygen tension - Sediment Metagenome 118_HOW13 (SPAdes)	Environmental	Aquatic	Freshwater	Lake	Lake	plasmid	86	43851	0.00196119
3300024901	Freshwater sediment methanotrophic microbial communities from Lake Washington under simulated oxygen tension	Freshwater sediment methanotrophic microbial communities from Lake Washington under simulated oxygen tension - Sediment Metagenome 118_HOW13 (SPAdes)	Environmental	Aquatic	Freshwater	Lake	Lake	defense	1244	43851	0.0283688
3300024901	Freshwater sediment methanotrophic microbial communities from Lake Washington under simulated oxygen tension	Freshwater sediment methanotrophic microbial communities from Lake Washington under simulated oxygen tension - Sediment Metagenome 118_HOW13 (SPAdes)	Environmental	Aquatic	Freshwater	Lake	Lake	prophage	283	43851	0.00645367
3300020673	Freshwater microbial communities from Lake Mendota and Trout Bog Lake, Wisconsin, USA	Freshwater microbial communities from Trout Bog Lake, WI - 08JUL2008 epilimnion	Environmental	Aquatic	Freshwater	Lake	Lake	transposon	103	4372	0.023559
3300020673	Freshwater microbial communities from Lake Mendota and Trout Bog Lake, Wisconsin, USA	Freshwater microbial communities from Trout Bog Lake, WI - 08JUL2008 epilimnion	Environmental	Aquatic	Freshwater	Lake	Lake	plasmid	21	4372	0.00480329
3300020673	Freshwater microbial communities from Lake Mendota and Trout Bog Lake, Wisconsin, USA	Freshwater microbial communities from Trout Bog Lake, WI - 08JUL2008 epilimnion	Environmental	Aquatic	Freshwater	Lake	Lake	defense	122	4372	0.0279048
3300020673	Freshwater microbial communities from Lake Mendota and Trout Bog Lake, Wisconsin, USA	Freshwater microbial communities from Trout Bog Lake, WI - 08JUL2008 epilimnion	Environmental	Aquatic	Freshwater	Lake	Lake	prophage	33	4372	0.00754803
3300020151	Freshwater lake microbial communities from Lake Erken, Sweden	Freshwater lake microbial communities from Lake Erken, Sweden - P4710_202 megahit1	Environmental	Aquatic	Freshwater	Lake	Lake	transposon	3525	611908	0.00576067
3300020151	Freshwater lake microbial communities from Lake Erken, Sweden	Freshwater lake microbial communities from Lake Erken, Sweden - P4710_202 megahit1	Environmental	Aquatic	Freshwater	Lake	Lake	plasmid	668	611908	0.00109167
3300020151	Freshwater lake microbial communities from Lake Erken, Sweden	Freshwater lake microbial communities from Lake Erken, Sweden - P4710_202 megahit1	Environmental	Aquatic	Freshwater	Lake	Lake	defense	19597	611908	0.0320261
3300020151	Freshwater lake microbial communities from Lake Erken, Sweden	Freshwater lake microbial communities from Lake Erken, Sweden - P4710_202 megahit1	Environmental	Aquatic	Freshwater	Lake	Lake	prophage	7115	611908	0.0116276
3300021116	Freshwater microbial communities from Lake Mendota and Trout Bog Lake, Wisconsin, USA	Freshwater microbial communities from Trout Bog Lake, WI - 20SEP2008 hypolimnion	Environmental	Aquatic	Freshwater	Lake	Lake	transposon	682	40543	0.0168216
3300021116	Freshwater microbial communities from Lake Mendota and Trout Bog Lake, Wisconsin, USA	Freshwater microbial communities from Trout Bog Lake, WI - 20SEP2008 hypolimnion	Environmental	Aquatic	Freshwater	Lake	Lake	plasmid	70	40543	0.00172656
3300021116	Freshwater microbial communities from Lake Mendota and Trout Bog Lake, Wisconsin, USA	Freshwater microbial communities from Trout Bog Lake, WI - 20SEP2008 hypolimnion	Environmental	Aquatic	Freshwater	Lake	Lake	defense	1441	40543	0.0355425
3300021116	Freshwater microbial communities from Lake Mendota and Trout Bog Lake, Wisconsin, USA	Freshwater microbial communities from Trout Bog Lake, WI - 20SEP2008 hypolimnion	Environmental	Aquatic	Freshwater	Lake	Lake	prophage	455	40543	0.0112227
3300021349	Anoxic zone freshwater microbial communities from boreal shield lakes in IISD Experimental Lakes Area, Ontario, Canada	Anoxic zone freshwater microbial communities from boreal shield lake in IISD Experimental Lakes Area, Ontario, Canada - Sep2016-L227-6m	Environmental	Aquatic	Freshwater	Lake	Lake	transposon	8501	771337	0.0110211
3300021349	Anoxic zone freshwater microbial communities from boreal shield lakes in IISD Experimental Lakes Area, Ontario, Canada	Anoxic zone freshwater microbial communities from boreal shield lake in IISD Experimental Lakes Area, Ontario, Canada - Sep2016-L227-6m	Environmental	Aquatic	Freshwater	Lake	Lake	plasmid	841	771337	0.00109031
3300021349	Anoxic zone freshwater microbial communities from boreal shield lakes in IISD Experimental Lakes Area, Ontario, Canada	Anoxic zone freshwater microbial communities from boreal shield lake in IISD Experimental Lakes Area, Ontario, Canada - Sep2016-L227-6m	Environmental	Aquatic	Freshwater	Lake	Lake	defense	30134	771337	0.0390672
3300021349	Anoxic zone freshwater microbial communities from boreal shield lakes in IISD Experimental Lakes Area, Ontario, Canada	Anoxic zone freshwater microbial communities from boreal shield lake in IISD Experimental Lakes Area, Ontario, Canada - Sep2016-L227-6m	Environmental	Aquatic	Freshwater	Lake	Lake	prophage	5788	771337	0.00750385
3300024928	Freshwater sediment methanotrophic microbial communities from Lake Washington under simulated oxygen tension	Freshwater sediment methanotrophic microbial communities from Lake Washington under simulated oxygen tension - Sediment Metagenome 61_LOW9 (SPAdes)	Environmental	Aquatic	Freshwater	Lake	Lake	transposon	624	85157	0.00732764
3300024928	Freshwater sediment methanotrophic microbial communities from Lake Washington under simulated oxygen tension	Freshwater sediment methanotrophic microbial communities from Lake Washington under simulated oxygen tension - Sediment Metagenome 61_LOW9 (SPAdes)	Environmental	Aquatic	Freshwater	Lake	Lake	plasmid	174	85157	0.00204329
3300024928	Freshwater sediment methanotrophic microbial communities from Lake Washington under simulated oxygen tension	Freshwater sediment methanotrophic microbial communities from Lake Washington under simulated oxygen tension - Sediment Metagenome 61_LOW9 (SPAdes)	Environmental	Aquatic	Freshwater	Lake	Lake	defense	3608	85157	0.0423688
3300024928	Freshwater sediment methanotrophic microbial communities from Lake Washington under simulated oxygen tension	Freshwater sediment methanotrophic microbial communities from Lake Washington under simulated oxygen tension - Sediment Metagenome 61_LOW9 (SPAdes)	Environmental	Aquatic	Freshwater	Lake	Lake	prophage	644	85157	0.0075625
3300025595	Freshwater microbial communities from Crystal Bog lake, Wisconsin, USA	Freshwater microbial communities from Crystal Bog, Wisconsin, USA - MA5M (SPAdes)	Environmental	Aquatic	Freshwater	Lake	Lake	transposon	4403	336485	0.0130853
3300025595	Freshwater microbial communities from Crystal Bog lake, Wisconsin, USA	Freshwater microbial communities from Crystal Bog, Wisconsin, USA - MA5M (SPAdes)	Environmental	Aquatic	Freshwater	Lake	Lake	plasmid	524	336485	0.00155728
3300025595	Freshwater microbial communities from Crystal Bog lake, Wisconsin, USA	Freshwater microbial communities from Crystal Bog, Wisconsin, USA - MA5M (SPAdes)	Environmental	Aquatic	Freshwater	Lake	Lake	defense	13343	336485	0.0396541
3300025595	Freshwater microbial communities from Crystal Bog lake, Wisconsin, USA	Freshwater microbial communities from Crystal Bog, Wisconsin, USA - MA5M (SPAdes)	Environmental	Aquatic	Freshwater	Lake	Lake	prophage	3549	336485	0.0105473
3300022407	Freshwater lake microbial communities from the Great Lakes, USA, analyzing microbial food webs and carbon cycling	Freshwater viral communities from Lake Michigan, USA - Su13.VD.MM15.S.D	Environmental	Aquatic	Freshwater	Lake	Lake	transposon	281	175420	0.00160187
3300022407	Freshwater lake microbial communities from the Great Lakes, USA, analyzing microbial food webs and carbon cycling	Freshwater viral communities from Lake Michigan, USA - Su13.VD.MM15.S.D	Environmental	Aquatic	Freshwater	Lake	Lake	plasmid	1468	175420	0.00836849
3300022407	Freshwater lake microbial communities from the Great Lakes, USA, analyzing microbial food webs and carbon cycling	Freshwater viral communities from Lake Michigan, USA - Su13.VD.MM15.S.D	Environmental	Aquatic	Freshwater	Lake	Lake	defense	13634	175420	0.077722
3300022407	Freshwater lake microbial communities from the Great Lakes, USA, analyzing microbial food webs and carbon cycling	Freshwater viral communities from Lake Michigan, USA - Su13.VD.MM15.S.D	Environmental	Aquatic	Freshwater	Lake	Lake	prophage	17518	175420	0.0998632
3300025025	Bacterial and archaeal communities from various locations to study Microbial Dark Matter (Phase II)	Freshwater lake bacterial and archeal communities from Alinen Mustajarvi, Finland, to study Microbial Dark Matter (Phase II) - Alinen Mustajarvi 4m metaG (SPAdes) (version 3)	Environmental	Aquatic	Freshwater	Lake	Lake	transposon	235	9806	0.0239649
3300025025	Bacterial and archaeal communities from various locations to study Microbial Dark Matter (Phase II)	Freshwater lake bacterial and archeal communities from Alinen Mustajarvi, Finland, to study Microbial Dark Matter (Phase II) - Alinen Mustajarvi 4m metaG (SPAdes) (version 3)	Environmental	Aquatic	Freshwater	Lake	Lake	plasmid	16	9806	0.00163165
3300025025	Bacterial and archaeal communities from various locations to study Microbial Dark Matter (Phase II)	Freshwater lake bacterial and archeal communities from Alinen Mustajarvi, Finland, to study Microbial Dark Matter (Phase II) - Alinen Mustajarvi 4m metaG (SPAdes) (version 3)	Environmental	Aquatic	Freshwater	Lake	Lake	defense	433	9806	0.0441566
3300025025	Bacterial and archaeal communities from various locations to study Microbial Dark Matter (Phase II)	Freshwater lake bacterial and archeal communities from Alinen Mustajarvi, Finland, to study Microbial Dark Matter (Phase II) - Alinen Mustajarvi 4m metaG (SPAdes) (version 3)	Environmental	Aquatic	Freshwater	Lake	Lake	prophage	81	9806	0.00826025
3300025400	Freshwater microbial communities from Crystal Bog lake, Wisconsin, USA	Freshwater microbial communities from Crystal Bog, Wisconsin, USA - CBH27Jul09 (SPAdes)	Environmental	Aquatic	Freshwater	Lake	Lake	transposon	938	128283	0.00731196
3300025400	Freshwater microbial communities from Crystal Bog lake, Wisconsin, USA	Freshwater microbial communities from Crystal Bog, Wisconsin, USA - CBH27Jul09 (SPAdes)	Environmental	Aquatic	Freshwater	Lake	Lake	plasmid	235	128283	0.00183189
3300025400	Freshwater microbial communities from Crystal Bog lake, Wisconsin, USA	Freshwater microbial communities from Crystal Bog, Wisconsin, USA - CBH27Jul09 (SPAdes)	Environmental	Aquatic	Freshwater	Lake	Lake	defense	4619	128283	0.0360063
3300025400	Freshwater microbial communities from Crystal Bog lake, Wisconsin, USA	Freshwater microbial communities from Crystal Bog, Wisconsin, USA - CBH27Jul09 (SPAdes)	Environmental	Aquatic	Freshwater	Lake	Lake	prophage	2490	128283	0.0194102
3300025283	Bacterial and archaeal communities from various locations to study Microbial Dark Matter (Phase II)	Freshwater microbial communities from Lake Malawi, Central Region, Malawi to study Microbial Dark Matter (Phase II) - Malawi_45m_30L (SPAdes) (version 3)	Environmental	Aquatic	Freshwater	Lake	Lake	transposon	2539	369239	0.00687631
3300025283	Bacterial and archaeal communities from various locations to study Microbial Dark Matter (Phase II)	Freshwater microbial communities from Lake Malawi, Central Region, Malawi to study Microbial Dark Matter (Phase II) - Malawi_45m_30L (SPAdes) (version 3)	Environmental	Aquatic	Freshwater	Lake	Lake	plasmid	358	369239	0.000969562
3300025283	Bacterial and archaeal communities from various locations to study Microbial Dark Matter (Phase II)	Freshwater microbial communities from Lake Malawi, Central Region, Malawi to study Microbial Dark Matter (Phase II) - Malawi_45m_30L (SPAdes) (version 3)	Environmental	Aquatic	Freshwater	Lake	Lake	defense	11218	369239	0.0303814
3300025283	Bacterial and archaeal communities from various locations to study Microbial Dark Matter (Phase II)	Freshwater microbial communities from Lake Malawi, Central Region, Malawi to study Microbial Dark Matter (Phase II) - Malawi_45m_30L (SPAdes) (version 3)	Environmental	Aquatic	Freshwater	Lake	Lake	prophage	3386	369239	0.00917021
3300027792	Freshwater sediment microbial communities from Cottonwood Lakes Research site near Jamestown, North Dakota, USA	Freshwater sediment microbial communities from Prairie Pothole Lake near Jamestown, North Dakota, USA - PPLs Lake P8 Core (1) Depth 1-3cm May2015 (SPAdes) (version 2)	Environmental	Aquatic	Freshwater	Lake	Lake	transposon	16105	1033406	0.0155844
3300027792	Freshwater sediment microbial communities from Cottonwood Lakes Research site near Jamestown, North Dakota, USA	Freshwater sediment microbial communities from Prairie Pothole Lake near Jamestown, North Dakota, USA - PPLs Lake P8 Core (1) Depth 1-3cm May2015 (SPAdes) (version 2)	Environmental	Aquatic	Freshwater	Lake	Lake	plasmid	588	1033406	0.000568992
3300027792	Freshwater sediment microbial communities from Cottonwood Lakes Research site near Jamestown, North Dakota, USA	Freshwater sediment microbial communities from Prairie Pothole Lake near Jamestown, North Dakota, USA - PPLs Lake P8 Core (1) Depth 1-3cm May2015 (SPAdes) (version 2)	Environmental	Aquatic	Freshwater	Lake	Lake	defense	30844	1033406	0.0298469
3300027792	Freshwater sediment microbial communities from Cottonwood Lakes Research site near Jamestown, North Dakota, USA	Freshwater sediment microbial communities from Prairie Pothole Lake near Jamestown, North Dakota, USA - PPLs Lake P8 Core (1) Depth 1-3cm May2015 (SPAdes) (version 2)	Environmental	Aquatic	Freshwater	Lake	Lake	prophage	7212	1033406	0.00697886
3300021122	Freshwater microbial communities from Lake Mendota and Trout Bog Lake, Wisconsin, USA	Freshwater microbial communities from Trout Bog Lake, WI - 19AUG2008 epilimnion	Environmental	Aquatic	Freshwater	Lake	Lake	transposon	933	79336	0.0117601
3300021122	Freshwater microbial communities from Lake Mendota and Trout Bog Lake, Wisconsin, USA	Freshwater microbial communities from Trout Bog Lake, WI - 19AUG2008 epilimnion	Environmental	Aquatic	Freshwater	Lake	Lake	plasmid	180	79336	0.00226883
3300021122	Freshwater microbial communities from Lake Mendota and Trout Bog Lake, Wisconsin, USA	Freshwater microbial communities from Trout Bog Lake, WI - 19AUG2008 epilimnion	Environmental	Aquatic	Freshwater	Lake	Lake	defense	2585	79336	0.0325829
3300021122	Freshwater microbial communities from Lake Mendota and Trout Bog Lake, Wisconsin, USA	Freshwater microbial communities from Trout Bog Lake, WI - 19AUG2008 epilimnion	Environmental	Aquatic	Freshwater	Lake	Lake	prophage	879	79336	0.0110795
3300025401	Freshwater microbial communities from Crystal Bog lake, Wisconsin, USA	Freshwater microbial communities from Crystal Bog, Wisconsin, USA - CBE29Jun09 (SPAdes) (version 2)	Environmental	Aquatic	Freshwater	Lake	Lake	transposon	650	135824	0.00478561
3300025401	Freshwater microbial communities from Crystal Bog lake, Wisconsin, USA	Freshwater microbial communities from Crystal Bog, Wisconsin, USA - CBE29Jun09 (SPAdes) (version 2)	Environmental	Aquatic	Freshwater	Lake	Lake	plasmid	165	135824	0.00121481
3300025401	Freshwater microbial communities from Crystal Bog lake, Wisconsin, USA	Freshwater microbial communities from Crystal Bog, Wisconsin, USA - CBE29Jun09 (SPAdes) (version 2)	Environmental	Aquatic	Freshwater	Lake	Lake	defense	4685	135824	0.0344932
3300025401	Freshwater microbial communities from Crystal Bog lake, Wisconsin, USA	Freshwater microbial communities from Crystal Bog, Wisconsin, USA - CBE29Jun09 (SPAdes) (version 2)	Environmental	Aquatic	Freshwater	Lake	Lake	prophage	2083	135824	0.015336
3300027743	Freshwater sediment microbial communities from Cottonwood Lakes Research site near Jamestown, North Dakota, USA	Freshwater sediment microbial communities from Prairie Pothole Lake near Jamestown, North Dakota, USA - PPLs Lake P7 Core (6) Depth 19-21cm September2015 (SPAdes) (version 2)	Environmental	Aquatic	Freshwater	Lake	Lake	transposon	10961	746704	0.0146792
3300027743	Freshwater sediment microbial communities from Cottonwood Lakes Research site near Jamestown, North Dakota, USA	Freshwater sediment microbial communities from Prairie Pothole Lake near Jamestown, North Dakota, USA - PPLs Lake P7 Core (6) Depth 19-21cm September2015 (SPAdes) (version 2)	Environmental	Aquatic	Freshwater	Lake	Lake	plasmid	554	746704	0.000741927
3300027743	Freshwater sediment microbial communities from Cottonwood Lakes Research site near Jamestown, North Dakota, USA	Freshwater sediment microbial communities from Prairie Pothole Lake near Jamestown, North Dakota, USA - PPLs Lake P7 Core (6) Depth 19-21cm September2015 (SPAdes) (version 2)	Environmental	Aquatic	Freshwater	Lake	Lake	defense	20185	746704	0.0270321
3300027743	Freshwater sediment microbial communities from Cottonwood Lakes Research site near Jamestown, North Dakota, USA	Freshwater sediment microbial communities from Prairie Pothole Lake near Jamestown, North Dakota, USA - PPLs Lake P7 Core (6) Depth 19-21cm September2015 (SPAdes) (version 2)	Environmental	Aquatic	Freshwater	Lake	Lake	prophage	6810	746704	0.00912008
3300021075	Anoxic zone freshwater microbial communities from boreal shield lakes in IISD Experimental Lakes Area, Ontario, Canada	Anoxic zone freshwater microbial communities from boreal shield lake in IISD Experimental Lakes Area, Ontario, Canada - Sep2016-L373-20m	Environmental	Aquatic	Freshwater	Lake	Lake	transposon	11253	928359	0.0121214
3300021075	Anoxic zone freshwater microbial communities from boreal shield lakes in IISD Experimental Lakes Area, Ontario, Canada	Anoxic zone freshwater microbial communities from boreal shield lake in IISD Experimental Lakes Area, Ontario, Canada - Sep2016-L373-20m	Environmental	Aquatic	Freshwater	Lake	Lake	plasmid	972	928359	0.00104701
3300021075	Anoxic zone freshwater microbial communities from boreal shield lakes in IISD Experimental Lakes Area, Ontario, Canada	Anoxic zone freshwater microbial communities from boreal shield lake in IISD Experimental Lakes Area, Ontario, Canada - Sep2016-L373-20m	Environmental	Aquatic	Freshwater	Lake	Lake	defense	42779	928359	0.0460802
3300021075	Anoxic zone freshwater microbial communities from boreal shield lakes in IISD Experimental Lakes Area, Ontario, Canada	Anoxic zone freshwater microbial communities from boreal shield lake in IISD Experimental Lakes Area, Ontario, Canada - Sep2016-L373-20m	Environmental	Aquatic	Freshwater	Lake	Lake	prophage	6708	928359	0.00722565
3300024904	Freshwater sediment methanotrophic microbial communities from Lake Washington under simulated oxygen tension	Freshwater sediment methanotrophic microbial communities from Lake Washington under simulated oxygen tension - Sediment Metagenome 122_LOW14 (SPAdes)	Environmental	Aquatic	Freshwater	Lake	Lake	transposon	363	42292	0.00858318
3300024904	Freshwater sediment methanotrophic microbial communities from Lake Washington under simulated oxygen tension	Freshwater sediment methanotrophic microbial communities from Lake Washington under simulated oxygen tension - Sediment Metagenome 122_LOW14 (SPAdes)	Environmental	Aquatic	Freshwater	Lake	Lake	plasmid	59	42292	0.00139506
3300024904	Freshwater sediment methanotrophic microbial communities from Lake Washington under simulated oxygen tension	Freshwater sediment methanotrophic microbial communities from Lake Washington under simulated oxygen tension - Sediment Metagenome 122_LOW14 (SPAdes)	Environmental	Aquatic	Freshwater	Lake	Lake	defense	1605	42292	0.0379504
3300024904	Freshwater sediment methanotrophic microbial communities from Lake Washington under simulated oxygen tension	Freshwater sediment methanotrophic microbial communities from Lake Washington under simulated oxygen tension - Sediment Metagenome 122_LOW14 (SPAdes)	Environmental	Aquatic	Freshwater	Lake	Lake	prophage	254	42292	0.00600586
3300020493	Freshwater microbial communities from Lake Mendota and Trout Bog Lake, Wisconsin, USA	Freshwater microbial communities from Lake Mendota, WI - 14NOV2009 deep hole epilimnion (SPAdes)	Environmental	Aquatic	Freshwater	Lake	Lake	transposon	369	91599	0.00402843
3300020493	Freshwater microbial communities from Lake Mendota and Trout Bog Lake, Wisconsin, USA	Freshwater microbial communities from Lake Mendota, WI - 14NOV2009 deep hole epilimnion (SPAdes)	Environmental	Aquatic	Freshwater	Lake	Lake	plasmid	36	91599	0.000393017
3300020493	Freshwater microbial communities from Lake Mendota and Trout Bog Lake, Wisconsin, USA	Freshwater microbial communities from Lake Mendota, WI - 14NOV2009 deep hole epilimnion (SPAdes)	Environmental	Aquatic	Freshwater	Lake	Lake	defense	2259	91599	0.0246618
3300020493	Freshwater microbial communities from Lake Mendota and Trout Bog Lake, Wisconsin, USA	Freshwater microbial communities from Lake Mendota, WI - 14NOV2009 deep hole epilimnion (SPAdes)	Environmental	Aquatic	Freshwater	Lake	Lake	prophage	417	91599	0.00455245
3300025428	Freshwater microbial communities from Crystal Bog lake, Wisconsin, USA	Freshwater microbial communities from Crystal Bog, Wisconsin, USA - CBH29Jul08 (SPAdes)	Environmental	Aquatic	Freshwater	Lake	Lake	transposon	2063	199736	0.0103286
3300025428	Freshwater microbial communities from Crystal Bog lake, Wisconsin, USA	Freshwater microbial communities from Crystal Bog, Wisconsin, USA - CBH29Jul08 (SPAdes)	Environmental	Aquatic	Freshwater	Lake	Lake	plasmid	347	199736	0.00173729
3300025428	Freshwater microbial communities from Crystal Bog lake, Wisconsin, USA	Freshwater microbial communities from Crystal Bog, Wisconsin, USA - CBH29Jul08 (SPAdes)	Environmental	Aquatic	Freshwater	Lake	Lake	defense	6993	199736	0.0350112
3300025428	Freshwater microbial communities from Crystal Bog lake, Wisconsin, USA	Freshwater microbial communities from Crystal Bog, Wisconsin, USA - CBH29Jul08 (SPAdes)	Environmental	Aquatic	Freshwater	Lake	Lake	prophage	1780	199736	0.00891176
3300025783	Freshwater microbial communities from Crystal Bog lake, Wisconsin, USA	Freshwater microbial communities from Crystal Bog, Wisconsin, USA - CBH08Jun09 (SPAdes) (version 2)	Environmental	Aquatic	Freshwater	Lake	Lake	transposon	759	118111	0.00642616
3300025783	Freshwater microbial communities from Crystal Bog lake, Wisconsin, USA	Freshwater microbial communities from Crystal Bog, Wisconsin, USA - CBH08Jun09 (SPAdes) (version 2)	Environmental	Aquatic	Freshwater	Lake	Lake	plasmid	165	118111	0.00139699
3300025783	Freshwater microbial communities from Crystal Bog lake, Wisconsin, USA	Freshwater microbial communities from Crystal Bog, Wisconsin, USA - CBH08Jun09 (SPAdes) (version 2)	Environmental	Aquatic	Freshwater	Lake	Lake	defense	3636	118111	0.0307846
3300025783	Freshwater microbial communities from Crystal Bog lake, Wisconsin, USA	Freshwater microbial communities from Crystal Bog, Wisconsin, USA - CBH08Jun09 (SPAdes) (version 2)	Environmental	Aquatic	Freshwater	Lake	Lake	prophage	1320	118111	0.0111759
3300024900	Freshwater sediment methanotrophic microbial communities from Lake Washington under simulated oxygen tension	Freshwater sediment methanotrophic microbial communities from Lake Washington under simulated oxygen tension - Sediment Metagenome 123_LOW14 (SPAdes)	Environmental	Aquatic	Freshwater	Lake	Lake	transposon	268	36959	0.00725128
3300024900	Freshwater sediment methanotrophic microbial communities from Lake Washington under simulated oxygen tension	Freshwater sediment methanotrophic microbial communities from Lake Washington under simulated oxygen tension - Sediment Metagenome 123_LOW14 (SPAdes)	Environmental	Aquatic	Freshwater	Lake	Lake	plasmid	104	36959	0.00281393
3300024900	Freshwater sediment methanotrophic microbial communities from Lake Washington under simulated oxygen tension	Freshwater sediment methanotrophic microbial communities from Lake Washington under simulated oxygen tension - Sediment Metagenome 123_LOW14 (SPAdes)	Environmental	Aquatic	Freshwater	Lake	Lake	defense	1363	36959	0.0368787
3300024900	Freshwater sediment methanotrophic microbial communities from Lake Washington under simulated oxygen tension	Freshwater sediment methanotrophic microbial communities from Lake Washington under simulated oxygen tension - Sediment Metagenome 123_LOW14 (SPAdes)	Environmental	Aquatic	Freshwater	Lake	Lake	prophage	289	36959	0.00781948
3300020532	Freshwater microbial communities from Lake Mendota and Trout Bog Lake, Wisconsin, USA	Freshwater microbial communities from Lake Mendota, WI - 09NOV2012 deep hole epilimnion (SPAdes)	Environmental	Aquatic	Freshwater	Lake	Lake	transposon	698	136744	0.00510443
3300020532	Freshwater microbial communities from Lake Mendota and Trout Bog Lake, Wisconsin, USA	Freshwater microbial communities from Lake Mendota, WI - 09NOV2012 deep hole epilimnion (SPAdes)	Environmental	Aquatic	Freshwater	Lake	Lake	plasmid	99	136744	0.000723981
3300020532	Freshwater microbial communities from Lake Mendota and Trout Bog Lake, Wisconsin, USA	Freshwater microbial communities from Lake Mendota, WI - 09NOV2012 deep hole epilimnion (SPAdes)	Environmental	Aquatic	Freshwater	Lake	Lake	defense	4269	136744	0.0312189
3300020532	Freshwater microbial communities from Lake Mendota and Trout Bog Lake, Wisconsin, USA	Freshwater microbial communities from Lake Mendota, WI - 09NOV2012 deep hole epilimnion (SPAdes)	Environmental	Aquatic	Freshwater	Lake	Lake	prophage	864	136744	0.00631838
3300020546	Freshwater microbial communities from Lake Mendota and Trout Bog Lake, Wisconsin, USA	Freshwater microbial communities from Lake Mendota, WI - 03OCT2011 deep hole epilimnion (SPAdes)	Environmental	Aquatic	Freshwater	Lake	Lake	transposon	1019	140918	0.00723116
3300020546	Freshwater microbial communities from Lake Mendota and Trout Bog Lake, Wisconsin, USA	Freshwater microbial communities from Lake Mendota, WI - 03OCT2011 deep hole epilimnion (SPAdes)	Environmental	Aquatic	Freshwater	Lake	Lake	plasmid	88	140918	0.000624477
3300020546	Freshwater microbial communities from Lake Mendota and Trout Bog Lake, Wisconsin, USA	Freshwater microbial communities from Lake Mendota, WI - 03OCT2011 deep hole epilimnion (SPAdes)	Environmental	Aquatic	Freshwater	Lake	Lake	defense	4289	140918	0.0304361
3300020546	Freshwater microbial communities from Lake Mendota and Trout Bog Lake, Wisconsin, USA	Freshwater microbial communities from Lake Mendota, WI - 03OCT2011 deep hole epilimnion (SPAdes)	Environmental	Aquatic	Freshwater	Lake	Lake	prophage	912	140918	0.00647185
3300020564	Freshwater microbial communities from Lake Mendota and Trout Bog Lake, Wisconsin, USA	Freshwater microbial communities from Lake Mendota, WI - 30JUL2009 deep hole epilimnion (SPAdes)	Environmental	Aquatic	Freshwater	Lake	Lake	transposon	3121	235961	0.0132268
3300020564	Freshwater microbial communities from Lake Mendota and Trout Bog Lake, Wisconsin, USA	Freshwater microbial communities from Lake Mendota, WI - 30JUL2009 deep hole epilimnion (SPAdes)	Environmental	Aquatic	Freshwater	Lake	Lake	plasmid	140	235961	0.000593318
3300020564	Freshwater microbial communities from Lake Mendota and Trout Bog Lake, Wisconsin, USA	Freshwater microbial communities from Lake Mendota, WI - 30JUL2009 deep hole epilimnion (SPAdes)	Environmental	Aquatic	Freshwater	Lake	Lake	defense	9004	235961	0.0381588
3300020564	Freshwater microbial communities from Lake Mendota and Trout Bog Lake, Wisconsin, USA	Freshwater microbial communities from Lake Mendota, WI - 30JUL2009 deep hole epilimnion (SPAdes)	Environmental	Aquatic	Freshwater	Lake	Lake	prophage	1332	235961	0.005645
3300025407	Freshwater microbial communities from Crystal Bog lake, Wisconsin, USA	Freshwater microbial communities from Crystal Bog, Wisconsin, USA - CBE24Aug09 (SPAdes) (version 2)	Environmental	Aquatic	Freshwater	Lake	Lake	transposon	633	123374	0.00513074
3300025407	Freshwater microbial communities from Crystal Bog lake, Wisconsin, USA	Freshwater microbial communities from Crystal Bog, Wisconsin, USA - CBE24Aug09 (SPAdes) (version 2)	Environmental	Aquatic	Freshwater	Lake	Lake	plasmid	187	123374	0.00151572
3300025407	Freshwater microbial communities from Crystal Bog lake, Wisconsin, USA	Freshwater microbial communities from Crystal Bog, Wisconsin, USA - CBE24Aug09 (SPAdes) (version 2)	Environmental	Aquatic	Freshwater	Lake	Lake	defense	4485	123374	0.0363529
3300025407	Freshwater microbial communities from Crystal Bog lake, Wisconsin, USA	Freshwater microbial communities from Crystal Bog, Wisconsin, USA - CBE24Aug09 (SPAdes) (version 2)	Environmental	Aquatic	Freshwater	Lake	Lake	prophage	2609	123374	0.0211471
3300027900	Freshwater lake sediment microbial communities from the University of Notre Dame, USA, of lakes that contribute to methane emissions	Freshwater lake sediment microbial communities from the University of Notre Dame, USA, for methane emissions studies - BRP12 BR (SPAdes) (version 2)	Environmental	Aquatic	Freshwater	Lake	Lake	transposon	47366	3119741	0.0151827
3300027900	Freshwater lake sediment microbial communities from the University of Notre Dame, USA, of lakes that contribute to methane emissions	Freshwater lake sediment microbial communities from the University of Notre Dame, USA, for methane emissions studies - BRP12 BR (SPAdes) (version 2)	Environmental	Aquatic	Freshwater	Lake	Lake	plasmid	2102	3119741	0.000673774
3300027900	Freshwater lake sediment microbial communities from the University of Notre Dame, USA, of lakes that contribute to methane emissions	Freshwater lake sediment microbial communities from the University of Notre Dame, USA, for methane emissions studies - BRP12 BR (SPAdes) (version 2)	Environmental	Aquatic	Freshwater	Lake	Lake	defense	100677	3119741	0.0322709
3300027900	Freshwater lake sediment microbial communities from the University of Notre Dame, USA, of lakes that contribute to methane emissions	Freshwater lake sediment microbial communities from the University of Notre Dame, USA, for methane emissions studies - BRP12 BR (SPAdes) (version 2)	Environmental	Aquatic	Freshwater	Lake	Lake	prophage	21139	3119741	0.00677588
3300020698	Freshwater microbial communities from Lake Mendota and Trout Bog Lake, Wisconsin, USA	Freshwater microbial communities from Trout Bog Lake, WI - 25AUG2008 hypolimnion	Environmental	Aquatic	Freshwater	Lake	Lake	transposon	1210	96188	0.0125795
3300020698	Freshwater microbial communities from Lake Mendota and Trout Bog Lake, Wisconsin, USA	Freshwater microbial communities from Trout Bog Lake, WI - 25AUG2008 hypolimnion	Environmental	Aquatic	Freshwater	Lake	Lake	plasmid	150	96188	0.00155945
3300020698	Freshwater microbial communities from Lake Mendota and Trout Bog Lake, Wisconsin, USA	Freshwater microbial communities from Trout Bog Lake, WI - 25AUG2008 hypolimnion	Environmental	Aquatic	Freshwater	Lake	Lake	defense	3580	96188	0.0372188
3300020698	Freshwater microbial communities from Lake Mendota and Trout Bog Lake, Wisconsin, USA	Freshwater microbial communities from Trout Bog Lake, WI - 25AUG2008 hypolimnion	Environmental	Aquatic	Freshwater	Lake	Lake	prophage	898	96188	0.00933588
3300020560	Freshwater microbial communities from Lake Mendota and Trout Bog Lake, Wisconsin, USA	Freshwater microbial communities from Lake Mendota, WI - 18JUN2009 deep hole epilimnion ns (SPAdes)	Environmental	Aquatic	Freshwater	Lake	Lake	transposon	328	192057	0.00170783
3300020560	Freshwater microbial communities from Lake Mendota and Trout Bog Lake, Wisconsin, USA	Freshwater microbial communities from Lake Mendota, WI - 18JUN2009 deep hole epilimnion ns (SPAdes)	Environmental	Aquatic	Freshwater	Lake	Lake	plasmid	90	192057	0.000468611
3300020560	Freshwater microbial communities from Lake Mendota and Trout Bog Lake, Wisconsin, USA	Freshwater microbial communities from Lake Mendota, WI - 18JUN2009 deep hole epilimnion ns (SPAdes)	Environmental	Aquatic	Freshwater	Lake	Lake	defense	4860	192057	0.025305
3300020560	Freshwater microbial communities from Lake Mendota and Trout Bog Lake, Wisconsin, USA	Freshwater microbial communities from Lake Mendota, WI - 18JUN2009 deep hole epilimnion ns (SPAdes)	Environmental	Aquatic	Freshwater	Lake	Lake	prophage	1045	192057	0.00544109
3300021079	Anoxic zone freshwater microbial communities from boreal shield lakes in IISD Experimental Lakes Area, Ontario, Canada	Anoxic zone freshwater microbial communities from boreal shield lake in IISD Experimental Lakes Area, Ontario, Canada - Sep2016-L442-9m	Environmental	Aquatic	Freshwater	Lake	Lake	transposon	6658	906408	0.00734548
3300021079	Anoxic zone freshwater microbial communities from boreal shield lakes in IISD Experimental Lakes Area, Ontario, Canada	Anoxic zone freshwater microbial communities from boreal shield lake in IISD Experimental Lakes Area, Ontario, Canada - Sep2016-L442-9m	Environmental	Aquatic	Freshwater	Lake	Lake	plasmid	627	906408	0.000691741
3300021079	Anoxic zone freshwater microbial communities from boreal shield lakes in IISD Experimental Lakes Area, Ontario, Canada	Anoxic zone freshwater microbial communities from boreal shield lake in IISD Experimental Lakes Area, Ontario, Canada - Sep2016-L442-9m	Environmental	Aquatic	Freshwater	Lake	Lake	defense	31192	906408	0.0344128
3300021079	Anoxic zone freshwater microbial communities from boreal shield lakes in IISD Experimental Lakes Area, Ontario, Canada	Anoxic zone freshwater microbial communities from boreal shield lake in IISD Experimental Lakes Area, Ontario, Canada - Sep2016-L442-9m	Environmental	Aquatic	Freshwater	Lake	Lake	prophage	5047	906408	0.00556813
3300025396	Freshwater microbial communities from Crystal Bog lake, Wisconsin, USA	Freshwater microbial communities from Crystal Bog, Wisconsin, USA - CBH10Oct08 (SPAdes) (version 2)	Environmental	Aquatic	Freshwater	Lake	Lake	transposon	646	119655	0.00539886
3300025396	Freshwater microbial communities from Crystal Bog lake, Wisconsin, USA	Freshwater microbial communities from Crystal Bog, Wisconsin, USA - CBH10Oct08 (SPAdes) (version 2)	Environmental	Aquatic	Freshwater	Lake	Lake	plasmid	157	119655	0.00131211
3300025396	Freshwater microbial communities from Crystal Bog lake, Wisconsin, USA	Freshwater microbial communities from Crystal Bog, Wisconsin, USA - CBH10Oct08 (SPAdes) (version 2)	Environmental	Aquatic	Freshwater	Lake	Lake	defense	4091	119655	0.03419
3300025396	Freshwater microbial communities from Crystal Bog lake, Wisconsin, USA	Freshwater microbial communities from Crystal Bog, Wisconsin, USA - CBH10Oct08 (SPAdes) (version 2)	Environmental	Aquatic	Freshwater	Lake	Lake	prophage	2068	119655	0.017283
3300024907	Freshwater sediment methanotrophic microbial communities from Lake Washington under simulated oxygen tension	Freshwater sediment methanotrophic microbial communities from Lake Washington under simulated oxygen tension - Sediment Metagenome 87_LOW11 (SPAdes)	Environmental	Aquatic	Freshwater	Lake	Lake	transposon	259	50637	0.00511484
3300024907	Freshwater sediment methanotrophic microbial communities from Lake Washington under simulated oxygen tension	Freshwater sediment methanotrophic microbial communities from Lake Washington under simulated oxygen tension - Sediment Metagenome 87_LOW11 (SPAdes)	Environmental	Aquatic	Freshwater	Lake	Lake	plasmid	105	50637	0.00207358
3300024907	Freshwater sediment methanotrophic microbial communities from Lake Washington under simulated oxygen tension	Freshwater sediment methanotrophic microbial communities from Lake Washington under simulated oxygen tension - Sediment Metagenome 87_LOW11 (SPAdes)	Environmental	Aquatic	Freshwater	Lake	Lake	defense	1608	50637	0.0317554
3300024907	Freshwater sediment methanotrophic microbial communities from Lake Washington under simulated oxygen tension	Freshwater sediment methanotrophic microbial communities from Lake Washington under simulated oxygen tension - Sediment Metagenome 87_LOW11 (SPAdes)	Environmental	Aquatic	Freshwater	Lake	Lake	prophage	268	50637	0.00529257
3300020157	Anoxic zone freshwater microbial communities from boreal shield lakes in IISD Experimental Lakes Area, Ontario, Canada	Anoxic zone freshwater microbial communities from boreal shield lake in IISD Experimental Lakes Area, Ontario, Canada - Jun2016-L224-25m	Environmental	Aquatic	Freshwater	Lake	Lake	transposon	6211	555754	0.0111758
3300020157	Anoxic zone freshwater microbial communities from boreal shield lakes in IISD Experimental Lakes Area, Ontario, Canada	Anoxic zone freshwater microbial communities from boreal shield lake in IISD Experimental Lakes Area, Ontario, Canada - Jun2016-L224-25m	Environmental	Aquatic	Freshwater	Lake	Lake	plasmid	852	555754	0.00153305
3300020157	Anoxic zone freshwater microbial communities from boreal shield lakes in IISD Experimental Lakes Area, Ontario, Canada	Anoxic zone freshwater microbial communities from boreal shield lake in IISD Experimental Lakes Area, Ontario, Canada - Jun2016-L224-25m	Environmental	Aquatic	Freshwater	Lake	Lake	defense	19430	555754	0.0349615
3300020157	Anoxic zone freshwater microbial communities from boreal shield lakes in IISD Experimental Lakes Area, Ontario, Canada	Anoxic zone freshwater microbial communities from boreal shield lake in IISD Experimental Lakes Area, Ontario, Canada - Jun2016-L224-25m	Environmental	Aquatic	Freshwater	Lake	Lake	prophage	3837	555754	0.00690413
3300020561	Freshwater microbial communities from Lake Mendota and Trout Bog Lake, Wisconsin, USA	Freshwater microbial communities from Lake Mendota, WI - 22APR2009 deep hole epilimnion (SPAdes)	Environmental	Aquatic	Freshwater	Lake	Lake	transposon	927	165856	0.00558919
3300020561	Freshwater microbial communities from Lake Mendota and Trout Bog Lake, Wisconsin, USA	Freshwater microbial communities from Lake Mendota, WI - 22APR2009 deep hole epilimnion (SPAdes)	Environmental	Aquatic	Freshwater	Lake	Lake	plasmid	66	165856	0.000397936
3300020561	Freshwater microbial communities from Lake Mendota and Trout Bog Lake, Wisconsin, USA	Freshwater microbial communities from Lake Mendota, WI - 22APR2009 deep hole epilimnion (SPAdes)	Environmental	Aquatic	Freshwater	Lake	Lake	defense	4881	165856	0.0294291
3300020561	Freshwater microbial communities from Lake Mendota and Trout Bog Lake, Wisconsin, USA	Freshwater microbial communities from Lake Mendota, WI - 22APR2009 deep hole epilimnion (SPAdes)	Environmental	Aquatic	Freshwater	Lake	Lake	prophage	1095	165856	0.00660211
3300025306	Bacterial and archaeal communities from various locations to study Microbial Dark Matter (Phase II)	Freshwater microbial communities from Powell Lake, British Columbia, Canada to study Microbial Dark Matter (Phase II) - PL_2010_200m (SPAdes) (version 3)	Environmental	Aquatic	Freshwater	Lake	Lake	transposon	6645	422278	0.0157361
3300025306	Bacterial and archaeal communities from various locations to study Microbial Dark Matter (Phase II)	Freshwater microbial communities from Powell Lake, British Columbia, Canada to study Microbial Dark Matter (Phase II) - PL_2010_200m (SPAdes) (version 3)	Environmental	Aquatic	Freshwater	Lake	Lake	plasmid	310	422278	0.000734114
3300025306	Bacterial and archaeal communities from various locations to study Microbial Dark Matter (Phase II)	Freshwater microbial communities from Powell Lake, British Columbia, Canada to study Microbial Dark Matter (Phase II) - PL_2010_200m (SPAdes) (version 3)	Environmental	Aquatic	Freshwater	Lake	Lake	defense	17613	422278	0.0417095
3300025306	Bacterial and archaeal communities from various locations to study Microbial Dark Matter (Phase II)	Freshwater microbial communities from Powell Lake, British Columbia, Canada to study Microbial Dark Matter (Phase II) - PL_2010_200m (SPAdes) (version 3)	Environmental	Aquatic	Freshwater	Lake	Lake	prophage	3336	422278	0.00790001
3300027759	Freshwater microbial communities from northern lakes of Canada to study carbon cycling	Freshwater microbial communities from Lake Simoncouche, Canada to study carbon cycling - S_130206_EF_MetaG (SPAdes) (version 2)	Environmental	Aquatic	Freshwater	Lake	Lake	transposon	2518	813708	0.00309448
3300027759	Freshwater microbial communities from northern lakes of Canada to study carbon cycling	Freshwater microbial communities from Lake Simoncouche, Canada to study carbon cycling - S_130206_EF_MetaG (SPAdes) (version 2)	Environmental	Aquatic	Freshwater	Lake	Lake	plasmid	704	813708	0.000865175
3300027759	Freshwater microbial communities from northern lakes of Canada to study carbon cycling	Freshwater microbial communities from Lake Simoncouche, Canada to study carbon cycling - S_130206_EF_MetaG (SPAdes) (version 2)	Environmental	Aquatic	Freshwater	Lake	Lake	defense	25628	813708	0.0314953
3300027759	Freshwater microbial communities from northern lakes of Canada to study carbon cycling	Freshwater microbial communities from Lake Simoncouche, Canada to study carbon cycling - S_130206_EF_MetaG (SPAdes) (version 2)	Environmental	Aquatic	Freshwater	Lake	Lake	prophage	10348	813708	0.0127171
3300020699	Freshwater microbial communities from Lake Mendota and Trout Bog Lake, Wisconsin, USA	Freshwater microbial communities from Trout Bog Lake, WI - 09AUG2007 hypolimnion	Environmental	Aquatic	Freshwater	Lake	Lake	transposon	1234	86902	0.0141999
3300020699	Freshwater microbial communities from Lake Mendota and Trout Bog Lake, Wisconsin, USA	Freshwater microbial communities from Trout Bog Lake, WI - 09AUG2007 hypolimnion	Environmental	Aquatic	Freshwater	Lake	Lake	plasmid	155	86902	0.00178362
3300020699	Freshwater microbial communities from Lake Mendota and Trout Bog Lake, Wisconsin, USA	Freshwater microbial communities from Trout Bog Lake, WI - 09AUG2007 hypolimnion	Environmental	Aquatic	Freshwater	Lake	Lake	defense	3318	86902	0.0381809
3300020699	Freshwater microbial communities from Lake Mendota and Trout Bog Lake, Wisconsin, USA	Freshwater microbial communities from Trout Bog Lake, WI - 09AUG2007 hypolimnion	Environmental	Aquatic	Freshwater	Lake	Lake	prophage	816	86902	0.00938989
3300025357	Freshwater microbial communities from Crystal Bog lake, Wisconsin, USA	Freshwater microbial communities from Crystal Bog, Wisconsin, USA - CBE10Sep07 (SPAdes)	Environmental	Aquatic	Freshwater	Lake	Lake	transposon	333	66550	0.00500376
3300025357	Freshwater microbial communities from Crystal Bog lake, Wisconsin, USA	Freshwater microbial communities from Crystal Bog, Wisconsin, USA - CBE10Sep07 (SPAdes)	Environmental	Aquatic	Freshwater	Lake	Lake	plasmid	148	66550	0.00222389
3300025357	Freshwater microbial communities from Crystal Bog lake, Wisconsin, USA	Freshwater microbial communities from Crystal Bog, Wisconsin, USA - CBE10Sep07 (SPAdes)	Environmental	Aquatic	Freshwater	Lake	Lake	defense	2362	66550	0.0354921
3300025357	Freshwater microbial communities from Crystal Bog lake, Wisconsin, USA	Freshwater microbial communities from Crystal Bog, Wisconsin, USA - CBE10Sep07 (SPAdes)	Environmental	Aquatic	Freshwater	Lake	Lake	prophage	1643	66550	0.0246882
3300024917	Freshwater sediment methanotrophic microbial communities from Lake Washington under simulated oxygen tension	Freshwater sediment methanotrophic microbial communities from Lake Washington under simulated oxygen tension - Sediment Metagenome 112_LOW13 (SPAdes)	Environmental	Aquatic	Freshwater	Lake	Lake	transposon	349	68966	0.00506047
3300024917	Freshwater sediment methanotrophic microbial communities from Lake Washington under simulated oxygen tension	Freshwater sediment methanotrophic microbial communities from Lake Washington under simulated oxygen tension - Sediment Metagenome 112_LOW13 (SPAdes)	Environmental	Aquatic	Freshwater	Lake	Lake	plasmid	107	68966	0.00155149
3300024917	Freshwater sediment methanotrophic microbial communities from Lake Washington under simulated oxygen tension	Freshwater sediment methanotrophic microbial communities from Lake Washington under simulated oxygen tension - Sediment Metagenome 112_LOW13 (SPAdes)	Environmental	Aquatic	Freshwater	Lake	Lake	defense	2217	68966	0.0321463
3300024917	Freshwater sediment methanotrophic microbial communities from Lake Washington under simulated oxygen tension	Freshwater sediment methanotrophic microbial communities from Lake Washington under simulated oxygen tension - Sediment Metagenome 112_LOW13 (SPAdes)	Environmental	Aquatic	Freshwater	Lake	Lake	prophage	413	68966	0.00598846
3300025316	Bacterial and archaeal communities from various locations to study Microbial Dark Matter (Phase II)	Freshwater lake bacterial and archeal communities from Alinen Mustajarvi, Finland, to study Microbial Dark Matter (Phase II) - Alinen Mustajarvi 5m metaG (SPAdes) (version 3)	Environmental	Aquatic	Freshwater	Lake	Lake	transposon	16156	1363976	0.0118448
3300025316	Bacterial and archaeal communities from various locations to study Microbial Dark Matter (Phase II)	Freshwater lake bacterial and archeal communities from Alinen Mustajarvi, Finland, to study Microbial Dark Matter (Phase II) - Alinen Mustajarvi 5m metaG (SPAdes) (version 3)	Environmental	Aquatic	Freshwater	Lake	Lake	plasmid	1664	1363976	0.00121996
3300025316	Bacterial and archaeal communities from various locations to study Microbial Dark Matter (Phase II)	Freshwater lake bacterial and archeal communities from Alinen Mustajarvi, Finland, to study Microbial Dark Matter (Phase II) - Alinen Mustajarvi 5m metaG (SPAdes) (version 3)	Environmental	Aquatic	Freshwater	Lake	Lake	defense	57667	1363976	0.0422786
3300025316	Bacterial and archaeal communities from various locations to study Microbial Dark Matter (Phase II)	Freshwater lake bacterial and archeal communities from Alinen Mustajarvi, Finland, to study Microbial Dark Matter (Phase II) - Alinen Mustajarvi 5m metaG (SPAdes) (version 3)	Environmental	Aquatic	Freshwater	Lake	Lake	prophage	12005	1363976	0.00880147
3300024956	Freshwater sediment methanotrophic microbial communities from Lake Washington under simulated oxygen tension	Freshwater sediment methanotrophic microbial communities from Lake Washington under simulated oxygen tension - Sediment Metagenome 91_HOW11 (SPAdes)	Environmental	Aquatic	Freshwater	Lake	Lake	transposon	746	111745	0.00667591
3300024956	Freshwater sediment methanotrophic microbial communities from Lake Washington under simulated oxygen tension	Freshwater sediment methanotrophic microbial communities from Lake Washington under simulated oxygen tension - Sediment Metagenome 91_HOW11 (SPAdes)	Environmental	Aquatic	Freshwater	Lake	Lake	plasmid	218	111745	0.00195087
3300024956	Freshwater sediment methanotrophic microbial communities from Lake Washington under simulated oxygen tension	Freshwater sediment methanotrophic microbial communities from Lake Washington under simulated oxygen tension - Sediment Metagenome 91_HOW11 (SPAdes)	Environmental	Aquatic	Freshwater	Lake	Lake	defense	4049	111745	0.0362343
3300024956	Freshwater sediment methanotrophic microbial communities from Lake Washington under simulated oxygen tension	Freshwater sediment methanotrophic microbial communities from Lake Washington under simulated oxygen tension - Sediment Metagenome 91_HOW11 (SPAdes)	Environmental	Aquatic	Freshwater	Lake	Lake	prophage	809	111745	0.0072397
3300024925	Freshwater sediment methanotrophic microbial communities from Lake Washington under simulated oxygen tension	Freshwater sediment methanotrophic microbial communities from Lake Washington under simulated oxygen tension - Sediment Metagenome 124_LOW14 (SPAdes)	Environmental	Aquatic	Freshwater	Lake	Lake	transposon	391	73213	0.00534058
3300024925	Freshwater sediment methanotrophic microbial communities from Lake Washington under simulated oxygen tension	Freshwater sediment methanotrophic microbial communities from Lake Washington under simulated oxygen tension - Sediment Metagenome 124_LOW14 (SPAdes)	Environmental	Aquatic	Freshwater	Lake	Lake	plasmid	134	73213	0.00183028
3300024925	Freshwater sediment methanotrophic microbial communities from Lake Washington under simulated oxygen tension	Freshwater sediment methanotrophic microbial communities from Lake Washington under simulated oxygen tension - Sediment Metagenome 124_LOW14 (SPAdes)	Environmental	Aquatic	Freshwater	Lake	Lake	defense	2330	73213	0.0318249
3300024925	Freshwater sediment methanotrophic microbial communities from Lake Washington under simulated oxygen tension	Freshwater sediment methanotrophic microbial communities from Lake Washington under simulated oxygen tension - Sediment Metagenome 124_LOW14 (SPAdes)	Environmental	Aquatic	Freshwater	Lake	Lake	prophage	487	73213	0.00665182
3300025598	Freshwater microbial communities from Crystal Bog lake, Wisconsin, USA	Freshwater microbial communities from Crystal Bog, Wisconsin, USA - CBE02Aug07 (SPAdes)	Environmental	Aquatic	Freshwater	Lake	Lake	transposon	1322	258104	0.00512197
3300025598	Freshwater microbial communities from Crystal Bog lake, Wisconsin, USA	Freshwater microbial communities from Crystal Bog, Wisconsin, USA - CBE02Aug07 (SPAdes)	Environmental	Aquatic	Freshwater	Lake	Lake	plasmid	409	258104	0.00158463
3300025598	Freshwater microbial communities from Crystal Bog lake, Wisconsin, USA	Freshwater microbial communities from Crystal Bog, Wisconsin, USA - CBE02Aug07 (SPAdes)	Environmental	Aquatic	Freshwater	Lake	Lake	defense	8846	258104	0.034273
3300025598	Freshwater microbial communities from Crystal Bog lake, Wisconsin, USA	Freshwater microbial communities from Crystal Bog, Wisconsin, USA - CBE02Aug07 (SPAdes)	Environmental	Aquatic	Freshwater	Lake	Lake	prophage	3924	258104	0.0152032
3300021605	Anoxic zone freshwater microbial communities from boreal shield lakes in IISD Experimental Lakes Area, Ontario, Canada	Anoxic zone freshwater microbial communities from boreal shield lake in IISD Experimental Lakes Area, Ontario, Canada - Sep2016-L227-10m	Environmental	Aquatic	Freshwater	Lake	Lake	transposon	9813	795224	0.0123399
3300021605	Anoxic zone freshwater microbial communities from boreal shield lakes in IISD Experimental Lakes Area, Ontario, Canada	Anoxic zone freshwater microbial communities from boreal shield lake in IISD Experimental Lakes Area, Ontario, Canada - Sep2016-L227-10m	Environmental	Aquatic	Freshwater	Lake	Lake	plasmid	766	795224	0.000963251
3300021605	Anoxic zone freshwater microbial communities from boreal shield lakes in IISD Experimental Lakes Area, Ontario, Canada	Anoxic zone freshwater microbial communities from boreal shield lake in IISD Experimental Lakes Area, Ontario, Canada - Sep2016-L227-10m	Environmental	Aquatic	Freshwater	Lake	Lake	defense	33389	795224	0.0419869
3300021605	Anoxic zone freshwater microbial communities from boreal shield lakes in IISD Experimental Lakes Area, Ontario, Canada	Anoxic zone freshwater microbial communities from boreal shield lake in IISD Experimental Lakes Area, Ontario, Canada - Sep2016-L227-10m	Environmental	Aquatic	Freshwater	Lake	Lake	prophage	5606	795224	0.00704959
3300020523	Freshwater microbial communities from Lake Mendota and Trout Bog Lake, Wisconsin, USA	Freshwater microbial communities from Lake Mendota, WI - 18MAY2011 deep hole epilimnion ns (SPAdes)	Environmental	Aquatic	Freshwater	Lake	Lake	transposon	432	99448	0.00434398
3300020523	Freshwater microbial communities from Lake Mendota and Trout Bog Lake, Wisconsin, USA	Freshwater microbial communities from Lake Mendota, WI - 18MAY2011 deep hole epilimnion ns (SPAdes)	Environmental	Aquatic	Freshwater	Lake	Lake	plasmid	24	99448	0.000241332
3300020523	Freshwater microbial communities from Lake Mendota and Trout Bog Lake, Wisconsin, USA	Freshwater microbial communities from Lake Mendota, WI - 18MAY2011 deep hole epilimnion ns (SPAdes)	Environmental	Aquatic	Freshwater	Lake	Lake	defense	2589	99448	0.0260337
3300020523	Freshwater microbial communities from Lake Mendota and Trout Bog Lake, Wisconsin, USA	Freshwater microbial communities from Lake Mendota, WI - 18MAY2011 deep hole epilimnion ns (SPAdes)	Environmental	Aquatic	Freshwater	Lake	Lake	prophage	404	99448	0.00406242
3300025417	Freshwater microbial communities from Crystal Bog lake, Wisconsin, USA	Freshwater microbial communities from Crystal Bog, Wisconsin, USA - CBE16Oct07 (SPAdes) (version 2)	Environmental	Aquatic	Freshwater	Lake	Lake	transposon	612	105872	0.00578056
3300025417	Freshwater microbial communities from Crystal Bog lake, Wisconsin, USA	Freshwater microbial communities from Crystal Bog, Wisconsin, USA - CBE16Oct07 (SPAdes) (version 2)	Environmental	Aquatic	Freshwater	Lake	Lake	plasmid	139	105872	0.00131291
3300025417	Freshwater microbial communities from Crystal Bog lake, Wisconsin, USA	Freshwater microbial communities from Crystal Bog, Wisconsin, USA - CBE16Oct07 (SPAdes) (version 2)	Environmental	Aquatic	Freshwater	Lake	Lake	defense	3641	105872	0.0343906
3300025417	Freshwater microbial communities from Crystal Bog lake, Wisconsin, USA	Freshwater microbial communities from Crystal Bog, Wisconsin, USA - CBE16Oct07 (SPAdes) (version 2)	Environmental	Aquatic	Freshwater	Lake	Lake	prophage	1724	105872	0.0162838
3300024333	Methane metabolizing microbial communities from different methane-rich environments from various locations	Freshwater microbial communities from Lake Matano, South Sulawesi, Indonesia - Watercolumn_Matano_2014_110_MG	Environmental	Aquatic	Freshwater	Lake	Lake	transposon	13464	966104	0.0139364
3300024333	Methane metabolizing microbial communities from different methane-rich environments from various locations	Freshwater microbial communities from Lake Matano, South Sulawesi, Indonesia - Watercolumn_Matano_2014_110_MG	Environmental	Aquatic	Freshwater	Lake	Lake	plasmid	752	966104	0.000778384
3300024333	Methane metabolizing microbial communities from different methane-rich environments from various locations	Freshwater microbial communities from Lake Matano, South Sulawesi, Indonesia - Watercolumn_Matano_2014_110_MG	Environmental	Aquatic	Freshwater	Lake	Lake	defense	40280	966104	0.0416932
3300024333	Methane metabolizing microbial communities from different methane-rich environments from various locations	Freshwater microbial communities from Lake Matano, South Sulawesi, Indonesia - Watercolumn_Matano_2014_110_MG	Environmental	Aquatic	Freshwater	Lake	Lake	prophage	7071	966104	0.00731909
3300027563	Freshwater lake microbial communities from the Great Lakes, USA, analyzing microbial food webs and carbon cycling	Freshwater lake microbial communities from Lake Michigan, USA - Fa13.BD.MM15.SD (SPAdes) (version 2)	Environmental	Aquatic	Freshwater	Lake	Lake	transposon	1059	420818	0.00251653
3300027563	Freshwater lake microbial communities from the Great Lakes, USA, analyzing microbial food webs and carbon cycling	Freshwater lake microbial communities from Lake Michigan, USA - Fa13.BD.MM15.SD (SPAdes) (version 2)	Environmental	Aquatic	Freshwater	Lake	Lake	plasmid	332	420818	0.00078894
3300027563	Freshwater lake microbial communities from the Great Lakes, USA, analyzing microbial food webs and carbon cycling	Freshwater lake microbial communities from Lake Michigan, USA - Fa13.BD.MM15.SD (SPAdes) (version 2)	Environmental	Aquatic	Freshwater	Lake	Lake	defense	11631	420818	0.027639
3300027563	Freshwater lake microbial communities from the Great Lakes, USA, analyzing microbial food webs and carbon cycling	Freshwater lake microbial communities from Lake Michigan, USA - Fa13.BD.MM15.SD (SPAdes) (version 2)	Environmental	Aquatic	Freshwater	Lake	Lake	prophage	3207	420818	0.00762087
3300021133	Freshwater microbial communities from Lake Mendota and Trout Bog Lake, Wisconsin, USA	Freshwater microbial communities from Trout Bog Lake, WI - 09AUG2007 epilimnion	Environmental	Aquatic	Freshwater	Lake	Lake	transposon	887	96183	0.009222
3300021133	Freshwater microbial communities from Lake Mendota and Trout Bog Lake, Wisconsin, USA	Freshwater microbial communities from Trout Bog Lake, WI - 09AUG2007 epilimnion	Environmental	Aquatic	Freshwater	Lake	Lake	plasmid	204	96183	0.00212096
3300021133	Freshwater microbial communities from Lake Mendota and Trout Bog Lake, Wisconsin, USA	Freshwater microbial communities from Trout Bog Lake, WI - 09AUG2007 epilimnion	Environmental	Aquatic	Freshwater	Lake	Lake	defense	3722	96183	0.0386971
3300021133	Freshwater microbial communities from Lake Mendota and Trout Bog Lake, Wisconsin, USA	Freshwater microbial communities from Trout Bog Lake, WI - 09AUG2007 epilimnion	Environmental	Aquatic	Freshwater	Lake	Lake	prophage	2050	96183	0.0213135
3300020196	Freshwater microbial communities from Lake Tanganyika, Tanzania	Freshwater microbial communities from Lake Tanganyika, Tanzania - TA2015031 Kigoma Deep Cast 0m	Environmental	Aquatic	Freshwater	Lake	Lake	transposon	7167	1032110	0.00694403
3300020196	Freshwater microbial communities from Lake Tanganyika, Tanzania	Freshwater microbial communities from Lake Tanganyika, Tanzania - TA2015031 Kigoma Deep Cast 0m	Environmental	Aquatic	Freshwater	Lake	Lake	plasmid	955	1032110	0.000925289
3300020196	Freshwater microbial communities from Lake Tanganyika, Tanzania	Freshwater microbial communities from Lake Tanganyika, Tanzania - TA2015031 Kigoma Deep Cast 0m	Environmental	Aquatic	Freshwater	Lake	Lake	defense	39907	1032110	0.0386655
3300020196	Freshwater microbial communities from Lake Tanganyika, Tanzania	Freshwater microbial communities from Lake Tanganyika, Tanzania - TA2015031 Kigoma Deep Cast 0m	Environmental	Aquatic	Freshwater	Lake	Lake	prophage	11626	1032110	0.0112643
3300025162	Bacterial and archaeal communities from various locations to study Microbial Dark Matter (Phase II)	Freshwater microbial communities from Finland to study Microbial Dark Matter (Phase II) - AM7a DNA metaG (SPAdes) (version 3)	Environmental	Aquatic	Freshwater	Lake	Lake	transposon	11679	740962	0.0157619
3300025162	Bacterial and archaeal communities from various locations to study Microbial Dark Matter (Phase II)	Freshwater microbial communities from Finland to study Microbial Dark Matter (Phase II) - AM7a DNA metaG (SPAdes) (version 3)	Environmental	Aquatic	Freshwater	Lake	Lake	plasmid	1129	740962	0.0015237
3300025162	Bacterial and archaeal communities from various locations to study Microbial Dark Matter (Phase II)	Freshwater microbial communities from Finland to study Microbial Dark Matter (Phase II) - AM7a DNA metaG (SPAdes) (version 3)	Environmental	Aquatic	Freshwater	Lake	Lake	defense	34015	740962	0.0459065
3300025162	Bacterial and archaeal communities from various locations to study Microbial Dark Matter (Phase II)	Freshwater microbial communities from Finland to study Microbial Dark Matter (Phase II) - AM7a DNA metaG (SPAdes) (version 3)	Environmental	Aquatic	Freshwater	Lake	Lake	prophage	8000	740962	0.0107968
3300018868	Freshwater microbial communities from oligotrophic, dystrophic, and eutrophic lakes in Wisonsin, USA	Oligotrophic lake water microbial communities from Sparkling Lake, Wisconsin, USA - SP09_SKY_50	Environmental	Aquatic	Freshwater	Lake	Lake	transposon	4643	1330337	0.00349009
3300018868	Freshwater microbial communities from oligotrophic, dystrophic, and eutrophic lakes in Wisonsin, USA	Oligotrophic lake water microbial communities from Sparkling Lake, Wisconsin, USA - SP09_SKY_50	Environmental	Aquatic	Freshwater	Lake	Lake	plasmid	1242	1330337	0.000933598
3300018868	Freshwater microbial communities from oligotrophic, dystrophic, and eutrophic lakes in Wisonsin, USA	Oligotrophic lake water microbial communities from Sparkling Lake, Wisconsin, USA - SP09_SKY_50	Environmental	Aquatic	Freshwater	Lake	Lake	defense	34458	1330337	0.0259017
3300018868	Freshwater microbial communities from oligotrophic, dystrophic, and eutrophic lakes in Wisonsin, USA	Oligotrophic lake water microbial communities from Sparkling Lake, Wisconsin, USA - SP09_SKY_50	Environmental	Aquatic	Freshwater	Lake	Lake	prophage	8539	1330337	0.00641867
3300025411	Freshwater microbial communities from Crystal Bog lake, Wisconsin, USA	Freshwater microbial communities from Crystal Bog, Wisconsin, USA - CBE02Aug09 (SPAdes) (version 2)	Environmental	Aquatic	Freshwater	Lake	Lake	transposon	650	138177	0.00470411
3300025411	Freshwater microbial communities from Crystal Bog lake, Wisconsin, USA	Freshwater microbial communities from Crystal Bog, Wisconsin, USA - CBE02Aug09 (SPAdes) (version 2)	Environmental	Aquatic	Freshwater	Lake	Lake	plasmid	184	138177	0.00133162
3300025411	Freshwater microbial communities from Crystal Bog lake, Wisconsin, USA	Freshwater microbial communities from Crystal Bog, Wisconsin, USA - CBE02Aug09 (SPAdes) (version 2)	Environmental	Aquatic	Freshwater	Lake	Lake	defense	4497	138177	0.0325452
3300025411	Freshwater microbial communities from Crystal Bog lake, Wisconsin, USA	Freshwater microbial communities from Crystal Bog, Wisconsin, USA - CBE02Aug09 (SPAdes) (version 2)	Environmental	Aquatic	Freshwater	Lake	Lake	prophage	2064	138177	0.0149374
3300027726	Freshwater sediment microbial communities from Cottonwood Lakes Research site near Jamestown, North Dakota, USA	Freshwater sediment microbial communities from Prairie Pothole Lake near Jamestown, North Dakota, USA - PPLs Lake P8 Core (3) Depth 1-3cm March2015 (SPAdes) (version 2)	Environmental	Aquatic	Freshwater	Lake	Lake	transposon	12719	735508	0.0172928
3300027726	Freshwater sediment microbial communities from Cottonwood Lakes Research site near Jamestown, North Dakota, USA	Freshwater sediment microbial communities from Prairie Pothole Lake near Jamestown, North Dakota, USA - PPLs Lake P8 Core (3) Depth 1-3cm March2015 (SPAdes) (version 2)	Environmental	Aquatic	Freshwater	Lake	Lake	plasmid	356	735508	0.000484019
3300027726	Freshwater sediment microbial communities from Cottonwood Lakes Research site near Jamestown, North Dakota, USA	Freshwater sediment microbial communities from Prairie Pothole Lake near Jamestown, North Dakota, USA - PPLs Lake P8 Core (3) Depth 1-3cm March2015 (SPAdes) (version 2)	Environmental	Aquatic	Freshwater	Lake	Lake	defense	20746	735508	0.0282064
3300027726	Freshwater sediment microbial communities from Cottonwood Lakes Research site near Jamestown, North Dakota, USA	Freshwater sediment microbial communities from Prairie Pothole Lake near Jamestown, North Dakota, USA - PPLs Lake P8 Core (3) Depth 1-3cm March2015 (SPAdes) (version 2)	Environmental	Aquatic	Freshwater	Lake	Lake	prophage	4140	735508	0.00562876
3300024910	Freshwater sediment methanotrophic microbial communities from Lake Washington under simulated oxygen tension	Freshwater sediment methanotrophic microbial communities from Lake Washington under simulated oxygen tension - Sediment Metagenome 82_HOW10 (SPAdes)	Environmental	Aquatic	Freshwater	Lake	Lake	transposon	241	54710	0.00440504
3300024910	Freshwater sediment methanotrophic microbial communities from Lake Washington under simulated oxygen tension	Freshwater sediment methanotrophic microbial communities from Lake Washington under simulated oxygen tension - Sediment Metagenome 82_HOW10 (SPAdes)	Environmental	Aquatic	Freshwater	Lake	Lake	plasmid	115	54710	0.00210199
3300024910	Freshwater sediment methanotrophic microbial communities from Lake Washington under simulated oxygen tension	Freshwater sediment methanotrophic microbial communities from Lake Washington under simulated oxygen tension - Sediment Metagenome 82_HOW10 (SPAdes)	Environmental	Aquatic	Freshwater	Lake	Lake	defense	1743	54710	0.0318589
3300024910	Freshwater sediment methanotrophic microbial communities from Lake Washington under simulated oxygen tension	Freshwater sediment methanotrophic microbial communities from Lake Washington under simulated oxygen tension - Sediment Metagenome 82_HOW10 (SPAdes)	Environmental	Aquatic	Freshwater	Lake	Lake	prophage	288	54710	0.00526412
3300020571	Freshwater microbial communities from Lake Mendota and Trout Bog Lake, Wisconsin, USA	Freshwater microbial communities from Lake Mendota, WI - 31AUG2012 deep hole epilimnion (SPAdes)	Environmental	Aquatic	Freshwater	Lake	Lake	transposon	1058	141978	0.00745186
3300020571	Freshwater microbial communities from Lake Mendota and Trout Bog Lake, Wisconsin, USA	Freshwater microbial communities from Lake Mendota, WI - 31AUG2012 deep hole epilimnion (SPAdes)	Environmental	Aquatic	Freshwater	Lake	Lake	plasmid	172	141978	0.00121145
3300020571	Freshwater microbial communities from Lake Mendota and Trout Bog Lake, Wisconsin, USA	Freshwater microbial communities from Lake Mendota, WI - 31AUG2012 deep hole epilimnion (SPAdes)	Environmental	Aquatic	Freshwater	Lake	Lake	defense	4842	141978	0.0341039
3300020571	Freshwater microbial communities from Lake Mendota and Trout Bog Lake, Wisconsin, USA	Freshwater microbial communities from Lake Mendota, WI - 31AUG2012 deep hole epilimnion (SPAdes)	Environmental	Aquatic	Freshwater	Lake	Lake	prophage	1892	141978	0.013326
3300020482	Freshwater microbial communities from Lake Mendota and Trout Bog Lake, Wisconsin, USA	Freshwater microbial communities from Lake Mendota, WI - 13SEPL2008 deep hole epilimnion (SPAdes)	Environmental	Aquatic	Freshwater	Lake	Lake	transposon	558	36904	0.0151203
3300020482	Freshwater microbial communities from Lake Mendota and Trout Bog Lake, Wisconsin, USA	Freshwater microbial communities from Lake Mendota, WI - 13SEPL2008 deep hole epilimnion (SPAdes)	Environmental	Aquatic	Freshwater	Lake	Lake	plasmid	21	36904	0.000569044
3300020482	Freshwater microbial communities from Lake Mendota and Trout Bog Lake, Wisconsin, USA	Freshwater microbial communities from Lake Mendota, WI - 13SEPL2008 deep hole epilimnion (SPAdes)	Environmental	Aquatic	Freshwater	Lake	Lake	defense	1346	36904	0.036473
3300020482	Freshwater microbial communities from Lake Mendota and Trout Bog Lake, Wisconsin, USA	Freshwater microbial communities from Lake Mendota, WI - 13SEPL2008 deep hole epilimnion (SPAdes)	Environmental	Aquatic	Freshwater	Lake	Lake	prophage	238	36904	0.00644916
3300021093	Freshwater microbial communities from Lake Tanganyika, Tanzania	Freshwater microbial communities from Lake Tanganyika, Tanzania - TA2015023 Mahale A surface	Environmental	Aquatic	Freshwater	Lake	Lake	transposon	6575	975297	0.00674154
3300021093	Freshwater microbial communities from Lake Tanganyika, Tanzania	Freshwater microbial communities from Lake Tanganyika, Tanzania - TA2015023 Mahale A surface	Environmental	Aquatic	Freshwater	Lake	Lake	plasmid	913	975297	0.000936125
3300021093	Freshwater microbial communities from Lake Tanganyika, Tanzania	Freshwater microbial communities from Lake Tanganyika, Tanzania - TA2015023 Mahale A surface	Environmental	Aquatic	Freshwater	Lake	Lake	defense	38240	975297	0.0392086
3300021093	Freshwater microbial communities from Lake Tanganyika, Tanzania	Freshwater microbial communities from Lake Tanganyika, Tanzania - TA2015023 Mahale A surface	Environmental	Aquatic	Freshwater	Lake	Lake	prophage	12693	975297	0.0130145
3300024929	Freshwater sediment methanotrophic microbial communities from Lake Washington under simulated oxygen tension	Freshwater sediment methanotrophic microbial communities from Lake Washington under simulated oxygen tension - Sediment Metagenome 100_LOW12 (SPAdes)	Environmental	Aquatic	Freshwater	Lake	Lake	transposon	335	73635	0.00454947
3300024929	Freshwater sediment methanotrophic microbial communities from Lake Washington under simulated oxygen tension	Freshwater sediment methanotrophic microbial communities from Lake Washington under simulated oxygen tension - Sediment Metagenome 100_LOW12 (SPAdes)	Environmental	Aquatic	Freshwater	Lake	Lake	plasmid	102	73635	0.00138521
3300024929	Freshwater sediment methanotrophic microbial communities from Lake Washington under simulated oxygen tension	Freshwater sediment methanotrophic microbial communities from Lake Washington under simulated oxygen tension - Sediment Metagenome 100_LOW12 (SPAdes)	Environmental	Aquatic	Freshwater	Lake	Lake	defense	2229	73635	0.0302709
3300024929	Freshwater sediment methanotrophic microbial communities from Lake Washington under simulated oxygen tension	Freshwater sediment methanotrophic microbial communities from Lake Washington under simulated oxygen tension - Sediment Metagenome 100_LOW12 (SPAdes)	Environmental	Aquatic	Freshwater	Lake	Lake	prophage	412	73635	0.00559517
3300024914	Freshwater sediment methanotrophic microbial communities from Lake Washington under simulated oxygen tension	Freshwater sediment methanotrophic microbial communities from Lake Washington under simulated oxygen tension - Sediment Metagenome 97_LOW12 (SPAdes)	Environmental	Aquatic	Freshwater	Lake	Lake	transposon	391	53138	0.0073582
3300024914	Freshwater sediment methanotrophic microbial communities from Lake Washington under simulated oxygen tension	Freshwater sediment methanotrophic microbial communities from Lake Washington under simulated oxygen tension - Sediment Metagenome 97_LOW12 (SPAdes)	Environmental	Aquatic	Freshwater	Lake	Lake	plasmid	61	53138	0.00114795
3300024914	Freshwater sediment methanotrophic microbial communities from Lake Washington under simulated oxygen tension	Freshwater sediment methanotrophic microbial communities from Lake Washington under simulated oxygen tension - Sediment Metagenome 97_LOW12 (SPAdes)	Environmental	Aquatic	Freshwater	Lake	Lake	defense	1778	53138	0.03346
3300024914	Freshwater sediment methanotrophic microbial communities from Lake Washington under simulated oxygen tension	Freshwater sediment methanotrophic microbial communities from Lake Washington under simulated oxygen tension - Sediment Metagenome 97_LOW12 (SPAdes)	Environmental	Aquatic	Freshwater	Lake	Lake	prophage	309	53138	0.00581505
3300027712	Freshwater microbial communities from northern lakes of Canada to study carbon cycling	Freshwater microbial communities from Lake Croche, Canada to study carbon cycling - C_130208_EF_MetaG (SPAdes) (version 2)	Environmental	Aquatic	Freshwater	Lake	Lake	transposon	2975	684221	0.00434801
3300027712	Freshwater microbial communities from northern lakes of Canada to study carbon cycling	Freshwater microbial communities from Lake Croche, Canada to study carbon cycling - C_130208_EF_MetaG (SPAdes) (version 2)	Environmental	Aquatic	Freshwater	Lake	Lake	plasmid	456	684221	0.000666451
3300027712	Freshwater microbial communities from northern lakes of Canada to study carbon cycling	Freshwater microbial communities from Lake Croche, Canada to study carbon cycling - C_130208_EF_MetaG (SPAdes) (version 2)	Environmental	Aquatic	Freshwater	Lake	Lake	defense	22780	684221	0.0332933
3300027712	Freshwater microbial communities from northern lakes of Canada to study carbon cycling	Freshwater microbial communities from Lake Croche, Canada to study carbon cycling - C_130208_EF_MetaG (SPAdes) (version 2)	Environmental	Aquatic	Freshwater	Lake	Lake	prophage	5566	684221	0.0081348
3300020570	Freshwater microbial communities from Lake Mendota and Trout Bog Lake, Wisconsin, USA	Freshwater microbial communities from Lake Mendota, WI - 31AUG2010 deep hole epilimnion (SPAdes)	Environmental	Aquatic	Freshwater	Lake	Lake	transposon	1363	128837	0.0105793
3300020570	Freshwater microbial communities from Lake Mendota and Trout Bog Lake, Wisconsin, USA	Freshwater microbial communities from Lake Mendota, WI - 31AUG2010 deep hole epilimnion (SPAdes)	Environmental	Aquatic	Freshwater	Lake	Lake	plasmid	155	128837	0.00120307
3300020570	Freshwater microbial communities from Lake Mendota and Trout Bog Lake, Wisconsin, USA	Freshwater microbial communities from Lake Mendota, WI - 31AUG2010 deep hole epilimnion (SPAdes)	Environmental	Aquatic	Freshwater	Lake	Lake	defense	4826	128837	0.0374582
3300020570	Freshwater microbial communities from Lake Mendota and Trout Bog Lake, Wisconsin, USA	Freshwater microbial communities from Lake Mendota, WI - 31AUG2010 deep hole epilimnion (SPAdes)	Environmental	Aquatic	Freshwater	Lake	Lake	prophage	2247	128837	0.0174406
3300027956	Freshwater sediment microbial communities from Cottonwood Lakes Research site near Jamestown, North Dakota, USA	Freshwater sediment microbial communities from Prairie Pothole Lake near Jamestown, North Dakota, USA - PPLs Lake P7 Core (1) Depth 19-21cm May2015 (SPAdes) (version 2)	Environmental	Aquatic	Freshwater	Lake	Lake	transposon	8091	580396	0.0139405
3300027956	Freshwater sediment microbial communities from Cottonwood Lakes Research site near Jamestown, North Dakota, USA	Freshwater sediment microbial communities from Prairie Pothole Lake near Jamestown, North Dakota, USA - PPLs Lake P7 Core (1) Depth 19-21cm May2015 (SPAdes) (version 2)	Environmental	Aquatic	Freshwater	Lake	Lake	plasmid	375	580396	0.000646111
3300027956	Freshwater sediment microbial communities from Cottonwood Lakes Research site near Jamestown, North Dakota, USA	Freshwater sediment microbial communities from Prairie Pothole Lake near Jamestown, North Dakota, USA - PPLs Lake P7 Core (1) Depth 19-21cm May2015 (SPAdes) (version 2)	Environmental	Aquatic	Freshwater	Lake	Lake	defense	15354	580396	0.0264544
3300027956	Freshwater sediment microbial communities from Cottonwood Lakes Research site near Jamestown, North Dakota, USA	Freshwater sediment microbial communities from Prairie Pothole Lake near Jamestown, North Dakota, USA - PPLs Lake P7 Core (1) Depth 19-21cm May2015 (SPAdes) (version 2)	Environmental	Aquatic	Freshwater	Lake	Lake	prophage	5281	580396	0.00909896
3300024911	Freshwater sediment methanotrophic microbial communities from Lake Washington under simulated oxygen tension	Freshwater sediment methanotrophic microbial communities from Lake Washington under simulated oxygen tension - Sediment Metagenome 109_LOW13 (SPAdes)	Environmental	Aquatic	Freshwater	Lake	Lake	transposon	410	47749	0.00858657
3300024911	Freshwater sediment methanotrophic microbial communities from Lake Washington under simulated oxygen tension	Freshwater sediment methanotrophic microbial communities from Lake Washington under simulated oxygen tension - Sediment Metagenome 109_LOW13 (SPAdes)	Environmental	Aquatic	Freshwater	Lake	Lake	plasmid	72	47749	0.00150789
3300024911	Freshwater sediment methanotrophic microbial communities from Lake Washington under simulated oxygen tension	Freshwater sediment methanotrophic microbial communities from Lake Washington under simulated oxygen tension - Sediment Metagenome 109_LOW13 (SPAdes)	Environmental	Aquatic	Freshwater	Lake	Lake	defense	1792	47749	0.0375296
3300024911	Freshwater sediment methanotrophic microbial communities from Lake Washington under simulated oxygen tension	Freshwater sediment methanotrophic microbial communities from Lake Washington under simulated oxygen tension - Sediment Metagenome 109_LOW13 (SPAdes)	Environmental	Aquatic	Freshwater	Lake	Lake	prophage	301	47749	0.0063038
3300025145	Bacterial and archaeal communities from various locations to study Microbial Dark Matter (Phase II)	Anoxic lake water microbial communities from Lake Kivu, Rwanda to study Microbial Dark Matter (Phase II) - Lake Kivu water 325m metaG (SPAdes) (version 3)	Environmental	Aquatic	Freshwater	Lake	Lake	transposon	15250	788391	0.0193432
3300025145	Bacterial and archaeal communities from various locations to study Microbial Dark Matter (Phase II)	Anoxic lake water microbial communities from Lake Kivu, Rwanda to study Microbial Dark Matter (Phase II) - Lake Kivu water 325m metaG (SPAdes) (version 3)	Environmental	Aquatic	Freshwater	Lake	Lake	plasmid	623	788391	0.000790217
3300025145	Bacterial and archaeal communities from various locations to study Microbial Dark Matter (Phase II)	Anoxic lake water microbial communities from Lake Kivu, Rwanda to study Microbial Dark Matter (Phase II) - Lake Kivu water 325m metaG (SPAdes) (version 3)	Environmental	Aquatic	Freshwater	Lake	Lake	defense	33628	788391	0.042654
3300025145	Bacterial and archaeal communities from various locations to study Microbial Dark Matter (Phase II)	Anoxic lake water microbial communities from Lake Kivu, Rwanda to study Microbial Dark Matter (Phase II) - Lake Kivu water 325m metaG (SPAdes) (version 3)	Environmental	Aquatic	Freshwater	Lake	Lake	prophage	5600	788391	0.00710307
3300020574	Freshwater microbial communities from Lake Mendota and Trout Bog Lake, Wisconsin, USA	Freshwater microbial communities from Lake Mendota, WI - 26JUN2009 deep hole epilimnion (SPAdes)	Environmental	Aquatic	Freshwater	Lake	Lake	transposon	870	207998	0.00418273
3300020574	Freshwater microbial communities from Lake Mendota and Trout Bog Lake, Wisconsin, USA	Freshwater microbial communities from Lake Mendota, WI - 26JUN2009 deep hole epilimnion (SPAdes)	Environmental	Aquatic	Freshwater	Lake	Lake	plasmid	66	207998	0.000317311
3300020574	Freshwater microbial communities from Lake Mendota and Trout Bog Lake, Wisconsin, USA	Freshwater microbial communities from Lake Mendota, WI - 26JUN2009 deep hole epilimnion (SPAdes)	Environmental	Aquatic	Freshwater	Lake	Lake	defense	5779	207998	0.0277839
3300020574	Freshwater microbial communities from Lake Mendota and Trout Bog Lake, Wisconsin, USA	Freshwater microbial communities from Lake Mendota, WI - 26JUN2009 deep hole epilimnion (SPAdes)	Environmental	Aquatic	Freshwater	Lake	Lake	prophage	1028	207998	0.00494235
3300025410	Freshwater microbial communities from Crystal Bog lake, Wisconsin, USA	Freshwater microbial communities from Crystal Bog, Wisconsin, USA - CBH25Aug08 (SPAdes) (version 2)	Environmental	Aquatic	Freshwater	Lake	Lake	transposon	1341	142021	0.00944227
3300025410	Freshwater microbial communities from Crystal Bog lake, Wisconsin, USA	Freshwater microbial communities from Crystal Bog, Wisconsin, USA - CBH25Aug08 (SPAdes) (version 2)	Environmental	Aquatic	Freshwater	Lake	Lake	plasmid	282	142021	0.00198562
3300025410	Freshwater microbial communities from Crystal Bog lake, Wisconsin, USA	Freshwater microbial communities from Crystal Bog, Wisconsin, USA - CBH25Aug08 (SPAdes) (version 2)	Environmental	Aquatic	Freshwater	Lake	Lake	defense	5164	142021	0.0363608
3300025410	Freshwater microbial communities from Crystal Bog lake, Wisconsin, USA	Freshwater microbial communities from Crystal Bog, Wisconsin, USA - CBH25Aug08 (SPAdes) (version 2)	Environmental	Aquatic	Freshwater	Lake	Lake	prophage	2226	142021	0.0156737
3300020735	Freshwater microbial communities from Lake Mendota and Trout Bog Lake, Wisconsin, USA	Freshwater microbial communities from Trout Bog Lake, WI - 25JUL2007 hypolimnion	Environmental	Aquatic	Freshwater	Lake	Lake	transposon	2021	155287	0.0130146
3300020735	Freshwater microbial communities from Lake Mendota and Trout Bog Lake, Wisconsin, USA	Freshwater microbial communities from Trout Bog Lake, WI - 25JUL2007 hypolimnion	Environmental	Aquatic	Freshwater	Lake	Lake	plasmid	341	155287	0.00219593
3300020735	Freshwater microbial communities from Lake Mendota and Trout Bog Lake, Wisconsin, USA	Freshwater microbial communities from Trout Bog Lake, WI - 25JUL2007 hypolimnion	Environmental	Aquatic	Freshwater	Lake	Lake	defense	6468	155287	0.0416519
3300020735	Freshwater microbial communities from Lake Mendota and Trout Bog Lake, Wisconsin, USA	Freshwater microbial communities from Trout Bog Lake, WI - 25JUL2007 hypolimnion	Environmental	Aquatic	Freshwater	Lake	Lake	prophage	2484	155287	0.0159962
3300020695	Freshwater microbial communities from Lake Mendota and Trout Bog Lake, Wisconsin, USA	Freshwater microbial communities from Trout Bog Lake, WI - 15JUL2008 epilimnion	Environmental	Aquatic	Freshwater	Lake	Lake	transposon	877	88329	0.00992879
3300020695	Freshwater microbial communities from Lake Mendota and Trout Bog Lake, Wisconsin, USA	Freshwater microbial communities from Trout Bog Lake, WI - 15JUL2008 epilimnion	Environmental	Aquatic	Freshwater	Lake	Lake	plasmid	150	88329	0.0016982
3300020695	Freshwater microbial communities from Lake Mendota and Trout Bog Lake, Wisconsin, USA	Freshwater microbial communities from Trout Bog Lake, WI - 15JUL2008 epilimnion	Environmental	Aquatic	Freshwater	Lake	Lake	defense	2963	88329	0.033545
3300020695	Freshwater microbial communities from Lake Mendota and Trout Bog Lake, Wisconsin, USA	Freshwater microbial communities from Trout Bog Lake, WI - 15JUL2008 epilimnion	Environmental	Aquatic	Freshwater	Lake	Lake	prophage	1206	88329	0.0136535
3300024893	Freshwater sediment methanotrophic microbial communities from Lake Washington under simulated oxygen tension	Freshwater sediment methanotrophic microbial communities from Lake Washington under simulated oxygen tension - Sediment Metagenome 22_HOW5 (SPAdes)	Environmental	Aquatic	Freshwater	Lake	Lake	transposon	494	94681	0.00521752
3300024893	Freshwater sediment methanotrophic microbial communities from Lake Washington under simulated oxygen tension	Freshwater sediment methanotrophic microbial communities from Lake Washington under simulated oxygen tension - Sediment Metagenome 22_HOW5 (SPAdes)	Environmental	Aquatic	Freshwater	Lake	Lake	plasmid	123	94681	0.0012991
3300024893	Freshwater sediment methanotrophic microbial communities from Lake Washington under simulated oxygen tension	Freshwater sediment methanotrophic microbial communities from Lake Washington under simulated oxygen tension - Sediment Metagenome 22_HOW5 (SPAdes)	Environmental	Aquatic	Freshwater	Lake	Lake	defense	3110	94681	0.0328471
3300024893	Freshwater sediment methanotrophic microbial communities from Lake Washington under simulated oxygen tension	Freshwater sediment methanotrophic microbial communities from Lake Washington under simulated oxygen tension - Sediment Metagenome 22_HOW5 (SPAdes)	Environmental	Aquatic	Freshwater	Lake	Lake	prophage	682	94681	0.00720314
3300025429	Freshwater microbial communities from Crystal Bog lake, Wisconsin, USA	Freshwater microbial communities from Crystal Bog, Wisconsin, USA - CBE17Sep08 (SPAdes)	Environmental	Aquatic	Freshwater	Lake	Lake	transposon	586	79282	0.00739134
3300025429	Freshwater microbial communities from Crystal Bog lake, Wisconsin, USA	Freshwater microbial communities from Crystal Bog, Wisconsin, USA - CBE17Sep08 (SPAdes)	Environmental	Aquatic	Freshwater	Lake	Lake	plasmid	179	79282	0.00225776
3300025429	Freshwater microbial communities from Crystal Bog lake, Wisconsin, USA	Freshwater microbial communities from Crystal Bog, Wisconsin, USA - CBE17Sep08 (SPAdes)	Environmental	Aquatic	Freshwater	Lake	Lake	defense	3363	79282	0.0424182
3300025429	Freshwater microbial communities from Crystal Bog lake, Wisconsin, USA	Freshwater microbial communities from Crystal Bog, Wisconsin, USA - CBE17Sep08 (SPAdes)	Environmental	Aquatic	Freshwater	Lake	Lake	prophage	2256	79282	0.0284554
3300021069	Anoxic zone freshwater microbial communities from boreal shield lakes in IISD Experimental Lakes Area, Ontario, Canada	Anoxic zone freshwater microbial communities from boreal shield lake in IISD Experimental Lakes Area, Ontario, Canada - Sep2016-L224-25m	Environmental	Aquatic	Freshwater	Lake	Lake	transposon	10173	646022	0.0157471
3300021069	Anoxic zone freshwater microbial communities from boreal shield lakes in IISD Experimental Lakes Area, Ontario, Canada	Anoxic zone freshwater microbial communities from boreal shield lake in IISD Experimental Lakes Area, Ontario, Canada - Sep2016-L224-25m	Environmental	Aquatic	Freshwater	Lake	Lake	plasmid	1037	646022	0.00160521
3300021069	Anoxic zone freshwater microbial communities from boreal shield lakes in IISD Experimental Lakes Area, Ontario, Canada	Anoxic zone freshwater microbial communities from boreal shield lake in IISD Experimental Lakes Area, Ontario, Canada - Sep2016-L224-25m	Environmental	Aquatic	Freshwater	Lake	Lake	defense	27580	646022	0.042692
3300021069	Anoxic zone freshwater microbial communities from boreal shield lakes in IISD Experimental Lakes Area, Ontario, Canada	Anoxic zone freshwater microbial communities from boreal shield lake in IISD Experimental Lakes Area, Ontario, Canada - Sep2016-L224-25m	Environmental	Aquatic	Freshwater	Lake	Lake	prophage	4685	646022	0.00725208
3300020197	Freshwater microbial communities from Lake Tanganyika, Tanzania	Freshwater microbial communities from Lake Tanganyika, Tanzania - TA2015037 Kigoma Deep Cast 65m	Environmental	Aquatic	Freshwater	Lake	Lake	transposon	12849	1356861	0.00946965
3300020197	Freshwater microbial communities from Lake Tanganyika, Tanzania	Freshwater microbial communities from Lake Tanganyika, Tanzania - TA2015037 Kigoma Deep Cast 65m	Environmental	Aquatic	Freshwater	Lake	Lake	plasmid	1167	1356861	0.000860073
3300020197	Freshwater microbial communities from Lake Tanganyika, Tanzania	Freshwater microbial communities from Lake Tanganyika, Tanzania - TA2015037 Kigoma Deep Cast 65m	Environmental	Aquatic	Freshwater	Lake	Lake	defense	46250	1356861	0.034086
3300020197	Freshwater microbial communities from Lake Tanganyika, Tanzania	Freshwater microbial communities from Lake Tanganyika, Tanzania - TA2015037 Kigoma Deep Cast 65m	Environmental	Aquatic	Freshwater	Lake	Lake	prophage	11609	1356861	0.00855578
3300027708	Freshwater microbial communities from northern lakes of Canada to study carbon cycling	Freshwater microbial communities from Lake Croche, Canada to study carbon cycling - C_130625_EF_MetaG (SPAdes) (version 2)	Environmental	Aquatic	Freshwater	Lake	Lake	transposon	1706	650509	0.00262256
3300027708	Freshwater microbial communities from northern lakes of Canada to study carbon cycling	Freshwater microbial communities from Lake Croche, Canada to study carbon cycling - C_130625_EF_MetaG (SPAdes) (version 2)	Environmental	Aquatic	Freshwater	Lake	Lake	plasmid	387	650509	0.000594919
3300027708	Freshwater microbial communities from northern lakes of Canada to study carbon cycling	Freshwater microbial communities from Lake Croche, Canada to study carbon cycling - C_130625_EF_MetaG (SPAdes) (version 2)	Environmental	Aquatic	Freshwater	Lake	Lake	defense	22948	650509	0.035277
3300027708	Freshwater microbial communities from northern lakes of Canada to study carbon cycling	Freshwater microbial communities from Lake Croche, Canada to study carbon cycling - C_130625_EF_MetaG (SPAdes) (version 2)	Environmental	Aquatic	Freshwater	Lake	Lake	prophage	6231	650509	0.00957865
3300024300	Methane metabolizing microbial communities from different methane-rich environments from various locations	Freshwater microbial communities from Lake Matano, South Sulawesi, Indonesia - Watercolumn_Matano_2014_102_MG	Environmental	Aquatic	Freshwater	Lake	Lake	transposon	11974	859585	0.01393
3300024300	Methane metabolizing microbial communities from different methane-rich environments from various locations	Freshwater microbial communities from Lake Matano, South Sulawesi, Indonesia - Watercolumn_Matano_2014_102_MG	Environmental	Aquatic	Freshwater	Lake	Lake	plasmid	808	859585	0.000939988
3300024300	Methane metabolizing microbial communities from different methane-rich environments from various locations	Freshwater microbial communities from Lake Matano, South Sulawesi, Indonesia - Watercolumn_Matano_2014_102_MG	Environmental	Aquatic	Freshwater	Lake	Lake	defense	35642	859585	0.0414642
3300024300	Methane metabolizing microbial communities from different methane-rich environments from various locations	Freshwater microbial communities from Lake Matano, South Sulawesi, Indonesia - Watercolumn_Matano_2014_102_MG	Environmental	Aquatic	Freshwater	Lake	Lake	prophage	6473	859585	0.00753038
3300019781	Freshwater lake microbial communities from the Great Lakes, USA, analyzing microbial food webs and carbon cycling	Freshwater viral communities from Lake Michigan, USA - Sp13.ND.MM15.S.D	Environmental	Aquatic	Freshwater	Lake	Lake	transposon	31	12037	0.00257539
3300019781	Freshwater lake microbial communities from the Great Lakes, USA, analyzing microbial food webs and carbon cycling	Freshwater viral communities from Lake Michigan, USA - Sp13.ND.MM15.S.D	Environmental	Aquatic	Freshwater	Lake	Lake	plasmid	102	12037	0.00847387
3300019781	Freshwater lake microbial communities from the Great Lakes, USA, analyzing microbial food webs and carbon cycling	Freshwater viral communities from Lake Michigan, USA - Sp13.ND.MM15.S.D	Environmental	Aquatic	Freshwater	Lake	Lake	defense	1037	12037	0.086151
3300019781	Freshwater lake microbial communities from the Great Lakes, USA, analyzing microbial food webs and carbon cycling	Freshwater viral communities from Lake Michigan, USA - Sp13.ND.MM15.S.D	Environmental	Aquatic	Freshwater	Lake	Lake	prophage	1611	12037	0.133837
3300020489	Freshwater microbial communities from Lake Mendota and Trout Bog Lake, Wisconsin, USA	Freshwater microbial communities from Lake Mendota, WI - 21JUL2008 deep hole epilimnion (SPAdes)	Environmental	Aquatic	Freshwater	Lake	Lake	transposon	601	75673	0.00794207
3300020489	Freshwater microbial communities from Lake Mendota and Trout Bog Lake, Wisconsin, USA	Freshwater microbial communities from Lake Mendota, WI - 21JUL2008 deep hole epilimnion (SPAdes)	Environmental	Aquatic	Freshwater	Lake	Lake	plasmid	26	75673	0.000343584
3300020489	Freshwater microbial communities from Lake Mendota and Trout Bog Lake, Wisconsin, USA	Freshwater microbial communities from Lake Mendota, WI - 21JUL2008 deep hole epilimnion (SPAdes)	Environmental	Aquatic	Freshwater	Lake	Lake	defense	2628	75673	0.0347284
3300020489	Freshwater microbial communities from Lake Mendota and Trout Bog Lake, Wisconsin, USA	Freshwater microbial communities from Lake Mendota, WI - 21JUL2008 deep hole epilimnion (SPAdes)	Environmental	Aquatic	Freshwater	Lake	Lake	prophage	308	75673	0.00407014
3300025416	Freshwater microbial communities from Crystal Bog lake, Wisconsin, USA	Freshwater microbial communities from Crystal Bog, Wisconsin, USA - CBH29Jun09 (SPAdes)	Environmental	Aquatic	Freshwater	Lake	Lake	transposon	1131	156116	0.00724461
3300025416	Freshwater microbial communities from Crystal Bog lake, Wisconsin, USA	Freshwater microbial communities from Crystal Bog, Wisconsin, USA - CBH29Jun09 (SPAdes)	Environmental	Aquatic	Freshwater	Lake	Lake	plasmid	239	156116	0.00153091
3300025416	Freshwater microbial communities from Crystal Bog lake, Wisconsin, USA	Freshwater microbial communities from Crystal Bog, Wisconsin, USA - CBH29Jun09 (SPAdes)	Environmental	Aquatic	Freshwater	Lake	Lake	defense	4805	156116	0.0307784
3300025416	Freshwater microbial communities from Crystal Bog lake, Wisconsin, USA	Freshwater microbial communities from Crystal Bog, Wisconsin, USA - CBH29Jun09 (SPAdes)	Environmental	Aquatic	Freshwater	Lake	Lake	prophage	1829	156116	0.0117156
3300027721	Freshwater sediment microbial communities from Cottonwood Lakes Research site near Jamestown, North Dakota, USA	Freshwater sediment microbial communities from Prairie Pothole Lake near Jamestown, North Dakota, USA - PPLs Lake P7 Core (1) Depth 10-12cm May2015 (SPAdes) (version 2)	Environmental	Aquatic	Freshwater	Lake	Lake	transposon	7324	652614	0.0112226
3300027721	Freshwater sediment microbial communities from Cottonwood Lakes Research site near Jamestown, North Dakota, USA	Freshwater sediment microbial communities from Prairie Pothole Lake near Jamestown, North Dakota, USA - PPLs Lake P7 Core (1) Depth 10-12cm May2015 (SPAdes) (version 2)	Environmental	Aquatic	Freshwater	Lake	Lake	plasmid	566	652614	0.000867281
3300027721	Freshwater sediment microbial communities from Cottonwood Lakes Research site near Jamestown, North Dakota, USA	Freshwater sediment microbial communities from Prairie Pothole Lake near Jamestown, North Dakota, USA - PPLs Lake P7 Core (1) Depth 10-12cm May2015 (SPAdes) (version 2)	Environmental	Aquatic	Freshwater	Lake	Lake	defense	20324	652614	0.0311425
3300027721	Freshwater sediment microbial communities from Cottonwood Lakes Research site near Jamestown, North Dakota, USA	Freshwater sediment microbial communities from Prairie Pothole Lake near Jamestown, North Dakota, USA - PPLs Lake P7 Core (1) Depth 10-12cm May2015 (SPAdes) (version 2)	Environmental	Aquatic	Freshwater	Lake	Lake	prophage	7607	652614	0.0116562
3300021602	Anoxic zone freshwater microbial communities from boreal shield lakes in IISD Experimental Lakes Area, Ontario, Canada	Anoxic zone freshwater microbial communities from boreal shield lake in IISD Experimental Lakes Area, Ontario, Canada - Sep2016-L222-5m	Environmental	Aquatic	Freshwater	Lake	Lake	transposon	14714	1473414	0.00998633
3300021602	Anoxic zone freshwater microbial communities from boreal shield lakes in IISD Experimental Lakes Area, Ontario, Canada	Anoxic zone freshwater microbial communities from boreal shield lake in IISD Experimental Lakes Area, Ontario, Canada - Sep2016-L222-5m	Environmental	Aquatic	Freshwater	Lake	Lake	plasmid	1632	1473414	0.00110763
3300021602	Anoxic zone freshwater microbial communities from boreal shield lakes in IISD Experimental Lakes Area, Ontario, Canada	Anoxic zone freshwater microbial communities from boreal shield lake in IISD Experimental Lakes Area, Ontario, Canada - Sep2016-L222-5m	Environmental	Aquatic	Freshwater	Lake	Lake	defense	56538	1473414	0.0383721
3300021602	Anoxic zone freshwater microbial communities from boreal shield lakes in IISD Experimental Lakes Area, Ontario, Canada	Anoxic zone freshwater microbial communities from boreal shield lake in IISD Experimental Lakes Area, Ontario, Canada - Sep2016-L222-5m	Environmental	Aquatic	Freshwater	Lake	Lake	prophage	11499	1473414	0.00780432
3300024922	Freshwater sediment methanotrophic microbial communities from Lake Washington under simulated oxygen tension	Freshwater sediment methanotrophic microbial communities from Lake Washington under simulated oxygen tension - Sediment Metagenome 106_HOW12 (SPAdes)	Environmental	Aquatic	Freshwater	Lake	Lake	transposon	380	78261	0.00485555
3300024922	Freshwater sediment methanotrophic microbial communities from Lake Washington under simulated oxygen tension	Freshwater sediment methanotrophic microbial communities from Lake Washington under simulated oxygen tension - Sediment Metagenome 106_HOW12 (SPAdes)	Environmental	Aquatic	Freshwater	Lake	Lake	plasmid	120	78261	0.00153333
3300024922	Freshwater sediment methanotrophic microbial communities from Lake Washington under simulated oxygen tension	Freshwater sediment methanotrophic microbial communities from Lake Washington under simulated oxygen tension - Sediment Metagenome 106_HOW12 (SPAdes)	Environmental	Aquatic	Freshwater	Lake	Lake	defense	2039	78261	0.0260538
3300024922	Freshwater sediment methanotrophic microbial communities from Lake Washington under simulated oxygen tension	Freshwater sediment methanotrophic microbial communities from Lake Washington under simulated oxygen tension - Sediment Metagenome 106_HOW12 (SPAdes)	Environmental	Aquatic	Freshwater	Lake	Lake	prophage	465	78261	0.00594166
3300019784	Freshwater lake microbial communities from the Great Lakes, USA, analyzing microbial food webs and carbon cycling	Freshwater viral communities from Lake Michigan, USA - Fa13.VD.MM15.S.D	Environmental	Aquatic	Freshwater	Lake	Lake	transposon	210	156081	0.00134545
3300019784	Freshwater lake microbial communities from the Great Lakes, USA, analyzing microbial food webs and carbon cycling	Freshwater viral communities from Lake Michigan, USA - Fa13.VD.MM15.S.D	Environmental	Aquatic	Freshwater	Lake	Lake	plasmid	1441	156081	0.00923239
3300019784	Freshwater lake microbial communities from the Great Lakes, USA, analyzing microbial food webs and carbon cycling	Freshwater viral communities from Lake Michigan, USA - Fa13.VD.MM15.S.D	Environmental	Aquatic	Freshwater	Lake	Lake	defense	12897	156081	0.0826302
3300019784	Freshwater lake microbial communities from the Great Lakes, USA, analyzing microbial food webs and carbon cycling	Freshwater viral communities from Lake Michigan, USA - Fa13.VD.MM15.S.D	Environmental	Aquatic	Freshwater	Lake	Lake	prophage	18834	156081	0.120668
3300021128	Freshwater microbial communities from Lake Mendota and Trout Bog Lake, Wisconsin, USA	Freshwater microbial communities from Trout Bog Lake, WI - 20AUG2007 epilimnion	Environmental	Aquatic	Freshwater	Lake	Lake	transposon	1109	85672	0.0129447
3300021128	Freshwater microbial communities from Lake Mendota and Trout Bog Lake, Wisconsin, USA	Freshwater microbial communities from Trout Bog Lake, WI - 20AUG2007 epilimnion	Environmental	Aquatic	Freshwater	Lake	Lake	plasmid	166	85672	0.00193762
3300021128	Freshwater microbial communities from Lake Mendota and Trout Bog Lake, Wisconsin, USA	Freshwater microbial communities from Trout Bog Lake, WI - 20AUG2007 epilimnion	Environmental	Aquatic	Freshwater	Lake	Lake	defense	2969	85672	0.0346554
3300021128	Freshwater microbial communities from Lake Mendota and Trout Bog Lake, Wisconsin, USA	Freshwater microbial communities from Trout Bog Lake, WI - 20AUG2007 epilimnion	Environmental	Aquatic	Freshwater	Lake	Lake	prophage	877	85672	0.0102367
3300024957	Freshwater sediment methanotrophic microbial communities from Lake Washington under simulated oxygen tension	Freshwater sediment methanotrophic microbial communities from Lake Washington under simulated oxygen tension - Sediment Metagenome 62_LOW9 (SPAdes)	Environmental	Aquatic	Freshwater	Lake	Lake	transposon	665	107265	0.0061996
3300024957	Freshwater sediment methanotrophic microbial communities from Lake Washington under simulated oxygen tension	Freshwater sediment methanotrophic microbial communities from Lake Washington under simulated oxygen tension - Sediment Metagenome 62_LOW9 (SPAdes)	Environmental	Aquatic	Freshwater	Lake	Lake	plasmid	177	107265	0.00165012
3300024957	Freshwater sediment methanotrophic microbial communities from Lake Washington under simulated oxygen tension	Freshwater sediment methanotrophic microbial communities from Lake Washington under simulated oxygen tension - Sediment Metagenome 62_LOW9 (SPAdes)	Environmental	Aquatic	Freshwater	Lake	Lake	defense	4190	107265	0.0390621
3300024957	Freshwater sediment methanotrophic microbial communities from Lake Washington under simulated oxygen tension	Freshwater sediment methanotrophic microbial communities from Lake Washington under simulated oxygen tension - Sediment Metagenome 62_LOW9 (SPAdes)	Environmental	Aquatic	Freshwater	Lake	Lake	prophage	718	107265	0.0066937
3300027798	Freshwater lake microbial communities from the Great Lakes, USA, analyzing microbial food webs and carbon cycling	Freshwater lake microbial communities from Lake Michigan, USA - Sp13.BD.MM15.SD (SPAdes) (version 2)	Environmental	Aquatic	Freshwater	Lake	Lake	transposon	1819	871352	0.00208756
3300027798	Freshwater lake microbial communities from the Great Lakes, USA, analyzing microbial food webs and carbon cycling	Freshwater lake microbial communities from Lake Michigan, USA - Sp13.BD.MM15.SD (SPAdes) (version 2)	Environmental	Aquatic	Freshwater	Lake	Lake	plasmid	923	871352	0.00105927
3300027798	Freshwater lake microbial communities from the Great Lakes, USA, analyzing microbial food webs and carbon cycling	Freshwater lake microbial communities from Lake Michigan, USA - Sp13.BD.MM15.SD (SPAdes) (version 2)	Environmental	Aquatic	Freshwater	Lake	Lake	defense	29193	871352	0.0335031
3300027798	Freshwater lake microbial communities from the Great Lakes, USA, analyzing microbial food webs and carbon cycling	Freshwater lake microbial communities from Lake Michigan, USA - Sp13.BD.MM15.SD (SPAdes) (version 2)	Environmental	Aquatic	Freshwater	Lake	Lake	prophage	16506	871352	0.018943
3300025136	Bacterial and archaeal communities from various locations to study Microbial Dark Matter (Phase II)	Anoxic lake water microbial communities from Lake Kivu, Rwanda to study Microbial Dark Matter (Phase II) - Lake Kivu water 275m metaG (SPAdes) (version 4)	Environmental	Aquatic	Freshwater	Lake	Lake	transposon	13154	658015	0.0199904
3300025136	Bacterial and archaeal communities from various locations to study Microbial Dark Matter (Phase II)	Anoxic lake water microbial communities from Lake Kivu, Rwanda to study Microbial Dark Matter (Phase II) - Lake Kivu water 275m metaG (SPAdes) (version 4)	Environmental	Aquatic	Freshwater	Lake	Lake	plasmid	462	658015	0.000702112
3300025136	Bacterial and archaeal communities from various locations to study Microbial Dark Matter (Phase II)	Anoxic lake water microbial communities from Lake Kivu, Rwanda to study Microbial Dark Matter (Phase II) - Lake Kivu water 275m metaG (SPAdes) (version 4)	Environmental	Aquatic	Freshwater	Lake	Lake	defense	26935	658015	0.0409337
3300025136	Bacterial and archaeal communities from various locations to study Microbial Dark Matter (Phase II)	Anoxic lake water microbial communities from Lake Kivu, Rwanda to study Microbial Dark Matter (Phase II) - Lake Kivu water 275m metaG (SPAdes) (version 4)	Environmental	Aquatic	Freshwater	Lake	Lake	prophage	4380	658015	0.00665638
3300025356	Freshwater microbial communities from Crystal Bog lake, Wisconsin, USA	Freshwater microbial communities from Crystal Bog, Wisconsin, USA - CBE27Aug07 (SPAdes)	Environmental	Aquatic	Freshwater	Lake	Lake	transposon	420	101452	0.00413989
3300025356	Freshwater microbial communities from Crystal Bog lake, Wisconsin, USA	Freshwater microbial communities from Crystal Bog, Wisconsin, USA - CBE27Aug07 (SPAdes)	Environmental	Aquatic	Freshwater	Lake	Lake	plasmid	75	101452	0.000739266
3300025356	Freshwater microbial communities from Crystal Bog lake, Wisconsin, USA	Freshwater microbial communities from Crystal Bog, Wisconsin, USA - CBE27Aug07 (SPAdes)	Environmental	Aquatic	Freshwater	Lake	Lake	defense	2675	101452	0.0263671
3300025356	Freshwater microbial communities from Crystal Bog lake, Wisconsin, USA	Freshwater microbial communities from Crystal Bog, Wisconsin, USA - CBE27Aug07 (SPAdes)	Environmental	Aquatic	Freshwater	Lake	Lake	prophage	635	101452	0.00625912
3300024916	Freshwater sediment methanotrophic microbial communities from Lake Washington under simulated oxygen tension	Freshwater sediment methanotrophic microbial communities from Lake Washington under simulated oxygen tension - Sediment Metagenome 63_LOW9 (SPAdes)	Environmental	Aquatic	Freshwater	Lake	Lake	transposon	386	55319	0.00697771
3300024916	Freshwater sediment methanotrophic microbial communities from Lake Washington under simulated oxygen tension	Freshwater sediment methanotrophic microbial communities from Lake Washington under simulated oxygen tension - Sediment Metagenome 63_LOW9 (SPAdes)	Environmental	Aquatic	Freshwater	Lake	Lake	plasmid	92	55319	0.00166308
3300024916	Freshwater sediment methanotrophic microbial communities from Lake Washington under simulated oxygen tension	Freshwater sediment methanotrophic microbial communities from Lake Washington under simulated oxygen tension - Sediment Metagenome 63_LOW9 (SPAdes)	Environmental	Aquatic	Freshwater	Lake	Lake	defense	2388	55319	0.0431678
3300024916	Freshwater sediment methanotrophic microbial communities from Lake Washington under simulated oxygen tension	Freshwater sediment methanotrophic microbial communities from Lake Washington under simulated oxygen tension - Sediment Metagenome 63_LOW9 (SPAdes)	Environmental	Aquatic	Freshwater	Lake	Lake	prophage	406	55319	0.00733925
3300020538	Freshwater microbial communities from Lake Mendota and Trout Bog Lake, Wisconsin, USA	Freshwater microbial communities from Lake Mendota, WI - 28JUN2011 deep hole epilimnion (SPAdes)	Environmental	Aquatic	Freshwater	Lake	Lake	transposon	952	151247	0.00629434
3300020538	Freshwater microbial communities from Lake Mendota and Trout Bog Lake, Wisconsin, USA	Freshwater microbial communities from Lake Mendota, WI - 28JUN2011 deep hole epilimnion (SPAdes)	Environmental	Aquatic	Freshwater	Lake	Lake	plasmid	70	151247	0.000462819
3300020538	Freshwater microbial communities from Lake Mendota and Trout Bog Lake, Wisconsin, USA	Freshwater microbial communities from Lake Mendota, WI - 28JUN2011 deep hole epilimnion (SPAdes)	Environmental	Aquatic	Freshwater	Lake	Lake	defense	5055	151247	0.0334222
3300020538	Freshwater microbial communities from Lake Mendota and Trout Bog Lake, Wisconsin, USA	Freshwater microbial communities from Lake Mendota, WI - 28JUN2011 deep hole epilimnion (SPAdes)	Environmental	Aquatic	Freshwater	Lake	Lake	prophage	742	151247	0.00490588
3300024951	Freshwater sediment methanotrophic microbial communities from Lake Washington under simulated oxygen tension	Freshwater sediment methanotrophic microbial communities from Lake Washington under simulated oxygen tension - Sediment Metagenome 93_HOW11 (SPAdes)	Environmental	Aquatic	Freshwater	Lake	Lake	transposon	379	99553	0.00380702
3300024951	Freshwater sediment methanotrophic microbial communities from Lake Washington under simulated oxygen tension	Freshwater sediment methanotrophic microbial communities from Lake Washington under simulated oxygen tension - Sediment Metagenome 93_HOW11 (SPAdes)	Environmental	Aquatic	Freshwater	Lake	Lake	plasmid	148	99553	0.00148664
3300024951	Freshwater sediment methanotrophic microbial communities from Lake Washington under simulated oxygen tension	Freshwater sediment methanotrophic microbial communities from Lake Washington under simulated oxygen tension - Sediment Metagenome 93_HOW11 (SPAdes)	Environmental	Aquatic	Freshwater	Lake	Lake	defense	2541	99553	0.0255241
3300024951	Freshwater sediment methanotrophic microbial communities from Lake Washington under simulated oxygen tension	Freshwater sediment methanotrophic microbial communities from Lake Washington under simulated oxygen tension - Sediment Metagenome 93_HOW11 (SPAdes)	Environmental	Aquatic	Freshwater	Lake	Lake	prophage	663	99553	0.00665977
3300020692	Freshwater microbial communities from Lake Mendota and Trout Bog Lake, Wisconsin, USA	Freshwater microbial communities from Trout Bog Lake, WI - 10SEP2007 hypolimnion	Environmental	Aquatic	Freshwater	Lake	Lake	transposon	1057	70469	0.0149995
3300020692	Freshwater microbial communities from Lake Mendota and Trout Bog Lake, Wisconsin, USA	Freshwater microbial communities from Trout Bog Lake, WI - 10SEP2007 hypolimnion	Environmental	Aquatic	Freshwater	Lake	Lake	plasmid	140	70469	0.00198669
3300020692	Freshwater microbial communities from Lake Mendota and Trout Bog Lake, Wisconsin, USA	Freshwater microbial communities from Trout Bog Lake, WI - 10SEP2007 hypolimnion	Environmental	Aquatic	Freshwater	Lake	Lake	defense	2717	70469	0.038556
3300020692	Freshwater microbial communities from Lake Mendota and Trout Bog Lake, Wisconsin, USA	Freshwater microbial communities from Trout Bog Lake, WI - 10SEP2007 hypolimnion	Environmental	Aquatic	Freshwater	Lake	Lake	prophage	743	70469	0.0105436
3300024054	Methane metabolizing microbial communities from different methane-rich environments from various locations	Freshwater microbial communities from Lake Towuti, South Sulawesi, Indonesia - Watercolumn_Towuti2014_140_MG	Environmental	Aquatic	Freshwater	Lake	Lake	transposon	12438	1319407	0.00942696
3300024054	Methane metabolizing microbial communities from different methane-rich environments from various locations	Freshwater microbial communities from Lake Towuti, South Sulawesi, Indonesia - Watercolumn_Towuti2014_140_MG	Environmental	Aquatic	Freshwater	Lake	Lake	plasmid	1530	1319407	0.00115961
3300024054	Methane metabolizing microbial communities from different methane-rich environments from various locations	Freshwater microbial communities from Lake Towuti, South Sulawesi, Indonesia - Watercolumn_Towuti2014_140_MG	Environmental	Aquatic	Freshwater	Lake	Lake	defense	50600	1319407	0.0383506
3300024054	Methane metabolizing microbial communities from different methane-rich environments from various locations	Freshwater microbial communities from Lake Towuti, South Sulawesi, Indonesia - Watercolumn_Towuti2014_140_MG	Environmental	Aquatic	Freshwater	Lake	Lake	prophage	8757	1319407	0.00663707
3300020732	Freshwater microbial communities from Lake Mendota and Trout Bog Lake, Wisconsin, USA	Freshwater microbial communities from Trout Bog Lake, WI - 29MAY2009 epilimnion	Environmental	Aquatic	Freshwater	Lake	Lake	transposon	1171	161289	0.00726026
3300020732	Freshwater microbial communities from Lake Mendota and Trout Bog Lake, Wisconsin, USA	Freshwater microbial communities from Trout Bog Lake, WI - 29MAY2009 epilimnion	Environmental	Aquatic	Freshwater	Lake	Lake	plasmid	230	161289	0.00142601
3300020732	Freshwater microbial communities from Lake Mendota and Trout Bog Lake, Wisconsin, USA	Freshwater microbial communities from Trout Bog Lake, WI - 29MAY2009 epilimnion	Environmental	Aquatic	Freshwater	Lake	Lake	defense	5085	161289	0.0315273
3300020732	Freshwater microbial communities from Lake Mendota and Trout Bog Lake, Wisconsin, USA	Freshwater microbial communities from Trout Bog Lake, WI - 29MAY2009 epilimnion	Environmental	Aquatic	Freshwater	Lake	Lake	prophage	1438	161289	0.00891567
3300025450	Freshwater microbial communities from Crystal Bog lake, Wisconsin, USA	Freshwater microbial communities from Crystal Bog, Wisconsin, USA - CBH24Aug09 (SPAdes) (version 2)	Environmental	Aquatic	Freshwater	Lake	Lake	transposon	923	147199	0.00627042
3300025450	Freshwater microbial communities from Crystal Bog lake, Wisconsin, USA	Freshwater microbial communities from Crystal Bog, Wisconsin, USA - CBH24Aug09 (SPAdes) (version 2)	Environmental	Aquatic	Freshwater	Lake	Lake	plasmid	189	147199	0.00128398
3300025450	Freshwater microbial communities from Crystal Bog lake, Wisconsin, USA	Freshwater microbial communities from Crystal Bog, Wisconsin, USA - CBH24Aug09 (SPAdes) (version 2)	Environmental	Aquatic	Freshwater	Lake	Lake	defense	5269	147199	0.0357951
3300025450	Freshwater microbial communities from Crystal Bog lake, Wisconsin, USA	Freshwater microbial communities from Crystal Bog, Wisconsin, USA - CBH24Aug09 (SPAdes) (version 2)	Environmental	Aquatic	Freshwater	Lake	Lake	prophage	2794	147199	0.0189811
3300020190	Freshwater microbial communities from Lake Tanganyika, Tanzania	Freshwater microbial communities from Lake Tanganyika, Tanzania - TA2015013 Mahale N5 surface	Environmental	Aquatic	Freshwater	Lake	Lake	transposon	5580	902113	0.00618548
3300020190	Freshwater microbial communities from Lake Tanganyika, Tanzania	Freshwater microbial communities from Lake Tanganyika, Tanzania - TA2015013 Mahale N5 surface	Environmental	Aquatic	Freshwater	Lake	Lake	plasmid	833	902113	0.000923388
3300020190	Freshwater microbial communities from Lake Tanganyika, Tanzania	Freshwater microbial communities from Lake Tanganyika, Tanzania - TA2015013 Mahale N5 surface	Environmental	Aquatic	Freshwater	Lake	Lake	defense	35515	902113	0.0393687
3300020190	Freshwater microbial communities from Lake Tanganyika, Tanzania	Freshwater microbial communities from Lake Tanganyika, Tanzania - TA2015013 Mahale N5 surface	Environmental	Aquatic	Freshwater	Lake	Lake	prophage	11920	902113	0.0132134
3300020485	Freshwater microbial communities from Lake Mendota and Trout Bog Lake, Wisconsin, USA	Freshwater microbial communities from Lake Mendota, WI - 03JUL2008 deep hole epilimnion (SPAdes)	Environmental	Aquatic	Freshwater	Lake	Lake	transposon	443	50220	0.00882119
3300020485	Freshwater microbial communities from Lake Mendota and Trout Bog Lake, Wisconsin, USA	Freshwater microbial communities from Lake Mendota, WI - 03JUL2008 deep hole epilimnion (SPAdes)	Environmental	Aquatic	Freshwater	Lake	Lake	plasmid	19	50220	0.000378335
3300020485	Freshwater microbial communities from Lake Mendota and Trout Bog Lake, Wisconsin, USA	Freshwater microbial communities from Lake Mendota, WI - 03JUL2008 deep hole epilimnion (SPAdes)	Environmental	Aquatic	Freshwater	Lake	Lake	defense	1675	50220	0.0333532
3300020485	Freshwater microbial communities from Lake Mendota and Trout Bog Lake, Wisconsin, USA	Freshwater microbial communities from Lake Mendota, WI - 03JUL2008 deep hole epilimnion (SPAdes)	Environmental	Aquatic	Freshwater	Lake	Lake	prophage	188	50220	0.00374353
3300024950	Freshwater sediment methanotrophic microbial communities from Lake Washington under simulated oxygen tension	Freshwater sediment methanotrophic microbial communities from Lake Washington under simulated oxygen tension - Sediment Metagenome 103_HOW12 (SPAdes)	Environmental	Aquatic	Freshwater	Lake	Lake	transposon	551	105302	0.00523257
3300024950	Freshwater sediment methanotrophic microbial communities from Lake Washington under simulated oxygen tension	Freshwater sediment methanotrophic microbial communities from Lake Washington under simulated oxygen tension - Sediment Metagenome 103_HOW12 (SPAdes)	Environmental	Aquatic	Freshwater	Lake	Lake	plasmid	131	105302	0.00124404
3300024950	Freshwater sediment methanotrophic microbial communities from Lake Washington under simulated oxygen tension	Freshwater sediment methanotrophic microbial communities from Lake Washington under simulated oxygen tension - Sediment Metagenome 103_HOW12 (SPAdes)	Environmental	Aquatic	Freshwater	Lake	Lake	defense	2968	105302	0.0281856
3300024950	Freshwater sediment methanotrophic microbial communities from Lake Washington under simulated oxygen tension	Freshwater sediment methanotrophic microbial communities from Lake Washington under simulated oxygen tension - Sediment Metagenome 103_HOW12 (SPAdes)	Environmental	Aquatic	Freshwater	Lake	Lake	prophage	614	105302	0.00583085
3300024954	Freshwater sediment methanotrophic microbial communities from Lake Washington under simulated oxygen tension	Freshwater sediment methanotrophic microbial communities from Lake Washington under simulated oxygen tension - Sediment Metagenome 55_HOW8 (SPAdes)	Environmental	Aquatic	Freshwater	Lake	Lake	transposon	540	86487	0.00624371
3300024954	Freshwater sediment methanotrophic microbial communities from Lake Washington under simulated oxygen tension	Freshwater sediment methanotrophic microbial communities from Lake Washington under simulated oxygen tension - Sediment Metagenome 55_HOW8 (SPAdes)	Environmental	Aquatic	Freshwater	Lake	Lake	plasmid	133	86487	0.0015378
3300024954	Freshwater sediment methanotrophic microbial communities from Lake Washington under simulated oxygen tension	Freshwater sediment methanotrophic microbial communities from Lake Washington under simulated oxygen tension - Sediment Metagenome 55_HOW8 (SPAdes)	Environmental	Aquatic	Freshwater	Lake	Lake	defense	2698	86487	0.0311954
3300024954	Freshwater sediment methanotrophic microbial communities from Lake Washington under simulated oxygen tension	Freshwater sediment methanotrophic microbial communities from Lake Washington under simulated oxygen tension - Sediment Metagenome 55_HOW8 (SPAdes)	Environmental	Aquatic	Freshwater	Lake	Lake	prophage	467	86487	0.00539965
3300025285	Bacterial and archaeal communities from various locations to study Microbial Dark Matter (Phase II)	Freshwater microbial communities from Powell Lake, British Columbia, Canada to study Microbial Dark Matter (Phase II) - PL_2010_300m (SPAdes) (version 3)	Environmental	Aquatic	Freshwater	Lake	Lake	transposon	7676	438046	0.0175233
3300025285	Bacterial and archaeal communities from various locations to study Microbial Dark Matter (Phase II)	Freshwater microbial communities from Powell Lake, British Columbia, Canada to study Microbial Dark Matter (Phase II) - PL_2010_300m (SPAdes) (version 3)	Environmental	Aquatic	Freshwater	Lake	Lake	plasmid	426	438046	0.000972501
3300025285	Bacterial and archaeal communities from various locations to study Microbial Dark Matter (Phase II)	Freshwater microbial communities from Powell Lake, British Columbia, Canada to study Microbial Dark Matter (Phase II) - PL_2010_300m (SPAdes) (version 3)	Environmental	Aquatic	Freshwater	Lake	Lake	defense	18509	438046	0.0422536
3300025285	Bacterial and archaeal communities from various locations to study Microbial Dark Matter (Phase II)	Freshwater microbial communities from Powell Lake, British Columbia, Canada to study Microbial Dark Matter (Phase II) - PL_2010_300m (SPAdes) (version 3)	Environmental	Aquatic	Freshwater	Lake	Lake	prophage	6732	438046	0.0153682
3300023179	Freshwater microbial communities from Lake Lanier, Atlanta, Georgia, United States	Freshwater microbial communities from Lake Lanier, Atlanta, Georgia, United States - LL-1510	Environmental	Aquatic	Freshwater	Lake	Lake	transposon	6685	1317474	0.0050741
3300023179	Freshwater microbial communities from Lake Lanier, Atlanta, Georgia, United States	Freshwater microbial communities from Lake Lanier, Atlanta, Georgia, United States - LL-1510	Environmental	Aquatic	Freshwater	Lake	Lake	plasmid	1405	1317474	0.00106643
3300023179	Freshwater microbial communities from Lake Lanier, Atlanta, Georgia, United States	Freshwater microbial communities from Lake Lanier, Atlanta, Georgia, United States - LL-1510	Environmental	Aquatic	Freshwater	Lake	Lake	defense	52988	1317474	0.0402194
3300023179	Freshwater microbial communities from Lake Lanier, Atlanta, Georgia, United States	Freshwater microbial communities from Lake Lanier, Atlanta, Georgia, United States - LL-1510	Environmental	Aquatic	Freshwater	Lake	Lake	prophage	14072	1317474	0.010681
3300020495	Freshwater microbial communities from Lake Mendota and Trout Bog Lake, Wisconsin, USA	Freshwater microbial communities from Lake Mendota, WI - 20APR2010 deep hole epilimnion (SPAdes)	Environmental	Aquatic	Freshwater	Lake	Lake	transposon	422	81066	0.00520564
3300020495	Freshwater microbial communities from Lake Mendota and Trout Bog Lake, Wisconsin, USA	Freshwater microbial communities from Lake Mendota, WI - 20APR2010 deep hole epilimnion (SPAdes)	Environmental	Aquatic	Freshwater	Lake	Lake	plasmid	37	81066	0.000456418
3300020495	Freshwater microbial communities from Lake Mendota and Trout Bog Lake, Wisconsin, USA	Freshwater microbial communities from Lake Mendota, WI - 20APR2010 deep hole epilimnion (SPAdes)	Environmental	Aquatic	Freshwater	Lake	Lake	defense	2231	81066	0.0275208
3300020495	Freshwater microbial communities from Lake Mendota and Trout Bog Lake, Wisconsin, USA	Freshwater microbial communities from Lake Mendota, WI - 20APR2010 deep hole epilimnion (SPAdes)	Environmental	Aquatic	Freshwater	Lake	Lake	prophage	373	81066	0.00460119
3300025467	Freshwater microbial communities from Crystal Bog lake, Wisconsin, USA	Freshwater microbial communities from Crystal Bog, Wisconsin, USA - CBH18Aug09 (SPAdes)	Environmental	Aquatic	Freshwater	Lake	Lake	transposon	1123	167303	0.00671237
3300025467	Freshwater microbial communities from Crystal Bog lake, Wisconsin, USA	Freshwater microbial communities from Crystal Bog, Wisconsin, USA - CBH18Aug09 (SPAdes)	Environmental	Aquatic	Freshwater	Lake	Lake	plasmid	270	167303	0.00161384
3300025467	Freshwater microbial communities from Crystal Bog lake, Wisconsin, USA	Freshwater microbial communities from Crystal Bog, Wisconsin, USA - CBH18Aug09 (SPAdes)	Environmental	Aquatic	Freshwater	Lake	Lake	defense	5706	167303	0.0341058
3300025467	Freshwater microbial communities from Crystal Bog lake, Wisconsin, USA	Freshwater microbial communities from Crystal Bog, Wisconsin, USA - CBH18Aug09 (SPAdes)	Environmental	Aquatic	Freshwater	Lake	Lake	prophage	2526	167303	0.0150984
3300020500	Freshwater microbial communities from Lake Mendota and Trout Bog Lake, Wisconsin, USA	Freshwater microbial communities from Lake Mendota, WI - 9JUL2008 deep hole epilimnion (SPAdes)	Environmental	Aquatic	Freshwater	Lake	Lake	transposon	743	98496	0.00754345
3300020500	Freshwater microbial communities from Lake Mendota and Trout Bog Lake, Wisconsin, USA	Freshwater microbial communities from Lake Mendota, WI - 9JUL2008 deep hole epilimnion (SPAdes)	Environmental	Aquatic	Freshwater	Lake	Lake	plasmid	41	98496	0.000416261
3300020500	Freshwater microbial communities from Lake Mendota and Trout Bog Lake, Wisconsin, USA	Freshwater microbial communities from Lake Mendota, WI - 9JUL2008 deep hole epilimnion (SPAdes)	Environmental	Aquatic	Freshwater	Lake	Lake	defense	2934	98496	0.029788
3300020500	Freshwater microbial communities from Lake Mendota and Trout Bog Lake, Wisconsin, USA	Freshwater microbial communities from Lake Mendota, WI - 9JUL2008 deep hole epilimnion (SPAdes)	Environmental	Aquatic	Freshwater	Lake	Lake	prophage	396	98496	0.00402047
3300024932	Freshwater sediment methanotrophic microbial communities from Lake Washington under simulated oxygen tension	Freshwater sediment methanotrophic microbial communities from Lake Washington under simulated oxygen tension - Sediment Metagenome 73_LOW10 (SPAdes)	Environmental	Aquatic	Freshwater	Lake	Lake	transposon	674	89263	0.00755072
3300024932	Freshwater sediment methanotrophic microbial communities from Lake Washington under simulated oxygen tension	Freshwater sediment methanotrophic microbial communities from Lake Washington under simulated oxygen tension - Sediment Metagenome 73_LOW10 (SPAdes)	Environmental	Aquatic	Freshwater	Lake	Lake	plasmid	213	89263	0.00238621
3300024932	Freshwater sediment methanotrophic microbial communities from Lake Washington under simulated oxygen tension	Freshwater sediment methanotrophic microbial communities from Lake Washington under simulated oxygen tension - Sediment Metagenome 73_LOW10 (SPAdes)	Environmental	Aquatic	Freshwater	Lake	Lake	defense	3872	89263	0.0433774
3300024932	Freshwater sediment methanotrophic microbial communities from Lake Washington under simulated oxygen tension	Freshwater sediment methanotrophic microbial communities from Lake Washington under simulated oxygen tension - Sediment Metagenome 73_LOW10 (SPAdes)	Environmental	Aquatic	Freshwater	Lake	Lake	prophage	756	89263	0.00846935
3300027731	Freshwater sediment microbial communities from Cottonwood Lakes Research site near Jamestown, North Dakota, USA	Freshwater sediment microbial communities from Prairie Pothole Lake near Jamestown, North Dakota, USA - PPLs Lake P8 Core (3) Depth 19-21cm March2015 (SPAdes) (version 2)	Environmental	Aquatic	Freshwater	Lake	Lake	transposon	10998	818227	0.0134413
3300027731	Freshwater sediment microbial communities from Cottonwood Lakes Research site near Jamestown, North Dakota, USA	Freshwater sediment microbial communities from Prairie Pothole Lake near Jamestown, North Dakota, USA - PPLs Lake P8 Core (3) Depth 19-21cm March2015 (SPAdes) (version 2)	Environmental	Aquatic	Freshwater	Lake	Lake	plasmid	272	818227	0.000332426
3300027731	Freshwater sediment microbial communities from Cottonwood Lakes Research site near Jamestown, North Dakota, USA	Freshwater sediment microbial communities from Prairie Pothole Lake near Jamestown, North Dakota, USA - PPLs Lake P8 Core (3) Depth 19-21cm March2015 (SPAdes) (version 2)	Environmental	Aquatic	Freshwater	Lake	Lake	defense	19153	818227	0.0234079
3300027731	Freshwater sediment microbial communities from Cottonwood Lakes Research site near Jamestown, North Dakota, USA	Freshwater sediment microbial communities from Prairie Pothole Lake near Jamestown, North Dakota, USA - PPLs Lake P8 Core (3) Depth 19-21cm March2015 (SPAdes) (version 2)	Environmental	Aquatic	Freshwater	Lake	Lake	prophage	3315	818227	0.00405144
3300025785	Freshwater microbial communities from Crystal Bog lake, Wisconsin, USA	Freshwater microbial communities from Crystal Bog, Wisconsin, USA - CBE12Aug09 (SPAdes) (version 2)	Environmental	Aquatic	Freshwater	Lake	Lake	transposon	471	121142	0.003888
3300025785	Freshwater microbial communities from Crystal Bog lake, Wisconsin, USA	Freshwater microbial communities from Crystal Bog, Wisconsin, USA - CBE12Aug09 (SPAdes) (version 2)	Environmental	Aquatic	Freshwater	Lake	Lake	plasmid	176	121142	0.00145284
3300025785	Freshwater microbial communities from Crystal Bog lake, Wisconsin, USA	Freshwater microbial communities from Crystal Bog, Wisconsin, USA - CBE12Aug09 (SPAdes) (version 2)	Environmental	Aquatic	Freshwater	Lake	Lake	defense	4121	121142	0.0340179
3300025785	Freshwater microbial communities from Crystal Bog lake, Wisconsin, USA	Freshwater microbial communities from Crystal Bog, Wisconsin, USA - CBE12Aug09 (SPAdes) (version 2)	Environmental	Aquatic	Freshwater	Lake	Lake	prophage	2247	121142	0.0185485
3300027734	Freshwater microbial communities from northern lakes of Canada to study carbon cycling	Freshwater microbial communities from Lake Simoncouche, Canada to study carbon cycling - S_130805_EF_MetaG (SPAdes) (version 2)	Environmental	Aquatic	Freshwater	Lake	Lake	transposon	2821	718035	0.00392878
3300027734	Freshwater microbial communities from northern lakes of Canada to study carbon cycling	Freshwater microbial communities from Lake Simoncouche, Canada to study carbon cycling - S_130805_EF_MetaG (SPAdes) (version 2)	Environmental	Aquatic	Freshwater	Lake	Lake	plasmid	597	718035	0.000831436
3300027734	Freshwater microbial communities from northern lakes of Canada to study carbon cycling	Freshwater microbial communities from Lake Simoncouche, Canada to study carbon cycling - S_130805_EF_MetaG (SPAdes) (version 2)	Environmental	Aquatic	Freshwater	Lake	Lake	defense	24882	718035	0.0346529
3300027734	Freshwater microbial communities from northern lakes of Canada to study carbon cycling	Freshwater microbial communities from Lake Simoncouche, Canada to study carbon cycling - S_130805_EF_MetaG (SPAdes) (version 2)	Environmental	Aquatic	Freshwater	Lake	Lake	prophage	8718	718035	0.0121415
3300025340	Freshwater microbial communities from Crystal Bog lake, Wisconsin, USA	Freshwater microbial communities from Crystal Bog, Wisconsin, USA - CBE20Aug07 (SPAdes)	Environmental	Aquatic	Freshwater	Lake	Lake	transposon	235	23037	0.010201
3300025340	Freshwater microbial communities from Crystal Bog lake, Wisconsin, USA	Freshwater microbial communities from Crystal Bog, Wisconsin, USA - CBE20Aug07 (SPAdes)	Environmental	Aquatic	Freshwater	Lake	Lake	plasmid	33	23037	0.00143248
3300025340	Freshwater microbial communities from Crystal Bog lake, Wisconsin, USA	Freshwater microbial communities from Crystal Bog, Wisconsin, USA - CBE20Aug07 (SPAdes)	Environmental	Aquatic	Freshwater	Lake	Lake	defense	553	23037	0.0240049
3300025340	Freshwater microbial communities from Crystal Bog lake, Wisconsin, USA	Freshwater microbial communities from Crystal Bog, Wisconsin, USA - CBE20Aug07 (SPAdes)	Environmental	Aquatic	Freshwater	Lake	Lake	prophage	142	23037	0.006164
3300020180	Freshwater microbial mat bacterial communities from Lake Vanda, McMurdo Dry Valleys, Antarctica	Freshwater microbial mat bacterial communities from Lake Vanda, McMurdo Dry Valleys, Antarctica - Oligotrophic Lake LV.19.SP4.G1	Environmental	Aquatic	Freshwater	Lake	Lake	transposon	16319	1116751	0.0146129
3300020180	Freshwater microbial mat bacterial communities from Lake Vanda, McMurdo Dry Valleys, Antarctica	Freshwater microbial mat bacterial communities from Lake Vanda, McMurdo Dry Valleys, Antarctica - Oligotrophic Lake LV.19.SP4.G1	Environmental	Aquatic	Freshwater	Lake	Lake	plasmid	1329	1116751	0.00119006
3300020180	Freshwater microbial mat bacterial communities from Lake Vanda, McMurdo Dry Valleys, Antarctica	Freshwater microbial mat bacterial communities from Lake Vanda, McMurdo Dry Valleys, Antarctica - Oligotrophic Lake LV.19.SP4.G1	Environmental	Aquatic	Freshwater	Lake	Lake	defense	52940	1116751	0.0474054
3300020180	Freshwater microbial mat bacterial communities from Lake Vanda, McMurdo Dry Valleys, Antarctica	Freshwater microbial mat bacterial communities from Lake Vanda, McMurdo Dry Valleys, Antarctica - Oligotrophic Lake LV.19.SP4.G1	Environmental	Aquatic	Freshwater	Lake	Lake	prophage	8472	1116751	0.00758629
3300021138	Freshwater microbial communities from Lake Mendota and Trout Bog Lake, Wisconsin, USA	Freshwater microbial communities from Trout Bog Lake, WI - Practice 03JUN2009 epilimnion v4	Environmental	Aquatic	Freshwater	Lake	Lake	transposon	1516	245255	0.00618132
3300021138	Freshwater microbial communities from Lake Mendota and Trout Bog Lake, Wisconsin, USA	Freshwater microbial communities from Trout Bog Lake, WI - Practice 03JUN2009 epilimnion v4	Environmental	Aquatic	Freshwater	Lake	Lake	plasmid	363	245255	0.00148009
3300021138	Freshwater microbial communities from Lake Mendota and Trout Bog Lake, Wisconsin, USA	Freshwater microbial communities from Trout Bog Lake, WI - Practice 03JUN2009 epilimnion v4	Environmental	Aquatic	Freshwater	Lake	Lake	defense	9032	245255	0.036827
3300021138	Freshwater microbial communities from Lake Mendota and Trout Bog Lake, Wisconsin, USA	Freshwater microbial communities from Trout Bog Lake, WI - Practice 03JUN2009 epilimnion v4	Environmental	Aquatic	Freshwater	Lake	Lake	prophage	4109	245255	0.016754
3300027730	Methane metabolizing microbial communities from different methane-rich environments from various locations	Freshwater microbial communities from meromictic Lake La Cruz, Castile-La Mancha, Spain - LaCruzMarch2015_8m	Environmental	Aquatic	Freshwater	Lake	Lake	transposon	6546	787156	0.00831601
3300027730	Methane metabolizing microbial communities from different methane-rich environments from various locations	Freshwater microbial communities from meromictic Lake La Cruz, Castile-La Mancha, Spain - LaCruzMarch2015_8m	Environmental	Aquatic	Freshwater	Lake	Lake	plasmid	890	787156	0.00113065
3300027730	Methane metabolizing microbial communities from different methane-rich environments from various locations	Freshwater microbial communities from meromictic Lake La Cruz, Castile-La Mancha, Spain - LaCruzMarch2015_8m	Environmental	Aquatic	Freshwater	Lake	Lake	defense	34851	787156	0.0442746
3300027730	Methane metabolizing microbial communities from different methane-rich environments from various locations	Freshwater microbial communities from meromictic Lake La Cruz, Castile-La Mancha, Spain - LaCruzMarch2015_8m	Environmental	Aquatic	Freshwater	Lake	Lake	prophage	7033	787156	0.0089347
3300025366	Freshwater microbial communities from Crystal Bog lake, Wisconsin, USA	Freshwater microbial communities from Crystal Bog, Wisconsin, USA - CBH15Jul08 (SPAdes)	Environmental	Aquatic	Freshwater	Lake	Lake	transposon	1136	120620	0.00941801
3300025366	Freshwater microbial communities from Crystal Bog lake, Wisconsin, USA	Freshwater microbial communities from Crystal Bog, Wisconsin, USA - CBH15Jul08 (SPAdes)	Environmental	Aquatic	Freshwater	Lake	Lake	plasmid	189	120620	0.0015669
3300025366	Freshwater microbial communities from Crystal Bog lake, Wisconsin, USA	Freshwater microbial communities from Crystal Bog, Wisconsin, USA - CBH15Jul08 (SPAdes)	Environmental	Aquatic	Freshwater	Lake	Lake	defense	3845	120620	0.031877
3300025366	Freshwater microbial communities from Crystal Bog lake, Wisconsin, USA	Freshwater microbial communities from Crystal Bog, Wisconsin, USA - CBH15Jul08 (SPAdes)	Environmental	Aquatic	Freshwater	Lake	Lake	prophage	1165	120620	0.00965843
3300020501	Freshwater microbial communities from Lake Mendota and Trout Bog Lake, Wisconsin, USA	Freshwater microbial communities from Lake Mendota, WI - 27SEP2009 deep hole epilimnion (SPAdes)	Environmental	Aquatic	Freshwater	Lake	Lake	transposon	650	102009	0.00637199
3300020501	Freshwater microbial communities from Lake Mendota and Trout Bog Lake, Wisconsin, USA	Freshwater microbial communities from Lake Mendota, WI - 27SEP2009 deep hole epilimnion (SPAdes)	Environmental	Aquatic	Freshwater	Lake	Lake	plasmid	36	102009	0.00035291
3300020501	Freshwater microbial communities from Lake Mendota and Trout Bog Lake, Wisconsin, USA	Freshwater microbial communities from Lake Mendota, WI - 27SEP2009 deep hole epilimnion (SPAdes)	Environmental	Aquatic	Freshwater	Lake	Lake	defense	3130	102009	0.0306836
3300020501	Freshwater microbial communities from Lake Mendota and Trout Bog Lake, Wisconsin, USA	Freshwater microbial communities from Lake Mendota, WI - 27SEP2009 deep hole epilimnion (SPAdes)	Environmental	Aquatic	Freshwater	Lake	Lake	prophage	534	102009	0.00523483
3300023208	Methane metabolizing microbial communities from different methane-rich environments from various locations	Freshwater microbial communities from Lake Towuti, South Sulawesi, Indonesia - Watercolumn_Towuti2014_125_MG	Environmental	Aquatic	Freshwater	Lake	Lake	transposon	8247	1033650	0.00797852
3300023208	Methane metabolizing microbial communities from different methane-rich environments from various locations	Freshwater microbial communities from Lake Towuti, South Sulawesi, Indonesia - Watercolumn_Towuti2014_125_MG	Environmental	Aquatic	Freshwater	Lake	Lake	plasmid	1589	1033650	0.00153727
3300023208	Methane metabolizing microbial communities from different methane-rich environments from various locations	Freshwater microbial communities from Lake Towuti, South Sulawesi, Indonesia - Watercolumn_Towuti2014_125_MG	Environmental	Aquatic	Freshwater	Lake	Lake	defense	32591	1033650	0.03153
3300023208	Methane metabolizing microbial communities from different methane-rich environments from various locations	Freshwater microbial communities from Lake Towuti, South Sulawesi, Indonesia - Watercolumn_Towuti2014_125_MG	Environmental	Aquatic	Freshwater	Lake	Lake	prophage	6506	1033650	0.0062942
3300020528	Freshwater microbial communities from Lake Mendota and Trout Bog Lake, Wisconsin, USA	Freshwater microbial communities from Lake Mendota, WI - 26OCT2009 deep hole epilimnion (SPAdes)	Environmental	Aquatic	Freshwater	Lake	Lake	transposon	700	112506	0.00622189
3300020528	Freshwater microbial communities from Lake Mendota and Trout Bog Lake, Wisconsin, USA	Freshwater microbial communities from Lake Mendota, WI - 26OCT2009 deep hole epilimnion (SPAdes)	Environmental	Aquatic	Freshwater	Lake	Lake	plasmid	88	112506	0.000782181
3300020528	Freshwater microbial communities from Lake Mendota and Trout Bog Lake, Wisconsin, USA	Freshwater microbial communities from Lake Mendota, WI - 26OCT2009 deep hole epilimnion (SPAdes)	Environmental	Aquatic	Freshwater	Lake	Lake	defense	3409	112506	0.0303006
3300020528	Freshwater microbial communities from Lake Mendota and Trout Bog Lake, Wisconsin, USA	Freshwater microbial communities from Lake Mendota, WI - 26OCT2009 deep hole epilimnion (SPAdes)	Environmental	Aquatic	Freshwater	Lake	Lake	prophage	910	112506	0.00808846
3300027808	Freshwater lake microbial communities from the Great Lakes, USA, analyzing microbial food webs and carbon cycling	Freshwater lake microbial communities from Lake Michigan, USA - Sp13.BD.MM15.DD (SPAdes) (version 2)	Environmental	Aquatic	Freshwater	Lake	Lake	transposon	1968	816167	0.00241127
3300027808	Freshwater lake microbial communities from the Great Lakes, USA, analyzing microbial food webs and carbon cycling	Freshwater lake microbial communities from Lake Michigan, USA - Sp13.BD.MM15.DD (SPAdes) (version 2)	Environmental	Aquatic	Freshwater	Lake	Lake	plasmid	1003	816167	0.00122891
3300027808	Freshwater lake microbial communities from the Great Lakes, USA, analyzing microbial food webs and carbon cycling	Freshwater lake microbial communities from Lake Michigan, USA - Sp13.BD.MM15.DD (SPAdes) (version 2)	Environmental	Aquatic	Freshwater	Lake	Lake	defense	26608	816167	0.0326012
3300027808	Freshwater lake microbial communities from the Great Lakes, USA, analyzing microbial food webs and carbon cycling	Freshwater lake microbial communities from Lake Michigan, USA - Sp13.BD.MM15.DD (SPAdes) (version 2)	Environmental	Aquatic	Freshwater	Lake	Lake	prophage	18591	816167	0.0227784
3300027380	Deep subsurface shale carbon reservoir microbial communities from Ohio and West Virginia, USA	Lake water microbial communities from Ohio, USA - Utica-2 Time Series LW 2014_7_11 (SPAdes) (version 2)	Environmental	Aquatic	Freshwater	Lake	Lake	transposon	700	251562	0.00278261
3300027380	Deep subsurface shale carbon reservoir microbial communities from Ohio and West Virginia, USA	Lake water microbial communities from Ohio, USA - Utica-2 Time Series LW 2014_7_11 (SPAdes) (version 2)	Environmental	Aquatic	Freshwater	Lake	Lake	plasmid	151	251562	0.00060025
3300027380	Deep subsurface shale carbon reservoir microbial communities from Ohio and West Virginia, USA	Lake water microbial communities from Ohio, USA - Utica-2 Time Series LW 2014_7_11 (SPAdes) (version 2)	Environmental	Aquatic	Freshwater	Lake	Lake	defense	7513	251562	0.0298654
3300027380	Deep subsurface shale carbon reservoir microbial communities from Ohio and West Virginia, USA	Lake water microbial communities from Ohio, USA - Utica-2 Time Series LW 2014_7_11 (SPAdes) (version 2)	Environmental	Aquatic	Freshwater	Lake	Lake	prophage	1284	251562	0.00510411
3300024967	Freshwater sediment methanotrophic microbial communities from Lake Washington under simulated oxygen tension	Freshwater sediment methanotrophic microbial communities from Lake Washington under simulated oxygen tension - Sediment Metagenome 21_HOW5 (SPAdes)	Environmental	Aquatic	Freshwater	Lake	Lake	transposon	845	118134	0.00715289
3300024967	Freshwater sediment methanotrophic microbial communities from Lake Washington under simulated oxygen tension	Freshwater sediment methanotrophic microbial communities from Lake Washington under simulated oxygen tension - Sediment Metagenome 21_HOW5 (SPAdes)	Environmental	Aquatic	Freshwater	Lake	Lake	plasmid	214	118134	0.0018115
3300024967	Freshwater sediment methanotrophic microbial communities from Lake Washington under simulated oxygen tension	Freshwater sediment methanotrophic microbial communities from Lake Washington under simulated oxygen tension - Sediment Metagenome 21_HOW5 (SPAdes)	Environmental	Aquatic	Freshwater	Lake	Lake	defense	4041	118134	0.0342069
3300024967	Freshwater sediment methanotrophic microbial communities from Lake Washington under simulated oxygen tension	Freshwater sediment methanotrophic microbial communities from Lake Washington under simulated oxygen tension - Sediment Metagenome 21_HOW5 (SPAdes)	Environmental	Aquatic	Freshwater	Lake	Lake	prophage	1000	118134	0.00846496
3300020682	Freshwater microbial communities from Lake Mendota and Trout Bog Lake, Wisconsin, USA	Freshwater microbial communities from Trout Bog Lake, WI - 14NOV2007 hypolimnion	Environmental	Aquatic	Freshwater	Lake	Lake	transposon	486	68866	0.00705718
3300020682	Freshwater microbial communities from Lake Mendota and Trout Bog Lake, Wisconsin, USA	Freshwater microbial communities from Trout Bog Lake, WI - 14NOV2007 hypolimnion	Environmental	Aquatic	Freshwater	Lake	Lake	plasmid	73	68866	0.00106003
3300020682	Freshwater microbial communities from Lake Mendota and Trout Bog Lake, Wisconsin, USA	Freshwater microbial communities from Trout Bog Lake, WI - 14NOV2007 hypolimnion	Environmental	Aquatic	Freshwater	Lake	Lake	defense	2399	68866	0.0348358
3300020682	Freshwater microbial communities from Lake Mendota and Trout Bog Lake, Wisconsin, USA	Freshwater microbial communities from Trout Bog Lake, WI - 14NOV2007 hypolimnion	Environmental	Aquatic	Freshwater	Lake	Lake	prophage	612	68866	0.00888682
3300020507	Freshwater microbial communities from Lake Mendota and Trout Bog Lake, Wisconsin, USA	Freshwater microbial communities from Lake Mendota, WI - 12SEP2008 deep hole epilimnion (SPAdes)	Environmental	Aquatic	Freshwater	Lake	Lake	transposon	1254	91928	0.0136411
3300020507	Freshwater microbial communities from Lake Mendota and Trout Bog Lake, Wisconsin, USA	Freshwater microbial communities from Lake Mendota, WI - 12SEP2008 deep hole epilimnion (SPAdes)	Environmental	Aquatic	Freshwater	Lake	Lake	plasmid	49	91928	0.000533026
3300020507	Freshwater microbial communities from Lake Mendota and Trout Bog Lake, Wisconsin, USA	Freshwater microbial communities from Lake Mendota, WI - 12SEP2008 deep hole epilimnion (SPAdes)	Environmental	Aquatic	Freshwater	Lake	Lake	defense	3252	91928	0.0353755
3300020507	Freshwater microbial communities from Lake Mendota and Trout Bog Lake, Wisconsin, USA	Freshwater microbial communities from Lake Mendota, WI - 12SEP2008 deep hole epilimnion (SPAdes)	Environmental	Aquatic	Freshwater	Lake	Lake	prophage	603	91928	0.00655948
3300020722	Freshwater microbial communities from Lake Mendota and Trout Bog Lake, Wisconsin, USA	Freshwater microbial communities from Trout Bog Lake, WI - 23OCT2008 hypolimnion	Environmental	Aquatic	Freshwater	Lake	Lake	transposon	1634	137054	0.0119223
3300020722	Freshwater microbial communities from Lake Mendota and Trout Bog Lake, Wisconsin, USA	Freshwater microbial communities from Trout Bog Lake, WI - 23OCT2008 hypolimnion	Environmental	Aquatic	Freshwater	Lake	Lake	plasmid	208	137054	0.00151765
3300020722	Freshwater microbial communities from Lake Mendota and Trout Bog Lake, Wisconsin, USA	Freshwater microbial communities from Trout Bog Lake, WI - 23OCT2008 hypolimnion	Environmental	Aquatic	Freshwater	Lake	Lake	defense	4860	137054	0.0354605
3300020722	Freshwater microbial communities from Lake Mendota and Trout Bog Lake, Wisconsin, USA	Freshwater microbial communities from Trout Bog Lake, WI - 23OCT2008 hypolimnion	Environmental	Aquatic	Freshwater	Lake	Lake	prophage	1340	137054	0.00977717
3300020222	Freshwater microbial communities from Lake Tanganyika, Tanzania	Freshwater microbial communities from Lake Tanganyika, Tanzania - TA2015034 Kigoma Deep Cast 250m	Environmental	Aquatic	Freshwater	Lake	Lake	transposon	25755	2074322	0.0124161
3300020222	Freshwater microbial communities from Lake Tanganyika, Tanzania	Freshwater microbial communities from Lake Tanganyika, Tanzania - TA2015034 Kigoma Deep Cast 250m	Environmental	Aquatic	Freshwater	Lake	Lake	plasmid	1598	2074322	0.000770372
3300020222	Freshwater microbial communities from Lake Tanganyika, Tanzania	Freshwater microbial communities from Lake Tanganyika, Tanzania - TA2015034 Kigoma Deep Cast 250m	Environmental	Aquatic	Freshwater	Lake	Lake	defense	86330	2074322	0.0416184
3300020222	Freshwater microbial communities from Lake Tanganyika, Tanzania	Freshwater microbial communities from Lake Tanganyika, Tanzania - TA2015034 Kigoma Deep Cast 250m	Environmental	Aquatic	Freshwater	Lake	Lake	prophage	17115	2074322	0.00825089
3300020679	Freshwater microbial communities from Lake Mendota and Trout Bog Lake, Wisconsin, USA	Freshwater microbial communities from Trout Bog Lake, WI - 13JUN2008 hypolimnion	Environmental	Aquatic	Freshwater	Lake	Lake	transposon	415	45160	0.00918955
3300020679	Freshwater microbial communities from Lake Mendota and Trout Bog Lake, Wisconsin, USA	Freshwater microbial communities from Trout Bog Lake, WI - 13JUN2008 hypolimnion	Environmental	Aquatic	Freshwater	Lake	Lake	plasmid	35	45160	0.000775022
3300020679	Freshwater microbial communities from Lake Mendota and Trout Bog Lake, Wisconsin, USA	Freshwater microbial communities from Trout Bog Lake, WI - 13JUN2008 hypolimnion	Environmental	Aquatic	Freshwater	Lake	Lake	defense	1467	45160	0.0324845
3300020679	Freshwater microbial communities from Lake Mendota and Trout Bog Lake, Wisconsin, USA	Freshwater microbial communities from Trout Bog Lake, WI - 13JUN2008 hypolimnion	Environmental	Aquatic	Freshwater	Lake	Lake	prophage	379	45160	0.00839238
3300027762	Freshwater sediment microbial communities from Cottonwood Lakes Research site near Jamestown, North Dakota, USA	Freshwater sediment microbial communities from Prairie Pothole Lake near Jamestown, North Dakota, USA - PPLs Lake P8 Core (1) Depth 1-3cm September2015 (SPAdes) (version 2)	Environmental	Aquatic	Freshwater	Lake	Lake	transposon	13779	845800	0.0162911
3300027762	Freshwater sediment microbial communities from Cottonwood Lakes Research site near Jamestown, North Dakota, USA	Freshwater sediment microbial communities from Prairie Pothole Lake near Jamestown, North Dakota, USA - PPLs Lake P8 Core (1) Depth 1-3cm September2015 (SPAdes) (version 2)	Environmental	Aquatic	Freshwater	Lake	Lake	plasmid	559	845800	0.000660913
3300027762	Freshwater sediment microbial communities from Cottonwood Lakes Research site near Jamestown, North Dakota, USA	Freshwater sediment microbial communities from Prairie Pothole Lake near Jamestown, North Dakota, USA - PPLs Lake P8 Core (1) Depth 1-3cm September2015 (SPAdes) (version 2)	Environmental	Aquatic	Freshwater	Lake	Lake	defense	23666	845800	0.0279806
3300027762	Freshwater sediment microbial communities from Cottonwood Lakes Research site near Jamestown, North Dakota, USA	Freshwater sediment microbial communities from Prairie Pothole Lake near Jamestown, North Dakota, USA - PPLs Lake P8 Core (1) Depth 1-3cm September2015 (SPAdes) (version 2)	Environmental	Aquatic	Freshwater	Lake	Lake	prophage	5408	845800	0.00639395
3300026993	Freshwater lake microbial communities from Lake Erie, under a cyanobacterial bloom.	Freshwater lake microbial communities from Lake Erie, under a cyanobacterial bloom - NOAA_Erie_Diel4S_1600h metaG (SPAdes) (version 2)	Environmental	Aquatic	Freshwater	Lake	Lake	transposon	1268	93633	0.0135422
3300026993	Freshwater lake microbial communities from Lake Erie, under a cyanobacterial bloom.	Freshwater lake microbial communities from Lake Erie, under a cyanobacterial bloom - NOAA_Erie_Diel4S_1600h metaG (SPAdes) (version 2)	Environmental	Aquatic	Freshwater	Lake	Lake	plasmid	88	93633	0.00093984
3300026993	Freshwater lake microbial communities from Lake Erie, under a cyanobacterial bloom.	Freshwater lake microbial communities from Lake Erie, under a cyanobacterial bloom - NOAA_Erie_Diel4S_1600h metaG (SPAdes) (version 2)	Environmental	Aquatic	Freshwater	Lake	Lake	defense	3586	93633	0.0382985
3300026993	Freshwater lake microbial communities from Lake Erie, under a cyanobacterial bloom.	Freshwater lake microbial communities from Lake Erie, under a cyanobacterial bloom - NOAA_Erie_Diel4S_1600h metaG (SPAdes) (version 2)	Environmental	Aquatic	Freshwater	Lake	Lake	prophage	1148	93633	0.0122606
3300024961	Freshwater sediment methanotrophic microbial communities from Lake Washington under simulated oxygen tension	Freshwater sediment methanotrophic microbial communities from Lake Washington under simulated oxygen tension - Sediment Metagenome 43_HOW7 (SPAdes)	Environmental	Aquatic	Freshwater	Lake	Lake	transposon	885	116595	0.00759038
3300024961	Freshwater sediment methanotrophic microbial communities from Lake Washington under simulated oxygen tension	Freshwater sediment methanotrophic microbial communities from Lake Washington under simulated oxygen tension - Sediment Metagenome 43_HOW7 (SPAdes)	Environmental	Aquatic	Freshwater	Lake	Lake	plasmid	245	116595	0.00210129
3300024961	Freshwater sediment methanotrophic microbial communities from Lake Washington under simulated oxygen tension	Freshwater sediment methanotrophic microbial communities from Lake Washington under simulated oxygen tension - Sediment Metagenome 43_HOW7 (SPAdes)	Environmental	Aquatic	Freshwater	Lake	Lake	defense	4122	116595	0.0353531
3300024961	Freshwater sediment methanotrophic microbial communities from Lake Washington under simulated oxygen tension	Freshwater sediment methanotrophic microbial communities from Lake Washington under simulated oxygen tension - Sediment Metagenome 43_HOW7 (SPAdes)	Environmental	Aquatic	Freshwater	Lake	Lake	prophage	739	116595	0.00633818
3300025789	Freshwater microbial communities from Crystal Bog lake, Wisconsin, USA	Freshwater microbial communities from Crystal Bog, Wisconsin, USA - CBE07Jul09 (SPAdes) (version 2)	Environmental	Aquatic	Freshwater	Lake	Lake	transposon	526	131501	0.00399997
3300025789	Freshwater microbial communities from Crystal Bog lake, Wisconsin, USA	Freshwater microbial communities from Crystal Bog, Wisconsin, USA - CBE07Jul09 (SPAdes) (version 2)	Environmental	Aquatic	Freshwater	Lake	Lake	plasmid	181	131501	0.00137641
3300025789	Freshwater microbial communities from Crystal Bog lake, Wisconsin, USA	Freshwater microbial communities from Crystal Bog, Wisconsin, USA - CBE07Jul09 (SPAdes) (version 2)	Environmental	Aquatic	Freshwater	Lake	Lake	defense	4800	131501	0.0365016
3300025789	Freshwater microbial communities from Crystal Bog lake, Wisconsin, USA	Freshwater microbial communities from Crystal Bog, Wisconsin, USA - CBE07Jul09 (SPAdes) (version 2)	Environmental	Aquatic	Freshwater	Lake	Lake	prophage	2571	131501	0.0195512
3300020716	Freshwater microbial communities from Lake Mendota and Trout Bog Lake, Wisconsin, USA	Freshwater microbial communities from Trout Bog Lake, WI - 13JUL2009 epilimnion	Environmental	Aquatic	Freshwater	Lake	Lake	transposon	619	95895	0.00645498
3300020716	Freshwater microbial communities from Lake Mendota and Trout Bog Lake, Wisconsin, USA	Freshwater microbial communities from Trout Bog Lake, WI - 13JUL2009 epilimnion	Environmental	Aquatic	Freshwater	Lake	Lake	plasmid	124	95895	0.00129308
3300020716	Freshwater microbial communities from Lake Mendota and Trout Bog Lake, Wisconsin, USA	Freshwater microbial communities from Trout Bog Lake, WI - 13JUL2009 epilimnion	Environmental	Aquatic	Freshwater	Lake	Lake	defense	3374	95895	0.0351843
3300020716	Freshwater microbial communities from Lake Mendota and Trout Bog Lake, Wisconsin, USA	Freshwater microbial communities from Trout Bog Lake, WI - 13JUL2009 epilimnion	Environmental	Aquatic	Freshwater	Lake	Lake	prophage	1507	95895	0.0157151
3300024946	Freshwater sediment methanotrophic microbial communities from Lake Washington under simulated oxygen tension	Freshwater sediment methanotrophic microbial communities from Lake Washington under simulated oxygen tension - Sediment Metagenome 32_HOW6 (SPAdes)	Environmental	Aquatic	Freshwater	Lake	Lake	transposon	448	97045	0.00461641
3300024946	Freshwater sediment methanotrophic microbial communities from Lake Washington under simulated oxygen tension	Freshwater sediment methanotrophic microbial communities from Lake Washington under simulated oxygen tension - Sediment Metagenome 32_HOW6 (SPAdes)	Environmental	Aquatic	Freshwater	Lake	Lake	plasmid	110	97045	0.00113349
3300024946	Freshwater sediment methanotrophic microbial communities from Lake Washington under simulated oxygen tension	Freshwater sediment methanotrophic microbial communities from Lake Washington under simulated oxygen tension - Sediment Metagenome 32_HOW6 (SPAdes)	Environmental	Aquatic	Freshwater	Lake	Lake	defense	2936	97045	0.030254
3300024946	Freshwater sediment methanotrophic microbial communities from Lake Washington under simulated oxygen tension	Freshwater sediment methanotrophic microbial communities from Lake Washington under simulated oxygen tension - Sediment Metagenome 32_HOW6 (SPAdes)	Environmental	Aquatic	Freshwater	Lake	Lake	prophage	624	97045	0.00643001
3300024964	Freshwater sediment methanotrophic microbial communities from Lake Washington under simulated oxygen tension	Freshwater sediment methanotrophic microbial communities from Lake Washington under simulated oxygen tension - Sediment Metagenome 70_HOW9 (SPAdes)	Environmental	Aquatic	Freshwater	Lake	Lake	transposon	404	101180	0.00399288
3300024964	Freshwater sediment methanotrophic microbial communities from Lake Washington under simulated oxygen tension	Freshwater sediment methanotrophic microbial communities from Lake Washington under simulated oxygen tension - Sediment Metagenome 70_HOW9 (SPAdes)	Environmental	Aquatic	Freshwater	Lake	Lake	plasmid	161	101180	0.00159122
3300024964	Freshwater sediment methanotrophic microbial communities from Lake Washington under simulated oxygen tension	Freshwater sediment methanotrophic microbial communities from Lake Washington under simulated oxygen tension - Sediment Metagenome 70_HOW9 (SPAdes)	Environmental	Aquatic	Freshwater	Lake	Lake	defense	2895	101180	0.0286124
3300024964	Freshwater sediment methanotrophic microbial communities from Lake Washington under simulated oxygen tension	Freshwater sediment methanotrophic microbial communities from Lake Washington under simulated oxygen tension - Sediment Metagenome 70_HOW9 (SPAdes)	Environmental	Aquatic	Freshwater	Lake	Lake	prophage	545	101180	0.00538644
3300024960	Freshwater sediment methanotrophic microbial communities from Lake Washington under simulated oxygen tension	Freshwater sediment methanotrophic microbial communities from Lake Washington under simulated oxygen tension - Sediment Metagenome 25_LOW6 (SPAdes)	Environmental	Aquatic	Freshwater	Lake	Lake	transposon	986	108753	0.00906642
3300024960	Freshwater sediment methanotrophic microbial communities from Lake Washington under simulated oxygen tension	Freshwater sediment methanotrophic microbial communities from Lake Washington under simulated oxygen tension - Sediment Metagenome 25_LOW6 (SPAdes)	Environmental	Aquatic	Freshwater	Lake	Lake	plasmid	199	108753	0.00182983
3300024960	Freshwater sediment methanotrophic microbial communities from Lake Washington under simulated oxygen tension	Freshwater sediment methanotrophic microbial communities from Lake Washington under simulated oxygen tension - Sediment Metagenome 25_LOW6 (SPAdes)	Environmental	Aquatic	Freshwater	Lake	Lake	defense	4933	108753	0.0453597
3300024960	Freshwater sediment methanotrophic microbial communities from Lake Washington under simulated oxygen tension	Freshwater sediment methanotrophic microbial communities from Lake Washington under simulated oxygen tension - Sediment Metagenome 25_LOW6 (SPAdes)	Environmental	Aquatic	Freshwater	Lake	Lake	prophage	893	108753	0.00821127
3300022593	Thermokarst lakes Summer vs Winter	Freshwater microbial communities from thermokarst lake SAS2a, Kuujjuarapick, Canada - Sample Winter W2	Environmental	Aquatic	Freshwater	Lake	Lake	transposon	9647	361800	0.0266639
3300022593	Thermokarst lakes Summer vs Winter	Freshwater microbial communities from thermokarst lake SAS2a, Kuujjuarapick, Canada - Sample Winter W2	Environmental	Aquatic	Freshwater	Lake	Lake	plasmid	318	361800	0.000878939
3300022593	Thermokarst lakes Summer vs Winter	Freshwater microbial communities from thermokarst lake SAS2a, Kuujjuarapick, Canada - Sample Winter W2	Environmental	Aquatic	Freshwater	Lake	Lake	defense	12554	361800	0.0346987
3300022593	Thermokarst lakes Summer vs Winter	Freshwater microbial communities from thermokarst lake SAS2a, Kuujjuarapick, Canada - Sample Winter W2	Environmental	Aquatic	Freshwater	Lake	Lake	prophage	2404	361800	0.00664455
3300024898	Freshwater sediment methanotrophic microbial communities from Lake Washington under simulated oxygen tension	Freshwater sediment methanotrophic microbial communities from Lake Washington under simulated oxygen tension - Sediment Metagenome 98_LOW12 (SPAdes)	Environmental	Aquatic	Freshwater	Lake	Lake	transposon	215	20861	0.0103063
3300024898	Freshwater sediment methanotrophic microbial communities from Lake Washington under simulated oxygen tension	Freshwater sediment methanotrophic microbial communities from Lake Washington under simulated oxygen tension - Sediment Metagenome 98_LOW12 (SPAdes)	Environmental	Aquatic	Freshwater	Lake	Lake	plasmid	28	20861	0.00134222
3300024898	Freshwater sediment methanotrophic microbial communities from Lake Washington under simulated oxygen tension	Freshwater sediment methanotrophic microbial communities from Lake Washington under simulated oxygen tension - Sediment Metagenome 98_LOW12 (SPAdes)	Environmental	Aquatic	Freshwater	Lake	Lake	defense	723	20861	0.034658
3300024898	Freshwater sediment methanotrophic microbial communities from Lake Washington under simulated oxygen tension	Freshwater sediment methanotrophic microbial communities from Lake Washington under simulated oxygen tension - Sediment Metagenome 98_LOW12 (SPAdes)	Environmental	Aquatic	Freshwater	Lake	Lake	prophage	118	20861	0.00565649
3300027749	Freshwater microbial communities from northern lakes of Canada to study carbon cycling	Freshwater microbial communities from Lake Croche, Canada to study carbon cycling - C_130820_MF_MetaG (SPAdes) (version 2)	Environmental	Aquatic	Freshwater	Lake	Lake	transposon	3069	696389	0.00440702
3300027749	Freshwater microbial communities from northern lakes of Canada to study carbon cycling	Freshwater microbial communities from Lake Croche, Canada to study carbon cycling - C_130820_MF_MetaG (SPAdes) (version 2)	Environmental	Aquatic	Freshwater	Lake	Lake	plasmid	773	696389	0.00111001
3300027749	Freshwater microbial communities from northern lakes of Canada to study carbon cycling	Freshwater microbial communities from Lake Croche, Canada to study carbon cycling - C_130820_MF_MetaG (SPAdes) (version 2)	Environmental	Aquatic	Freshwater	Lake	Lake	defense	26270	696389	0.0377232
3300027749	Freshwater microbial communities from northern lakes of Canada to study carbon cycling	Freshwater microbial communities from Lake Croche, Canada to study carbon cycling - C_130820_MF_MetaG (SPAdes) (version 2)	Environmental	Aquatic	Freshwater	Lake	Lake	prophage	9263	696389	0.0133015
3300025578	Freshwater microbial communities from Crystal Bog lake, Wisconsin, USA	Freshwater microbial communities from Crystal Bog, Wisconsin, USA - MA0.5M (SPAdes)	Environmental	Aquatic	Freshwater	Lake	Lake	transposon	1845	333552	0.00553137
3300025578	Freshwater microbial communities from Crystal Bog lake, Wisconsin, USA	Freshwater microbial communities from Crystal Bog, Wisconsin, USA - MA0.5M (SPAdes)	Environmental	Aquatic	Freshwater	Lake	Lake	plasmid	229	333552	0.00068655
3300025578	Freshwater microbial communities from Crystal Bog lake, Wisconsin, USA	Freshwater microbial communities from Crystal Bog, Wisconsin, USA - MA0.5M (SPAdes)	Environmental	Aquatic	Freshwater	Lake	Lake	defense	9622	333552	0.0288471
3300025578	Freshwater microbial communities from Crystal Bog lake, Wisconsin, USA	Freshwater microbial communities from Crystal Bog, Wisconsin, USA - MA0.5M (SPAdes)	Environmental	Aquatic	Freshwater	Lake	Lake	prophage	1851	333552	0.00554936
3300027697	Freshwater lake microbial communities from the Great Lakes, USA, analyzing microbial food webs and carbon cycling	Freshwater lake microbial communities from Lake Michigan, USA - Fa13.BD.MLB.DN (SPAdes) (version 2)	Environmental	Aquatic	Freshwater	Lake	Lake	transposon	2815	682355	0.00412542
3300027697	Freshwater lake microbial communities from the Great Lakes, USA, analyzing microbial food webs and carbon cycling	Freshwater lake microbial communities from Lake Michigan, USA - Fa13.BD.MLB.DN (SPAdes) (version 2)	Environmental	Aquatic	Freshwater	Lake	Lake	plasmid	607	682355	0.000889566
3300027697	Freshwater lake microbial communities from the Great Lakes, USA, analyzing microbial food webs and carbon cycling	Freshwater lake microbial communities from Lake Michigan, USA - Fa13.BD.MLB.DN (SPAdes) (version 2)	Environmental	Aquatic	Freshwater	Lake	Lake	defense	18215	682355	0.0266943
3300027697	Freshwater lake microbial communities from the Great Lakes, USA, analyzing microbial food webs and carbon cycling	Freshwater lake microbial communities from Lake Michigan, USA - Fa13.BD.MLB.DN (SPAdes) (version 2)	Environmental	Aquatic	Freshwater	Lake	Lake	prophage	5714	682355	0.00837394
3300025339	Freshwater microbial communities from Crystal Bog lake, Wisconsin, USA	Freshwater microbial communities from Crystal Bog, Wisconsin, USA - CBE18Jul07 (SPAdes)	Environmental	Aquatic	Freshwater	Lake	Lake	transposon	266	37353	0.00712125
3300025339	Freshwater microbial communities from Crystal Bog lake, Wisconsin, USA	Freshwater microbial communities from Crystal Bog, Wisconsin, USA - CBE18Jul07 (SPAdes)	Environmental	Aquatic	Freshwater	Lake	Lake	plasmid	60	37353	0.0016063
3300025339	Freshwater microbial communities from Crystal Bog lake, Wisconsin, USA	Freshwater microbial communities from Crystal Bog, Wisconsin, USA - CBE18Jul07 (SPAdes)	Environmental	Aquatic	Freshwater	Lake	Lake	defense	1270	37353	0.0339999
3300025339	Freshwater microbial communities from Crystal Bog lake, Wisconsin, USA	Freshwater microbial communities from Crystal Bog, Wisconsin, USA - CBE18Jul07 (SPAdes)	Environmental	Aquatic	Freshwater	Lake	Lake	prophage	648	37353	0.017348
3300020685	Freshwater microbial communities from Lake Mendota and Trout Bog Lake, Wisconsin, USA	Freshwater microbial communities from Trout Bog Lake, WI - 11AUG2009 hypolimnion	Environmental	Aquatic	Freshwater	Lake	Lake	transposon	894	57549	0.0155346
3300020685	Freshwater microbial communities from Lake Mendota and Trout Bog Lake, Wisconsin, USA	Freshwater microbial communities from Trout Bog Lake, WI - 11AUG2009 hypolimnion	Environmental	Aquatic	Freshwater	Lake	Lake	plasmid	114	57549	0.00198092
3300020685	Freshwater microbial communities from Lake Mendota and Trout Bog Lake, Wisconsin, USA	Freshwater microbial communities from Trout Bog Lake, WI - 11AUG2009 hypolimnion	Environmental	Aquatic	Freshwater	Lake	Lake	defense	2086	57549	0.0362474
3300020685	Freshwater microbial communities from Lake Mendota and Trout Bog Lake, Wisconsin, USA	Freshwater microbial communities from Trout Bog Lake, WI - 11AUG2009 hypolimnion	Environmental	Aquatic	Freshwater	Lake	Lake	prophage	849	57549	0.0147526
3300024940	Freshwater sediment methanotrophic microbial communities from Lake Washington under simulated oxygen tension	Freshwater sediment methanotrophic microbial communities from Lake Washington under simulated oxygen tension - Sediment Metagenome 37_LOW7 (SPAdes)	Environmental	Aquatic	Freshwater	Lake	Lake	transposon	815	93854	0.0086837
3300024940	Freshwater sediment methanotrophic microbial communities from Lake Washington under simulated oxygen tension	Freshwater sediment methanotrophic microbial communities from Lake Washington under simulated oxygen tension - Sediment Metagenome 37_LOW7 (SPAdes)	Environmental	Aquatic	Freshwater	Lake	Lake	plasmid	180	93854	0.00191787
3300024940	Freshwater sediment methanotrophic microbial communities from Lake Washington under simulated oxygen tension	Freshwater sediment methanotrophic microbial communities from Lake Washington under simulated oxygen tension - Sediment Metagenome 37_LOW7 (SPAdes)	Environmental	Aquatic	Freshwater	Lake	Lake	defense	4155	93854	0.0442709
3300024940	Freshwater sediment methanotrophic microbial communities from Lake Washington under simulated oxygen tension	Freshwater sediment methanotrophic microbial communities from Lake Washington under simulated oxygen tension - Sediment Metagenome 37_LOW7 (SPAdes)	Environmental	Aquatic	Freshwater	Lake	Lake	prophage	780	93854	0.00831078
3300025435	Freshwater microbial communities from Crystal Bog lake, Wisconsin, USA	Freshwater microbial communities from Crystal Bog, Wisconsin, USA - CBE18Jul08 (SPAdes)	Environmental	Aquatic	Freshwater	Lake	Lake	transposon	972	175157	0.00554931
3300025435	Freshwater microbial communities from Crystal Bog lake, Wisconsin, USA	Freshwater microbial communities from Crystal Bog, Wisconsin, USA - CBE18Jul08 (SPAdes)	Environmental	Aquatic	Freshwater	Lake	Lake	plasmid	202	175157	0.00115325
3300025435	Freshwater microbial communities from Crystal Bog lake, Wisconsin, USA	Freshwater microbial communities from Crystal Bog, Wisconsin, USA - CBE18Jul08 (SPAdes)	Environmental	Aquatic	Freshwater	Lake	Lake	defense	5647	175157	0.0322396
3300025435	Freshwater microbial communities from Crystal Bog lake, Wisconsin, USA	Freshwater microbial communities from Crystal Bog, Wisconsin, USA - CBE18Jul08 (SPAdes)	Environmental	Aquatic	Freshwater	Lake	Lake	prophage	2229	175157	0.0127257
3300020710	Freshwater microbial communities from Lake Mendota and Trout Bog Lake, Wisconsin, USA	Freshwater microbial communities from Trout Bog Lake, WI - 20SEP2008 epilimnion	Environmental	Aquatic	Freshwater	Lake	Lake	transposon	892	91362	0.00976336
3300020710	Freshwater microbial communities from Lake Mendota and Trout Bog Lake, Wisconsin, USA	Freshwater microbial communities from Trout Bog Lake, WI - 20SEP2008 epilimnion	Environmental	Aquatic	Freshwater	Lake	Lake	plasmid	195	91362	0.00213437
3300020710	Freshwater microbial communities from Lake Mendota and Trout Bog Lake, Wisconsin, USA	Freshwater microbial communities from Trout Bog Lake, WI - 20SEP2008 epilimnion	Environmental	Aquatic	Freshwater	Lake	Lake	defense	3204	91362	0.0350693
3300020710	Freshwater microbial communities from Lake Mendota and Trout Bog Lake, Wisconsin, USA	Freshwater microbial communities from Trout Bog Lake, WI - 20SEP2008 epilimnion	Environmental	Aquatic	Freshwater	Lake	Lake	prophage	1712	91362	0.0187386
3300020714	Freshwater microbial communities from Lake Mendota and Trout Bog Lake, Wisconsin, USA	Freshwater microbial communities from Trout Bog Lake, WI - 14NOV2007 epilimnion	Environmental	Aquatic	Freshwater	Lake	Lake	transposon	981	148992	0.00658425
3300020714	Freshwater microbial communities from Lake Mendota and Trout Bog Lake, Wisconsin, USA	Freshwater microbial communities from Trout Bog Lake, WI - 14NOV2007 epilimnion	Environmental	Aquatic	Freshwater	Lake	Lake	plasmid	157	148992	0.00105375
3300020714	Freshwater microbial communities from Lake Mendota and Trout Bog Lake, Wisconsin, USA	Freshwater microbial communities from Trout Bog Lake, WI - 14NOV2007 epilimnion	Environmental	Aquatic	Freshwater	Lake	Lake	defense	5041	148992	0.033834
3300020714	Freshwater microbial communities from Lake Mendota and Trout Bog Lake, Wisconsin, USA	Freshwater microbial communities from Trout Bog Lake, WI - 14NOV2007 epilimnion	Environmental	Aquatic	Freshwater	Lake	Lake	prophage	1385	148992	0.0092958
3300020729	Freshwater microbial communities from Lake Mendota and Trout Bog Lake, Wisconsin, USA	Freshwater microbial communities from Trout Bog Lake, WI - 07JUL2009 hypolimnion	Environmental	Aquatic	Freshwater	Lake	Lake	transposon	1399	159410	0.00877611
3300020729	Freshwater microbial communities from Lake Mendota and Trout Bog Lake, Wisconsin, USA	Freshwater microbial communities from Trout Bog Lake, WI - 07JUL2009 hypolimnion	Environmental	Aquatic	Freshwater	Lake	Lake	plasmid	282	159410	0.00176902
3300020729	Freshwater microbial communities from Lake Mendota and Trout Bog Lake, Wisconsin, USA	Freshwater microbial communities from Trout Bog Lake, WI - 07JUL2009 hypolimnion	Environmental	Aquatic	Freshwater	Lake	Lake	defense	5481	159410	0.034383
3300020729	Freshwater microbial communities from Lake Mendota and Trout Bog Lake, Wisconsin, USA	Freshwater microbial communities from Trout Bog Lake, WI - 07JUL2009 hypolimnion	Environmental	Aquatic	Freshwater	Lake	Lake	prophage	1619	159410	0.0101562
3300024944	Freshwater sediment methanotrophic microbial communities from Lake Washington under simulated oxygen tension	Freshwater sediment methanotrophic microbial communities from Lake Washington under simulated oxygen tension - Sediment Metagenome 127_HOW14 (SPAdes)	Environmental	Aquatic	Freshwater	Lake	Lake	transposon	433	85108	0.00508765
3300024944	Freshwater sediment methanotrophic microbial communities from Lake Washington under simulated oxygen tension	Freshwater sediment methanotrophic microbial communities from Lake Washington under simulated oxygen tension - Sediment Metagenome 127_HOW14 (SPAdes)	Environmental	Aquatic	Freshwater	Lake	Lake	plasmid	111	85108	0.00130423
3300024944	Freshwater sediment methanotrophic microbial communities from Lake Washington under simulated oxygen tension	Freshwater sediment methanotrophic microbial communities from Lake Washington under simulated oxygen tension - Sediment Metagenome 127_HOW14 (SPAdes)	Environmental	Aquatic	Freshwater	Lake	Lake	defense	2728	85108	0.0320534
3300024944	Freshwater sediment methanotrophic microbial communities from Lake Washington under simulated oxygen tension	Freshwater sediment methanotrophic microbial communities from Lake Washington under simulated oxygen tension - Sediment Metagenome 127_HOW14 (SPAdes)	Environmental	Aquatic	Freshwater	Lake	Lake	prophage	535	85108	0.00628613
3300024966	Freshwater sediment methanotrophic microbial communities from Lake Washington under simulated oxygen tension	Freshwater sediment methanotrophic microbial communities from Lake Washington under simulated oxygen tension - Sediment Metagenome 128_HOW14 (SPAdes)	Environmental	Aquatic	Freshwater	Lake	Lake	transposon	641	133610	0.00479755
3300024966	Freshwater sediment methanotrophic microbial communities from Lake Washington under simulated oxygen tension	Freshwater sediment methanotrophic microbial communities from Lake Washington under simulated oxygen tension - Sediment Metagenome 128_HOW14 (SPAdes)	Environmental	Aquatic	Freshwater	Lake	Lake	plasmid	263	133610	0.00196842
3300024966	Freshwater sediment methanotrophic microbial communities from Lake Washington under simulated oxygen tension	Freshwater sediment methanotrophic microbial communities from Lake Washington under simulated oxygen tension - Sediment Metagenome 128_HOW14 (SPAdes)	Environmental	Aquatic	Freshwater	Lake	Lake	defense	4288	133610	0.0320934
3300024966	Freshwater sediment methanotrophic microbial communities from Lake Washington under simulated oxygen tension	Freshwater sediment methanotrophic microbial communities from Lake Washington under simulated oxygen tension - Sediment Metagenome 128_HOW14 (SPAdes)	Environmental	Aquatic	Freshwater	Lake	Lake	prophage	825	133610	0.00617469
3300025367	Freshwater microbial communities from Crystal Bog lake, Wisconsin, USA	Freshwater microbial communities from Crystal Bog, Wisconsin, USA - CBE22May08 (SPAdes)	Environmental	Aquatic	Freshwater	Lake	Lake	transposon	594	62995	0.00942932
3300025367	Freshwater microbial communities from Crystal Bog lake, Wisconsin, USA	Freshwater microbial communities from Crystal Bog, Wisconsin, USA - CBE22May08 (SPAdes)	Environmental	Aquatic	Freshwater	Lake	Lake	plasmid	79	62995	0.00125407
3300025367	Freshwater microbial communities from Crystal Bog lake, Wisconsin, USA	Freshwater microbial communities from Crystal Bog, Wisconsin, USA - CBE22May08 (SPAdes)	Environmental	Aquatic	Freshwater	Lake	Lake	defense	2227	62995	0.035352
3300025367	Freshwater microbial communities from Crystal Bog lake, Wisconsin, USA	Freshwater microbial communities from Crystal Bog, Wisconsin, USA - CBE22May08 (SPAdes)	Environmental	Aquatic	Freshwater	Lake	Lake	prophage	579	62995	0.00919121
3300020229	Anoxic zone freshwater microbial communities from boreal shield lakes in IISD Experimental Lakes Area, Ontario, Canada	Anoxic zone freshwater microbial communities from boreal shield lake in IISD Experimental Lakes Area, Ontario, Canada - Jun2016-L442-12m	Environmental	Aquatic	Freshwater	Lake	Lake	transposon	4319	536970	0.00804328
3300020229	Anoxic zone freshwater microbial communities from boreal shield lakes in IISD Experimental Lakes Area, Ontario, Canada	Anoxic zone freshwater microbial communities from boreal shield lake in IISD Experimental Lakes Area, Ontario, Canada - Jun2016-L442-12m	Environmental	Aquatic	Freshwater	Lake	Lake	plasmid	395	536970	0.000735609
3300020229	Anoxic zone freshwater microbial communities from boreal shield lakes in IISD Experimental Lakes Area, Ontario, Canada	Anoxic zone freshwater microbial communities from boreal shield lake in IISD Experimental Lakes Area, Ontario, Canada - Jun2016-L442-12m	Environmental	Aquatic	Freshwater	Lake	Lake	defense	15503	536970	0.0288713
3300020229	Anoxic zone freshwater microbial communities from boreal shield lakes in IISD Experimental Lakes Area, Ontario, Canada	Anoxic zone freshwater microbial communities from boreal shield lake in IISD Experimental Lakes Area, Ontario, Canada - Jun2016-L442-12m	Environmental	Aquatic	Freshwater	Lake	Lake	prophage	2718	536970	0.00506174
3300020214	Freshwater microbial communities from Lake Tanganyika, Tanzania	Freshwater microbial communities from Lake Tanganyika, Tanzania - TA2015054 Kigoma Offshore 80m	Environmental	Aquatic	Freshwater	Lake	Lake	transposon	12298	1335046	0.00921167
3300020214	Freshwater microbial communities from Lake Tanganyika, Tanzania	Freshwater microbial communities from Lake Tanganyika, Tanzania - TA2015054 Kigoma Offshore 80m	Environmental	Aquatic	Freshwater	Lake	Lake	plasmid	1063	1335046	0.000796227
3300020214	Freshwater microbial communities from Lake Tanganyika, Tanzania	Freshwater microbial communities from Lake Tanganyika, Tanzania - TA2015054 Kigoma Offshore 80m	Environmental	Aquatic	Freshwater	Lake	Lake	defense	43139	1335046	0.0323127
3300020214	Freshwater microbial communities from Lake Tanganyika, Tanzania	Freshwater microbial communities from Lake Tanganyika, Tanzania - TA2015054 Kigoma Offshore 80m	Environmental	Aquatic	Freshwater	Lake	Lake	prophage	10588	1335046	0.00793081
3300027769	Freshwater lake microbial communities from the Great Lakes, USA, analyzing microbial food webs and carbon cycling	Freshwater lake microbial communities from Lake Michigan, USA - Su13.BD.MLB.DD (SPAdes) (version 2)	Environmental	Aquatic	Freshwater	Lake	Lake	transposon	2680	841635	0.00318428
3300027769	Freshwater lake microbial communities from the Great Lakes, USA, analyzing microbial food webs and carbon cycling	Freshwater lake microbial communities from Lake Michigan, USA - Su13.BD.MLB.DD (SPAdes) (version 2)	Environmental	Aquatic	Freshwater	Lake	Lake	plasmid	547	841635	0.000649925
3300027769	Freshwater lake microbial communities from the Great Lakes, USA, analyzing microbial food webs and carbon cycling	Freshwater lake microbial communities from Lake Michigan, USA - Su13.BD.MLB.DD (SPAdes) (version 2)	Environmental	Aquatic	Freshwater	Lake	Lake	defense	23656	841635	0.0281072
3300027769	Freshwater lake microbial communities from the Great Lakes, USA, analyzing microbial food webs and carbon cycling	Freshwater lake microbial communities from Lake Michigan, USA - Su13.BD.MLB.DD (SPAdes) (version 2)	Environmental	Aquatic	Freshwater	Lake	Lake	prophage	5931	841635	0.007047
3300025782	Freshwater microbial communities from Crystal Bog lake, Wisconsin, USA	Freshwater microbial communities from Crystal Bog, Wisconsin, USA - CBE05Oct08 (SPAdes) (version 2)	Environmental	Aquatic	Freshwater	Lake	Lake	transposon	638	92630	0.00688762
3300025782	Freshwater microbial communities from Crystal Bog lake, Wisconsin, USA	Freshwater microbial communities from Crystal Bog, Wisconsin, USA - CBE05Oct08 (SPAdes) (version 2)	Environmental	Aquatic	Freshwater	Lake	Lake	plasmid	181	92630	0.00195401
3300025782	Freshwater microbial communities from Crystal Bog lake, Wisconsin, USA	Freshwater microbial communities from Crystal Bog, Wisconsin, USA - CBE05Oct08 (SPAdes) (version 2)	Environmental	Aquatic	Freshwater	Lake	Lake	defense	3112	92630	0.033596
3300025782	Freshwater microbial communities from Crystal Bog lake, Wisconsin, USA	Freshwater microbial communities from Crystal Bog, Wisconsin, USA - CBE05Oct08 (SPAdes) (version 2)	Environmental	Aquatic	Freshwater	Lake	Lake	prophage	1850	92630	0.0199719
3300020533	Freshwater microbial communities from Lake Mendota and Trout Bog Lake, Wisconsin, USA	Freshwater microbial communities from Lake Mendota, WI - 08JUN2012 deep hole epilimnion (SPAdes)	Environmental	Aquatic	Freshwater	Lake	Lake	transposon	1010	118621	0.00851451
3300020533	Freshwater microbial communities from Lake Mendota and Trout Bog Lake, Wisconsin, USA	Freshwater microbial communities from Lake Mendota, WI - 08JUN2012 deep hole epilimnion (SPAdes)	Environmental	Aquatic	Freshwater	Lake	Lake	plasmid	150	118621	0.00126453
3300020533	Freshwater microbial communities from Lake Mendota and Trout Bog Lake, Wisconsin, USA	Freshwater microbial communities from Lake Mendota, WI - 08JUN2012 deep hole epilimnion (SPAdes)	Environmental	Aquatic	Freshwater	Lake	Lake	defense	4452	118621	0.0375313
3300020533	Freshwater microbial communities from Lake Mendota and Trout Bog Lake, Wisconsin, USA	Freshwater microbial communities from Lake Mendota, WI - 08JUN2012 deep hole epilimnion (SPAdes)	Environmental	Aquatic	Freshwater	Lake	Lake	prophage	1877	118621	0.0158235
3300024935	Freshwater sediment methanotrophic microbial communities from Lake Washington under simulated oxygen tension	Freshwater sediment methanotrophic microbial communities from Lake Washington under simulated oxygen tension - Sediment Metagenome 116_HOW13 (SPAdes)	Environmental	Aquatic	Freshwater	Lake	Lake	transposon	436	83503	0.00522137
3300024935	Freshwater sediment methanotrophic microbial communities from Lake Washington under simulated oxygen tension	Freshwater sediment methanotrophic microbial communities from Lake Washington under simulated oxygen tension - Sediment Metagenome 116_HOW13 (SPAdes)	Environmental	Aquatic	Freshwater	Lake	Lake	plasmid	160	83503	0.0019161
3300024935	Freshwater sediment methanotrophic microbial communities from Lake Washington under simulated oxygen tension	Freshwater sediment methanotrophic microbial communities from Lake Washington under simulated oxygen tension - Sediment Metagenome 116_HOW13 (SPAdes)	Environmental	Aquatic	Freshwater	Lake	Lake	defense	2497	83503	0.0299031
3300024935	Freshwater sediment methanotrophic microbial communities from Lake Washington under simulated oxygen tension	Freshwater sediment methanotrophic microbial communities from Lake Washington under simulated oxygen tension - Sediment Metagenome 116_HOW13 (SPAdes)	Environmental	Aquatic	Freshwater	Lake	Lake	prophage	551	83503	0.00659856
3300025466	Freshwater microbial communities from Crystal Bog lake, Wisconsin, USA	Freshwater microbial communities from Crystal Bog, Wisconsin, USA - CBE25Aug07 (SPAdes)	Environmental	Aquatic	Freshwater	Lake	Lake	transposon	910	180396	0.00504446
3300025466	Freshwater microbial communities from Crystal Bog lake, Wisconsin, USA	Freshwater microbial communities from Crystal Bog, Wisconsin, USA - CBE25Aug07 (SPAdes)	Environmental	Aquatic	Freshwater	Lake	Lake	plasmid	230	180396	0.00127497
3300025466	Freshwater microbial communities from Crystal Bog lake, Wisconsin, USA	Freshwater microbial communities from Crystal Bog, Wisconsin, USA - CBE25Aug07 (SPAdes)	Environmental	Aquatic	Freshwater	Lake	Lake	defense	6673	180396	0.0369908
3300025466	Freshwater microbial communities from Crystal Bog lake, Wisconsin, USA	Freshwater microbial communities from Crystal Bog, Wisconsin, USA - CBE25Aug07 (SPAdes)	Environmental	Aquatic	Freshwater	Lake	Lake	prophage	3382	180396	0.0187476
3300020492	Freshwater microbial communities from Lake Mendota and Trout Bog Lake, Wisconsin, USA	Freshwater microbial communities from Lake Mendota, WI - 01JUN2011 deep hole epilimnion ns (SPAdes)	Environmental	Aquatic	Freshwater	Lake	Lake	transposon	209	83832	0.00249308
3300020492	Freshwater microbial communities from Lake Mendota and Trout Bog Lake, Wisconsin, USA	Freshwater microbial communities from Lake Mendota, WI - 01JUN2011 deep hole epilimnion ns (SPAdes)	Environmental	Aquatic	Freshwater	Lake	Lake	plasmid	26	83832	0.000310144
3300020492	Freshwater microbial communities from Lake Mendota and Trout Bog Lake, Wisconsin, USA	Freshwater microbial communities from Lake Mendota, WI - 01JUN2011 deep hole epilimnion ns (SPAdes)	Environmental	Aquatic	Freshwater	Lake	Lake	defense	1875	83832	0.0223662
3300020492	Freshwater microbial communities from Lake Mendota and Trout Bog Lake, Wisconsin, USA	Freshwater microbial communities from Lake Mendota, WI - 01JUN2011 deep hole epilimnion ns (SPAdes)	Environmental	Aquatic	Freshwater	Lake	Lake	prophage	384	83832	0.00458059
3300020711	Freshwater microbial communities from Lake Mendota and Trout Bog Lake, Wisconsin, USA	Freshwater microbial communities from Trout Bog Lake, WI - 29JUL2008 hypolimnion	Environmental	Aquatic	Freshwater	Lake	Lake	transposon	1117	99280	0.011251
3300020711	Freshwater microbial communities from Lake Mendota and Trout Bog Lake, Wisconsin, USA	Freshwater microbial communities from Trout Bog Lake, WI - 29JUL2008 hypolimnion	Environmental	Aquatic	Freshwater	Lake	Lake	plasmid	158	99280	0.00159146
3300020711	Freshwater microbial communities from Lake Mendota and Trout Bog Lake, Wisconsin, USA	Freshwater microbial communities from Trout Bog Lake, WI - 29JUL2008 hypolimnion	Environmental	Aquatic	Freshwater	Lake	Lake	defense	3775	99280	0.0380238
3300020711	Freshwater microbial communities from Lake Mendota and Trout Bog Lake, Wisconsin, USA	Freshwater microbial communities from Trout Bog Lake, WI - 29JUL2008 hypolimnion	Environmental	Aquatic	Freshwater	Lake	Lake	prophage	1657	99280	0.0166902
3300024941	Freshwater sediment methanotrophic microbial communities from Lake Washington under simulated oxygen tension	Freshwater sediment methanotrophic microbial communities from Lake Washington under simulated oxygen tension - Sediment Metagenome 64_LOW9 (SPAdes)	Environmental	Aquatic	Freshwater	Lake	Lake	transposon	561	88678	0.00632626
3300024941	Freshwater sediment methanotrophic microbial communities from Lake Washington under simulated oxygen tension	Freshwater sediment methanotrophic microbial communities from Lake Washington under simulated oxygen tension - Sediment Metagenome 64_LOW9 (SPAdes)	Environmental	Aquatic	Freshwater	Lake	Lake	plasmid	176	88678	0.00198471
3300024941	Freshwater sediment methanotrophic microbial communities from Lake Washington under simulated oxygen tension	Freshwater sediment methanotrophic microbial communities from Lake Washington under simulated oxygen tension - Sediment Metagenome 64_LOW9 (SPAdes)	Environmental	Aquatic	Freshwater	Lake	Lake	defense	3285	88678	0.0370441
3300024941	Freshwater sediment methanotrophic microbial communities from Lake Washington under simulated oxygen tension	Freshwater sediment methanotrophic microbial communities from Lake Washington under simulated oxygen tension - Sediment Metagenome 64_LOW9 (SPAdes)	Environmental	Aquatic	Freshwater	Lake	Lake	prophage	594	88678	0.00669839
3300021123	Freshwater microbial communities from Lake Mendota and Trout Bog Lake, Wisconsin, USA	Freshwater microbial communities from Trout Bog Lake, WI - 18AUG2009 epilimnion	Environmental	Aquatic	Freshwater	Lake	Lake	transposon	935	77556	0.0120558
3300021123	Freshwater microbial communities from Lake Mendota and Trout Bog Lake, Wisconsin, USA	Freshwater microbial communities from Trout Bog Lake, WI - 18AUG2009 epilimnion	Environmental	Aquatic	Freshwater	Lake	Lake	plasmid	134	77556	0.00172778
3300021123	Freshwater microbial communities from Lake Mendota and Trout Bog Lake, Wisconsin, USA	Freshwater microbial communities from Trout Bog Lake, WI - 18AUG2009 epilimnion	Environmental	Aquatic	Freshwater	Lake	Lake	defense	2517	77556	0.032454
3300021123	Freshwater microbial communities from Lake Mendota and Trout Bog Lake, Wisconsin, USA	Freshwater microbial communities from Trout Bog Lake, WI - 18AUG2009 epilimnion	Environmental	Aquatic	Freshwater	Lake	Lake	prophage	786	77556	0.0101346
3300025115	Bacterial and archaeal communities from various locations to study Microbial Dark Matter (Phase II)	Anoxic lake water microbial communities from Lake Kivu, Rwanda to study Microbial Dark Matter (Phase II) - Lake Kivu water 52m metaG (SPAdes) (version 3)	Environmental	Aquatic	Freshwater	Lake	Lake	transposon	6290	412204	0.0152594
3300025115	Bacterial and archaeal communities from various locations to study Microbial Dark Matter (Phase II)	Anoxic lake water microbial communities from Lake Kivu, Rwanda to study Microbial Dark Matter (Phase II) - Lake Kivu water 52m metaG (SPAdes) (version 3)	Environmental	Aquatic	Freshwater	Lake	Lake	plasmid	482	412204	0.00116932
3300025115	Bacterial and archaeal communities from various locations to study Microbial Dark Matter (Phase II)	Anoxic lake water microbial communities from Lake Kivu, Rwanda to study Microbial Dark Matter (Phase II) - Lake Kivu water 52m metaG (SPAdes) (version 3)	Environmental	Aquatic	Freshwater	Lake	Lake	defense	18957	412204	0.0459894
3300025115	Bacterial and archaeal communities from various locations to study Microbial Dark Matter (Phase II)	Anoxic lake water microbial communities from Lake Kivu, Rwanda to study Microbial Dark Matter (Phase II) - Lake Kivu water 52m metaG (SPAdes) (version 3)	Environmental	Aquatic	Freshwater	Lake	Lake	prophage	4211	412204	0.0102158
3300027793	Freshwater lake microbial communities from Lake Erie, under a cyanobacterial bloom.	Freshwater lake microbial communities from Lake Erie, under a cyanobacterial bloom - NOAA_Erie_Diel1S_2200h metaG (SPAdes) (version 2)	Environmental	Aquatic	Freshwater	Lake	Lake	transposon	7840	978272	0.00801413
3300027793	Freshwater lake microbial communities from Lake Erie, under a cyanobacterial bloom.	Freshwater lake microbial communities from Lake Erie, under a cyanobacterial bloom - NOAA_Erie_Diel1S_2200h metaG (SPAdes) (version 2)	Environmental	Aquatic	Freshwater	Lake	Lake	plasmid	1079	978272	0.00110297
3300027793	Freshwater lake microbial communities from Lake Erie, under a cyanobacterial bloom.	Freshwater lake microbial communities from Lake Erie, under a cyanobacterial bloom - NOAA_Erie_Diel1S_2200h metaG (SPAdes) (version 2)	Environmental	Aquatic	Freshwater	Lake	Lake	defense	34000	978272	0.0347552
3300027793	Freshwater lake microbial communities from Lake Erie, under a cyanobacterial bloom.	Freshwater lake microbial communities from Lake Erie, under a cyanobacterial bloom - NOAA_Erie_Diel1S_2200h metaG (SPAdes) (version 2)	Environmental	Aquatic	Freshwater	Lake	Lake	prophage	10773	978272	0.0110123
3300025346	Freshwater microbial communities from Crystal Bog lake, Wisconsin, USA	Freshwater microbial communities from Crystal Bog, Wisconsin, USA - CBE06Aug07 (SPAdes)	Environmental	Aquatic	Freshwater	Lake	Lake	transposon	165	20934	0.00788191
3300025346	Freshwater microbial communities from Crystal Bog lake, Wisconsin, USA	Freshwater microbial communities from Crystal Bog, Wisconsin, USA - CBE06Aug07 (SPAdes)	Environmental	Aquatic	Freshwater	Lake	Lake	plasmid	33	20934	0.00157638
3300025346	Freshwater microbial communities from Crystal Bog lake, Wisconsin, USA	Freshwater microbial communities from Crystal Bog, Wisconsin, USA - CBE06Aug07 (SPAdes)	Environmental	Aquatic	Freshwater	Lake	Lake	defense	606	20934	0.0289481
3300025346	Freshwater microbial communities from Crystal Bog lake, Wisconsin, USA	Freshwater microbial communities from Crystal Bog, Wisconsin, USA - CBE06Aug07 (SPAdes)	Environmental	Aquatic	Freshwater	Lake	Lake	prophage	267	20934	0.0127544
3300020186	Freshwater microbial mat bacterial communities from Lake Vanda, McMurdo Dry Valleys, Antarctica	Freshwater microbial mat bacterial communities from Lake Vanda, McMurdo Dry Valleys, Antarctica - Oligotrophic Lake LV.19.MP6.IB-1	Environmental	Aquatic	Freshwater	Lake	Lake	transposon	17022	1160282	0.0146706
3300020186	Freshwater microbial mat bacterial communities from Lake Vanda, McMurdo Dry Valleys, Antarctica	Freshwater microbial mat bacterial communities from Lake Vanda, McMurdo Dry Valleys, Antarctica - Oligotrophic Lake LV.19.MP6.IB-1	Environmental	Aquatic	Freshwater	Lake	Lake	plasmid	1249	1160282	0.00107646
3300020186	Freshwater microbial mat bacterial communities from Lake Vanda, McMurdo Dry Valleys, Antarctica	Freshwater microbial mat bacterial communities from Lake Vanda, McMurdo Dry Valleys, Antarctica - Oligotrophic Lake LV.19.MP6.IB-1	Environmental	Aquatic	Freshwater	Lake	Lake	defense	51032	1160282	0.0439824
3300020186	Freshwater microbial mat bacterial communities from Lake Vanda, McMurdo Dry Valleys, Antarctica	Freshwater microbial mat bacterial communities from Lake Vanda, McMurdo Dry Valleys, Antarctica - Oligotrophic Lake LV.19.MP6.IB-1	Environmental	Aquatic	Freshwater	Lake	Lake	prophage	8003	1160282	0.00689746
3300025779	Freshwater microbial communities from Crystal Bog lake, Wisconsin, USA	Freshwater microbial communities from Crystal Bog, Wisconsin, USA - CBE27Jun08 (SPAdes)	Environmental	Aquatic	Freshwater	Lake	Lake	transposon	885	100801	0.00877968
3300025779	Freshwater microbial communities from Crystal Bog lake, Wisconsin, USA	Freshwater microbial communities from Crystal Bog, Wisconsin, USA - CBE27Jun08 (SPAdes)	Environmental	Aquatic	Freshwater	Lake	Lake	plasmid	161	100801	0.00159721
3300025779	Freshwater microbial communities from Crystal Bog lake, Wisconsin, USA	Freshwater microbial communities from Crystal Bog, Wisconsin, USA - CBE27Jun08 (SPAdes)	Environmental	Aquatic	Freshwater	Lake	Lake	defense	3359	100801	0.0333231
3300025779	Freshwater microbial communities from Crystal Bog lake, Wisconsin, USA	Freshwater microbial communities from Crystal Bog, Wisconsin, USA - CBE27Jun08 (SPAdes)	Environmental	Aquatic	Freshwater	Lake	Lake	prophage	1414	100801	0.0140276
3300027736	Freshwater microbial communities from northern lakes of Canada to study carbon cycling	Freshwater microbial communities from Lake Montjoie, Canada to study carbon cycling - M_140205_XF_MetaG (SPAdes) (version 2)	Environmental	Aquatic	Freshwater	Lake	Lake	transposon	3714	804962	0.00461388
3300027736	Freshwater microbial communities from northern lakes of Canada to study carbon cycling	Freshwater microbial communities from Lake Montjoie, Canada to study carbon cycling - M_140205_XF_MetaG (SPAdes) (version 2)	Environmental	Aquatic	Freshwater	Lake	Lake	plasmid	664	804962	0.000824884
3300027736	Freshwater microbial communities from northern lakes of Canada to study carbon cycling	Freshwater microbial communities from Lake Montjoie, Canada to study carbon cycling - M_140205_XF_MetaG (SPAdes) (version 2)	Environmental	Aquatic	Freshwater	Lake	Lake	defense	25320	804962	0.0314549
3300027736	Freshwater microbial communities from northern lakes of Canada to study carbon cycling	Freshwater microbial communities from Lake Montjoie, Canada to study carbon cycling - M_140205_XF_MetaG (SPAdes) (version 2)	Environmental	Aquatic	Freshwater	Lake	Lake	prophage	7787	804962	0.00967375
3300020083	Freshwater microbial communities from Lake Tanganyika, Tanzania	Freshwater microbial communities from Lake Tanganyika, Tanzania - TA2015033 Kigoma Deep Cast 300m	Environmental	Aquatic	Freshwater	Lake	Lake	transposon	28040	2177062	0.0128797
3300020083	Freshwater microbial communities from Lake Tanganyika, Tanzania	Freshwater microbial communities from Lake Tanganyika, Tanzania - TA2015033 Kigoma Deep Cast 300m	Environmental	Aquatic	Freshwater	Lake	Lake	plasmid	1794	2177062	0.000824046
3300020083	Freshwater microbial communities from Lake Tanganyika, Tanzania	Freshwater microbial communities from Lake Tanganyika, Tanzania - TA2015033 Kigoma Deep Cast 300m	Environmental	Aquatic	Freshwater	Lake	Lake	defense	89140	2177062	0.0409451
3300020083	Freshwater microbial communities from Lake Tanganyika, Tanzania	Freshwater microbial communities from Lake Tanganyika, Tanzania - TA2015033 Kigoma Deep Cast 300m	Environmental	Aquatic	Freshwater	Lake	Lake	prophage	17128	2177062	0.00786748
3300020596	Freshwater microbial mat bacterial communities from Lake Vanda, McMurdo Dry Valleys, Antarctica	Freshwater microbial mat bacterial communities from Lake Vanda, McMurdo Dry Valleys, Antarctica - Oligotrophic Lake LV.19.MP5.G1	Environmental	Aquatic	Freshwater	Lake	Lake	transposon	16311	1134267	0.0143802
3300020596	Freshwater microbial mat bacterial communities from Lake Vanda, McMurdo Dry Valleys, Antarctica	Freshwater microbial mat bacterial communities from Lake Vanda, McMurdo Dry Valleys, Antarctica - Oligotrophic Lake LV.19.MP5.G1	Environmental	Aquatic	Freshwater	Lake	Lake	plasmid	1187	1134267	0.00104649
3300020596	Freshwater microbial mat bacterial communities from Lake Vanda, McMurdo Dry Valleys, Antarctica	Freshwater microbial mat bacterial communities from Lake Vanda, McMurdo Dry Valleys, Antarctica - Oligotrophic Lake LV.19.MP5.G1	Environmental	Aquatic	Freshwater	Lake	Lake	defense	51827	1134267	0.0456921
3300020596	Freshwater microbial mat bacterial communities from Lake Vanda, McMurdo Dry Valleys, Antarctica	Freshwater microbial mat bacterial communities from Lake Vanda, McMurdo Dry Valleys, Antarctica - Oligotrophic Lake LV.19.MP5.G1	Environmental	Aquatic	Freshwater	Lake	Lake	prophage	7610	1134267	0.00670918
3300022173	Freshwater lake microbial communities from the Great Lakes, USA, analyzing microbial food webs and carbon cycling	Freshwater viral communities from Lake Michigan, USA - Sp13.VD.MM15.D.D	Environmental	Aquatic	Freshwater	Lake	Lake	transposon	86	31465	0.0027332
3300022173	Freshwater lake microbial communities from the Great Lakes, USA, analyzing microbial food webs and carbon cycling	Freshwater viral communities from Lake Michigan, USA - Sp13.VD.MM15.D.D	Environmental	Aquatic	Freshwater	Lake	Lake	plasmid	229	31465	0.00727793
3300022173	Freshwater lake microbial communities from the Great Lakes, USA, analyzing microbial food webs and carbon cycling	Freshwater viral communities from Lake Michigan, USA - Sp13.VD.MM15.D.D	Environmental	Aquatic	Freshwater	Lake	Lake	defense	2765	31465	0.0878754
3300022173	Freshwater lake microbial communities from the Great Lakes, USA, analyzing microbial food webs and carbon cycling	Freshwater viral communities from Lake Michigan, USA - Sp13.VD.MM15.D.D	Environmental	Aquatic	Freshwater	Lake	Lake	prophage	3998	31465	0.127062
3300025279	Bacterial and archaeal communities from various locations to study Microbial Dark Matter (Phase II)	Freshwater microbial communities from Lake Kivu, Western Province, Rwanda to study Microbial Dark Matter (Phase II) - Kivu_220m (SPAdes) (version 3)	Environmental	Aquatic	Freshwater	Lake	Lake	transposon	8837	447840	0.0197325
3300025279	Bacterial and archaeal communities from various locations to study Microbial Dark Matter (Phase II)	Freshwater microbial communities from Lake Kivu, Western Province, Rwanda to study Microbial Dark Matter (Phase II) - Kivu_220m (SPAdes) (version 3)	Environmental	Aquatic	Freshwater	Lake	Lake	plasmid	301	447840	0.000672115
3300025279	Bacterial and archaeal communities from various locations to study Microbial Dark Matter (Phase II)	Freshwater microbial communities from Lake Kivu, Western Province, Rwanda to study Microbial Dark Matter (Phase II) - Kivu_220m (SPAdes) (version 3)	Environmental	Aquatic	Freshwater	Lake	Lake	defense	17647	447840	0.0394047
3300025279	Bacterial and archaeal communities from various locations to study Microbial Dark Matter (Phase II)	Freshwater microbial communities from Lake Kivu, Western Province, Rwanda to study Microbial Dark Matter (Phase II) - Kivu_220m (SPAdes) (version 3)	Environmental	Aquatic	Freshwater	Lake	Lake	prophage	2940	447840	0.00656484
3300024939	Freshwater sediment methanotrophic microbial communities from Lake Washington under simulated oxygen tension	Freshwater sediment methanotrophic microbial communities from Lake Washington under simulated oxygen tension - Sediment Metagenome 44_HOW7 (SPAdes)	Environmental	Aquatic	Freshwater	Lake	Lake	transposon	548	78325	0.00699649
3300024939	Freshwater sediment methanotrophic microbial communities from Lake Washington under simulated oxygen tension	Freshwater sediment methanotrophic microbial communities from Lake Washington under simulated oxygen tension - Sediment Metagenome 44_HOW7 (SPAdes)	Environmental	Aquatic	Freshwater	Lake	Lake	plasmid	150	78325	0.0019151
3300024939	Freshwater sediment methanotrophic microbial communities from Lake Washington under simulated oxygen tension	Freshwater sediment methanotrophic microbial communities from Lake Washington under simulated oxygen tension - Sediment Metagenome 44_HOW7 (SPAdes)	Environmental	Aquatic	Freshwater	Lake	Lake	defense	2646	78325	0.0337823
3300024939	Freshwater sediment methanotrophic microbial communities from Lake Washington under simulated oxygen tension	Freshwater sediment methanotrophic microbial communities from Lake Washington under simulated oxygen tension - Sediment Metagenome 44_HOW7 (SPAdes)	Environmental	Aquatic	Freshwater	Lake	Lake	prophage	505	78325	0.00644749
3300020717	Freshwater microbial communities from Lake Mendota and Trout Bog Lake, Wisconsin, USA	Freshwater microbial communities from Trout Bog Lake, WI - 15JUN2009 hypolimnion	Environmental	Aquatic	Freshwater	Lake	Lake	transposon	1493	125880	0.0118605
3300020717	Freshwater microbial communities from Lake Mendota and Trout Bog Lake, Wisconsin, USA	Freshwater microbial communities from Trout Bog Lake, WI - 15JUN2009 hypolimnion	Environmental	Aquatic	Freshwater	Lake	Lake	plasmid	287	125880	0.00227995
3300020717	Freshwater microbial communities from Lake Mendota and Trout Bog Lake, Wisconsin, USA	Freshwater microbial communities from Trout Bog Lake, WI - 15JUN2009 hypolimnion	Environmental	Aquatic	Freshwater	Lake	Lake	defense	4710	125880	0.0374166
3300020717	Freshwater microbial communities from Lake Mendota and Trout Bog Lake, Wisconsin, USA	Freshwater microbial communities from Trout Bog Lake, WI - 15JUN2009 hypolimnion	Environmental	Aquatic	Freshwater	Lake	Lake	prophage	1757	125880	0.0139577
3300024947	Freshwater sediment methanotrophic microbial communities from Lake Washington under simulated oxygen tension	Freshwater sediment methanotrophic microbial communities from Lake Washington under simulated oxygen tension - Sediment Metagenome 52_LOW8 (SPAdes)	Environmental	Aquatic	Freshwater	Lake	Lake	transposon	715	87257	0.00819418
3300024947	Freshwater sediment methanotrophic microbial communities from Lake Washington under simulated oxygen tension	Freshwater sediment methanotrophic microbial communities from Lake Washington under simulated oxygen tension - Sediment Metagenome 52_LOW8 (SPAdes)	Environmental	Aquatic	Freshwater	Lake	Lake	plasmid	190	87257	0.00217748
3300024947	Freshwater sediment methanotrophic microbial communities from Lake Washington under simulated oxygen tension	Freshwater sediment methanotrophic microbial communities from Lake Washington under simulated oxygen tension - Sediment Metagenome 52_LOW8 (SPAdes)	Environmental	Aquatic	Freshwater	Lake	Lake	defense	3717	87257	0.0425983
3300024947	Freshwater sediment methanotrophic microbial communities from Lake Washington under simulated oxygen tension	Freshwater sediment methanotrophic microbial communities from Lake Washington under simulated oxygen tension - Sediment Metagenome 52_LOW8 (SPAdes)	Environmental	Aquatic	Freshwater	Lake	Lake	prophage	628	87257	0.00719713
3300025843	Bacterial and archaeal communities from various locations to study Microbial Dark Matter (Phase II)	Lake sediment microbial communities from Lake Baikal, Russia to study Microbial Dark Matter (Phase II) - Lake Baikal sediment 0-5 cm (SPAdes) (version 3)	Environmental	Aquatic	Freshwater	Lake	Lake	transposon	16413	661551	0.0248099
3300025843	Bacterial and archaeal communities from various locations to study Microbial Dark Matter (Phase II)	Lake sediment microbial communities from Lake Baikal, Russia to study Microbial Dark Matter (Phase II) - Lake Baikal sediment 0-5 cm (SPAdes) (version 3)	Environmental	Aquatic	Freshwater	Lake	Lake	plasmid	455	661551	0.000687778
3300025843	Bacterial and archaeal communities from various locations to study Microbial Dark Matter (Phase II)	Lake sediment microbial communities from Lake Baikal, Russia to study Microbial Dark Matter (Phase II) - Lake Baikal sediment 0-5 cm (SPAdes) (version 3)	Environmental	Aquatic	Freshwater	Lake	Lake	defense	28618	661551	0.0432589
3300025843	Bacterial and archaeal communities from various locations to study Microbial Dark Matter (Phase II)	Lake sediment microbial communities from Lake Baikal, Russia to study Microbial Dark Matter (Phase II) - Lake Baikal sediment 0-5 cm (SPAdes) (version 3)	Environmental	Aquatic	Freshwater	Lake	Lake	prophage	6892	661551	0.0104179
3300022650	Thermokarst lakes Summer vs Winter	Freshwater microbial communities from thermokarst lake SAS2a, Kuujjuarapick, Canada - Sample Winter W3	Environmental	Aquatic	Freshwater	Lake	Lake	transposon	10276	407526	0.0252156
3300022650	Thermokarst lakes Summer vs Winter	Freshwater microbial communities from thermokarst lake SAS2a, Kuujjuarapick, Canada - Sample Winter W3	Environmental	Aquatic	Freshwater	Lake	Lake	plasmid	335	407526	0.000822033
3300022650	Thermokarst lakes Summer vs Winter	Freshwater microbial communities from thermokarst lake SAS2a, Kuujjuarapick, Canada - Sample Winter W3	Environmental	Aquatic	Freshwater	Lake	Lake	defense	13409	407526	0.0329034
3300022650	Thermokarst lakes Summer vs Winter	Freshwater microbial communities from thermokarst lake SAS2a, Kuujjuarapick, Canada - Sample Winter W3	Environmental	Aquatic	Freshwater	Lake	Lake	prophage	2682	407526	0.00658117
3300020725	Freshwater microbial communities from Lake Mendota and Trout Bog Lake, Wisconsin, USA	Freshwater microbial communities from Trout Bog Lake, WI - 23OCT2008 epilimnion	Environmental	Aquatic	Freshwater	Lake	Lake	transposon	1027	172374	0.00595797
3300020725	Freshwater microbial communities from Lake Mendota and Trout Bog Lake, Wisconsin, USA	Freshwater microbial communities from Trout Bog Lake, WI - 23OCT2008 epilimnion	Environmental	Aquatic	Freshwater	Lake	Lake	plasmid	172	172374	0.00099783
3300020725	Freshwater microbial communities from Lake Mendota and Trout Bog Lake, Wisconsin, USA	Freshwater microbial communities from Trout Bog Lake, WI - 23OCT2008 epilimnion	Environmental	Aquatic	Freshwater	Lake	Lake	defense	5453	172374	0.0316347
3300020725	Freshwater microbial communities from Lake Mendota and Trout Bog Lake, Wisconsin, USA	Freshwater microbial communities from Trout Bog Lake, WI - 23OCT2008 epilimnion	Environmental	Aquatic	Freshwater	Lake	Lake	prophage	1237	172374	0.00717626
3300025447	Freshwater microbial communities from Crystal Bog lake, Wisconsin, USA	Freshwater microbial communities from Crystal Bog, Wisconsin, USA - MA17M (SPAdes)	Environmental	Aquatic	Freshwater	Lake	Lake	transposon	4334	212379	0.0204069
3300025447	Freshwater microbial communities from Crystal Bog lake, Wisconsin, USA	Freshwater microbial communities from Crystal Bog, Wisconsin, USA - MA17M (SPAdes)	Environmental	Aquatic	Freshwater	Lake	Lake	plasmid	293	212379	0.00137961
3300025447	Freshwater microbial communities from Crystal Bog lake, Wisconsin, USA	Freshwater microbial communities from Crystal Bog, Wisconsin, USA - MA17M (SPAdes)	Environmental	Aquatic	Freshwater	Lake	Lake	defense	9680	212379	0.0455789
3300025447	Freshwater microbial communities from Crystal Bog lake, Wisconsin, USA	Freshwater microbial communities from Crystal Bog, Wisconsin, USA - MA17M (SPAdes)	Environmental	Aquatic	Freshwater	Lake	Lake	prophage	2065	212379	0.00972318
3300025616	Freshwater microbial communities from Crystal Bog lake, Wisconsin, USA	Freshwater microbial communities from Crystal Bog, Wisconsin, USA - MA6M (SPAdes)	Environmental	Aquatic	Freshwater	Lake	Lake	transposon	5044	356276	0.0141576
3300025616	Freshwater microbial communities from Crystal Bog lake, Wisconsin, USA	Freshwater microbial communities from Crystal Bog, Wisconsin, USA - MA6M (SPAdes)	Environmental	Aquatic	Freshwater	Lake	Lake	plasmid	556	356276	0.00156059
3300025616	Freshwater microbial communities from Crystal Bog lake, Wisconsin, USA	Freshwater microbial communities from Crystal Bog, Wisconsin, USA - MA6M (SPAdes)	Environmental	Aquatic	Freshwater	Lake	Lake	defense	14328	356276	0.040216
3300025616	Freshwater microbial communities from Crystal Bog lake, Wisconsin, USA	Freshwater microbial communities from Crystal Bog, Wisconsin, USA - MA6M (SPAdes)	Environmental	Aquatic	Freshwater	Lake	Lake	prophage	4247	356276	0.0119205
3300020689	Freshwater microbial communities from Lake Mendota and Trout Bog Lake, Wisconsin, USA	Freshwater microbial communities from Trout Bog Lake, WI - 03AUG2009 epilimnion	Environmental	Aquatic	Freshwater	Lake	Lake	transposon	692	51150	0.0135288
3300020689	Freshwater microbial communities from Lake Mendota and Trout Bog Lake, Wisconsin, USA	Freshwater microbial communities from Trout Bog Lake, WI - 03AUG2009 epilimnion	Environmental	Aquatic	Freshwater	Lake	Lake	plasmid	142	51150	0.00277615
3300020689	Freshwater microbial communities from Lake Mendota and Trout Bog Lake, Wisconsin, USA	Freshwater microbial communities from Trout Bog Lake, WI - 03AUG2009 epilimnion	Environmental	Aquatic	Freshwater	Lake	Lake	defense	1686	51150	0.0329619
3300020689	Freshwater microbial communities from Lake Mendota and Trout Bog Lake, Wisconsin, USA	Freshwater microbial communities from Trout Bog Lake, WI - 03AUG2009 epilimnion	Environmental	Aquatic	Freshwater	Lake	Lake	prophage	596	51150	0.011652
3300020506	Freshwater microbial communities from Lake Mendota and Trout Bog Lake, Wisconsin, USA	Freshwater microbial communities from Lake Mendota, WI - 26OCT2012 deep hole epilimnion (SPAdes)	Environmental	Aquatic	Freshwater	Lake	Lake	transposon	749	80745	0.00927612
3300020506	Freshwater microbial communities from Lake Mendota and Trout Bog Lake, Wisconsin, USA	Freshwater microbial communities from Lake Mendota, WI - 26OCT2012 deep hole epilimnion (SPAdes)	Environmental	Aquatic	Freshwater	Lake	Lake	plasmid	140	80745	0.00173385
3300020506	Freshwater microbial communities from Lake Mendota and Trout Bog Lake, Wisconsin, USA	Freshwater microbial communities from Lake Mendota, WI - 26OCT2012 deep hole epilimnion (SPAdes)	Environmental	Aquatic	Freshwater	Lake	Lake	defense	3050	80745	0.0377732
3300020506	Freshwater microbial communities from Lake Mendota and Trout Bog Lake, Wisconsin, USA	Freshwater microbial communities from Lake Mendota, WI - 26OCT2012 deep hole epilimnion (SPAdes)	Environmental	Aquatic	Freshwater	Lake	Lake	prophage	1692	80745	0.0209549
3300025476	Freshwater microbial communities from Crystal Bog lake, Wisconsin, USA	Freshwater microbial communities from Crystal Bog, Wisconsin, USA - MA14M (SPAdes)	Environmental	Aquatic	Freshwater	Lake	Lake	transposon	4786	253661	0.0188677
3300025476	Freshwater microbial communities from Crystal Bog lake, Wisconsin, USA	Freshwater microbial communities from Crystal Bog, Wisconsin, USA - MA14M (SPAdes)	Environmental	Aquatic	Freshwater	Lake	Lake	plasmid	317	253661	0.0012497
3300025476	Freshwater microbial communities from Crystal Bog lake, Wisconsin, USA	Freshwater microbial communities from Crystal Bog, Wisconsin, USA - MA14M (SPAdes)	Environmental	Aquatic	Freshwater	Lake	Lake	defense	11396	253661	0.0449261
3300025476	Freshwater microbial communities from Crystal Bog lake, Wisconsin, USA	Freshwater microbial communities from Crystal Bog, Wisconsin, USA - MA14M (SPAdes)	Environmental	Aquatic	Freshwater	Lake	Lake	prophage	2329	253661	0.00918154
3300025778	Freshwater microbial communities from Crystal Bog lake, Wisconsin, USA	Freshwater microbial communities from Crystal Bog, Wisconsin, USA - CBH18Jul07 (SPAdes) (version 2)	Environmental	Aquatic	Freshwater	Lake	Lake	transposon	622	105818	0.00587802
3300025778	Freshwater microbial communities from Crystal Bog lake, Wisconsin, USA	Freshwater microbial communities from Crystal Bog, Wisconsin, USA - CBH18Jul07 (SPAdes) (version 2)	Environmental	Aquatic	Freshwater	Lake	Lake	plasmid	199	105818	0.00188059
3300025778	Freshwater microbial communities from Crystal Bog lake, Wisconsin, USA	Freshwater microbial communities from Crystal Bog, Wisconsin, USA - CBH18Jul07 (SPAdes) (version 2)	Environmental	Aquatic	Freshwater	Lake	Lake	defense	3955	105818	0.0373755
3300025778	Freshwater microbial communities from Crystal Bog lake, Wisconsin, USA	Freshwater microbial communities from Crystal Bog, Wisconsin, USA - CBH18Jul07 (SPAdes) (version 2)	Environmental	Aquatic	Freshwater	Lake	Lake	prophage	2237	105818	0.0211401
3300028044	Methane metabolizing microbial communities from different methane-rich environments from various locations	Freshwater microbial communities from meromictic Lake La Cruz, Castile-La Mancha, Spain - LaCruzMarch2015_15m	Environmental	Aquatic	Freshwater	Lake	Lake	transposon	7577	764833	0.00990674
3300028044	Methane metabolizing microbial communities from different methane-rich environments from various locations	Freshwater microbial communities from meromictic Lake La Cruz, Castile-La Mancha, Spain - LaCruzMarch2015_15m	Environmental	Aquatic	Freshwater	Lake	Lake	plasmid	929	764833	0.00121464
3300028044	Methane metabolizing microbial communities from different methane-rich environments from various locations	Freshwater microbial communities from meromictic Lake La Cruz, Castile-La Mancha, Spain - LaCruzMarch2015_15m	Environmental	Aquatic	Freshwater	Lake	Lake	defense	38094	764833	0.049807
3300028044	Methane metabolizing microbial communities from different methane-rich environments from various locations	Freshwater microbial communities from meromictic Lake La Cruz, Castile-La Mancha, Spain - LaCruzMarch2015_15m	Environmental	Aquatic	Freshwater	Lake	Lake	prophage	6687	764833	0.00874308
3300020516	Freshwater microbial communities from Lake Mendota and Trout Bog Lake, Wisconsin, USA	Freshwater microbial communities from Lake Mendota, WI - 30AUG2010 deep hole epilimnion (SPAdes)	Environmental	Aquatic	Freshwater	Lake	Lake	transposon	1173	116828	0.0100404
3300020516	Freshwater microbial communities from Lake Mendota and Trout Bog Lake, Wisconsin, USA	Freshwater microbial communities from Lake Mendota, WI - 30AUG2010 deep hole epilimnion (SPAdes)	Environmental	Aquatic	Freshwater	Lake	Lake	plasmid	62	116828	0.000530695
3300020516	Freshwater microbial communities from Lake Mendota and Trout Bog Lake, Wisconsin, USA	Freshwater microbial communities from Lake Mendota, WI - 30AUG2010 deep hole epilimnion (SPAdes)	Environmental	Aquatic	Freshwater	Lake	Lake	defense	3582	116828	0.0306605
3300020516	Freshwater microbial communities from Lake Mendota and Trout Bog Lake, Wisconsin, USA	Freshwater microbial communities from Lake Mendota, WI - 30AUG2010 deep hole epilimnion (SPAdes)	Environmental	Aquatic	Freshwater	Lake	Lake	prophage	805	116828	0.00689047
3300025606	Freshwater microbial communities from Crystal Bog lake, Wisconsin, USA	Freshwater microbial communities from Crystal Bog, Wisconsin, USA - MA0M (SPAdes)	Environmental	Aquatic	Freshwater	Lake	Lake	transposon	1824	365440	0.00499124
3300025606	Freshwater microbial communities from Crystal Bog lake, Wisconsin, USA	Freshwater microbial communities from Crystal Bog, Wisconsin, USA - MA0M (SPAdes)	Environmental	Aquatic	Freshwater	Lake	Lake	plasmid	241	365440	0.000659479
3300025606	Freshwater microbial communities from Crystal Bog lake, Wisconsin, USA	Freshwater microbial communities from Crystal Bog, Wisconsin, USA - MA0M (SPAdes)	Environmental	Aquatic	Freshwater	Lake	Lake	defense	10654	365440	0.0291539
3300025606	Freshwater microbial communities from Crystal Bog lake, Wisconsin, USA	Freshwater microbial communities from Crystal Bog, Wisconsin, USA - MA0M (SPAdes)	Environmental	Aquatic	Freshwater	Lake	Lake	prophage	2375	365440	0.00649902
3300025487	Freshwater microbial communities from Crystal Bog lake, Wisconsin, USA	Freshwater microbial communities from Crystal Bog, Wisconsin, USA - CBE16Jul07 (SPAdes)	Environmental	Aquatic	Freshwater	Lake	Lake	transposon	935	170346	0.00548883
3300025487	Freshwater microbial communities from Crystal Bog lake, Wisconsin, USA	Freshwater microbial communities from Crystal Bog, Wisconsin, USA - CBE16Jul07 (SPAdes)	Environmental	Aquatic	Freshwater	Lake	Lake	plasmid	216	170346	0.00126801
3300025487	Freshwater microbial communities from Crystal Bog lake, Wisconsin, USA	Freshwater microbial communities from Crystal Bog, Wisconsin, USA - CBE16Jul07 (SPAdes)	Environmental	Aquatic	Freshwater	Lake	Lake	defense	5467	170346	0.0320935
3300025487	Freshwater microbial communities from Crystal Bog lake, Wisconsin, USA	Freshwater microbial communities from Crystal Bog, Wisconsin, USA - CBE16Jul07 (SPAdes)	Environmental	Aquatic	Freshwater	Lake	Lake	prophage	1529	170346	0.00897585
3300027892	Freshwater lake microbial communities from the Great Lakes, USA, analyzing microbial food webs and carbon cycling	Freshwater lake microbial communities from Lake Michigan, USA - Su13.BD.MM15.SN (SPAdes) (version 5)	Environmental	Aquatic	Freshwater	Lake	Lake	transposon	5373	2006633	0.00267762
3300027892	Freshwater lake microbial communities from the Great Lakes, USA, analyzing microbial food webs and carbon cycling	Freshwater lake microbial communities from Lake Michigan, USA - Su13.BD.MM15.SN (SPAdes) (version 5)	Environmental	Aquatic	Freshwater	Lake	Lake	plasmid	1449	2006633	0.000722105
3300027892	Freshwater lake microbial communities from the Great Lakes, USA, analyzing microbial food webs and carbon cycling	Freshwater lake microbial communities from Lake Michigan, USA - Su13.BD.MM15.SN (SPAdes) (version 5)	Environmental	Aquatic	Freshwater	Lake	Lake	defense	61683	2006633	0.0307396
3300027892	Freshwater lake microbial communities from the Great Lakes, USA, analyzing microbial food webs and carbon cycling	Freshwater lake microbial communities from Lake Michigan, USA - Su13.BD.MM15.SN (SPAdes) (version 5)	Environmental	Aquatic	Freshwater	Lake	Lake	prophage	13530	2006633	0.00674264
3300024938	Freshwater sediment methanotrophic microbial communities from Lake Washington under simulated oxygen tension	Freshwater sediment methanotrophic microbial communities from Lake Washington under simulated oxygen tension - Sediment Metagenome 75_LOW10 (SPAdes)	Environmental	Aquatic	Freshwater	Lake	Lake	transposon	401	80864	0.00495894
3300024938	Freshwater sediment methanotrophic microbial communities from Lake Washington under simulated oxygen tension	Freshwater sediment methanotrophic microbial communities from Lake Washington under simulated oxygen tension - Sediment Metagenome 75_LOW10 (SPAdes)	Environmental	Aquatic	Freshwater	Lake	Lake	plasmid	98	80864	0.00121191
3300024938	Freshwater sediment methanotrophic microbial communities from Lake Washington under simulated oxygen tension	Freshwater sediment methanotrophic microbial communities from Lake Washington under simulated oxygen tension - Sediment Metagenome 75_LOW10 (SPAdes)	Environmental	Aquatic	Freshwater	Lake	Lake	defense	2634	80864	0.0325732
3300024938	Freshwater sediment methanotrophic microbial communities from Lake Washington under simulated oxygen tension	Freshwater sediment methanotrophic microbial communities from Lake Washington under simulated oxygen tension - Sediment Metagenome 75_LOW10 (SPAdes)	Environmental	Aquatic	Freshwater	Lake	Lake	prophage	450	80864	0.0055649
3300020161	Freshwater lake microbial communities from Lake Erken, Sweden	Freshwater lake microbial communities from Lake Erken, Sweden - P4710_101 megahit1	Environmental	Aquatic	Freshwater	Lake	Lake	transposon	4707	685236	0.00686917
3300020161	Freshwater lake microbial communities from Lake Erken, Sweden	Freshwater lake microbial communities from Lake Erken, Sweden - P4710_101 megahit1	Environmental	Aquatic	Freshwater	Lake	Lake	plasmid	826	685236	0.00120542
3300020161	Freshwater lake microbial communities from Lake Erken, Sweden	Freshwater lake microbial communities from Lake Erken, Sweden - P4710_101 megahit1	Environmental	Aquatic	Freshwater	Lake	Lake	defense	22624	685236	0.0330164
3300020161	Freshwater lake microbial communities from Lake Erken, Sweden	Freshwater lake microbial communities from Lake Erken, Sweden - P4710_101 megahit1	Environmental	Aquatic	Freshwater	Lake	Lake	prophage	8277	685236	0.012079
3300020160	Freshwater lake microbial communities from Lake Erken, Sweden	Freshwater lake microbial communities from Lake Erken, Sweden - P4710_105 megahit1	Environmental	Aquatic	Freshwater	Lake	Lake	transposon	5458	817408	0.0066772
3300020160	Freshwater lake microbial communities from Lake Erken, Sweden	Freshwater lake microbial communities from Lake Erken, Sweden - P4710_105 megahit1	Environmental	Aquatic	Freshwater	Lake	Lake	plasmid	793	817408	0.00097014
3300020160	Freshwater lake microbial communities from Lake Erken, Sweden	Freshwater lake microbial communities from Lake Erken, Sweden - P4710_105 megahit1	Environmental	Aquatic	Freshwater	Lake	Lake	defense	28181	817408	0.0344761
3300020160	Freshwater lake microbial communities from Lake Erken, Sweden	Freshwater lake microbial communities from Lake Erken, Sweden - P4710_105 megahit1	Environmental	Aquatic	Freshwater	Lake	Lake	prophage	8484	817408	0.0103792
3300024976	Freshwater sediment methanotrophic microbial communities from Lake Washington under simulated oxygen tension	Freshwater sediment methanotrophic microbial communities from Lake Washington under simulated oxygen tension - Sediment Metagenome 16_LOW5 (SPAdes)	Environmental	Aquatic	Freshwater	Lake	Lake	transposon	1029	168880	0.00609308
3300024976	Freshwater sediment methanotrophic microbial communities from Lake Washington under simulated oxygen tension	Freshwater sediment methanotrophic microbial communities from Lake Washington under simulated oxygen tension - Sediment Metagenome 16_LOW5 (SPAdes)	Environmental	Aquatic	Freshwater	Lake	Lake	plasmid	230	168880	0.00136191
3300024976	Freshwater sediment methanotrophic microbial communities from Lake Washington under simulated oxygen tension	Freshwater sediment methanotrophic microbial communities from Lake Washington under simulated oxygen tension - Sediment Metagenome 16_LOW5 (SPAdes)	Environmental	Aquatic	Freshwater	Lake	Lake	defense	5489	168880	0.0325024
3300024976	Freshwater sediment methanotrophic microbial communities from Lake Washington under simulated oxygen tension	Freshwater sediment methanotrophic microbial communities from Lake Washington under simulated oxygen tension - Sediment Metagenome 16_LOW5 (SPAdes)	Environmental	Aquatic	Freshwater	Lake	Lake	prophage	1012	168880	0.00599242
3300021132	Freshwater microbial communities from Lake Mendota and Trout Bog Lake, Wisconsin, USA	Freshwater microbial communities from Trout Bog Lake, WI - 25AUG2008 epilimnion	Environmental	Aquatic	Freshwater	Lake	Lake	transposon	1376	130738	0.0105249
3300021132	Freshwater microbial communities from Lake Mendota and Trout Bog Lake, Wisconsin, USA	Freshwater microbial communities from Trout Bog Lake, WI - 25AUG2008 epilimnion	Environmental	Aquatic	Freshwater	Lake	Lake	plasmid	240	130738	0.00183573
3300021132	Freshwater microbial communities from Lake Mendota and Trout Bog Lake, Wisconsin, USA	Freshwater microbial communities from Trout Bog Lake, WI - 25AUG2008 epilimnion	Environmental	Aquatic	Freshwater	Lake	Lake	defense	4340	130738	0.0331962
3300021132	Freshwater microbial communities from Lake Mendota and Trout Bog Lake, Wisconsin, USA	Freshwater microbial communities from Trout Bog Lake, WI - 25AUG2008 epilimnion	Environmental	Aquatic	Freshwater	Lake	Lake	prophage	1254	130738	0.0095917
3300020164	Anoxic zone freshwater microbial communities from boreal shield lakes in IISD Experimental Lakes Area, Ontario, Canada	Anoxic zone freshwater microbial communities from boreal shield lake in IISD Experimental Lakes Area, Ontario, Canada - Jun2016-L304-6m	Environmental	Aquatic	Freshwater	Lake	Lake	transposon	8096	764767	0.0105862
3300020164	Anoxic zone freshwater microbial communities from boreal shield lakes in IISD Experimental Lakes Area, Ontario, Canada	Anoxic zone freshwater microbial communities from boreal shield lake in IISD Experimental Lakes Area, Ontario, Canada - Jun2016-L304-6m	Environmental	Aquatic	Freshwater	Lake	Lake	plasmid	757	764767	0.000989844
3300020164	Anoxic zone freshwater microbial communities from boreal shield lakes in IISD Experimental Lakes Area, Ontario, Canada	Anoxic zone freshwater microbial communities from boreal shield lake in IISD Experimental Lakes Area, Ontario, Canada - Jun2016-L304-6m	Environmental	Aquatic	Freshwater	Lake	Lake	defense	30067	764767	0.0393152
3300020164	Anoxic zone freshwater microbial communities from boreal shield lakes in IISD Experimental Lakes Area, Ontario, Canada	Anoxic zone freshwater microbial communities from boreal shield lake in IISD Experimental Lakes Area, Ontario, Canada - Jun2016-L304-6m	Environmental	Aquatic	Freshwater	Lake	Lake	prophage	5596	764767	0.00731726
3300020707	Freshwater microbial communities from Lake Mendota and Trout Bog Lake, Wisconsin, USA	Freshwater microbial communities from Trout Bog Lake, WI - 05AUG2008 hypolimnion	Environmental	Aquatic	Freshwater	Lake	Lake	transposon	1117	100272	0.0111397
3300020707	Freshwater microbial communities from Lake Mendota and Trout Bog Lake, Wisconsin, USA	Freshwater microbial communities from Trout Bog Lake, WI - 05AUG2008 hypolimnion	Environmental	Aquatic	Freshwater	Lake	Lake	plasmid	162	100272	0.00161561
3300020707	Freshwater microbial communities from Lake Mendota and Trout Bog Lake, Wisconsin, USA	Freshwater microbial communities from Trout Bog Lake, WI - 05AUG2008 hypolimnion	Environmental	Aquatic	Freshwater	Lake	Lake	defense	3547	100272	0.0353738
3300020707	Freshwater microbial communities from Lake Mendota and Trout Bog Lake, Wisconsin, USA	Freshwater microbial communities from Trout Bog Lake, WI - 05AUG2008 hypolimnion	Environmental	Aquatic	Freshwater	Lake	Lake	prophage	1418	100272	0.0141415
3300020688	Freshwater microbial communities from Lake Mendota and Trout Bog Lake, Wisconsin, USA	Freshwater microbial communities from Trout Bog Lake, WI - 12AUG2008 hypolimnion	Environmental	Aquatic	Freshwater	Lake	Lake	transposon	822	64959	0.0126541
3300020688	Freshwater microbial communities from Lake Mendota and Trout Bog Lake, Wisconsin, USA	Freshwater microbial communities from Trout Bog Lake, WI - 12AUG2008 hypolimnion	Environmental	Aquatic	Freshwater	Lake	Lake	plasmid	119	64959	0.00183193
3300020688	Freshwater microbial communities from Lake Mendota and Trout Bog Lake, Wisconsin, USA	Freshwater microbial communities from Trout Bog Lake, WI - 12AUG2008 hypolimnion	Environmental	Aquatic	Freshwater	Lake	Lake	defense	2337	64959	0.0359765
3300020688	Freshwater microbial communities from Lake Mendota and Trout Bog Lake, Wisconsin, USA	Freshwater microbial communities from Trout Bog Lake, WI - 12AUG2008 hypolimnion	Environmental	Aquatic	Freshwater	Lake	Lake	prophage	995	64959	0.0153174
3300020522	Freshwater microbial communities from Lake Mendota and Trout Bog Lake, Wisconsin, USA	Freshwater microbial communities from Lake Mendota, WI - 26JUN2008 deep hole epilimnion (SPAdes)	Environmental	Aquatic	Freshwater	Lake	Lake	transposon	737	99283	0.00742323
3300020522	Freshwater microbial communities from Lake Mendota and Trout Bog Lake, Wisconsin, USA	Freshwater microbial communities from Lake Mendota, WI - 26JUN2008 deep hole epilimnion (SPAdes)	Environmental	Aquatic	Freshwater	Lake	Lake	plasmid	43	99283	0.000433105
3300020522	Freshwater microbial communities from Lake Mendota and Trout Bog Lake, Wisconsin, USA	Freshwater microbial communities from Lake Mendota, WI - 26JUN2008 deep hole epilimnion (SPAdes)	Environmental	Aquatic	Freshwater	Lake	Lake	defense	3328	99283	0.0335203
3300020522	Freshwater microbial communities from Lake Mendota and Trout Bog Lake, Wisconsin, USA	Freshwater microbial communities from Lake Mendota, WI - 26JUN2008 deep hole epilimnion (SPAdes)	Environmental	Aquatic	Freshwater	Lake	Lake	prophage	465	99283	0.00468358
3300020201	Freshwater microbial mat bacterial communities from Lake Vanda, McMurdo Dry Valleys, Antarctica	Freshwater microbial mat bacterial communities from Lake Vanda, McMurdo Dry Valleys, Antarctica - Oligotrophic Lake LV.19.MP9.P1	Environmental	Aquatic	Freshwater	Lake	Lake	transposon	17285	1160877	0.0148896
3300020201	Freshwater microbial mat bacterial communities from Lake Vanda, McMurdo Dry Valleys, Antarctica	Freshwater microbial mat bacterial communities from Lake Vanda, McMurdo Dry Valleys, Antarctica - Oligotrophic Lake LV.19.MP9.P1	Environmental	Aquatic	Freshwater	Lake	Lake	plasmid	1379	1160877	0.0011879
3300020201	Freshwater microbial mat bacterial communities from Lake Vanda, McMurdo Dry Valleys, Antarctica	Freshwater microbial mat bacterial communities from Lake Vanda, McMurdo Dry Valleys, Antarctica - Oligotrophic Lake LV.19.MP9.P1	Environmental	Aquatic	Freshwater	Lake	Lake	defense	55106	1160877	0.0474693
3300020201	Freshwater microbial mat bacterial communities from Lake Vanda, McMurdo Dry Valleys, Antarctica	Freshwater microbial mat bacterial communities from Lake Vanda, McMurdo Dry Valleys, Antarctica - Oligotrophic Lake LV.19.MP9.P1	Environmental	Aquatic	Freshwater	Lake	Lake	prophage	7669	1160877	0.00660621
3300020728	Freshwater microbial communities from Lake Mendota and Trout Bog Lake, Wisconsin, USA	Freshwater microbial communities from Trout Bog Lake, WI - 03JUN2009 epilimnion	Environmental	Aquatic	Freshwater	Lake	Lake	transposon	969	156390	0.00619605
3300020728	Freshwater microbial communities from Lake Mendota and Trout Bog Lake, Wisconsin, USA	Freshwater microbial communities from Trout Bog Lake, WI - 03JUN2009 epilimnion	Environmental	Aquatic	Freshwater	Lake	Lake	plasmid	206	156390	0.00131722
3300020728	Freshwater microbial communities from Lake Mendota and Trout Bog Lake, Wisconsin, USA	Freshwater microbial communities from Trout Bog Lake, WI - 03JUN2009 epilimnion	Environmental	Aquatic	Freshwater	Lake	Lake	defense	4730	156390	0.0302449
3300020728	Freshwater microbial communities from Lake Mendota and Trout Bog Lake, Wisconsin, USA	Freshwater microbial communities from Trout Bog Lake, WI - 03JUN2009 epilimnion	Environmental	Aquatic	Freshwater	Lake	Lake	prophage	1160	156390	0.00741735
3300021092	Freshwater microbial communities from Lake Tanganyika, Tanzania	Freshwater microbial communities from Lake Tanganyika, Tanzania - TA2015021 Mahale Deep Cast 10m	Environmental	Aquatic	Freshwater	Lake	Lake	transposon	7272	1001449	0.00726148
3300021092	Freshwater microbial communities from Lake Tanganyika, Tanzania	Freshwater microbial communities from Lake Tanganyika, Tanzania - TA2015021 Mahale Deep Cast 10m	Environmental	Aquatic	Freshwater	Lake	Lake	plasmid	784	1001449	0.000782866
3300021092	Freshwater microbial communities from Lake Tanganyika, Tanzania	Freshwater microbial communities from Lake Tanganyika, Tanzania - TA2015021 Mahale Deep Cast 10m	Environmental	Aquatic	Freshwater	Lake	Lake	defense	35269	1001449	0.035218
3300021092	Freshwater microbial communities from Lake Tanganyika, Tanzania	Freshwater microbial communities from Lake Tanganyika, Tanzania - TA2015021 Mahale Deep Cast 10m	Environmental	Aquatic	Freshwater	Lake	Lake	prophage	11081	1001449	0.011065
3300020483	Freshwater microbial communities from Lake Mendota and Trout Bog Lake, Wisconsin, USA	Freshwater microbial communities from Lake Mendota, WI - 05AUG2008 deep hole epilimnion (SPAdes)	Environmental	Aquatic	Freshwater	Lake	Lake	transposon	427	49491	0.00862783
3300020483	Freshwater microbial communities from Lake Mendota and Trout Bog Lake, Wisconsin, USA	Freshwater microbial communities from Lake Mendota, WI - 05AUG2008 deep hole epilimnion (SPAdes)	Environmental	Aquatic	Freshwater	Lake	Lake	plasmid	31	49491	0.000626377
3300020483	Freshwater microbial communities from Lake Mendota and Trout Bog Lake, Wisconsin, USA	Freshwater microbial communities from Lake Mendota, WI - 05AUG2008 deep hole epilimnion (SPAdes)	Environmental	Aquatic	Freshwater	Lake	Lake	defense	1588	49491	0.0320866
3300020483	Freshwater microbial communities from Lake Mendota and Trout Bog Lake, Wisconsin, USA	Freshwater microbial communities from Lake Mendota, WI - 05AUG2008 deep hole epilimnion (SPAdes)	Environmental	Aquatic	Freshwater	Lake	Lake	prophage	202	49491	0.00408155
3300022041	Freshwater lake microbial communities from the Great Lakes, USA, analyzing microbial food webs and carbon cycling	Freshwater viral communities from Lake Michigan, USA - Fa13.ND.MM110.D.N (v2) (version 2)	Environmental	Aquatic	Freshwater	Lake	Lake	transposon	0	680	0
3300022041	Freshwater lake microbial communities from the Great Lakes, USA, analyzing microbial food webs and carbon cycling	Freshwater viral communities from Lake Michigan, USA - Fa13.ND.MM110.D.N (v2) (version 2)	Environmental	Aquatic	Freshwater	Lake	Lake	plasmid	1	680	0.00147059
3300022041	Freshwater lake microbial communities from the Great Lakes, USA, analyzing microbial food webs and carbon cycling	Freshwater viral communities from Lake Michigan, USA - Fa13.ND.MM110.D.N (v2) (version 2)	Environmental	Aquatic	Freshwater	Lake	Lake	defense	63	680	0.0926471
3300022041	Freshwater lake microbial communities from the Great Lakes, USA, analyzing microbial food webs and carbon cycling	Freshwater viral communities from Lake Michigan, USA - Fa13.ND.MM110.D.N (v2) (version 2)	Environmental	Aquatic	Freshwater	Lake	Lake	prophage	180	680	0.264706
3300020550	Freshwater microbial communities from Lake Mendota and Trout Bog Lake, Wisconsin, USA	Freshwater microbial communities from Lake Mendota, WI - 08OCT2012 deep hole epilimnion (SPAdes)	Environmental	Aquatic	Freshwater	Lake	Lake	transposon	885	123936	0.00714078
3300020550	Freshwater microbial communities from Lake Mendota and Trout Bog Lake, Wisconsin, USA	Freshwater microbial communities from Lake Mendota, WI - 08OCT2012 deep hole epilimnion (SPAdes)	Environmental	Aquatic	Freshwater	Lake	Lake	plasmid	141	123936	0.00113768
3300020550	Freshwater microbial communities from Lake Mendota and Trout Bog Lake, Wisconsin, USA	Freshwater microbial communities from Lake Mendota, WI - 08OCT2012 deep hole epilimnion (SPAdes)	Environmental	Aquatic	Freshwater	Lake	Lake	defense	4470	123936	0.036067
3300020550	Freshwater microbial communities from Lake Mendota and Trout Bog Lake, Wisconsin, USA	Freshwater microbial communities from Lake Mendota, WI - 08OCT2012 deep hole epilimnion (SPAdes)	Environmental	Aquatic	Freshwater	Lake	Lake	prophage	1900	123936	0.0153305
3300020554	Freshwater microbial communities from Lake Mendota and Trout Bog Lake, Wisconsin, USA	Freshwater microbial communities from Lake Mendota, WI - 17AUG2012 deep hole epilimnion (SPAdes)	Environmental	Aquatic	Freshwater	Lake	Lake	transposon	798	141034	0.00565821
3300020554	Freshwater microbial communities from Lake Mendota and Trout Bog Lake, Wisconsin, USA	Freshwater microbial communities from Lake Mendota, WI - 17AUG2012 deep hole epilimnion (SPAdes)	Environmental	Aquatic	Freshwater	Lake	Lake	plasmid	150	141034	0.00106357
3300020554	Freshwater microbial communities from Lake Mendota and Trout Bog Lake, Wisconsin, USA	Freshwater microbial communities from Lake Mendota, WI - 17AUG2012 deep hole epilimnion (SPAdes)	Environmental	Aquatic	Freshwater	Lake	Lake	defense	4457	141034	0.0316023
3300020554	Freshwater microbial communities from Lake Mendota and Trout Bog Lake, Wisconsin, USA	Freshwater microbial communities from Lake Mendota, WI - 17AUG2012 deep hole epilimnion (SPAdes)	Environmental	Aquatic	Freshwater	Lake	Lake	prophage	1935	141034	0.0137201
3300020228	Anoxic zone freshwater microbial communities from boreal shield lakes in IISD Experimental Lakes Area, Ontario, Canada	Anoxic zone freshwater microbial communities from boreal shield lake in IISD Experimental Lakes Area, Ontario, Canada - Jun2016-L227-10m	Environmental	Aquatic	Freshwater	Lake	Lake	transposon	7967	605071	0.013167
3300020228	Anoxic zone freshwater microbial communities from boreal shield lakes in IISD Experimental Lakes Area, Ontario, Canada	Anoxic zone freshwater microbial communities from boreal shield lake in IISD Experimental Lakes Area, Ontario, Canada - Jun2016-L227-10m	Environmental	Aquatic	Freshwater	Lake	Lake	plasmid	655	605071	0.00108252
3300020228	Anoxic zone freshwater microbial communities from boreal shield lakes in IISD Experimental Lakes Area, Ontario, Canada	Anoxic zone freshwater microbial communities from boreal shield lake in IISD Experimental Lakes Area, Ontario, Canada - Jun2016-L227-10m	Environmental	Aquatic	Freshwater	Lake	Lake	defense	25512	605071	0.0421636
3300020228	Anoxic zone freshwater microbial communities from boreal shield lakes in IISD Experimental Lakes Area, Ontario, Canada	Anoxic zone freshwater microbial communities from boreal shield lake in IISD Experimental Lakes Area, Ontario, Canada - Jun2016-L227-10m	Environmental	Aquatic	Freshwater	Lake	Lake	prophage	4481	605071	0.00740574
3300027782	Freshwater microbial communities from northern lakes of Canada to study carbon cycling	Freshwater microbial communities from Lake Simoncouche, Canada to study carbon cycling - S_140212_EF_MetaG (SPAdes) (version 2)	Environmental	Aquatic	Freshwater	Lake	Lake	transposon	2775	868578	0.00319488
3300027782	Freshwater microbial communities from northern lakes of Canada to study carbon cycling	Freshwater microbial communities from Lake Simoncouche, Canada to study carbon cycling - S_140212_EF_MetaG (SPAdes) (version 2)	Environmental	Aquatic	Freshwater	Lake	Lake	plasmid	763	868578	0.000878447
3300027782	Freshwater microbial communities from northern lakes of Canada to study carbon cycling	Freshwater microbial communities from Lake Simoncouche, Canada to study carbon cycling - S_140212_EF_MetaG (SPAdes) (version 2)	Environmental	Aquatic	Freshwater	Lake	Lake	defense	27148	868578	0.0312557
3300027782	Freshwater microbial communities from northern lakes of Canada to study carbon cycling	Freshwater microbial communities from Lake Simoncouche, Canada to study carbon cycling - S_140212_EF_MetaG (SPAdes) (version 2)	Environmental	Aquatic	Freshwater	Lake	Lake	prophage	10254	868578	0.0118055
3300020701	Freshwater microbial communities from Lake Mendota and Trout Bog Lake, Wisconsin, USA	Freshwater microbial communities from Trout Bog Lake, WI - 09SEP2008 hypolimnion	Environmental	Aquatic	Freshwater	Lake	Lake	transposon	1294	101062	0.012804
3300020701	Freshwater microbial communities from Lake Mendota and Trout Bog Lake, Wisconsin, USA	Freshwater microbial communities from Trout Bog Lake, WI - 09SEP2008 hypolimnion	Environmental	Aquatic	Freshwater	Lake	Lake	plasmid	172	101062	0.00170193
3300020701	Freshwater microbial communities from Lake Mendota and Trout Bog Lake, Wisconsin, USA	Freshwater microbial communities from Trout Bog Lake, WI - 09SEP2008 hypolimnion	Environmental	Aquatic	Freshwater	Lake	Lake	defense	3511	101062	0.0347411
3300020701	Freshwater microbial communities from Lake Mendota and Trout Bog Lake, Wisconsin, USA	Freshwater microbial communities from Trout Bog Lake, WI - 09SEP2008 hypolimnion	Environmental	Aquatic	Freshwater	Lake	Lake	prophage	953	101062	0.00942985
3300021516	Anoxic zone freshwater microbial communities from boreal shield lakes in IISD Experimental Lakes Area, Ontario, Canada	Anoxic zone freshwater microbial communities from boreal shield lake in IISD Experimental Lakes Area, Ontario, Canada - Jun2016-L626-11m	Environmental	Aquatic	Freshwater	Lake	Lake	transposon	2169	497596	0.00435896
3300021516	Anoxic zone freshwater microbial communities from boreal shield lakes in IISD Experimental Lakes Area, Ontario, Canada	Anoxic zone freshwater microbial communities from boreal shield lake in IISD Experimental Lakes Area, Ontario, Canada - Jun2016-L626-11m	Environmental	Aquatic	Freshwater	Lake	Lake	plasmid	316	497596	0.000635053
3300021516	Anoxic zone freshwater microbial communities from boreal shield lakes in IISD Experimental Lakes Area, Ontario, Canada	Anoxic zone freshwater microbial communities from boreal shield lake in IISD Experimental Lakes Area, Ontario, Canada - Jun2016-L626-11m	Environmental	Aquatic	Freshwater	Lake	Lake	defense	13577	497596	0.0272852
3300021516	Anoxic zone freshwater microbial communities from boreal shield lakes in IISD Experimental Lakes Area, Ontario, Canada	Anoxic zone freshwater microbial communities from boreal shield lake in IISD Experimental Lakes Area, Ontario, Canada - Jun2016-L626-11m	Environmental	Aquatic	Freshwater	Lake	Lake	prophage	2641	497596	0.00530752
3300025370	Freshwater microbial communities from Crystal Bog lake, Wisconsin, USA	Freshwater microbial communities from Crystal Bog, Wisconsin, USA - MA4M (SPAdes)	Environmental	Aquatic	Freshwater	Lake	Lake	transposon	1823	121196	0.0150418
3300025370	Freshwater microbial communities from Crystal Bog lake, Wisconsin, USA	Freshwater microbial communities from Crystal Bog, Wisconsin, USA - MA4M (SPAdes)	Environmental	Aquatic	Freshwater	Lake	Lake	plasmid	161	121196	0.00132843
3300025370	Freshwater microbial communities from Crystal Bog lake, Wisconsin, USA	Freshwater microbial communities from Crystal Bog, Wisconsin, USA - MA4M (SPAdes)	Environmental	Aquatic	Freshwater	Lake	Lake	defense	4554	121196	0.0375755
3300025370	Freshwater microbial communities from Crystal Bog lake, Wisconsin, USA	Freshwater microbial communities from Crystal Bog, Wisconsin, USA - MA4M (SPAdes)	Environmental	Aquatic	Freshwater	Lake	Lake	prophage	805	121196	0.00664213
3300020551	Freshwater microbial communities from Lake Mendota and Trout Bog Lake, Wisconsin, USA	Freshwater microbial communities from Lake Mendota, WI - 27JUL2010 deep hole epilimnion ns (SPAdes)	Environmental	Aquatic	Freshwater	Lake	Lake	transposon	1313	118976	0.0110358
3300020551	Freshwater microbial communities from Lake Mendota and Trout Bog Lake, Wisconsin, USA	Freshwater microbial communities from Lake Mendota, WI - 27JUL2010 deep hole epilimnion ns (SPAdes)	Environmental	Aquatic	Freshwater	Lake	Lake	plasmid	174	118976	0.00146248
3300020551	Freshwater microbial communities from Lake Mendota and Trout Bog Lake, Wisconsin, USA	Freshwater microbial communities from Lake Mendota, WI - 27JUL2010 deep hole epilimnion ns (SPAdes)	Environmental	Aquatic	Freshwater	Lake	Lake	defense	4368	118976	0.0367133
3300020551	Freshwater microbial communities from Lake Mendota and Trout Bog Lake, Wisconsin, USA	Freshwater microbial communities from Lake Mendota, WI - 27JUL2010 deep hole epilimnion ns (SPAdes)	Environmental	Aquatic	Freshwater	Lake	Lake	prophage	2240	118976	0.0188273
3300024892	Freshwater sediment methanotrophic microbial communities from Lake Washington under simulated oxygen tension	Freshwater sediment methanotrophic microbial communities from Lake Washington under simulated oxygen tension - Sediment Metagenome 7_HOW4 (SPAdes)	Environmental	Aquatic	Freshwater	Lake	Lake	transposon	1064	155939	0.00682318
3300024892	Freshwater sediment methanotrophic microbial communities from Lake Washington under simulated oxygen tension	Freshwater sediment methanotrophic microbial communities from Lake Washington under simulated oxygen tension - Sediment Metagenome 7_HOW4 (SPAdes)	Environmental	Aquatic	Freshwater	Lake	Lake	plasmid	271	155939	0.00173786
3300024892	Freshwater sediment methanotrophic microbial communities from Lake Washington under simulated oxygen tension	Freshwater sediment methanotrophic microbial communities from Lake Washington under simulated oxygen tension - Sediment Metagenome 7_HOW4 (SPAdes)	Environmental	Aquatic	Freshwater	Lake	Lake	defense	5192	155939	0.0332951
3300024892	Freshwater sediment methanotrophic microbial communities from Lake Washington under simulated oxygen tension	Freshwater sediment methanotrophic microbial communities from Lake Washington under simulated oxygen tension - Sediment Metagenome 7_HOW4 (SPAdes)	Environmental	Aquatic	Freshwater	Lake	Lake	prophage	1041	155939	0.00667569
3300020704	Freshwater microbial communities from Lake Mendota and Trout Bog Lake, Wisconsin, USA	Freshwater microbial communities from Trout Bog Lake, WI - 29JUN2009 hypolimnion	Environmental	Aquatic	Freshwater	Lake	Lake	transposon	1329	110726	0.0120026
3300020704	Freshwater microbial communities from Lake Mendota and Trout Bog Lake, Wisconsin, USA	Freshwater microbial communities from Trout Bog Lake, WI - 29JUN2009 hypolimnion	Environmental	Aquatic	Freshwater	Lake	Lake	plasmid	261	110726	0.00235717
3300020704	Freshwater microbial communities from Lake Mendota and Trout Bog Lake, Wisconsin, USA	Freshwater microbial communities from Trout Bog Lake, WI - 29JUN2009 hypolimnion	Environmental	Aquatic	Freshwater	Lake	Lake	defense	3991	110726	0.0360439
3300020704	Freshwater microbial communities from Lake Mendota and Trout Bog Lake, Wisconsin, USA	Freshwater microbial communities from Trout Bog Lake, WI - 29JUN2009 hypolimnion	Environmental	Aquatic	Freshwater	Lake	Lake	prophage	1279	110726	0.011551
3300020700	Freshwater microbial communities from Lake Mendota and Trout Bog Lake, Wisconsin, USA	Freshwater microbial communities from Trout Bog Lake, WI - 17SEP2007 hypolimnion	Environmental	Aquatic	Freshwater	Lake	Lake	transposon	1433	88632	0.016168
3300020700	Freshwater microbial communities from Lake Mendota and Trout Bog Lake, Wisconsin, USA	Freshwater microbial communities from Trout Bog Lake, WI - 17SEP2007 hypolimnion	Environmental	Aquatic	Freshwater	Lake	Lake	plasmid	156	88632	0.00176009
3300020700	Freshwater microbial communities from Lake Mendota and Trout Bog Lake, Wisconsin, USA	Freshwater microbial communities from Trout Bog Lake, WI - 17SEP2007 hypolimnion	Environmental	Aquatic	Freshwater	Lake	Lake	defense	3337	88632	0.0376501
3300020700	Freshwater microbial communities from Lake Mendota and Trout Bog Lake, Wisconsin, USA	Freshwater microbial communities from Trout Bog Lake, WI - 17SEP2007 hypolimnion	Environmental	Aquatic	Freshwater	Lake	Lake	prophage	799	88632	0.0090148
3300024980	Freshwater sediment methanotrophic microbial communities from Lake Washington under simulated oxygen tension	Freshwater sediment methanotrophic microbial communities from Lake Washington under simulated oxygen tension - Sediment Metagenome 14_LOW5 (SPAdes)	Environmental	Aquatic	Freshwater	Lake	Lake	transposon	1506	208303	0.00722985
3300024980	Freshwater sediment methanotrophic microbial communities from Lake Washington under simulated oxygen tension	Freshwater sediment methanotrophic microbial communities from Lake Washington under simulated oxygen tension - Sediment Metagenome 14_LOW5 (SPAdes)	Environmental	Aquatic	Freshwater	Lake	Lake	plasmid	258	208303	0.00123858
3300024980	Freshwater sediment methanotrophic microbial communities from Lake Washington under simulated oxygen tension	Freshwater sediment methanotrophic microbial communities from Lake Washington under simulated oxygen tension - Sediment Metagenome 14_LOW5 (SPAdes)	Environmental	Aquatic	Freshwater	Lake	Lake	defense	7228	208303	0.0346995
3300024980	Freshwater sediment methanotrophic microbial communities from Lake Washington under simulated oxygen tension	Freshwater sediment methanotrophic microbial communities from Lake Washington under simulated oxygen tension - Sediment Metagenome 14_LOW5 (SPAdes)	Environmental	Aquatic	Freshwater	Lake	Lake	prophage	1313	208303	0.00630332
3300020200	Freshwater microbial communities from Lake Tanganyika, Tanzania	Freshwater microbial communities from Lake Tanganyika, Tanzania - TA2015020 Mahale Deep Cast 50m	Environmental	Aquatic	Freshwater	Lake	Lake	transposon	12266	1354817	0.00905362
3300020200	Freshwater microbial communities from Lake Tanganyika, Tanzania	Freshwater microbial communities from Lake Tanganyika, Tanzania - TA2015020 Mahale Deep Cast 50m	Environmental	Aquatic	Freshwater	Lake	Lake	plasmid	1092	1354817	0.000806013
3300020200	Freshwater microbial communities from Lake Tanganyika, Tanzania	Freshwater microbial communities from Lake Tanganyika, Tanzania - TA2015020 Mahale Deep Cast 50m	Environmental	Aquatic	Freshwater	Lake	Lake	defense	45253	1354817	0.0334016
3300020200	Freshwater microbial communities from Lake Tanganyika, Tanzania	Freshwater microbial communities from Lake Tanganyika, Tanzania - TA2015020 Mahale Deep Cast 50m	Environmental	Aquatic	Freshwater	Lake	Lake	prophage	11730	1354817	0.008658
3300020204	Freshwater microbial communities from Lake Tanganyika, Tanzania	Freshwater microbial communities from Lake Tanganyika, Tanzania - TA2015008 Mahale S9 surface	Environmental	Aquatic	Freshwater	Lake	Lake	transposon	5964	965293	0.00617844
3300020204	Freshwater microbial communities from Lake Tanganyika, Tanzania	Freshwater microbial communities from Lake Tanganyika, Tanzania - TA2015008 Mahale S9 surface	Environmental	Aquatic	Freshwater	Lake	Lake	plasmid	878	965293	0.000909568
3300020204	Freshwater microbial communities from Lake Tanganyika, Tanzania	Freshwater microbial communities from Lake Tanganyika, Tanzania - TA2015008 Mahale S9 surface	Environmental	Aquatic	Freshwater	Lake	Lake	defense	36347	965293	0.0376539
3300020204	Freshwater microbial communities from Lake Tanganyika, Tanzania	Freshwater microbial communities from Lake Tanganyika, Tanzania - TA2015008 Mahale S9 surface	Environmental	Aquatic	Freshwater	Lake	Lake	prophage	11940	965293	0.0123693
3300027713	Freshwater sediment microbial communities from Cottonwood Lakes Research site near Jamestown, North Dakota, USA	Freshwater sediment microbial communities from Prairie Pothole Lake near Jamestown, North Dakota, USA - PPLs Lake P8 Core (3) Depth 10-12cm March2015 (SPAdes) (version 2)	Environmental	Aquatic	Freshwater	Lake	Lake	transposon	11253	817037	0.0137729
3300027713	Freshwater sediment microbial communities from Cottonwood Lakes Research site near Jamestown, North Dakota, USA	Freshwater sediment microbial communities from Prairie Pothole Lake near Jamestown, North Dakota, USA - PPLs Lake P8 Core (3) Depth 10-12cm March2015 (SPAdes) (version 2)	Environmental	Aquatic	Freshwater	Lake	Lake	plasmid	277	817037	0.00033903
3300027713	Freshwater sediment microbial communities from Cottonwood Lakes Research site near Jamestown, North Dakota, USA	Freshwater sediment microbial communities from Prairie Pothole Lake near Jamestown, North Dakota, USA - PPLs Lake P8 Core (3) Depth 10-12cm March2015 (SPAdes) (version 2)	Environmental	Aquatic	Freshwater	Lake	Lake	defense	20073	817037	0.024568
3300027713	Freshwater sediment microbial communities from Cottonwood Lakes Research site near Jamestown, North Dakota, USA	Freshwater sediment microbial communities from Prairie Pothole Lake near Jamestown, North Dakota, USA - PPLs Lake P8 Core (3) Depth 10-12cm March2015 (SPAdes) (version 2)	Environmental	Aquatic	Freshwater	Lake	Lake	prophage	3590	817037	0.00439393
3300020167	Anoxic zone freshwater microbial communities from boreal shield lakes in IISD Experimental Lakes Area, Ontario, Canada	Anoxic zone freshwater microbial communities from boreal shield lake in IISD Experimental Lakes Area, Ontario, Canada - Jun2016-L239-20m	Environmental	Aquatic	Freshwater	Lake	Lake	transposon	5256	645264	0.0081455
3300020167	Anoxic zone freshwater microbial communities from boreal shield lakes in IISD Experimental Lakes Area, Ontario, Canada	Anoxic zone freshwater microbial communities from boreal shield lake in IISD Experimental Lakes Area, Ontario, Canada - Jun2016-L239-20m	Environmental	Aquatic	Freshwater	Lake	Lake	plasmid	410	645264	0.000635399
3300020167	Anoxic zone freshwater microbial communities from boreal shield lakes in IISD Experimental Lakes Area, Ontario, Canada	Anoxic zone freshwater microbial communities from boreal shield lake in IISD Experimental Lakes Area, Ontario, Canada - Jun2016-L239-20m	Environmental	Aquatic	Freshwater	Lake	Lake	defense	19498	645264	0.0302171
3300020167	Anoxic zone freshwater microbial communities from boreal shield lakes in IISD Experimental Lakes Area, Ontario, Canada	Anoxic zone freshwater microbial communities from boreal shield lake in IISD Experimental Lakes Area, Ontario, Canada - Jun2016-L239-20m	Environmental	Aquatic	Freshwater	Lake	Lake	prophage	3896	645264	0.00603784
3300027971	Freshwater microbial communities from northern lakes of Canada to study carbon cycling	Freshwater microbial communities from Lake Montjoie, Canada to study carbon cycling - M_140807_MF_MetaG (SPAdes) (version 2)	Environmental	Aquatic	Freshwater	Lake	Lake	transposon	2581	669354	0.00385596
3300027971	Freshwater microbial communities from northern lakes of Canada to study carbon cycling	Freshwater microbial communities from Lake Montjoie, Canada to study carbon cycling - M_140807_MF_MetaG (SPAdes) (version 2)	Environmental	Aquatic	Freshwater	Lake	Lake	plasmid	467	669354	0.000697688
3300027971	Freshwater microbial communities from northern lakes of Canada to study carbon cycling	Freshwater microbial communities from Lake Montjoie, Canada to study carbon cycling - M_140807_MF_MetaG (SPAdes) (version 2)	Environmental	Aquatic	Freshwater	Lake	Lake	defense	22302	669354	0.0333187
3300027971	Freshwater microbial communities from northern lakes of Canada to study carbon cycling	Freshwater microbial communities from Lake Montjoie, Canada to study carbon cycling - M_140807_MF_MetaG (SPAdes) (version 2)	Environmental	Aquatic	Freshwater	Lake	Lake	prophage	7016	669354	0.0104817
3300020525	Freshwater microbial communities from Lake Mendota and Trout Bog Lake, Wisconsin, USA	Freshwater microbial communities from Lake Mendota, WI - 05MAR2012 deep hole epilimnion (SPAdes)	Environmental	Aquatic	Freshwater	Lake	Lake	transposon	569	126357	0.00450311
3300020525	Freshwater microbial communities from Lake Mendota and Trout Bog Lake, Wisconsin, USA	Freshwater microbial communities from Lake Mendota, WI - 05MAR2012 deep hole epilimnion (SPAdes)	Environmental	Aquatic	Freshwater	Lake	Lake	plasmid	47	126357	0.000371962
3300020525	Freshwater microbial communities from Lake Mendota and Trout Bog Lake, Wisconsin, USA	Freshwater microbial communities from Lake Mendota, WI - 05MAR2012 deep hole epilimnion (SPAdes)	Environmental	Aquatic	Freshwater	Lake	Lake	defense	3404	126357	0.0269395
3300020525	Freshwater microbial communities from Lake Mendota and Trout Bog Lake, Wisconsin, USA	Freshwater microbial communities from Lake Mendota, WI - 05MAR2012 deep hole epilimnion (SPAdes)	Environmental	Aquatic	Freshwater	Lake	Lake	prophage	646	126357	0.0051125
3300025376	Freshwater microbial communities from Crystal Bog lake, Wisconsin, USA	Freshwater microbial communities from Crystal Bog, Wisconsin, USA - MA10M (SPAdes)	Environmental	Aquatic	Freshwater	Lake	Lake	transposon	2362	114638	0.020604
3300025376	Freshwater microbial communities from Crystal Bog lake, Wisconsin, USA	Freshwater microbial communities from Crystal Bog, Wisconsin, USA - MA10M (SPAdes)	Environmental	Aquatic	Freshwater	Lake	Lake	plasmid	149	114638	0.00129974
3300025376	Freshwater microbial communities from Crystal Bog lake, Wisconsin, USA	Freshwater microbial communities from Crystal Bog, Wisconsin, USA - MA10M (SPAdes)	Environmental	Aquatic	Freshwater	Lake	Lake	defense	4818	114638	0.0420279
3300025376	Freshwater microbial communities from Crystal Bog lake, Wisconsin, USA	Freshwater microbial communities from Crystal Bog, Wisconsin, USA - MA10M (SPAdes)	Environmental	Aquatic	Freshwater	Lake	Lake	prophage	892	114638	0.00778101
3300024923	Freshwater sediment methanotrophic microbial communities from Lake Washington under simulated oxygen tension	Freshwater sediment methanotrophic microbial communities from Lake Washington under simulated oxygen tension - Sediment Metagenome 51_LOW8 (SPAdes)	Environmental	Aquatic	Freshwater	Lake	Lake	transposon	531	70000	0.00758571
3300024923	Freshwater sediment methanotrophic microbial communities from Lake Washington under simulated oxygen tension	Freshwater sediment methanotrophic microbial communities from Lake Washington under simulated oxygen tension - Sediment Metagenome 51_LOW8 (SPAdes)	Environmental	Aquatic	Freshwater	Lake	Lake	plasmid	115	70000	0.00164286
3300024923	Freshwater sediment methanotrophic microbial communities from Lake Washington under simulated oxygen tension	Freshwater sediment methanotrophic microbial communities from Lake Washington under simulated oxygen tension - Sediment Metagenome 51_LOW8 (SPAdes)	Environmental	Aquatic	Freshwater	Lake	Lake	defense	3232	70000	0.0461714
3300024923	Freshwater sediment methanotrophic microbial communities from Lake Washington under simulated oxygen tension	Freshwater sediment methanotrophic microbial communities from Lake Washington under simulated oxygen tension - Sediment Metagenome 51_LOW8 (SPAdes)	Environmental	Aquatic	Freshwater	Lake	Lake	prophage	537	70000	0.00767143
3300020706	Freshwater microbial communities from Lake Mendota and Trout Bog Lake, Wisconsin, USA	Freshwater microbial communities from Trout Bog Lake, WI - 02JUL2007 hypolimnion	Environmental	Aquatic	Freshwater	Lake	Lake	transposon	1314	104453	0.0125798
3300020706	Freshwater microbial communities from Lake Mendota and Trout Bog Lake, Wisconsin, USA	Freshwater microbial communities from Trout Bog Lake, WI - 02JUL2007 hypolimnion	Environmental	Aquatic	Freshwater	Lake	Lake	plasmid	162	104453	0.00155094
3300020706	Freshwater microbial communities from Lake Mendota and Trout Bog Lake, Wisconsin, USA	Freshwater microbial communities from Trout Bog Lake, WI - 02JUL2007 hypolimnion	Environmental	Aquatic	Freshwater	Lake	Lake	defense	3783	104453	0.0362172
3300020706	Freshwater microbial communities from Lake Mendota and Trout Bog Lake, Wisconsin, USA	Freshwater microbial communities from Trout Bog Lake, WI - 02JUL2007 hypolimnion	Environmental	Aquatic	Freshwater	Lake	Lake	prophage	935	104453	0.00895139
3300021141	Freshwater microbial communities from Lake Mendota and Trout Bog Lake, Wisconsin, USA	Freshwater microbial communities from Lake Mendota, WI - Practice 15JUN2010 epilimnion v4	Environmental	Aquatic	Freshwater	Lake	Lake	transposon	1393	311929	0.00446576
3300021141	Freshwater microbial communities from Lake Mendota and Trout Bog Lake, Wisconsin, USA	Freshwater microbial communities from Lake Mendota, WI - Practice 15JUN2010 epilimnion v4	Environmental	Aquatic	Freshwater	Lake	Lake	plasmid	248	311929	0.000795053
3300021141	Freshwater microbial communities from Lake Mendota and Trout Bog Lake, Wisconsin, USA	Freshwater microbial communities from Lake Mendota, WI - Practice 15JUN2010 epilimnion v4	Environmental	Aquatic	Freshwater	Lake	Lake	defense	10482	311929	0.0336038
3300021141	Freshwater microbial communities from Lake Mendota and Trout Bog Lake, Wisconsin, USA	Freshwater microbial communities from Lake Mendota, WI - Practice 15JUN2010 epilimnion v4	Environmental	Aquatic	Freshwater	Lake	Lake	prophage	2689	311929	0.00862055
3300021473	Anoxic zone freshwater microbial communities from boreal shield lakes in IISD Experimental Lakes Area, Ontario, Canada	Anoxic zone freshwater microbial communities from boreal shield lake in IISD Experimental Lakes Area, Ontario, Canada - Jun2016-L442-15m	Environmental	Aquatic	Freshwater	Lake	Lake	transposon	8017	722421	0.0110974
3300021473	Anoxic zone freshwater microbial communities from boreal shield lakes in IISD Experimental Lakes Area, Ontario, Canada	Anoxic zone freshwater microbial communities from boreal shield lake in IISD Experimental Lakes Area, Ontario, Canada - Jun2016-L442-15m	Environmental	Aquatic	Freshwater	Lake	Lake	plasmid	597	722421	0.000826388
3300021473	Anoxic zone freshwater microbial communities from boreal shield lakes in IISD Experimental Lakes Area, Ontario, Canada	Anoxic zone freshwater microbial communities from boreal shield lake in IISD Experimental Lakes Area, Ontario, Canada - Jun2016-L442-15m	Environmental	Aquatic	Freshwater	Lake	Lake	defense	28150	722421	0.0389662
3300021473	Anoxic zone freshwater microbial communities from boreal shield lakes in IISD Experimental Lakes Area, Ontario, Canada	Anoxic zone freshwater microbial communities from boreal shield lake in IISD Experimental Lakes Area, Ontario, Canada - Jun2016-L442-15m	Environmental	Aquatic	Freshwater	Lake	Lake	prophage	4339	722421	0.00600619
3300025387	Freshwater microbial communities from Crystal Bog lake, Wisconsin, USA	Freshwater microbial communities from Crystal Bog, Wisconsin, USA - CBH20Aug07 (SPAdes) (version 2)	Environmental	Aquatic	Freshwater	Lake	Lake	transposon	722	130342	0.00553927
3300025387	Freshwater microbial communities from Crystal Bog lake, Wisconsin, USA	Freshwater microbial communities from Crystal Bog, Wisconsin, USA - CBH20Aug07 (SPAdes) (version 2)	Environmental	Aquatic	Freshwater	Lake	Lake	plasmid	230	130342	0.00176459
3300025387	Freshwater microbial communities from Crystal Bog lake, Wisconsin, USA	Freshwater microbial communities from Crystal Bog, Wisconsin, USA - CBH20Aug07 (SPAdes) (version 2)	Environmental	Aquatic	Freshwater	Lake	Lake	defense	4408	130342	0.0338187
3300025387	Freshwater microbial communities from Crystal Bog lake, Wisconsin, USA	Freshwater microbial communities from Crystal Bog, Wisconsin, USA - CBH20Aug07 (SPAdes) (version 2)	Environmental	Aquatic	Freshwater	Lake	Lake	prophage	2230	130342	0.0171088
3300024977	Freshwater sediment methanotrophic microbial communities from Lake Washington under simulated oxygen tension	Freshwater sediment methanotrophic microbial communities from Lake Washington under simulated oxygen tension - Sediment Metagenome 13_LOW5 (SPAdes)	Environmental	Aquatic	Freshwater	Lake	Lake	transposon	1257	161167	0.00779936
3300024977	Freshwater sediment methanotrophic microbial communities from Lake Washington under simulated oxygen tension	Freshwater sediment methanotrophic microbial communities from Lake Washington under simulated oxygen tension - Sediment Metagenome 13_LOW5 (SPAdes)	Environmental	Aquatic	Freshwater	Lake	Lake	plasmid	256	161167	0.00158841
3300024977	Freshwater sediment methanotrophic microbial communities from Lake Washington under simulated oxygen tension	Freshwater sediment methanotrophic microbial communities from Lake Washington under simulated oxygen tension - Sediment Metagenome 13_LOW5 (SPAdes)	Environmental	Aquatic	Freshwater	Lake	Lake	defense	5837	161167	0.0362171
3300024977	Freshwater sediment methanotrophic microbial communities from Lake Washington under simulated oxygen tension	Freshwater sediment methanotrophic microbial communities from Lake Washington under simulated oxygen tension - Sediment Metagenome 13_LOW5 (SPAdes)	Environmental	Aquatic	Freshwater	Lake	Lake	prophage	1133	161167	0.00702997
3300024341	Methane metabolizing microbial communities from different methane-rich environments from various locations	Freshwater microbial communities from Lake Matano, South Sulawesi, Indonesia - Watercolumn_Matano_2014_107_MG	Environmental	Aquatic	Freshwater	Lake	Lake	transposon	12113	877085	0.0138105
3300024341	Methane metabolizing microbial communities from different methane-rich environments from various locations	Freshwater microbial communities from Lake Matano, South Sulawesi, Indonesia - Watercolumn_Matano_2014_107_MG	Environmental	Aquatic	Freshwater	Lake	Lake	plasmid	687	877085	0.000783276
3300024341	Methane metabolizing microbial communities from different methane-rich environments from various locations	Freshwater microbial communities from Lake Matano, South Sulawesi, Indonesia - Watercolumn_Matano_2014_107_MG	Environmental	Aquatic	Freshwater	Lake	Lake	defense	35421	877085	0.0403849
3300024341	Methane metabolizing microbial communities from different methane-rich environments from various locations	Freshwater microbial communities from Lake Matano, South Sulawesi, Indonesia - Watercolumn_Matano_2014_107_MG	Environmental	Aquatic	Freshwater	Lake	Lake	prophage	5879	877085	0.00670288
3300021135	Freshwater microbial communities from Lake Mendota and Trout Bog Lake, Wisconsin, USA	Freshwater microbial communities from Trout Bog Lake, WI - 03JUN2009 hypolimnion	Environmental	Aquatic	Freshwater	Lake	Lake	transposon	2221	209038	0.0106249
3300021135	Freshwater microbial communities from Lake Mendota and Trout Bog Lake, Wisconsin, USA	Freshwater microbial communities from Trout Bog Lake, WI - 03JUN2009 hypolimnion	Environmental	Aquatic	Freshwater	Lake	Lake	plasmid	426	209038	0.00203791
3300021135	Freshwater microbial communities from Lake Mendota and Trout Bog Lake, Wisconsin, USA	Freshwater microbial communities from Trout Bog Lake, WI - 03JUN2009 hypolimnion	Environmental	Aquatic	Freshwater	Lake	Lake	defense	8157	209038	0.0390216
3300021135	Freshwater microbial communities from Lake Mendota and Trout Bog Lake, Wisconsin, USA	Freshwater microbial communities from Trout Bog Lake, WI - 03JUN2009 hypolimnion	Environmental	Aquatic	Freshwater	Lake	Lake	prophage	2911	209038	0.0139257
3300020678	Freshwater microbial communities from Lake Mendota and Trout Bog Lake, Wisconsin, USA	Freshwater microbial communities from Trout Bog Lake, WI - 22JUL2008 epilimnion	Environmental	Aquatic	Freshwater	Lake	Lake	transposon	26	572	0.0454545
3300020678	Freshwater microbial communities from Lake Mendota and Trout Bog Lake, Wisconsin, USA	Freshwater microbial communities from Trout Bog Lake, WI - 22JUL2008 epilimnion	Environmental	Aquatic	Freshwater	Lake	Lake	plasmid	3	572	0.00524476
3300020678	Freshwater microbial communities from Lake Mendota and Trout Bog Lake, Wisconsin, USA	Freshwater microbial communities from Trout Bog Lake, WI - 22JUL2008 epilimnion	Environmental	Aquatic	Freshwater	Lake	Lake	defense	21	572	0.0367133
3300020678	Freshwater microbial communities from Lake Mendota and Trout Bog Lake, Wisconsin, USA	Freshwater microbial communities from Trout Bog Lake, WI - 22JUL2008 epilimnion	Environmental	Aquatic	Freshwater	Lake	Lake	prophage	7	572	0.0122378
3300027656	Freshwater lake microbial communities from the Great Lakes, USA, analyzing microbial food webs and carbon cycling	Freshwater lake microbial communities from Lake Michigan, USA - Fa13.BD.MM110.SD (SPAdes) (version 3)	Environmental	Aquatic	Freshwater	Lake	Lake	transposon	1566	493106	0.00317579
3300027656	Freshwater lake microbial communities from the Great Lakes, USA, analyzing microbial food webs and carbon cycling	Freshwater lake microbial communities from Lake Michigan, USA - Fa13.BD.MM110.SD (SPAdes) (version 3)	Environmental	Aquatic	Freshwater	Lake	Lake	plasmid	426	493106	0.000863912
3300027656	Freshwater lake microbial communities from the Great Lakes, USA, analyzing microbial food webs and carbon cycling	Freshwater lake microbial communities from Lake Michigan, USA - Fa13.BD.MM110.SD (SPAdes) (version 3)	Environmental	Aquatic	Freshwater	Lake	Lake	defense	14172	493106	0.0287403
3300027656	Freshwater lake microbial communities from the Great Lakes, USA, analyzing microbial food webs and carbon cycling	Freshwater lake microbial communities from Lake Michigan, USA - Fa13.BD.MM110.SD (SPAdes) (version 3)	Environmental	Aquatic	Freshwater	Lake	Lake	prophage	3922	493106	0.00795367
3300025423	Freshwater microbial communities from Crystal Bog lake, Wisconsin, USA	Freshwater microbial communities from Crystal Bog, Wisconsin, USA - CBH15Jun09 (SPAdes)	Environmental	Aquatic	Freshwater	Lake	Lake	transposon	725	131632	0.00550778
3300025423	Freshwater microbial communities from Crystal Bog lake, Wisconsin, USA	Freshwater microbial communities from Crystal Bog, Wisconsin, USA - CBH15Jun09 (SPAdes)	Environmental	Aquatic	Freshwater	Lake	Lake	plasmid	201	131632	0.00152698
3300025423	Freshwater microbial communities from Crystal Bog lake, Wisconsin, USA	Freshwater microbial communities from Crystal Bog, Wisconsin, USA - CBH15Jun09 (SPAdes)	Environmental	Aquatic	Freshwater	Lake	Lake	defense	4708	131632	0.0357664
3300025423	Freshwater microbial communities from Crystal Bog lake, Wisconsin, USA	Freshwater microbial communities from Crystal Bog, Wisconsin, USA - CBH15Jun09 (SPAdes)	Environmental	Aquatic	Freshwater	Lake	Lake	prophage	2387	131632	0.0181339
3300020498	Freshwater microbial communities from Lake Mendota and Trout Bog Lake, Wisconsin, USA	Freshwater microbial communities from Lake Mendota, WI - 13JUN2010 deep hole epilimnion (SPAdes)	Environmental	Aquatic	Freshwater	Lake	Lake	transposon	712	59103	0.0120468
3300020498	Freshwater microbial communities from Lake Mendota and Trout Bog Lake, Wisconsin, USA	Freshwater microbial communities from Lake Mendota, WI - 13JUN2010 deep hole epilimnion (SPAdes)	Environmental	Aquatic	Freshwater	Lake	Lake	plasmid	125	59103	0.00211495
3300020498	Freshwater microbial communities from Lake Mendota and Trout Bog Lake, Wisconsin, USA	Freshwater microbial communities from Lake Mendota, WI - 13JUN2010 deep hole epilimnion (SPAdes)	Environmental	Aquatic	Freshwater	Lake	Lake	defense	2687	59103	0.045463
3300020498	Freshwater microbial communities from Lake Mendota and Trout Bog Lake, Wisconsin, USA	Freshwater microbial communities from Lake Mendota, WI - 13JUN2010 deep hole epilimnion (SPAdes)	Environmental	Aquatic	Freshwater	Lake	Lake	prophage	1885	59103	0.0318935
3300024899	Freshwater sediment methanotrophic microbial communities from Lake Washington under simulated oxygen tension	Freshwater sediment methanotrophic microbial communities from Lake Washington under simulated oxygen tension - Sediment Metagenome 69_HOW9 (SPAdes)	Environmental	Aquatic	Freshwater	Lake	Lake	transposon	316	31115	0.0101559
3300024899	Freshwater sediment methanotrophic microbial communities from Lake Washington under simulated oxygen tension	Freshwater sediment methanotrophic microbial communities from Lake Washington under simulated oxygen tension - Sediment Metagenome 69_HOW9 (SPAdes)	Environmental	Aquatic	Freshwater	Lake	Lake	plasmid	61	31115	0.00196047
3300024899	Freshwater sediment methanotrophic microbial communities from Lake Washington under simulated oxygen tension	Freshwater sediment methanotrophic microbial communities from Lake Washington under simulated oxygen tension - Sediment Metagenome 69_HOW9 (SPAdes)	Environmental	Aquatic	Freshwater	Lake	Lake	defense	1154	31115	0.0370882
3300024899	Freshwater sediment methanotrophic microbial communities from Lake Washington under simulated oxygen tension	Freshwater sediment methanotrophic microbial communities from Lake Washington under simulated oxygen tension - Sediment Metagenome 69_HOW9 (SPAdes)	Environmental	Aquatic	Freshwater	Lake	Lake	prophage	192	31115	0.00617066
3300025788	Freshwater microbial communities from Crystal Bog lake, Wisconsin, USA	Freshwater microbial communities from Crystal Bog, Wisconsin, USA - CBH01Aug08 (SPAdes) (version 2)	Environmental	Aquatic	Freshwater	Lake	Lake	transposon	1661	174347	0.00952698
3300025788	Freshwater microbial communities from Crystal Bog lake, Wisconsin, USA	Freshwater microbial communities from Crystal Bog, Wisconsin, USA - CBH01Aug08 (SPAdes) (version 2)	Environmental	Aquatic	Freshwater	Lake	Lake	plasmid	288	174347	0.00165188
3300025788	Freshwater microbial communities from Crystal Bog lake, Wisconsin, USA	Freshwater microbial communities from Crystal Bog, Wisconsin, USA - CBH01Aug08 (SPAdes) (version 2)	Environmental	Aquatic	Freshwater	Lake	Lake	defense	5847	174347	0.0335366
3300025788	Freshwater microbial communities from Crystal Bog lake, Wisconsin, USA	Freshwater microbial communities from Crystal Bog, Wisconsin, USA - CBH01Aug08 (SPAdes) (version 2)	Environmental	Aquatic	Freshwater	Lake	Lake	prophage	1320	174347	0.00757111
3300020517	Freshwater microbial communities from Lake Mendota and Trout Bog Lake, Wisconsin, USA	Freshwater microbial communities from Lake Mendota, WI - 30NOV2011 deep hole epilimnion (SPAdes)	Environmental	Aquatic	Freshwater	Lake	Lake	transposon	1041	121321	0.00858054
3300020517	Freshwater microbial communities from Lake Mendota and Trout Bog Lake, Wisconsin, USA	Freshwater microbial communities from Lake Mendota, WI - 30NOV2011 deep hole epilimnion (SPAdes)	Environmental	Aquatic	Freshwater	Lake	Lake	plasmid	62	121321	0.000511041
3300020517	Freshwater microbial communities from Lake Mendota and Trout Bog Lake, Wisconsin, USA	Freshwater microbial communities from Lake Mendota, WI - 30NOV2011 deep hole epilimnion (SPAdes)	Environmental	Aquatic	Freshwater	Lake	Lake	defense	3799	121321	0.0313136
3300020517	Freshwater microbial communities from Lake Mendota and Trout Bog Lake, Wisconsin, USA	Freshwater microbial communities from Lake Mendota, WI - 30NOV2011 deep hole epilimnion (SPAdes)	Environmental	Aquatic	Freshwater	Lake	Lake	prophage	631	121321	0.00520108
3300018815	Freshwater microbial communities from oligotrophic, dystrophic, and eutrophic lakes in Wisonsin, USA	Oligotrophic lake water microbial communities from Sparkling Lake, Wisconsin, USA - SP09_SKY_68	Environmental	Aquatic	Freshwater	Lake	Lake	transposon	2809	772201	0.00363765
3300018815	Freshwater microbial communities from oligotrophic, dystrophic, and eutrophic lakes in Wisonsin, USA	Oligotrophic lake water microbial communities from Sparkling Lake, Wisconsin, USA - SP09_SKY_68	Environmental	Aquatic	Freshwater	Lake	Lake	plasmid	790	772201	0.00102305
3300018815	Freshwater microbial communities from oligotrophic, dystrophic, and eutrophic lakes in Wisonsin, USA	Oligotrophic lake water microbial communities from Sparkling Lake, Wisconsin, USA - SP09_SKY_68	Environmental	Aquatic	Freshwater	Lake	Lake	defense	18882	772201	0.0244522
3300018815	Freshwater microbial communities from oligotrophic, dystrophic, and eutrophic lakes in Wisonsin, USA	Oligotrophic lake water microbial communities from Sparkling Lake, Wisconsin, USA - SP09_SKY_68	Environmental	Aquatic	Freshwater	Lake	Lake	prophage	4384	772201	0.00567728
3300027970	Methane metabolizing microbial communities from different methane-rich environments from various locations	Freshwater microbial communities from meromictic Lake La Cruz, Castile-La Mancha, Spain - LaCruzMarch2015_14.5m	Environmental	Aquatic	Freshwater	Lake	Lake	transposon	8672	910550	0.00952391
3300027970	Methane metabolizing microbial communities from different methane-rich environments from various locations	Freshwater microbial communities from meromictic Lake La Cruz, Castile-La Mancha, Spain - LaCruzMarch2015_14.5m	Environmental	Aquatic	Freshwater	Lake	Lake	plasmid	1140	910550	0.00125199
3300027970	Methane metabolizing microbial communities from different methane-rich environments from various locations	Freshwater microbial communities from meromictic Lake La Cruz, Castile-La Mancha, Spain - LaCruzMarch2015_14.5m	Environmental	Aquatic	Freshwater	Lake	Lake	defense	44109	910550	0.0484422
3300027970	Methane metabolizing microbial communities from different methane-rich environments from various locations	Freshwater microbial communities from meromictic Lake La Cruz, Castile-La Mancha, Spain - LaCruzMarch2015_14.5m	Environmental	Aquatic	Freshwater	Lake	Lake	prophage	8168	910550	0.0089704
3300025338	Freshwater microbial communities from Crystal Bog lake, Wisconsin, USA	Freshwater microbial communities from Crystal Bog, Wisconsin, USA - CBE09Aug07 (SPAdes)	Environmental	Aquatic	Freshwater	Lake	Lake	transposon	89	18917	0.00470476
3300025338	Freshwater microbial communities from Crystal Bog lake, Wisconsin, USA	Freshwater microbial communities from Crystal Bog, Wisconsin, USA - CBE09Aug07 (SPAdes)	Environmental	Aquatic	Freshwater	Lake	Lake	plasmid	29	18917	0.00153301
3300025338	Freshwater microbial communities from Crystal Bog lake, Wisconsin, USA	Freshwater microbial communities from Crystal Bog, Wisconsin, USA - CBE09Aug07 (SPAdes)	Environmental	Aquatic	Freshwater	Lake	Lake	defense	486	18917	0.0256912
3300025338	Freshwater microbial communities from Crystal Bog lake, Wisconsin, USA	Freshwater microbial communities from Crystal Bog, Wisconsin, USA - CBE09Aug07 (SPAdes)	Environmental	Aquatic	Freshwater	Lake	Lake	prophage	183	18917	0.00967384
3300021140	Freshwater microbial communities from Lake Mendota and Trout Bog Lake, Wisconsin, USA	Freshwater microbial communities from Lake Mendota, WI - Practice 29OCT2010 epilimnion v4	Environmental	Aquatic	Freshwater	Lake	Lake	transposon	2513	327832	0.00766551
3300021140	Freshwater microbial communities from Lake Mendota and Trout Bog Lake, Wisconsin, USA	Freshwater microbial communities from Lake Mendota, WI - Practice 29OCT2010 epilimnion v4	Environmental	Aquatic	Freshwater	Lake	Lake	plasmid	264	327832	0.000805291
3300021140	Freshwater microbial communities from Lake Mendota and Trout Bog Lake, Wisconsin, USA	Freshwater microbial communities from Lake Mendota, WI - Practice 29OCT2010 epilimnion v4	Environmental	Aquatic	Freshwater	Lake	Lake	defense	10782	327832	0.0328888
3300021140	Freshwater microbial communities from Lake Mendota and Trout Bog Lake, Wisconsin, USA	Freshwater microbial communities from Lake Mendota, WI - Practice 29OCT2010 epilimnion v4	Environmental	Aquatic	Freshwater	Lake	Lake	prophage	2517	327832	0.00767771
3300027974	Freshwater microbial communities from northern lakes of Canada to study carbon cycling	Freshwater microbial communities from Lake Simoncouche, Canada to study carbon cycling - S_140806_MF_MetaG (SPAdes) (version 2)	Environmental	Aquatic	Freshwater	Lake	Lake	transposon	3438	743384	0.0046248
3300027974	Freshwater microbial communities from northern lakes of Canada to study carbon cycling	Freshwater microbial communities from Lake Simoncouche, Canada to study carbon cycling - S_140806_MF_MetaG (SPAdes) (version 2)	Environmental	Aquatic	Freshwater	Lake	Lake	plasmid	538	743384	0.000723717
3300027974	Freshwater microbial communities from northern lakes of Canada to study carbon cycling	Freshwater microbial communities from Lake Simoncouche, Canada to study carbon cycling - S_140806_MF_MetaG (SPAdes) (version 2)	Environmental	Aquatic	Freshwater	Lake	Lake	defense	23464	743384	0.0315638
3300027974	Freshwater microbial communities from northern lakes of Canada to study carbon cycling	Freshwater microbial communities from Lake Simoncouche, Canada to study carbon cycling - S_140806_MF_MetaG (SPAdes) (version 2)	Environmental	Aquatic	Freshwater	Lake	Lake	prophage	6438	743384	0.0086604
3300020511	Freshwater microbial communities from Lake Mendota and Trout Bog Lake, Wisconsin, USA	Freshwater microbial communities from Lake Mendota, WI - 15JUL2010 deep hole epilimnion (SPAdes)	Environmental	Aquatic	Freshwater	Lake	Lake	transposon	1035	100326	0.0103164
3300020511	Freshwater microbial communities from Lake Mendota and Trout Bog Lake, Wisconsin, USA	Freshwater microbial communities from Lake Mendota, WI - 15JUL2010 deep hole epilimnion (SPAdes)	Environmental	Aquatic	Freshwater	Lake	Lake	plasmid	58	100326	0.000578115
3300020511	Freshwater microbial communities from Lake Mendota and Trout Bog Lake, Wisconsin, USA	Freshwater microbial communities from Lake Mendota, WI - 15JUL2010 deep hole epilimnion (SPAdes)	Environmental	Aquatic	Freshwater	Lake	Lake	defense	3266	100326	0.0325539
3300020511	Freshwater microbial communities from Lake Mendota and Trout Bog Lake, Wisconsin, USA	Freshwater microbial communities from Lake Mendota, WI - 15JUL2010 deep hole epilimnion (SPAdes)	Environmental	Aquatic	Freshwater	Lake	Lake	prophage	610	100326	0.00608018
3300024970	Freshwater sediment methanotrophic microbial communities from Lake Washington under simulated oxygen tension	Freshwater sediment methanotrophic microbial communities from Lake Washington under simulated oxygen tension - Sediment Metagenome 20_HOW5 (SPAdes)	Environmental	Aquatic	Freshwater	Lake	Lake	transposon	743	120500	0.00616597
3300024970	Freshwater sediment methanotrophic microbial communities from Lake Washington under simulated oxygen tension	Freshwater sediment methanotrophic microbial communities from Lake Washington under simulated oxygen tension - Sediment Metagenome 20_HOW5 (SPAdes)	Environmental	Aquatic	Freshwater	Lake	Lake	plasmid	244	120500	0.0020249
3300024970	Freshwater sediment methanotrophic microbial communities from Lake Washington under simulated oxygen tension	Freshwater sediment methanotrophic microbial communities from Lake Washington under simulated oxygen tension - Sediment Metagenome 20_HOW5 (SPAdes)	Environmental	Aquatic	Freshwater	Lake	Lake	defense	4311	120500	0.0357759
3300024970	Freshwater sediment methanotrophic microbial communities from Lake Washington under simulated oxygen tension	Freshwater sediment methanotrophic microbial communities from Lake Washington under simulated oxygen tension - Sediment Metagenome 20_HOW5 (SPAdes)	Environmental	Aquatic	Freshwater	Lake	Lake	prophage	1002	120500	0.00831535
3300025143	Bacterial and archaeal communities from various locations to study Microbial Dark Matter (Phase II)	Lake sediment bacterial and archeal communities from Gulf of Boni, Indonesia to study Microbial Dark Matter (Phase II) - ?I19B2 metaG (SPAdes) (version 3)	Environmental	Aquatic	Freshwater	Lake	Lake	transposon	7924	853011	0.00928945
3300025143	Bacterial and archaeal communities from various locations to study Microbial Dark Matter (Phase II)	Lake sediment bacterial and archeal communities from Gulf of Boni, Indonesia to study Microbial Dark Matter (Phase II) - ?I19B2 metaG (SPAdes) (version 3)	Environmental	Aquatic	Freshwater	Lake	Lake	plasmid	365	853011	0.000427896
3300025143	Bacterial and archaeal communities from various locations to study Microbial Dark Matter (Phase II)	Lake sediment bacterial and archeal communities from Gulf of Boni, Indonesia to study Microbial Dark Matter (Phase II) - ?I19B2 metaG (SPAdes) (version 3)	Environmental	Aquatic	Freshwater	Lake	Lake	defense	30512	853011	0.0357698
3300025143	Bacterial and archaeal communities from various locations to study Microbial Dark Matter (Phase II)	Lake sediment bacterial and archeal communities from Gulf of Boni, Indonesia to study Microbial Dark Matter (Phase II) - ?I19B2 metaG (SPAdes) (version 3)	Environmental	Aquatic	Freshwater	Lake	Lake	prophage	3735	853011	0.00437861
3300024974	Freshwater sediment methanotrophic microbial communities from Lake Washington under simulated oxygen tension	Freshwater sediment methanotrophic microbial communities from Lake Washington under simulated oxygen tension - Sediment Metagenome 9_HOW4 (SPAdes)	Environmental	Aquatic	Freshwater	Lake	Lake	transposon	1084	177172	0.00611835
3300024974	Freshwater sediment methanotrophic microbial communities from Lake Washington under simulated oxygen tension	Freshwater sediment methanotrophic microbial communities from Lake Washington under simulated oxygen tension - Sediment Metagenome 9_HOW4 (SPAdes)	Environmental	Aquatic	Freshwater	Lake	Lake	plasmid	291	177172	0.00164247
3300024974	Freshwater sediment methanotrophic microbial communities from Lake Washington under simulated oxygen tension	Freshwater sediment methanotrophic microbial communities from Lake Washington under simulated oxygen tension - Sediment Metagenome 9_HOW4 (SPAdes)	Environmental	Aquatic	Freshwater	Lake	Lake	defense	5636	177172	0.0318109
3300024974	Freshwater sediment methanotrophic microbial communities from Lake Washington under simulated oxygen tension	Freshwater sediment methanotrophic microbial communities from Lake Washington under simulated oxygen tension - Sediment Metagenome 9_HOW4 (SPAdes)	Environmental	Aquatic	Freshwater	Lake	Lake	prophage	1234	177172	0.00696498
3300027899	Freshwater lake sediment microbial communities from the University of Notre Dame, USA, of lakes that contribute to methane emissions	Freshwater lake sediment microbial communities from the University of Notre Dame, USA, for methane emissions studies - PLP11 PL (SPAdes) (version 2)	Environmental	Aquatic	Freshwater	Lake	Lake	transposon	25212	2421902	0.01041
3300027899	Freshwater lake sediment microbial communities from the University of Notre Dame, USA, of lakes that contribute to methane emissions	Freshwater lake sediment microbial communities from the University of Notre Dame, USA, for methane emissions studies - PLP11 PL (SPAdes) (version 2)	Environmental	Aquatic	Freshwater	Lake	Lake	plasmid	1598	2421902	0.000659812
3300027899	Freshwater lake sediment microbial communities from the University of Notre Dame, USA, of lakes that contribute to methane emissions	Freshwater lake sediment microbial communities from the University of Notre Dame, USA, for methane emissions studies - PLP11 PL (SPAdes) (version 2)	Environmental	Aquatic	Freshwater	Lake	Lake	defense	67436	2421902	0.0278442
3300027899	Freshwater lake sediment microbial communities from the University of Notre Dame, USA, of lakes that contribute to methane emissions	Freshwater lake sediment microbial communities from the University of Notre Dame, USA, for methane emissions studies - PLP11 PL (SPAdes) (version 2)	Environmental	Aquatic	Freshwater	Lake	Lake	prophage	15114	2421902	0.00624055
3300020733	Freshwater microbial communities from Lake Mendota and Trout Bog Lake, Wisconsin, USA	Freshwater microbial communities from Trout Bog Lake, WI - 12JUL2007 epilimnion	Environmental	Aquatic	Freshwater	Lake	Lake	transposon	1028	143889	0.0071444
3300020733	Freshwater microbial communities from Lake Mendota and Trout Bog Lake, Wisconsin, USA	Freshwater microbial communities from Trout Bog Lake, WI - 12JUL2007 epilimnion	Environmental	Aquatic	Freshwater	Lake	Lake	plasmid	208	143889	0.00144556
3300020733	Freshwater microbial communities from Lake Mendota and Trout Bog Lake, Wisconsin, USA	Freshwater microbial communities from Trout Bog Lake, WI - 12JUL2007 epilimnion	Environmental	Aquatic	Freshwater	Lake	Lake	defense	5371	143889	0.0373274
3300020733	Freshwater microbial communities from Lake Mendota and Trout Bog Lake, Wisconsin, USA	Freshwater microbial communities from Trout Bog Lake, WI - 12JUL2007 epilimnion	Environmental	Aquatic	Freshwater	Lake	Lake	prophage	2118	143889	0.0147197
3300024895	Freshwater sediment methanotrophic microbial communities from Lake Washington under simulated oxygen tension	Freshwater sediment methanotrophic microbial communities from Lake Washington under simulated oxygen tension - Sediment Metagenome 1_LOW4 (SPAdes)	Environmental	Aquatic	Freshwater	Lake	Lake	transposon	2183	225749	0.00967003
3300024895	Freshwater sediment methanotrophic microbial communities from Lake Washington under simulated oxygen tension	Freshwater sediment methanotrophic microbial communities from Lake Washington under simulated oxygen tension - Sediment Metagenome 1_LOW4 (SPAdes)	Environmental	Aquatic	Freshwater	Lake	Lake	plasmid	402	225749	0.00178074
3300024895	Freshwater sediment methanotrophic microbial communities from Lake Washington under simulated oxygen tension	Freshwater sediment methanotrophic microbial communities from Lake Washington under simulated oxygen tension - Sediment Metagenome 1_LOW4 (SPAdes)	Environmental	Aquatic	Freshwater	Lake	Lake	defense	8511	225749	0.0377012
3300024895	Freshwater sediment methanotrophic microbial communities from Lake Washington under simulated oxygen tension	Freshwater sediment methanotrophic microbial communities from Lake Washington under simulated oxygen tension - Sediment Metagenome 1_LOW4 (SPAdes)	Environmental	Aquatic	Freshwater	Lake	Lake	prophage	1732	225749	0.00767224
3300021424	Freshwater microbial communities from Lake Tanganyika, Tanzania	Freshwater microbial communities from Lake Tanganyika, Tanzania - TA2015009 Mahale N1 surface	Environmental	Aquatic	Freshwater	Lake	Lake	transposon	5193	922938	0.0056266
3300021424	Freshwater microbial communities from Lake Tanganyika, Tanzania	Freshwater microbial communities from Lake Tanganyika, Tanzania - TA2015009 Mahale N1 surface	Environmental	Aquatic	Freshwater	Lake	Lake	plasmid	856	922938	0.000927473
3300021424	Freshwater microbial communities from Lake Tanganyika, Tanzania	Freshwater microbial communities from Lake Tanganyika, Tanzania - TA2015009 Mahale N1 surface	Environmental	Aquatic	Freshwater	Lake	Lake	defense	35688	922938	0.0386678
3300021424	Freshwater microbial communities from Lake Tanganyika, Tanzania	Freshwater microbial communities from Lake Tanganyika, Tanzania - TA2015009 Mahale N1 surface	Environmental	Aquatic	Freshwater	Lake	Lake	prophage	10609	922938	0.0114948
3300021517	Freshwater sediment microbial communities from Lake Towuti, South Sulawesi, Indonesia	Freshwater sediment microbial communities from Lake Towuti, South Sulawesi, Indonesia - Balambano_FR2_MetaG	Environmental	Aquatic	Freshwater	Lake	Lake	transposon	6645	618584	0.0107423
3300021517	Freshwater sediment microbial communities from Lake Towuti, South Sulawesi, Indonesia	Freshwater sediment microbial communities from Lake Towuti, South Sulawesi, Indonesia - Balambano_FR2_MetaG	Environmental	Aquatic	Freshwater	Lake	Lake	plasmid	464	618584	0.0007501
3300021517	Freshwater sediment microbial communities from Lake Towuti, South Sulawesi, Indonesia	Freshwater sediment microbial communities from Lake Towuti, South Sulawesi, Indonesia - Balambano_FR2_MetaG	Environmental	Aquatic	Freshwater	Lake	Lake	defense	24557	618584	0.0396987
3300021517	Freshwater sediment microbial communities from Lake Towuti, South Sulawesi, Indonesia	Freshwater sediment microbial communities from Lake Towuti, South Sulawesi, Indonesia - Balambano_FR2_MetaG	Environmental	Aquatic	Freshwater	Lake	Lake	prophage	3608	618584	0.00583268
3300020693	Freshwater microbial communities from Lake Mendota and Trout Bog Lake, Wisconsin, USA	Freshwater microbial communities from Trout Bog Lake, WI - 01OCT2007 hypolimnion	Environmental	Aquatic	Freshwater	Lake	Lake	transposon	863	81022	0.0106514
3300020693	Freshwater microbial communities from Lake Mendota and Trout Bog Lake, Wisconsin, USA	Freshwater microbial communities from Trout Bog Lake, WI - 01OCT2007 hypolimnion	Environmental	Aquatic	Freshwater	Lake	Lake	plasmid	120	81022	0.00148108
3300020693	Freshwater microbial communities from Lake Mendota and Trout Bog Lake, Wisconsin, USA	Freshwater microbial communities from Trout Bog Lake, WI - 01OCT2007 hypolimnion	Environmental	Aquatic	Freshwater	Lake	Lake	defense	2918	81022	0.0360149
3300020693	Freshwater microbial communities from Lake Mendota and Trout Bog Lake, Wisconsin, USA	Freshwater microbial communities from Trout Bog Lake, WI - 01OCT2007 hypolimnion	Environmental	Aquatic	Freshwater	Lake	Lake	prophage	662	81022	0.00817062
3300027818	Freshwater sediment microbial communities from Cottonwood Lakes Research site near Jamestown, North Dakota, USA	Freshwater sediment microbial communities from Prairie Pothole Lake near Jamestown, North Dakota, USA - PPLs Lake P8 Core (1) Depth 19-21cm September2015 (SPAdes) (version 2)	Environmental	Aquatic	Freshwater	Lake	Lake	transposon	14312	1405253	0.0101846
3300027818	Freshwater sediment microbial communities from Cottonwood Lakes Research site near Jamestown, North Dakota, USA	Freshwater sediment microbial communities from Prairie Pothole Lake near Jamestown, North Dakota, USA - PPLs Lake P8 Core (1) Depth 19-21cm September2015 (SPAdes) (version 2)	Environmental	Aquatic	Freshwater	Lake	Lake	plasmid	466	1405253	0.000331613
3300027818	Freshwater sediment microbial communities from Cottonwood Lakes Research site near Jamestown, North Dakota, USA	Freshwater sediment microbial communities from Prairie Pothole Lake near Jamestown, North Dakota, USA - PPLs Lake P8 Core (1) Depth 19-21cm September2015 (SPAdes) (version 2)	Environmental	Aquatic	Freshwater	Lake	Lake	defense	32353	1405253	0.0230229
3300027818	Freshwater sediment microbial communities from Cottonwood Lakes Research site near Jamestown, North Dakota, USA	Freshwater sediment microbial communities from Prairie Pothole Lake near Jamestown, North Dakota, USA - PPLs Lake P8 Core (1) Depth 19-21cm September2015 (SPAdes) (version 2)	Environmental	Aquatic	Freshwater	Lake	Lake	prophage	5606	1405253	0.00398932
3300027785	Freshwater lake microbial communities from the Great Lakes, USA, analyzing microbial food webs and carbon cycling	Freshwater lake microbial communities from Lake Michigan, USA - Sp13.BD.MM15.SN (SPAdes) (version 2)	Environmental	Aquatic	Freshwater	Lake	Lake	transposon	1488	800272	0.00185937
3300027785	Freshwater lake microbial communities from the Great Lakes, USA, analyzing microbial food webs and carbon cycling	Freshwater lake microbial communities from Lake Michigan, USA - Sp13.BD.MM15.SN (SPAdes) (version 2)	Environmental	Aquatic	Freshwater	Lake	Lake	plasmid	804	800272	0.00100466
3300027785	Freshwater lake microbial communities from the Great Lakes, USA, analyzing microbial food webs and carbon cycling	Freshwater lake microbial communities from Lake Michigan, USA - Sp13.BD.MM15.SN (SPAdes) (version 2)	Environmental	Aquatic	Freshwater	Lake	Lake	defense	25460	800272	0.0318142
3300027785	Freshwater lake microbial communities from the Great Lakes, USA, analyzing microbial food webs and carbon cycling	Freshwater lake microbial communities from Lake Michigan, USA - Sp13.BD.MM15.SN (SPAdes) (version 2)	Environmental	Aquatic	Freshwater	Lake	Lake	prophage	15430	800272	0.0192809
3300021139	Freshwater microbial communities from Lake Mendota and Trout Bog Lake, Wisconsin, USA	Freshwater microbial communities from Trout Bog Lake, WI - Practice 18AUG2009 epilimnion v3	Environmental	Aquatic	Freshwater	Lake	Lake	transposon	2194	231630	0.009472
3300021139	Freshwater microbial communities from Lake Mendota and Trout Bog Lake, Wisconsin, USA	Freshwater microbial communities from Trout Bog Lake, WI - Practice 18AUG2009 epilimnion v3	Environmental	Aquatic	Freshwater	Lake	Lake	plasmid	455	231630	0.00196434
3300021139	Freshwater microbial communities from Lake Mendota and Trout Bog Lake, Wisconsin, USA	Freshwater microbial communities from Trout Bog Lake, WI - Practice 18AUG2009 epilimnion v3	Environmental	Aquatic	Freshwater	Lake	Lake	defense	9219	231630	0.0398005
3300021139	Freshwater microbial communities from Lake Mendota and Trout Bog Lake, Wisconsin, USA	Freshwater microbial communities from Trout Bog Lake, WI - Practice 18AUG2009 epilimnion v3	Environmental	Aquatic	Freshwater	Lake	Lake	prophage	4394	231630	0.0189699
3300025470	Freshwater microbial communities from Crystal Bog lake, Wisconsin, USA	Freshwater microbial communities from Crystal Bog, Wisconsin, USA - CBH12Aug09 (SPAdes) (version 2)	Environmental	Aquatic	Freshwater	Lake	Lake	transposon	1180	173732	0.00679207
3300025470	Freshwater microbial communities from Crystal Bog lake, Wisconsin, USA	Freshwater microbial communities from Crystal Bog, Wisconsin, USA - CBH12Aug09 (SPAdes) (version 2)	Environmental	Aquatic	Freshwater	Lake	Lake	plasmid	309	173732	0.0017786
3300025470	Freshwater microbial communities from Crystal Bog lake, Wisconsin, USA	Freshwater microbial communities from Crystal Bog, Wisconsin, USA - CBH12Aug09 (SPAdes) (version 2)	Environmental	Aquatic	Freshwater	Lake	Lake	defense	6341	173732	0.0364987
3300025470	Freshwater microbial communities from Crystal Bog lake, Wisconsin, USA	Freshwater microbial communities from Crystal Bog, Wisconsin, USA - CBH12Aug09 (SPAdes) (version 2)	Environmental	Aquatic	Freshwater	Lake	Lake	prophage	2982	173732	0.0171644
3300025824	Bacterial and archaeal communities from various locations to study Microbial Dark Matter (Phase II)	Freshwater microbial communities from Powell Lake, British Columbia, Canada to study Microbial Dark Matter (Phase II) - PL_2010_330m (SPAdes) (version 3)	Environmental	Aquatic	Freshwater	Lake	Lake	transposon	6689	391140	0.0171013
3300025824	Bacterial and archaeal communities from various locations to study Microbial Dark Matter (Phase II)	Freshwater microbial communities from Powell Lake, British Columbia, Canada to study Microbial Dark Matter (Phase II) - PL_2010_330m (SPAdes) (version 3)	Environmental	Aquatic	Freshwater	Lake	Lake	plasmid	355	391140	0.000907603
3300025824	Bacterial and archaeal communities from various locations to study Microbial Dark Matter (Phase II)	Freshwater microbial communities from Powell Lake, British Columbia, Canada to study Microbial Dark Matter (Phase II) - PL_2010_330m (SPAdes) (version 3)	Environmental	Aquatic	Freshwater	Lake	Lake	defense	16745	391140	0.0428108
3300025824	Bacterial and archaeal communities from various locations to study Microbial Dark Matter (Phase II)	Freshwater microbial communities from Powell Lake, British Columbia, Canada to study Microbial Dark Matter (Phase II) - PL_2010_330m (SPAdes) (version 3)	Environmental	Aquatic	Freshwater	Lake	Lake	prophage	6621	391140	0.0169274
3300027977	Methane metabolizing microbial communities from different methane-rich environments from various locations	Freshwater microbial communities from meromictic Lake La Cruz, Castile-La Mancha, Spain - LaCruzMarch2015_12m	Environmental	Aquatic	Freshwater	Lake	Lake	transposon	6791	763607	0.00889332
3300027977	Methane metabolizing microbial communities from different methane-rich environments from various locations	Freshwater microbial communities from meromictic Lake La Cruz, Castile-La Mancha, Spain - LaCruzMarch2015_12m	Environmental	Aquatic	Freshwater	Lake	Lake	plasmid	975	763607	0.00127684
3300027977	Methane metabolizing microbial communities from different methane-rich environments from various locations	Freshwater microbial communities from meromictic Lake La Cruz, Castile-La Mancha, Spain - LaCruzMarch2015_12m	Environmental	Aquatic	Freshwater	Lake	Lake	defense	34809	763607	0.045585
3300027977	Methane metabolizing microbial communities from different methane-rich environments from various locations	Freshwater microbial communities from meromictic Lake La Cruz, Castile-La Mancha, Spain - LaCruzMarch2015_12m	Environmental	Aquatic	Freshwater	Lake	Lake	prophage	7841	763607	0.0102684
3300024971	Freshwater sediment methanotrophic microbial communities from Lake Washington under simulated oxygen tension	Freshwater sediment methanotrophic microbial communities from Lake Washington under simulated oxygen tension - Sediment Metagenome 19_HOW5 (SPAdes)	Environmental	Aquatic	Freshwater	Lake	Lake	transposon	702	107328	0.0065407
3300024971	Freshwater sediment methanotrophic microbial communities from Lake Washington under simulated oxygen tension	Freshwater sediment methanotrophic microbial communities from Lake Washington under simulated oxygen tension - Sediment Metagenome 19_HOW5 (SPAdes)	Environmental	Aquatic	Freshwater	Lake	Lake	plasmid	196	107328	0.00182618
3300024971	Freshwater sediment methanotrophic microbial communities from Lake Washington under simulated oxygen tension	Freshwater sediment methanotrophic microbial communities from Lake Washington under simulated oxygen tension - Sediment Metagenome 19_HOW5 (SPAdes)	Environmental	Aquatic	Freshwater	Lake	Lake	defense	4146	107328	0.0386292
3300024971	Freshwater sediment methanotrophic microbial communities from Lake Washington under simulated oxygen tension	Freshwater sediment methanotrophic microbial communities from Lake Washington under simulated oxygen tension - Sediment Metagenome 19_HOW5 (SPAdes)	Environmental	Aquatic	Freshwater	Lake	Lake	prophage	739	107328	0.00688543
3300027772	Freshwater lake microbial communities from the Great Lakes, USA, analyzing microbial food webs and carbon cycling	Freshwater lake microbial communities from Lake Michigan, USA - Sp13.BD.MM110.SD (SPAdes) (version 2)	Environmental	Aquatic	Freshwater	Lake	Lake	transposon	1652	938049	0.0017611
3300027772	Freshwater lake microbial communities from the Great Lakes, USA, analyzing microbial food webs and carbon cycling	Freshwater lake microbial communities from Lake Michigan, USA - Sp13.BD.MM110.SD (SPAdes) (version 2)	Environmental	Aquatic	Freshwater	Lake	Lake	plasmid	658	938049	0.000701456
3300027772	Freshwater lake microbial communities from the Great Lakes, USA, analyzing microbial food webs and carbon cycling	Freshwater lake microbial communities from Lake Michigan, USA - Sp13.BD.MM110.SD (SPAdes) (version 2)	Environmental	Aquatic	Freshwater	Lake	Lake	defense	29548	938049	0.0314994
3300027772	Freshwater lake microbial communities from the Great Lakes, USA, analyzing microbial food webs and carbon cycling	Freshwater lake microbial communities from Lake Michigan, USA - Sp13.BD.MM110.SD (SPAdes) (version 2)	Environmental	Aquatic	Freshwater	Lake	Lake	prophage	9424	938049	0.0100464
3300020603	Freshwater microbial communities from Lake Tanganyika, Tanzania	Freshwater microbial communities from Lake Tanganyika, Tanzania - TA2015035 Kigoma Deep Cast 150m	Environmental	Aquatic	Freshwater	Lake	Lake	transposon	25099	2005267	0.0125165
3300020603	Freshwater microbial communities from Lake Tanganyika, Tanzania	Freshwater microbial communities from Lake Tanganyika, Tanzania - TA2015035 Kigoma Deep Cast 150m	Environmental	Aquatic	Freshwater	Lake	Lake	plasmid	1716	2005267	0.000855746
3300020603	Freshwater microbial communities from Lake Tanganyika, Tanzania	Freshwater microbial communities from Lake Tanganyika, Tanzania - TA2015035 Kigoma Deep Cast 150m	Environmental	Aquatic	Freshwater	Lake	Lake	defense	80562	2005267	0.0401752
3300020603	Freshwater microbial communities from Lake Tanganyika, Tanzania	Freshwater microbial communities from Lake Tanganyika, Tanzania - TA2015035 Kigoma Deep Cast 150m	Environmental	Aquatic	Freshwater	Lake	Lake	prophage	16874	2005267	0.00841484
3300020510	Freshwater microbial communities from Lake Mendota and Trout Bog Lake, Wisconsin, USA	Freshwater microbial communities from Lake Mendota, WI - 06JUL2010 deep hole epilimnion (SPAdes)	Environmental	Aquatic	Freshwater	Lake	Lake	transposon	850	109601	0.0077554
3300020510	Freshwater microbial communities from Lake Mendota and Trout Bog Lake, Wisconsin, USA	Freshwater microbial communities from Lake Mendota, WI - 06JUL2010 deep hole epilimnion (SPAdes)	Environmental	Aquatic	Freshwater	Lake	Lake	plasmid	47	109601	0.000428828
3300020510	Freshwater microbial communities from Lake Mendota and Trout Bog Lake, Wisconsin, USA	Freshwater microbial communities from Lake Mendota, WI - 06JUL2010 deep hole epilimnion (SPAdes)	Environmental	Aquatic	Freshwater	Lake	Lake	defense	3293	109601	0.0300453
3300020510	Freshwater microbial communities from Lake Mendota and Trout Bog Lake, Wisconsin, USA	Freshwater microbial communities from Lake Mendota, WI - 06JUL2010 deep hole epilimnion (SPAdes)	Environmental	Aquatic	Freshwater	Lake	Lake	prophage	525	109601	0.0047901
3300020529	Freshwater microbial communities from Lake Mendota and Trout Bog Lake, Wisconsin, USA	Freshwater microbial communities from Lake Mendota, WI - 07SEP2012 deep hole epilimnion (SPAdes)	Environmental	Aquatic	Freshwater	Lake	Lake	transposon	881	123570	0.00712956
3300020529	Freshwater microbial communities from Lake Mendota and Trout Bog Lake, Wisconsin, USA	Freshwater microbial communities from Lake Mendota, WI - 07SEP2012 deep hole epilimnion (SPAdes)	Environmental	Aquatic	Freshwater	Lake	Lake	plasmid	90	123570	0.000728332
3300020529	Freshwater microbial communities from Lake Mendota and Trout Bog Lake, Wisconsin, USA	Freshwater microbial communities from Lake Mendota, WI - 07SEP2012 deep hole epilimnion (SPAdes)	Environmental	Aquatic	Freshwater	Lake	Lake	defense	3761	123570	0.0304362
3300020529	Freshwater microbial communities from Lake Mendota and Trout Bog Lake, Wisconsin, USA	Freshwater microbial communities from Lake Mendota, WI - 07SEP2012 deep hole epilimnion (SPAdes)	Environmental	Aquatic	Freshwater	Lake	Lake	prophage	951	123570	0.00769604
3300020514	Freshwater microbial communities from Lake Mendota and Trout Bog Lake, Wisconsin, USA	Freshwater microbial communities from Lake Mendota, WI - 27AUG2008 deep hole epilimnion (SPAdes)	Environmental	Aquatic	Freshwater	Lake	Lake	transposon	1536	105537	0.0145541
3300020514	Freshwater microbial communities from Lake Mendota and Trout Bog Lake, Wisconsin, USA	Freshwater microbial communities from Lake Mendota, WI - 27AUG2008 deep hole epilimnion (SPAdes)	Environmental	Aquatic	Freshwater	Lake	Lake	plasmid	99	105537	0.00093806
3300020514	Freshwater microbial communities from Lake Mendota and Trout Bog Lake, Wisconsin, USA	Freshwater microbial communities from Lake Mendota, WI - 27AUG2008 deep hole epilimnion (SPAdes)	Environmental	Aquatic	Freshwater	Lake	Lake	defense	4164	105537	0.0394554
3300020514	Freshwater microbial communities from Lake Mendota and Trout Bog Lake, Wisconsin, USA	Freshwater microbial communities from Lake Mendota, WI - 27AUG2008 deep hole epilimnion (SPAdes)	Environmental	Aquatic	Freshwater	Lake	Lake	prophage	802	105537	0.00759923
3300020141	Freshwater lake microbial communities from Lake Erken, Sweden	Freshwater lake microbial communities from Lake Erken, Sweden - P4710_104 megahit1	Environmental	Aquatic	Freshwater	Lake	Lake	transposon	1920	394747	0.00486388
3300020141	Freshwater lake microbial communities from Lake Erken, Sweden	Freshwater lake microbial communities from Lake Erken, Sweden - P4710_104 megahit1	Environmental	Aquatic	Freshwater	Lake	Lake	plasmid	313	394747	0.000792913
3300020141	Freshwater lake microbial communities from Lake Erken, Sweden	Freshwater lake microbial communities from Lake Erken, Sweden - P4710_104 megahit1	Environmental	Aquatic	Freshwater	Lake	Lake	defense	11418	394747	0.0289249
3300020141	Freshwater lake microbial communities from Lake Erken, Sweden	Freshwater lake microbial communities from Lake Erken, Sweden - P4710_104 megahit1	Environmental	Aquatic	Freshwater	Lake	Lake	prophage	3567	394747	0.00903617
3300020681	Freshwater microbial communities from Lake Mendota and Trout Bog Lake, Wisconsin, USA	Freshwater microbial communities from Trout Bog Lake, WI - 21JUL2009 hypolimnion	Environmental	Aquatic	Freshwater	Lake	Lake	transposon	749	56612	0.0132304
3300020681	Freshwater microbial communities from Lake Mendota and Trout Bog Lake, Wisconsin, USA	Freshwater microbial communities from Trout Bog Lake, WI - 21JUL2009 hypolimnion	Environmental	Aquatic	Freshwater	Lake	Lake	plasmid	134	56612	0.00236699
3300020681	Freshwater microbial communities from Lake Mendota and Trout Bog Lake, Wisconsin, USA	Freshwater microbial communities from Trout Bog Lake, WI - 21JUL2009 hypolimnion	Environmental	Aquatic	Freshwater	Lake	Lake	defense	1790	56612	0.0316187
3300020681	Freshwater microbial communities from Lake Mendota and Trout Bog Lake, Wisconsin, USA	Freshwater microbial communities from Trout Bog Lake, WI - 21JUL2009 hypolimnion	Environmental	Aquatic	Freshwater	Lake	Lake	prophage	634	56612	0.011199
3300020057	Freshwater microbial mat bacterial communities from Lake Vanda, McMurdo Dry Valleys, Antarctica	Freshwater microbial mat bacterial communities from Lake Vanda, McMurdo Dry Valleys, Antarctica - Oligotrophic Lake LV.19.MP5.IB-2	Environmental	Aquatic	Freshwater	Lake	Lake	transposon	17075	1221428	0.0139795
3300020057	Freshwater microbial mat bacterial communities from Lake Vanda, McMurdo Dry Valleys, Antarctica	Freshwater microbial mat bacterial communities from Lake Vanda, McMurdo Dry Valleys, Antarctica - Oligotrophic Lake LV.19.MP5.IB-2	Environmental	Aquatic	Freshwater	Lake	Lake	plasmid	1353	1221428	0.00110772
3300020057	Freshwater microbial mat bacterial communities from Lake Vanda, McMurdo Dry Valleys, Antarctica	Freshwater microbial mat bacterial communities from Lake Vanda, McMurdo Dry Valleys, Antarctica - Oligotrophic Lake LV.19.MP5.IB-2	Environmental	Aquatic	Freshwater	Lake	Lake	defense	55224	1221428	0.0452127
3300020057	Freshwater microbial mat bacterial communities from Lake Vanda, McMurdo Dry Valleys, Antarctica	Freshwater microbial mat bacterial communities from Lake Vanda, McMurdo Dry Valleys, Antarctica - Oligotrophic Lake LV.19.MP5.IB-2	Environmental	Aquatic	Freshwater	Lake	Lake	prophage	8388	1221428	0.00686737
3300025369	Freshwater microbial communities from Crystal Bog lake, Wisconsin, USA	Freshwater microbial communities from Crystal Bog, Wisconsin, USA - CBE28Sep08 (SPAdes)	Environmental	Aquatic	Freshwater	Lake	Lake	transposon	482	89437	0.00538927
3300025369	Freshwater microbial communities from Crystal Bog lake, Wisconsin, USA	Freshwater microbial communities from Crystal Bog, Wisconsin, USA - CBE28Sep08 (SPAdes)	Environmental	Aquatic	Freshwater	Lake	Lake	plasmid	138	89437	0.00154299
3300025369	Freshwater microbial communities from Crystal Bog lake, Wisconsin, USA	Freshwater microbial communities from Crystal Bog, Wisconsin, USA - CBE28Sep08 (SPAdes)	Environmental	Aquatic	Freshwater	Lake	Lake	defense	3051	89437	0.0341134
3300025369	Freshwater microbial communities from Crystal Bog lake, Wisconsin, USA	Freshwater microbial communities from Crystal Bog, Wisconsin, USA - CBE28Sep08 (SPAdes)	Environmental	Aquatic	Freshwater	Lake	Lake	prophage	1849	89437	0.0206738
3300020727	Freshwater microbial communities from Lake Mendota and Trout Bog Lake, Wisconsin, USA	Freshwater microbial communities from Trout Bog Lake, WI - 29MAY2009 hypolimnion	Environmental	Aquatic	Freshwater	Lake	Lake	transposon	947	121397	0.00780085
3300020727	Freshwater microbial communities from Lake Mendota and Trout Bog Lake, Wisconsin, USA	Freshwater microbial communities from Trout Bog Lake, WI - 29MAY2009 hypolimnion	Environmental	Aquatic	Freshwater	Lake	Lake	plasmid	228	121397	0.00187813
3300020727	Freshwater microbial communities from Lake Mendota and Trout Bog Lake, Wisconsin, USA	Freshwater microbial communities from Trout Bog Lake, WI - 29MAY2009 hypolimnion	Environmental	Aquatic	Freshwater	Lake	Lake	defense	4238	121397	0.0349103
3300020727	Freshwater microbial communities from Lake Mendota and Trout Bog Lake, Wisconsin, USA	Freshwater microbial communities from Trout Bog Lake, WI - 29MAY2009 hypolimnion	Environmental	Aquatic	Freshwater	Lake	Lake	prophage	2137	121397	0.0176034
3300028393	Freshwater microbial communities from northern lakes of Canada to study carbon cycling	Freshwater microbial communities from Lake Croche, Canada to study carbon cycling - C_130625_MF_MetaG (v2) (version 2)	Environmental	Aquatic	Freshwater	Lake	Lake	transposon	1615	617843	0.00261393
3300028393	Freshwater microbial communities from northern lakes of Canada to study carbon cycling	Freshwater microbial communities from Lake Croche, Canada to study carbon cycling - C_130625_MF_MetaG (v2) (version 2)	Environmental	Aquatic	Freshwater	Lake	Lake	plasmid	416	617843	0.00067331
3300028393	Freshwater microbial communities from northern lakes of Canada to study carbon cycling	Freshwater microbial communities from Lake Croche, Canada to study carbon cycling - C_130625_MF_MetaG (v2) (version 2)	Environmental	Aquatic	Freshwater	Lake	Lake	defense	20720	617843	0.033536
3300028393	Freshwater microbial communities from northern lakes of Canada to study carbon cycling	Freshwater microbial communities from Lake Croche, Canada to study carbon cycling - C_130625_MF_MetaG (v2) (version 2)	Environmental	Aquatic	Freshwater	Lake	Lake	prophage	6647	617843	0.0107584
3300024934	Freshwater sediment methanotrophic microbial communities from Lake Washington under simulated oxygen tension	Freshwater sediment methanotrophic microbial communities from Lake Washington under simulated oxygen tension - Sediment Metagenome 74_LOW10 (SPAdes)	Environmental	Aquatic	Freshwater	Lake	Lake	transposon	580	87602	0.00662085
3300024934	Freshwater sediment methanotrophic microbial communities from Lake Washington under simulated oxygen tension	Freshwater sediment methanotrophic microbial communities from Lake Washington under simulated oxygen tension - Sediment Metagenome 74_LOW10 (SPAdes)	Environmental	Aquatic	Freshwater	Lake	Lake	plasmid	150	87602	0.00171229
3300024934	Freshwater sediment methanotrophic microbial communities from Lake Washington under simulated oxygen tension	Freshwater sediment methanotrophic microbial communities from Lake Washington under simulated oxygen tension - Sediment Metagenome 74_LOW10 (SPAdes)	Environmental	Aquatic	Freshwater	Lake	Lake	defense	3524	87602	0.0402274
3300024934	Freshwater sediment methanotrophic microbial communities from Lake Washington under simulated oxygen tension	Freshwater sediment methanotrophic microbial communities from Lake Washington under simulated oxygen tension - Sediment Metagenome 74_LOW10 (SPAdes)	Environmental	Aquatic	Freshwater	Lake	Lake	prophage	588	87602	0.00671218
3300024930	Freshwater sediment methanotrophic microbial communities from Lake Washington under simulated oxygen tension	Freshwater sediment methanotrophic microbial communities from Lake Washington under simulated oxygen tension - Sediment Metagenome 56_HOW8 (SPAdes)	Environmental	Aquatic	Freshwater	Lake	Lake	transposon	429	71305	0.00601641
3300024930	Freshwater sediment methanotrophic microbial communities from Lake Washington under simulated oxygen tension	Freshwater sediment methanotrophic microbial communities from Lake Washington under simulated oxygen tension - Sediment Metagenome 56_HOW8 (SPAdes)	Environmental	Aquatic	Freshwater	Lake	Lake	plasmid	98	71305	0.00137438
3300024930	Freshwater sediment methanotrophic microbial communities from Lake Washington under simulated oxygen tension	Freshwater sediment methanotrophic microbial communities from Lake Washington under simulated oxygen tension - Sediment Metagenome 56_HOW8 (SPAdes)	Environmental	Aquatic	Freshwater	Lake	Lake	defense	2350	71305	0.032957
3300024930	Freshwater sediment methanotrophic microbial communities from Lake Washington under simulated oxygen tension	Freshwater sediment methanotrophic microbial communities from Lake Washington under simulated oxygen tension - Sediment Metagenome 56_HOW8 (SPAdes)	Environmental	Aquatic	Freshwater	Lake	Lake	prophage	400	71305	0.00560971
3300020502	Freshwater microbial communities from Lake Mendota and Trout Bog Lake, Wisconsin, USA	Freshwater microbial communities from Lake Mendota, WI - 29OCT2010 deep hole epilimnion (SPAdes)	Environmental	Aquatic	Freshwater	Lake	Lake	transposon	1055	94519	0.0111618
3300020502	Freshwater microbial communities from Lake Mendota and Trout Bog Lake, Wisconsin, USA	Freshwater microbial communities from Lake Mendota, WI - 29OCT2010 deep hole epilimnion (SPAdes)	Environmental	Aquatic	Freshwater	Lake	Lake	plasmid	36	94519	0.000380876
3300020502	Freshwater microbial communities from Lake Mendota and Trout Bog Lake, Wisconsin, USA	Freshwater microbial communities from Lake Mendota, WI - 29OCT2010 deep hole epilimnion (SPAdes)	Environmental	Aquatic	Freshwater	Lake	Lake	defense	2787	94519	0.0294861
3300020502	Freshwater microbial communities from Lake Mendota and Trout Bog Lake, Wisconsin, USA	Freshwater microbial communities from Lake Mendota, WI - 29OCT2010 deep hole epilimnion (SPAdes)	Environmental	Aquatic	Freshwater	Lake	Lake	prophage	381	94519	0.00403094
3300027581	Freshwater lake microbial communities from the Great Lakes, USA, analyzing microbial food webs and carbon cycling	Freshwater lake microbial communities from Lake Michigan, USA - Fa13.BD.MM110.SN (SPAdes) (version 2)	Environmental	Aquatic	Freshwater	Lake	Lake	transposon	1213	434515	0.00279162
3300027581	Freshwater lake microbial communities from the Great Lakes, USA, analyzing microbial food webs and carbon cycling	Freshwater lake microbial communities from Lake Michigan, USA - Fa13.BD.MM110.SN (SPAdes) (version 2)	Environmental	Aquatic	Freshwater	Lake	Lake	plasmid	331	434515	0.000761769
3300027581	Freshwater lake microbial communities from the Great Lakes, USA, analyzing microbial food webs and carbon cycling	Freshwater lake microbial communities from Lake Michigan, USA - Fa13.BD.MM110.SN (SPAdes) (version 2)	Environmental	Aquatic	Freshwater	Lake	Lake	defense	12305	434515	0.0283189
3300027581	Freshwater lake microbial communities from the Great Lakes, USA, analyzing microbial food webs and carbon cycling	Freshwater lake microbial communities from Lake Michigan, USA - Fa13.BD.MM110.SN (SPAdes) (version 2)	Environmental	Aquatic	Freshwater	Lake	Lake	prophage	3278	434515	0.00754404
3300027732	Freshwater lake microbial communities from the Great Lakes, USA, analyzing microbial food webs and carbon cycling	Freshwater lake microbial communities from Lake Michigan, USA - Sp13.BD.MM110.DD (SPAdes) (version 2)	Environmental	Aquatic	Freshwater	Lake	Lake	transposon	1216	754282	0.00161213
3300027732	Freshwater lake microbial communities from the Great Lakes, USA, analyzing microbial food webs and carbon cycling	Freshwater lake microbial communities from Lake Michigan, USA - Sp13.BD.MM110.DD (SPAdes) (version 2)	Environmental	Aquatic	Freshwater	Lake	Lake	plasmid	580	754282	0.000768943
3300027732	Freshwater lake microbial communities from the Great Lakes, USA, analyzing microbial food webs and carbon cycling	Freshwater lake microbial communities from Lake Michigan, USA - Sp13.BD.MM110.DD (SPAdes) (version 2)	Environmental	Aquatic	Freshwater	Lake	Lake	defense	22930	754282	0.0303998
3300027732	Freshwater lake microbial communities from the Great Lakes, USA, analyzing microbial food webs and carbon cycling	Freshwater lake microbial communities from Lake Michigan, USA - Sp13.BD.MM110.DD (SPAdes) (version 2)	Environmental	Aquatic	Freshwater	Lake	Lake	prophage	8394	754282	0.0111285
3300024931	Freshwater sediment methanotrophic microbial communities from Lake Washington under simulated oxygen tension	Freshwater sediment methanotrophic microbial communities from Lake Washington under simulated oxygen tension - Sediment Metagenome 49_LOW8 (SPAdes)	Environmental	Aquatic	Freshwater	Lake	Lake	transposon	617	77663	0.00794458
3300024931	Freshwater sediment methanotrophic microbial communities from Lake Washington under simulated oxygen tension	Freshwater sediment methanotrophic microbial communities from Lake Washington under simulated oxygen tension - Sediment Metagenome 49_LOW8 (SPAdes)	Environmental	Aquatic	Freshwater	Lake	Lake	plasmid	180	77663	0.00231771
3300024931	Freshwater sediment methanotrophic microbial communities from Lake Washington under simulated oxygen tension	Freshwater sediment methanotrophic microbial communities from Lake Washington under simulated oxygen tension - Sediment Metagenome 49_LOW8 (SPAdes)	Environmental	Aquatic	Freshwater	Lake	Lake	defense	3573	77663	0.0460065
3300024931	Freshwater sediment methanotrophic microbial communities from Lake Washington under simulated oxygen tension	Freshwater sediment methanotrophic microbial communities from Lake Washington under simulated oxygen tension - Sediment Metagenome 49_LOW8 (SPAdes)	Environmental	Aquatic	Freshwater	Lake	Lake	prophage	627	77663	0.00807334
3300020684	Freshwater microbial communities from Lake Mendota and Trout Bog Lake, Wisconsin, USA	Freshwater microbial communities from Trout Bog Lake, WI - 07JUN2007 hypolimnion	Environmental	Aquatic	Freshwater	Lake	Lake	transposon	880	63721	0.0138102
3300020684	Freshwater microbial communities from Lake Mendota and Trout Bog Lake, Wisconsin, USA	Freshwater microbial communities from Trout Bog Lake, WI - 07JUN2007 hypolimnion	Environmental	Aquatic	Freshwater	Lake	Lake	plasmid	117	63721	0.00183613
3300020684	Freshwater microbial communities from Lake Mendota and Trout Bog Lake, Wisconsin, USA	Freshwater microbial communities from Trout Bog Lake, WI - 07JUN2007 hypolimnion	Environmental	Aquatic	Freshwater	Lake	Lake	defense	2404	63721	0.037727
3300020684	Freshwater microbial communities from Lake Mendota and Trout Bog Lake, Wisconsin, USA	Freshwater microbial communities from Trout Bog Lake, WI - 07JUN2007 hypolimnion	Environmental	Aquatic	Freshwater	Lake	Lake	prophage	536	63721	0.00841167
3300028114	Methane metabolizing microbial communities from different methane-rich environments from various locations	Freshwater microbial communities from meromictic Lake La Cruz, Castile-La Mancha, Spain - LaCruzMarch2015_13.5m	Environmental	Aquatic	Freshwater	Lake	Lake	transposon	6272	650200	0.00964626
3300028114	Methane metabolizing microbial communities from different methane-rich environments from various locations	Freshwater microbial communities from meromictic Lake La Cruz, Castile-La Mancha, Spain - LaCruzMarch2015_13.5m	Environmental	Aquatic	Freshwater	Lake	Lake	plasmid	797	650200	0.00122578
3300028114	Methane metabolizing microbial communities from different methane-rich environments from various locations	Freshwater microbial communities from meromictic Lake La Cruz, Castile-La Mancha, Spain - LaCruzMarch2015_13.5m	Environmental	Aquatic	Freshwater	Lake	Lake	defense	31722	650200	0.0487881
3300028114	Methane metabolizing microbial communities from different methane-rich environments from various locations	Freshwater microbial communities from meromictic Lake La Cruz, Castile-La Mancha, Spain - LaCruzMarch2015_13.5m	Environmental	Aquatic	Freshwater	Lake	Lake	prophage	6140	650200	0.00944325
3300027816	Freshwater lake microbial communities from Lake Erie, under a cyanobacterial bloom.	Freshwater lake microbial communities from Lake Erie, under a cyanobacterial bloom - NOAA_Erie_Diel5S_2200h metaG (SPAdes) (version 2)	Environmental	Aquatic	Freshwater	Lake	Lake	transposon	7545	785751	0.00960228
3300027816	Freshwater lake microbial communities from Lake Erie, under a cyanobacterial bloom.	Freshwater lake microbial communities from Lake Erie, under a cyanobacterial bloom - NOAA_Erie_Diel5S_2200h metaG (SPAdes) (version 2)	Environmental	Aquatic	Freshwater	Lake	Lake	plasmid	1041	785751	0.00132485
3300027816	Freshwater lake microbial communities from Lake Erie, under a cyanobacterial bloom.	Freshwater lake microbial communities from Lake Erie, under a cyanobacterial bloom - NOAA_Erie_Diel5S_2200h metaG (SPAdes) (version 2)	Environmental	Aquatic	Freshwater	Lake	Lake	defense	29620	785751	0.0376964
3300027816	Freshwater lake microbial communities from Lake Erie, under a cyanobacterial bloom.	Freshwater lake microbial communities from Lake Erie, under a cyanobacterial bloom - NOAA_Erie_Diel5S_2200h metaG (SPAdes) (version 2)	Environmental	Aquatic	Freshwater	Lake	Lake	prophage	11905	785751	0.0151511
3300020715	Freshwater microbial communities from Lake Mendota and Trout Bog Lake, Wisconsin, USA	Freshwater microbial communities from Trout Bog Lake, WI - 27JUL2009 hypolimnion	Environmental	Aquatic	Freshwater	Lake	Lake	transposon	1622	121409	0.0133598
3300020715	Freshwater microbial communities from Lake Mendota and Trout Bog Lake, Wisconsin, USA	Freshwater microbial communities from Trout Bog Lake, WI - 27JUL2009 hypolimnion	Environmental	Aquatic	Freshwater	Lake	Lake	plasmid	285	121409	0.00234744
3300020715	Freshwater microbial communities from Lake Mendota and Trout Bog Lake, Wisconsin, USA	Freshwater microbial communities from Trout Bog Lake, WI - 27JUL2009 hypolimnion	Environmental	Aquatic	Freshwater	Lake	Lake	defense	4567	121409	0.0376167
3300020715	Freshwater microbial communities from Lake Mendota and Trout Bog Lake, Wisconsin, USA	Freshwater microbial communities from Trout Bog Lake, WI - 27JUL2009 hypolimnion	Environmental	Aquatic	Freshwater	Lake	Lake	prophage	1559	121409	0.0128409
3300025430	Freshwater microbial communities from Crystal Bog lake, Wisconsin, USA	Freshwater microbial communities from Crystal Bog, Wisconsin, USA - CBH12Jul09 (SPAdes)	Environmental	Aquatic	Freshwater	Lake	Lake	transposon	1089	168466	0.00646421
3300025430	Freshwater microbial communities from Crystal Bog lake, Wisconsin, USA	Freshwater microbial communities from Crystal Bog, Wisconsin, USA - CBH12Jul09 (SPAdes)	Environmental	Aquatic	Freshwater	Lake	Lake	plasmid	251	168466	0.00148992
3300025430	Freshwater microbial communities from Crystal Bog lake, Wisconsin, USA	Freshwater microbial communities from Crystal Bog, Wisconsin, USA - CBH12Jul09 (SPAdes)	Environmental	Aquatic	Freshwater	Lake	Lake	defense	6019	168466	0.0357283
3300025430	Freshwater microbial communities from Crystal Bog lake, Wisconsin, USA	Freshwater microbial communities from Crystal Bog, Wisconsin, USA - CBH12Jul09 (SPAdes)	Environmental	Aquatic	Freshwater	Lake	Lake	prophage	2853	168466	0.0169352
3300020543	Freshwater microbial communities from Lake Mendota and Trout Bog Lake, Wisconsin, USA	Freshwater microbial communities from Lake Mendota, WI - 29JUN2012 deep hole epilimnion (SPAdes)	Environmental	Aquatic	Freshwater	Lake	Lake	transposon	1355	139455	0.0097164
3300020543	Freshwater microbial communities from Lake Mendota and Trout Bog Lake, Wisconsin, USA	Freshwater microbial communities from Lake Mendota, WI - 29JUN2012 deep hole epilimnion (SPAdes)	Environmental	Aquatic	Freshwater	Lake	Lake	plasmid	146	139455	0.00104693
3300020543	Freshwater microbial communities from Lake Mendota and Trout Bog Lake, Wisconsin, USA	Freshwater microbial communities from Lake Mendota, WI - 29JUN2012 deep hole epilimnion (SPAdes)	Environmental	Aquatic	Freshwater	Lake	Lake	defense	4456	139455	0.031953
3300020543	Freshwater microbial communities from Lake Mendota and Trout Bog Lake, Wisconsin, USA	Freshwater microbial communities from Lake Mendota, WI - 29JUN2012 deep hole epilimnion (SPAdes)	Environmental	Aquatic	Freshwater	Lake	Lake	prophage	1282	139455	0.00919293
3300024945	Freshwater sediment methanotrophic microbial communities from Lake Washington under simulated oxygen tension	Freshwater sediment methanotrophic microbial communities from Lake Washington under simulated oxygen tension - Sediment Metagenome 104_HOW12 (SPAdes)	Environmental	Aquatic	Freshwater	Lake	Lake	transposon	518	86924	0.00595923
3300024945	Freshwater sediment methanotrophic microbial communities from Lake Washington under simulated oxygen tension	Freshwater sediment methanotrophic microbial communities from Lake Washington under simulated oxygen tension - Sediment Metagenome 104_HOW12 (SPAdes)	Environmental	Aquatic	Freshwater	Lake	Lake	plasmid	124	86924	0.00142653
3300024945	Freshwater sediment methanotrophic microbial communities from Lake Washington under simulated oxygen tension	Freshwater sediment methanotrophic microbial communities from Lake Washington under simulated oxygen tension - Sediment Metagenome 104_HOW12 (SPAdes)	Environmental	Aquatic	Freshwater	Lake	Lake	defense	3117	86924	0.0358589
3300024945	Freshwater sediment methanotrophic microbial communities from Lake Washington under simulated oxygen tension	Freshwater sediment methanotrophic microbial communities from Lake Washington under simulated oxygen tension - Sediment Metagenome 104_HOW12 (SPAdes)	Environmental	Aquatic	Freshwater	Lake	Lake	prophage	594	86924	0.00683356
3300020680	Freshwater microbial communities from Lake Mendota and Trout Bog Lake, Wisconsin, USA	Freshwater microbial communities from Trout Bog Lake, WI - 13JUN2007 hypolimnion	Environmental	Aquatic	Freshwater	Lake	Lake	transposon	602	51858	0.0116086
3300020680	Freshwater microbial communities from Lake Mendota and Trout Bog Lake, Wisconsin, USA	Freshwater microbial communities from Trout Bog Lake, WI - 13JUN2007 hypolimnion	Environmental	Aquatic	Freshwater	Lake	Lake	plasmid	65	51858	0.00125342
3300020680	Freshwater microbial communities from Lake Mendota and Trout Bog Lake, Wisconsin, USA	Freshwater microbial communities from Trout Bog Lake, WI - 13JUN2007 hypolimnion	Environmental	Aquatic	Freshwater	Lake	Lake	defense	1813	51858	0.0349609
3300020680	Freshwater microbial communities from Lake Mendota and Trout Bog Lake, Wisconsin, USA	Freshwater microbial communities from Trout Bog Lake, WI - 13JUN2007 hypolimnion	Environmental	Aquatic	Freshwater	Lake	Lake	prophage	401	51858	0.00773265
3300024949	Freshwater sediment methanotrophic microbial communities from Lake Washington under simulated oxygen tension	Freshwater sediment methanotrophic microbial communities from Lake Washington under simulated oxygen tension - Sediment Metagenome 67_HOW9 (SPAdes)	Environmental	Aquatic	Freshwater	Lake	Lake	transposon	530	92070	0.00575649
3300024949	Freshwater sediment methanotrophic microbial communities from Lake Washington under simulated oxygen tension	Freshwater sediment methanotrophic microbial communities from Lake Washington under simulated oxygen tension - Sediment Metagenome 67_HOW9 (SPAdes)	Environmental	Aquatic	Freshwater	Lake	Lake	plasmid	158	92070	0.00171609
3300024949	Freshwater sediment methanotrophic microbial communities from Lake Washington under simulated oxygen tension	Freshwater sediment methanotrophic microbial communities from Lake Washington under simulated oxygen tension - Sediment Metagenome 67_HOW9 (SPAdes)	Environmental	Aquatic	Freshwater	Lake	Lake	defense	3021	92070	0.032812
3300024949	Freshwater sediment methanotrophic microbial communities from Lake Washington under simulated oxygen tension	Freshwater sediment methanotrophic microbial communities from Lake Washington under simulated oxygen tension - Sediment Metagenome 67_HOW9 (SPAdes)	Environmental	Aquatic	Freshwater	Lake	Lake	prophage	641	92070	0.00696209
3300024937	Freshwater sediment methanotrophic microbial communities from Lake Washington under simulated oxygen tension	Freshwater sediment methanotrophic microbial communities from Lake Washington under simulated oxygen tension - Sediment Metagenome 39_LOW7 (SPAdes)	Environmental	Aquatic	Freshwater	Lake	Lake	transposon	647	92092	0.00702558
3300024937	Freshwater sediment methanotrophic microbial communities from Lake Washington under simulated oxygen tension	Freshwater sediment methanotrophic microbial communities from Lake Washington under simulated oxygen tension - Sediment Metagenome 39_LOW7 (SPAdes)	Environmental	Aquatic	Freshwater	Lake	Lake	plasmid	141	92092	0.00153108
3300024937	Freshwater sediment methanotrophic microbial communities from Lake Washington under simulated oxygen tension	Freshwater sediment methanotrophic microbial communities from Lake Washington under simulated oxygen tension - Sediment Metagenome 39_LOW7 (SPAdes)	Environmental	Aquatic	Freshwater	Lake	Lake	defense	3958	92092	0.0429788
3300024937	Freshwater sediment methanotrophic microbial communities from Lake Washington under simulated oxygen tension	Freshwater sediment methanotrophic microbial communities from Lake Washington under simulated oxygen tension - Sediment Metagenome 39_LOW7 (SPAdes)	Environmental	Aquatic	Freshwater	Lake	Lake	prophage	645	92092	0.00700387
3300020719	Freshwater microbial communities from Lake Mendota and Trout Bog Lake, Wisconsin, USA	Freshwater microbial communities from Trout Bog Lake, WI - 18AUG2009 hypolimnion	Environmental	Aquatic	Freshwater	Lake	Lake	transposon	1516	120845	0.012545
3300020719	Freshwater microbial communities from Lake Mendota and Trout Bog Lake, Wisconsin, USA	Freshwater microbial communities from Trout Bog Lake, WI - 18AUG2009 hypolimnion	Environmental	Aquatic	Freshwater	Lake	Lake	plasmid	270	120845	0.00223427
3300020719	Freshwater microbial communities from Lake Mendota and Trout Bog Lake, Wisconsin, USA	Freshwater microbial communities from Trout Bog Lake, WI - 18AUG2009 hypolimnion	Environmental	Aquatic	Freshwater	Lake	Lake	defense	4184	120845	0.0346229
3300020719	Freshwater microbial communities from Lake Mendota and Trout Bog Lake, Wisconsin, USA	Freshwater microbial communities from Trout Bog Lake, WI - 18AUG2009 hypolimnion	Environmental	Aquatic	Freshwater	Lake	Lake	prophage	1170	120845	0.00968182
3300020724	Freshwater microbial communities from Lake Mendota and Trout Bog Lake, Wisconsin, USA	Freshwater microbial communities from Trout Bog Lake, WI - 04OCT2008 hypolimnion	Environmental	Aquatic	Freshwater	Lake	Lake	transposon	1661	132028	0.0125807
3300020724	Freshwater microbial communities from Lake Mendota and Trout Bog Lake, Wisconsin, USA	Freshwater microbial communities from Trout Bog Lake, WI - 04OCT2008 hypolimnion	Environmental	Aquatic	Freshwater	Lake	Lake	plasmid	247	132028	0.00187082
3300020724	Freshwater microbial communities from Lake Mendota and Trout Bog Lake, Wisconsin, USA	Freshwater microbial communities from Trout Bog Lake, WI - 04OCT2008 hypolimnion	Environmental	Aquatic	Freshwater	Lake	Lake	defense	4883	132028	0.0369846
3300020724	Freshwater microbial communities from Lake Mendota and Trout Bog Lake, Wisconsin, USA	Freshwater microbial communities from Trout Bog Lake, WI - 04OCT2008 hypolimnion	Environmental	Aquatic	Freshwater	Lake	Lake	prophage	1696	132028	0.0128458
3300025723	Freshwater microbial communities from Crystal Bog lake, Wisconsin, USA	Freshwater microbial communities from Crystal Bog, Wisconsin, USA - CBE03Jun09 (SPAdes)	Environmental	Aquatic	Freshwater	Lake	Lake	transposon	1511	263395	0.00573663
3300025723	Freshwater microbial communities from Crystal Bog lake, Wisconsin, USA	Freshwater microbial communities from Crystal Bog, Wisconsin, USA - CBE03Jun09 (SPAdes)	Environmental	Aquatic	Freshwater	Lake	Lake	plasmid	405	263395	0.00153761
3300025723	Freshwater microbial communities from Crystal Bog lake, Wisconsin, USA	Freshwater microbial communities from Crystal Bog, Wisconsin, USA - CBE03Jun09 (SPAdes)	Environmental	Aquatic	Freshwater	Lake	Lake	defense	9671	263395	0.0367167
3300025723	Freshwater microbial communities from Crystal Bog lake, Wisconsin, USA	Freshwater microbial communities from Crystal Bog, Wisconsin, USA - CBE03Jun09 (SPAdes)	Environmental	Aquatic	Freshwater	Lake	Lake	prophage	4264	263395	0.0161886
3300020720	Freshwater microbial communities from Lake Mendota and Trout Bog Lake, Wisconsin, USA	Freshwater microbial communities from Trout Bog Lake, WI - 13JUL2009 hypolimnion	Environmental	Aquatic	Freshwater	Lake	Lake	transposon	1570	128885	0.0121814
3300020720	Freshwater microbial communities from Lake Mendota and Trout Bog Lake, Wisconsin, USA	Freshwater microbial communities from Trout Bog Lake, WI - 13JUL2009 hypolimnion	Environmental	Aquatic	Freshwater	Lake	Lake	plasmid	316	128885	0.0024518
3300020720	Freshwater microbial communities from Lake Mendota and Trout Bog Lake, Wisconsin, USA	Freshwater microbial communities from Trout Bog Lake, WI - 13JUL2009 hypolimnion	Environmental	Aquatic	Freshwater	Lake	Lake	defense	4826	128885	0.0374442
3300020720	Freshwater microbial communities from Lake Mendota and Trout Bog Lake, Wisconsin, USA	Freshwater microbial communities from Trout Bog Lake, WI - 13JUL2009 hypolimnion	Environmental	Aquatic	Freshwater	Lake	Lake	prophage	1694	128885	0.0131435
3300020179	Freshwater microbial communities from Lake Tanganyika, Tanzania	Freshwater microbial communities from Lake Tanganyika, Tanzania - TA2015056 Kigoma Offshore 0m	Environmental	Aquatic	Freshwater	Lake	Lake	transposon	6060	882291	0.00686848
3300020179	Freshwater microbial communities from Lake Tanganyika, Tanzania	Freshwater microbial communities from Lake Tanganyika, Tanzania - TA2015056 Kigoma Offshore 0m	Environmental	Aquatic	Freshwater	Lake	Lake	plasmid	762	882291	0.000863661
3300020179	Freshwater microbial communities from Lake Tanganyika, Tanzania	Freshwater microbial communities from Lake Tanganyika, Tanzania - TA2015056 Kigoma Offshore 0m	Environmental	Aquatic	Freshwater	Lake	Lake	defense	32847	882291	0.0372292
3300020179	Freshwater microbial communities from Lake Tanganyika, Tanzania	Freshwater microbial communities from Lake Tanganyika, Tanzania - TA2015056 Kigoma Offshore 0m	Environmental	Aquatic	Freshwater	Lake	Lake	prophage	9555	882291	0.0108298
3300025777	Freshwater microbial communities from Crystal Bog lake, Wisconsin, USA	Freshwater microbial communities from Crystal Bog, Wisconsin, USA - CBH13Jun08 (SPAdes)	Environmental	Aquatic	Freshwater	Lake	Lake	transposon	794	68233	0.0116366
3300025777	Freshwater microbial communities from Crystal Bog lake, Wisconsin, USA	Freshwater microbial communities from Crystal Bog, Wisconsin, USA - CBH13Jun08 (SPAdes)	Environmental	Aquatic	Freshwater	Lake	Lake	plasmid	101	68233	0.00148022
3300025777	Freshwater microbial communities from Crystal Bog lake, Wisconsin, USA	Freshwater microbial communities from Crystal Bog, Wisconsin, USA - CBH13Jun08 (SPAdes)	Environmental	Aquatic	Freshwater	Lake	Lake	defense	3258	68233	0.0477482
3300025777	Freshwater microbial communities from Crystal Bog lake, Wisconsin, USA	Freshwater microbial communities from Crystal Bog, Wisconsin, USA - CBH13Jun08 (SPAdes)	Environmental	Aquatic	Freshwater	Lake	Lake	prophage	1523	68233	0.0223206
3300027746	Freshwater microbial communities from northern lakes of Canada to study carbon cycling	Freshwater microbial communities from Lake Montjoie, Canada to study carbon cycling - M_140625_MF_MetaG (SPAdes) (version 2)	Environmental	Aquatic	Freshwater	Lake	Lake	transposon	3513	840726	0.00417853
3300027746	Freshwater microbial communities from northern lakes of Canada to study carbon cycling	Freshwater microbial communities from Lake Montjoie, Canada to study carbon cycling - M_140625_MF_MetaG (SPAdes) (version 2)	Environmental	Aquatic	Freshwater	Lake	Lake	plasmid	404	840726	0.000480537
3300027746	Freshwater microbial communities from northern lakes of Canada to study carbon cycling	Freshwater microbial communities from Lake Montjoie, Canada to study carbon cycling - M_140625_MF_MetaG (SPAdes) (version 2)	Environmental	Aquatic	Freshwater	Lake	Lake	defense	26150	840726	0.0311041
3300027746	Freshwater microbial communities from northern lakes of Canada to study carbon cycling	Freshwater microbial communities from Lake Montjoie, Canada to study carbon cycling - M_140625_MF_MetaG (SPAdes) (version 2)	Environmental	Aquatic	Freshwater	Lake	Lake	prophage	5095	840726	0.00606024
3300020220	Freshwater microbial communities from Lake Tanganyika, Tanzania	Freshwater microbial communities from Lake Tanganyika, Tanzania - TA2015018 Mahale Deep Cast 100m	Environmental	Aquatic	Freshwater	Lake	Lake	transposon	17174	1649374	0.0104124
3300020220	Freshwater microbial communities from Lake Tanganyika, Tanzania	Freshwater microbial communities from Lake Tanganyika, Tanzania - TA2015018 Mahale Deep Cast 100m	Environmental	Aquatic	Freshwater	Lake	Lake	plasmid	1412	1649374	0.000856082
3300020220	Freshwater microbial communities from Lake Tanganyika, Tanzania	Freshwater microbial communities from Lake Tanganyika, Tanzania - TA2015018 Mahale Deep Cast 100m	Environmental	Aquatic	Freshwater	Lake	Lake	defense	62242	1649374	0.0377367
3300020220	Freshwater microbial communities from Lake Tanganyika, Tanzania	Freshwater microbial communities from Lake Tanganyika, Tanzania - TA2015018 Mahale Deep Cast 100m	Environmental	Aquatic	Freshwater	Lake	Lake	prophage	15984	1649374	0.00969095
3300027764	Freshwater lake microbial communities from the Great Lakes, USA, analyzing microbial food webs and carbon cycling	Freshwater lake microbial communities from Lake Michigan, USA - Sp13.BD.MLB.SN (SPAdes) (version 2)	Environmental	Aquatic	Freshwater	Lake	Lake	transposon	1551	849037	0.00182678
3300027764	Freshwater lake microbial communities from the Great Lakes, USA, analyzing microbial food webs and carbon cycling	Freshwater lake microbial communities from Lake Michigan, USA - Sp13.BD.MLB.SN (SPAdes) (version 2)	Environmental	Aquatic	Freshwater	Lake	Lake	plasmid	445	849037	0.000524123
3300027764	Freshwater lake microbial communities from the Great Lakes, USA, analyzing microbial food webs and carbon cycling	Freshwater lake microbial communities from Lake Michigan, USA - Sp13.BD.MLB.SN (SPAdes) (version 2)	Environmental	Aquatic	Freshwater	Lake	Lake	defense	21989	849037	0.0258988
3300027764	Freshwater lake microbial communities from the Great Lakes, USA, analyzing microbial food webs and carbon cycling	Freshwater lake microbial communities from Lake Michigan, USA - Sp13.BD.MLB.SN (SPAdes) (version 2)	Environmental	Aquatic	Freshwater	Lake	Lake	prophage	8410	849037	0.00990534
3300027760	Freshwater microbial communities from northern lakes of Canada to study carbon cycling	Freshwater microbial communities from Lake Montjoie, Canada to study carbon cycling - M_140807_EF_MetaG (SPAdes) (version 2)	Environmental	Aquatic	Freshwater	Lake	Lake	transposon	4156	783320	0.00530562
3300027760	Freshwater microbial communities from northern lakes of Canada to study carbon cycling	Freshwater microbial communities from Lake Montjoie, Canada to study carbon cycling - M_140807_EF_MetaG (SPAdes) (version 2)	Environmental	Aquatic	Freshwater	Lake	Lake	plasmid	472	783320	0.000602563
3300027760	Freshwater microbial communities from northern lakes of Canada to study carbon cycling	Freshwater microbial communities from Lake Montjoie, Canada to study carbon cycling - M_140807_EF_MetaG (SPAdes) (version 2)	Environmental	Aquatic	Freshwater	Lake	Lake	defense	26191	783320	0.0334359
3300027760	Freshwater microbial communities from northern lakes of Canada to study carbon cycling	Freshwater microbial communities from Lake Montjoie, Canada to study carbon cycling - M_140807_EF_MetaG (SPAdes) (version 2)	Environmental	Aquatic	Freshwater	Lake	Lake	prophage	4347	783320	0.00554946
3300025336	Freshwater microbial communities from Crystal Bog lake, Wisconsin, USA	Freshwater microbial communities from Crystal Bog, Wisconsin, USA - CBE10Jul07 (SPAdes)	Environmental	Aquatic	Freshwater	Lake	Lake	transposon	179	29931	0.00598042
3300025336	Freshwater microbial communities from Crystal Bog lake, Wisconsin, USA	Freshwater microbial communities from Crystal Bog, Wisconsin, USA - CBE10Jul07 (SPAdes)	Environmental	Aquatic	Freshwater	Lake	Lake	plasmid	55	29931	0.00183756
3300025336	Freshwater microbial communities from Crystal Bog lake, Wisconsin, USA	Freshwater microbial communities from Crystal Bog, Wisconsin, USA - CBE10Jul07 (SPAdes)	Environmental	Aquatic	Freshwater	Lake	Lake	defense	948	29931	0.0316728
3300025336	Freshwater microbial communities from Crystal Bog lake, Wisconsin, USA	Freshwater microbial communities from Crystal Bog, Wisconsin, USA - CBE10Jul07 (SPAdes)	Environmental	Aquatic	Freshwater	Lake	Lake	prophage	561	29931	0.0187431
3300020219	Freshwater microbial mat bacterial communities from Lake Vanda, McMurdo Dry Valleys, Antarctica	Freshwater microbial mat bacterial communities from Lake Vanda, McMurdo Dry Valleys, Antarctica - Oligotrophic Lake LV.19.MP7.G1	Environmental	Aquatic	Freshwater	Lake	Lake	transposon	18388	1292893	0.0142224
3300020219	Freshwater microbial mat bacterial communities from Lake Vanda, McMurdo Dry Valleys, Antarctica	Freshwater microbial mat bacterial communities from Lake Vanda, McMurdo Dry Valleys, Antarctica - Oligotrophic Lake LV.19.MP7.G1	Environmental	Aquatic	Freshwater	Lake	Lake	plasmid	1394	1292893	0.0010782
3300020219	Freshwater microbial mat bacterial communities from Lake Vanda, McMurdo Dry Valleys, Antarctica	Freshwater microbial mat bacterial communities from Lake Vanda, McMurdo Dry Valleys, Antarctica - Oligotrophic Lake LV.19.MP7.G1	Environmental	Aquatic	Freshwater	Lake	Lake	defense	57806	1292893	0.0447106
3300020219	Freshwater microbial mat bacterial communities from Lake Vanda, McMurdo Dry Valleys, Antarctica	Freshwater microbial mat bacterial communities from Lake Vanda, McMurdo Dry Valleys, Antarctica - Oligotrophic Lake LV.19.MP7.G1	Environmental	Aquatic	Freshwater	Lake	Lake	prophage	8782	1292893	0.00679252
3300020558	Freshwater microbial communities from Lake Mendota and Trout Bog Lake, Wisconsin, USA	Freshwater microbial communities from Lake Mendota, WI - 13OCT2010 deep hole epilimnion (SPAdes)	Environmental	Aquatic	Freshwater	Lake	Lake	transposon	1981	181944	0.010888
3300020558	Freshwater microbial communities from Lake Mendota and Trout Bog Lake, Wisconsin, USA	Freshwater microbial communities from Lake Mendota, WI - 13OCT2010 deep hole epilimnion (SPAdes)	Environmental	Aquatic	Freshwater	Lake	Lake	plasmid	121	181944	0.00066504
3300020558	Freshwater microbial communities from Lake Mendota and Trout Bog Lake, Wisconsin, USA	Freshwater microbial communities from Lake Mendota, WI - 13OCT2010 deep hole epilimnion (SPAdes)	Environmental	Aquatic	Freshwater	Lake	Lake	defense	6588	181944	0.0362089
3300020558	Freshwater microbial communities from Lake Mendota and Trout Bog Lake, Wisconsin, USA	Freshwater microbial communities from Lake Mendota, WI - 13OCT2010 deep hole epilimnion (SPAdes)	Environmental	Aquatic	Freshwater	Lake	Lake	prophage	1301	181944	0.00715055
3300025449	Freshwater microbial communities from Crystal Bog lake, Wisconsin, USA	Freshwater microbial communities from Crystal Bog, Wisconsin, USA - CBE25Jul08 (SPAdes)	Environmental	Aquatic	Freshwater	Lake	Lake	transposon	814	154138	0.00528098
3300025449	Freshwater microbial communities from Crystal Bog lake, Wisconsin, USA	Freshwater microbial communities from Crystal Bog, Wisconsin, USA - CBE25Jul08 (SPAdes)	Environmental	Aquatic	Freshwater	Lake	Lake	plasmid	200	154138	0.00129754
3300025449	Freshwater microbial communities from Crystal Bog lake, Wisconsin, USA	Freshwater microbial communities from Crystal Bog, Wisconsin, USA - CBE25Jul08 (SPAdes)	Environmental	Aquatic	Freshwater	Lake	Lake	defense	4814	154138	0.0312318
3300025449	Freshwater microbial communities from Crystal Bog lake, Wisconsin, USA	Freshwater microbial communities from Crystal Bog, Wisconsin, USA - CBE25Jul08 (SPAdes)	Environmental	Aquatic	Freshwater	Lake	Lake	prophage	1746	154138	0.0113275
3300020221	Freshwater microbial communities from Lake Tanganyika, Tanzania	Freshwater microbial communities from Lake Tanganyika, Tanzania - TA2015036 Kigoma Deep Cast 100m	Environmental	Aquatic	Freshwater	Lake	Lake	transposon	21786	1952771	0.0111565
3300020221	Freshwater microbial communities from Lake Tanganyika, Tanzania	Freshwater microbial communities from Lake Tanganyika, Tanzania - TA2015036 Kigoma Deep Cast 100m	Environmental	Aquatic	Freshwater	Lake	Lake	plasmid	1652	1952771	0.000845977
3300020221	Freshwater microbial communities from Lake Tanganyika, Tanzania	Freshwater microbial communities from Lake Tanganyika, Tanzania - TA2015036 Kigoma Deep Cast 100m	Environmental	Aquatic	Freshwater	Lake	Lake	defense	78981	1952771	0.0404456
3300020221	Freshwater microbial communities from Lake Tanganyika, Tanzania	Freshwater microbial communities from Lake Tanganyika, Tanzania - TA2015036 Kigoma Deep Cast 100m	Environmental	Aquatic	Freshwater	Lake	Lake	prophage	16564	1952771	0.00848231
3300020687	Freshwater microbial communities from Lake Mendota and Trout Bog Lake, Wisconsin, USA	Freshwater microbial communities from Trout Bog Lake, WI - 12MAY2008 hypolimnion	Environmental	Aquatic	Freshwater	Lake	Lake	transposon	812	82980	0.00978549
3300020687	Freshwater microbial communities from Lake Mendota and Trout Bog Lake, Wisconsin, USA	Freshwater microbial communities from Trout Bog Lake, WI - 12MAY2008 hypolimnion	Environmental	Aquatic	Freshwater	Lake	Lake	plasmid	98	82980	0.00118101
3300020687	Freshwater microbial communities from Lake Mendota and Trout Bog Lake, Wisconsin, USA	Freshwater microbial communities from Trout Bog Lake, WI - 12MAY2008 hypolimnion	Environmental	Aquatic	Freshwater	Lake	Lake	defense	2976	82980	0.0358641
3300020687	Freshwater microbial communities from Lake Mendota and Trout Bog Lake, Wisconsin, USA	Freshwater microbial communities from Trout Bog Lake, WI - 12MAY2008 hypolimnion	Environmental	Aquatic	Freshwater	Lake	Lake	prophage	723	82980	0.00871294
3300020708	Freshwater microbial communities from Lake Mendota and Trout Bog Lake, Wisconsin, USA	Freshwater microbial communities from Trout Bog Lake, WI - 05NOV2007 hypolimnion	Environmental	Aquatic	Freshwater	Lake	Lake	transposon	1525	101993	0.014952
3300020708	Freshwater microbial communities from Lake Mendota and Trout Bog Lake, Wisconsin, USA	Freshwater microbial communities from Trout Bog Lake, WI - 05NOV2007 hypolimnion	Environmental	Aquatic	Freshwater	Lake	Lake	plasmid	166	101993	0.00162756
3300020708	Freshwater microbial communities from Lake Mendota and Trout Bog Lake, Wisconsin, USA	Freshwater microbial communities from Trout Bog Lake, WI - 05NOV2007 hypolimnion	Environmental	Aquatic	Freshwater	Lake	Lake	defense	3549	101993	0.0347965
3300020708	Freshwater microbial communities from Lake Mendota and Trout Bog Lake, Wisconsin, USA	Freshwater microbial communities from Trout Bog Lake, WI - 05NOV2007 hypolimnion	Environmental	Aquatic	Freshwater	Lake	Lake	prophage	886	101993	0.00868687
3300023184	Freshwater microbial communities from Lake Lanier, Atlanta, Georgia, United States	Freshwater microbial communities from Lake Lanier, Atlanta, Georgia, United States - LL-1503	Environmental	Aquatic	Freshwater	Lake	Lake	transposon	7083	1891292	0.00374506
3300023184	Freshwater microbial communities from Lake Lanier, Atlanta, Georgia, United States	Freshwater microbial communities from Lake Lanier, Atlanta, Georgia, United States - LL-1503	Environmental	Aquatic	Freshwater	Lake	Lake	plasmid	1557	1891292	0.000823247
3300023184	Freshwater microbial communities from Lake Lanier, Atlanta, Georgia, United States	Freshwater microbial communities from Lake Lanier, Atlanta, Georgia, United States - LL-1503	Environmental	Aquatic	Freshwater	Lake	Lake	defense	69424	1891292	0.0367072
3300023184	Freshwater microbial communities from Lake Lanier, Atlanta, Georgia, United States	Freshwater microbial communities from Lake Lanier, Atlanta, Georgia, United States - LL-1503	Environmental	Aquatic	Freshwater	Lake	Lake	prophage	15705	1891292	0.00830385
3300025437	Freshwater microbial communities from Crystal Bog lake, Wisconsin, USA	Freshwater microbial communities from Crystal Bog, Wisconsin, USA - CBH28Sep08 (SPAdes) (version 2)	Environmental	Aquatic	Freshwater	Lake	Lake	transposon	992	116146	0.00854097
3300025437	Freshwater microbial communities from Crystal Bog lake, Wisconsin, USA	Freshwater microbial communities from Crystal Bog, Wisconsin, USA - CBH28Sep08 (SPAdes) (version 2)	Environmental	Aquatic	Freshwater	Lake	Lake	plasmid	236	116146	0.00203192
3300025437	Freshwater microbial communities from Crystal Bog lake, Wisconsin, USA	Freshwater microbial communities from Crystal Bog, Wisconsin, USA - CBH28Sep08 (SPAdes) (version 2)	Environmental	Aquatic	Freshwater	Lake	Lake	defense	4078	116146	0.035111
3300025437	Freshwater microbial communities from Crystal Bog lake, Wisconsin, USA	Freshwater microbial communities from Crystal Bog, Wisconsin, USA - CBH28Sep08 (SPAdes) (version 2)	Environmental	Aquatic	Freshwater	Lake	Lake	prophage	2078	116146	0.0178913
3300024962	Freshwater sediment methanotrophic microbial communities from Lake Washington under simulated oxygen tension	Freshwater sediment methanotrophic microbial communities from Lake Washington under simulated oxygen tension - Sediment Metagenome 68_HOW9 (SPAdes)	Environmental	Aquatic	Freshwater	Lake	Lake	transposon	696	106855	0.0065135
3300024962	Freshwater sediment methanotrophic microbial communities from Lake Washington under simulated oxygen tension	Freshwater sediment methanotrophic microbial communities from Lake Washington under simulated oxygen tension - Sediment Metagenome 68_HOW9 (SPAdes)	Environmental	Aquatic	Freshwater	Lake	Lake	plasmid	184	106855	0.00172196
3300024962	Freshwater sediment methanotrophic microbial communities from Lake Washington under simulated oxygen tension	Freshwater sediment methanotrophic microbial communities from Lake Washington under simulated oxygen tension - Sediment Metagenome 68_HOW9 (SPAdes)	Environmental	Aquatic	Freshwater	Lake	Lake	defense	3652	106855	0.0341772
3300024962	Freshwater sediment methanotrophic microbial communities from Lake Washington under simulated oxygen tension	Freshwater sediment methanotrophic microbial communities from Lake Washington under simulated oxygen tension - Sediment Metagenome 68_HOW9 (SPAdes)	Environmental	Aquatic	Freshwater	Lake	Lake	prophage	705	106855	0.00659773
3300025378	Freshwater microbial communities from Crystal Bog lake, Wisconsin, USA	Freshwater microbial communities from Crystal Bog, Wisconsin, USA - CBH29May08 (SPAdes)	Environmental	Aquatic	Freshwater	Lake	Lake	transposon	1036	100956	0.0102619
3300025378	Freshwater microbial communities from Crystal Bog lake, Wisconsin, USA	Freshwater microbial communities from Crystal Bog, Wisconsin, USA - CBH29May08 (SPAdes)	Environmental	Aquatic	Freshwater	Lake	Lake	plasmid	127	100956	0.00125797
3300025378	Freshwater microbial communities from Crystal Bog lake, Wisconsin, USA	Freshwater microbial communities from Crystal Bog, Wisconsin, USA - CBH29May08 (SPAdes)	Environmental	Aquatic	Freshwater	Lake	Lake	defense	4039	100956	0.0400075
3300025378	Freshwater microbial communities from Crystal Bog lake, Wisconsin, USA	Freshwater microbial communities from Crystal Bog, Wisconsin, USA - CBH29May08 (SPAdes)	Environmental	Aquatic	Freshwater	Lake	Lake	prophage	1231	100956	0.0121934
3300020676	Freshwater microbial communities from Lake Mendota and Trout Bog Lake, Wisconsin, USA	Freshwater microbial communities from Trout Bog Lake, WI - 22MAY2008 epilimnion	Environmental	Aquatic	Freshwater	Lake	Lake	transposon	179	7149	0.0250385
3300020676	Freshwater microbial communities from Lake Mendota and Trout Bog Lake, Wisconsin, USA	Freshwater microbial communities from Trout Bog Lake, WI - 22MAY2008 epilimnion	Environmental	Aquatic	Freshwater	Lake	Lake	plasmid	15	7149	0.0020982
3300020676	Freshwater microbial communities from Lake Mendota and Trout Bog Lake, Wisconsin, USA	Freshwater microbial communities from Trout Bog Lake, WI - 22MAY2008 epilimnion	Environmental	Aquatic	Freshwater	Lake	Lake	defense	261	7149	0.0365086
3300020676	Freshwater microbial communities from Lake Mendota and Trout Bog Lake, Wisconsin, USA	Freshwater microbial communities from Trout Bog Lake, WI - 22MAY2008 epilimnion	Environmental	Aquatic	Freshwater	Lake	Lake	prophage	58	7149	0.00811302
3300025365	Freshwater microbial communities from Crystal Bog lake, Wisconsin, USA	Freshwater microbial communities from Crystal Bog, Wisconsin, USA - CBH26May08 (SPAdes) (version 2)	Environmental	Aquatic	Freshwater	Lake	Lake	transposon	995	95207	0.0104509
3300025365	Freshwater microbial communities from Crystal Bog lake, Wisconsin, USA	Freshwater microbial communities from Crystal Bog, Wisconsin, USA - CBH26May08 (SPAdes) (version 2)	Environmental	Aquatic	Freshwater	Lake	Lake	plasmid	116	95207	0.0012184
3300025365	Freshwater microbial communities from Crystal Bog lake, Wisconsin, USA	Freshwater microbial communities from Crystal Bog, Wisconsin, USA - CBH26May08 (SPAdes) (version 2)	Environmental	Aquatic	Freshwater	Lake	Lake	defense	3615	95207	0.0379699
3300025365	Freshwater microbial communities from Crystal Bog lake, Wisconsin, USA	Freshwater microbial communities from Crystal Bog, Wisconsin, USA - CBH26May08 (SPAdes) (version 2)	Environmental	Aquatic	Freshwater	Lake	Lake	prophage	1012	95207	0.0106295
3300021113	Freshwater microbial communities from Lake Mendota and Trout Bog Lake, Wisconsin, USA	Freshwater microbial communities from Trout Bog Lake, WI - 28MAY2007 hypolimnion v8	Environmental	Aquatic	Freshwater	Lake	Lake	transposon	302	21259	0.0142057
3300021113	Freshwater microbial communities from Lake Mendota and Trout Bog Lake, Wisconsin, USA	Freshwater microbial communities from Trout Bog Lake, WI - 28MAY2007 hypolimnion v8	Environmental	Aquatic	Freshwater	Lake	Lake	plasmid	32	21259	0.00150525
3300021113	Freshwater microbial communities from Lake Mendota and Trout Bog Lake, Wisconsin, USA	Freshwater microbial communities from Trout Bog Lake, WI - 28MAY2007 hypolimnion v8	Environmental	Aquatic	Freshwater	Lake	Lake	defense	767	21259	0.0360788
3300021113	Freshwater microbial communities from Lake Mendota and Trout Bog Lake, Wisconsin, USA	Freshwater microbial communities from Trout Bog Lake, WI - 28MAY2007 hypolimnion v8	Environmental	Aquatic	Freshwater	Lake	Lake	prophage	152	21259	0.00714991
3300020721	Freshwater microbial communities from Lake Mendota and Trout Bog Lake, Wisconsin, USA	Freshwater microbial communities from Trout Bog Lake, WI - 28JUL2008 hypolimnion	Environmental	Aquatic	Freshwater	Lake	Lake	transposon	1564	142318	0.0109895
3300020721	Freshwater microbial communities from Lake Mendota and Trout Bog Lake, Wisconsin, USA	Freshwater microbial communities from Trout Bog Lake, WI - 28JUL2008 hypolimnion	Environmental	Aquatic	Freshwater	Lake	Lake	plasmid	185	142318	0.00129991
3300020721	Freshwater microbial communities from Lake Mendota and Trout Bog Lake, Wisconsin, USA	Freshwater microbial communities from Trout Bog Lake, WI - 28JUL2008 hypolimnion	Environmental	Aquatic	Freshwater	Lake	Lake	defense	4932	142318	0.0346548
3300020721	Freshwater microbial communities from Lake Mendota and Trout Bog Lake, Wisconsin, USA	Freshwater microbial communities from Trout Bog Lake, WI - 28JUL2008 hypolimnion	Environmental	Aquatic	Freshwater	Lake	Lake	prophage	1658	142318	0.01165
3300024942	Freshwater sediment methanotrophic microbial communities from Lake Washington under simulated oxygen tension	Freshwater sediment methanotrophic microbial communities from Lake Washington under simulated oxygen tension - Sediment Metagenome 50_LOW8 (SPAdes)	Environmental	Aquatic	Freshwater	Lake	Lake	transposon	665	82415	0.00806892
3300024942	Freshwater sediment methanotrophic microbial communities from Lake Washington under simulated oxygen tension	Freshwater sediment methanotrophic microbial communities from Lake Washington under simulated oxygen tension - Sediment Metagenome 50_LOW8 (SPAdes)	Environmental	Aquatic	Freshwater	Lake	Lake	plasmid	181	82415	0.0021962
3300024942	Freshwater sediment methanotrophic microbial communities from Lake Washington under simulated oxygen tension	Freshwater sediment methanotrophic microbial communities from Lake Washington under simulated oxygen tension - Sediment Metagenome 50_LOW8 (SPAdes)	Environmental	Aquatic	Freshwater	Lake	Lake	defense	3596	82415	0.0436328
3300024942	Freshwater sediment methanotrophic microbial communities from Lake Washington under simulated oxygen tension	Freshwater sediment methanotrophic microbial communities from Lake Washington under simulated oxygen tension - Sediment Metagenome 50_LOW8 (SPAdes)	Environmental	Aquatic	Freshwater	Lake	Lake	prophage	603	82415	0.00731663
3300025403	Freshwater microbial communities from Crystal Bog lake, Wisconsin, USA	Freshwater microbial communities from Crystal Bog, Wisconsin, USA - CBH23Jun09 (SPAdes)	Environmental	Aquatic	Freshwater	Lake	Lake	transposon	898	123611	0.00726473
3300025403	Freshwater microbial communities from Crystal Bog lake, Wisconsin, USA	Freshwater microbial communities from Crystal Bog, Wisconsin, USA - CBH23Jun09 (SPAdes)	Environmental	Aquatic	Freshwater	Lake	Lake	plasmid	170	123611	0.00137528
3300025403	Freshwater microbial communities from Crystal Bog lake, Wisconsin, USA	Freshwater microbial communities from Crystal Bog, Wisconsin, USA - CBH23Jun09 (SPAdes)	Environmental	Aquatic	Freshwater	Lake	Lake	defense	3983	123611	0.0322221
3300025403	Freshwater microbial communities from Crystal Bog lake, Wisconsin, USA	Freshwater microbial communities from Crystal Bog, Wisconsin, USA - CBH23Jun09 (SPAdes)	Environmental	Aquatic	Freshwater	Lake	Lake	prophage	1345	123611	0.0108809
3300027741	Freshwater microbial communities from northern lakes of Canada to study carbon cycling	Freshwater microbial communities from Lake Croche, Canada to study carbon cycling - C_131016_EF_MetaG (SPAdes) (version 2)	Environmental	Aquatic	Freshwater	Lake	Lake	transposon	3371	731014	0.0046114
3300027741	Freshwater microbial communities from northern lakes of Canada to study carbon cycling	Freshwater microbial communities from Lake Croche, Canada to study carbon cycling - C_131016_EF_MetaG (SPAdes) (version 2)	Environmental	Aquatic	Freshwater	Lake	Lake	plasmid	573	731014	0.000783843
3300027741	Freshwater microbial communities from northern lakes of Canada to study carbon cycling	Freshwater microbial communities from Lake Croche, Canada to study carbon cycling - C_131016_EF_MetaG (SPAdes) (version 2)	Environmental	Aquatic	Freshwater	Lake	Lake	defense	24828	731014	0.0339638
3300027741	Freshwater microbial communities from northern lakes of Canada to study carbon cycling	Freshwater microbial communities from Lake Croche, Canada to study carbon cycling - C_131016_EF_MetaG (SPAdes) (version 2)	Environmental	Aquatic	Freshwater	Lake	Lake	prophage	7317	731014	0.0100094
3300020712	Freshwater microbial communities from Lake Mendota and Trout Bog Lake, Wisconsin, USA	Freshwater microbial communities from Trout Bog Lake, WI - 03AUG2009 hypolimnion	Environmental	Aquatic	Freshwater	Lake	Lake	transposon	1473	107802	0.0136639
3300020712	Freshwater microbial communities from Lake Mendota and Trout Bog Lake, Wisconsin, USA	Freshwater microbial communities from Trout Bog Lake, WI - 03AUG2009 hypolimnion	Environmental	Aquatic	Freshwater	Lake	Lake	plasmid	256	107802	0.00237472
3300020712	Freshwater microbial communities from Lake Mendota and Trout Bog Lake, Wisconsin, USA	Freshwater microbial communities from Trout Bog Lake, WI - 03AUG2009 hypolimnion	Environmental	Aquatic	Freshwater	Lake	Lake	defense	4068	107802	0.0377358
3300020712	Freshwater microbial communities from Lake Mendota and Trout Bog Lake, Wisconsin, USA	Freshwater microbial communities from Trout Bog Lake, WI - 03AUG2009 hypolimnion	Environmental	Aquatic	Freshwater	Lake	Lake	prophage	1458	107802	0.0135248
3300020172	Freshwater lake microbial communities from Lake Erken, Sweden	Freshwater lake microbial communities from Lake Erken, Sweden - P4710_102 megahit1	Environmental	Aquatic	Freshwater	Lake	Lake	transposon	4765	981564	0.0048545
3300020172	Freshwater lake microbial communities from Lake Erken, Sweden	Freshwater lake microbial communities from Lake Erken, Sweden - P4710_102 megahit1	Environmental	Aquatic	Freshwater	Lake	Lake	plasmid	1069	981564	0.00108908
3300020172	Freshwater lake microbial communities from Lake Erken, Sweden	Freshwater lake microbial communities from Lake Erken, Sweden - P4710_102 megahit1	Environmental	Aquatic	Freshwater	Lake	Lake	defense	31451	981564	0.0320417
3300020172	Freshwater lake microbial communities from Lake Erken, Sweden	Freshwater lake microbial communities from Lake Erken, Sweden - P4710_102 megahit1	Environmental	Aquatic	Freshwater	Lake	Lake	prophage	11770	981564	0.0119911
3300021518	Freshwater sediment microbial communities from Lake Towuti, South Sulawesi, Indonesia	Freshwater sediment microbial communities from Lake Towuti, South Sulawesi, Indonesia - Balambano_FR1_MetaG	Environmental	Aquatic	Freshwater	Lake	Lake	transposon	7576	732634	0.0103408
3300021518	Freshwater sediment microbial communities from Lake Towuti, South Sulawesi, Indonesia	Freshwater sediment microbial communities from Lake Towuti, South Sulawesi, Indonesia - Balambano_FR1_MetaG	Environmental	Aquatic	Freshwater	Lake	Lake	plasmid	654	732634	0.000892669
3300021518	Freshwater sediment microbial communities from Lake Towuti, South Sulawesi, Indonesia	Freshwater sediment microbial communities from Lake Towuti, South Sulawesi, Indonesia - Balambano_FR1_MetaG	Environmental	Aquatic	Freshwater	Lake	Lake	defense	27415	732634	0.0374198
3300021518	Freshwater sediment microbial communities from Lake Towuti, South Sulawesi, Indonesia	Freshwater sediment microbial communities from Lake Towuti, South Sulawesi, Indonesia - Balambano_FR1_MetaG	Environmental	Aquatic	Freshwater	Lake	Lake	prophage	4410	732634	0.00601938
3300025781	Freshwater microbial communities from Crystal Bog lake, Wisconsin, USA	Freshwater microbial communities from Crystal Bog, Wisconsin, USA - CBH16Oct07 (SPAdes)	Environmental	Aquatic	Freshwater	Lake	Lake	transposon	578	118378	0.00488266
3300025781	Freshwater microbial communities from Crystal Bog lake, Wisconsin, USA	Freshwater microbial communities from Crystal Bog, Wisconsin, USA - CBH16Oct07 (SPAdes)	Environmental	Aquatic	Freshwater	Lake	Lake	plasmid	148	118378	0.00125023
3300025781	Freshwater microbial communities from Crystal Bog lake, Wisconsin, USA	Freshwater microbial communities from Crystal Bog, Wisconsin, USA - CBH16Oct07 (SPAdes)	Environmental	Aquatic	Freshwater	Lake	Lake	defense	3997	118378	0.0337647
3300025781	Freshwater microbial communities from Crystal Bog lake, Wisconsin, USA	Freshwater microbial communities from Crystal Bog, Wisconsin, USA - CBH16Oct07 (SPAdes)	Environmental	Aquatic	Freshwater	Lake	Lake	prophage	1994	118378	0.0168443
3300020491	Freshwater microbial communities from Lake Mendota and Trout Bog Lake, Wisconsin, USA	Freshwater microbial communities from Lake Mendota, WI - 19JUL2008 deep hole epilimnion (SPAdes)	Environmental	Aquatic	Freshwater	Lake	Lake	transposon	145	61324	0.00236449
3300020491	Freshwater microbial communities from Lake Mendota and Trout Bog Lake, Wisconsin, USA	Freshwater microbial communities from Lake Mendota, WI - 19JUL2008 deep hole epilimnion (SPAdes)	Environmental	Aquatic	Freshwater	Lake	Lake	plasmid	33	61324	0.000538125
3300020491	Freshwater microbial communities from Lake Mendota and Trout Bog Lake, Wisconsin, USA	Freshwater microbial communities from Lake Mendota, WI - 19JUL2008 deep hole epilimnion (SPAdes)	Environmental	Aquatic	Freshwater	Lake	Lake	defense	1623	61324	0.026466
3300020491	Freshwater microbial communities from Lake Mendota and Trout Bog Lake, Wisconsin, USA	Freshwater microbial communities from Lake Mendota, WI - 19JUL2008 deep hole epilimnion (SPAdes)	Environmental	Aquatic	Freshwater	Lake	Lake	prophage	274	61324	0.00446807
3300025807	Bacterial and archaeal communities from various locations to study Microbial Dark Matter (Phase II)	Freshwater microbial communities from Lake Kivu, Western Province, Rwanda to study Microbial Dark Matter (Phase II) - Kivu_160m (SPAdes) (version 3)	Environmental	Aquatic	Freshwater	Lake	Lake	transposon	8157	385198	0.0211761
3300025807	Bacterial and archaeal communities from various locations to study Microbial Dark Matter (Phase II)	Freshwater microbial communities from Lake Kivu, Western Province, Rwanda to study Microbial Dark Matter (Phase II) - Kivu_160m (SPAdes) (version 3)	Environmental	Aquatic	Freshwater	Lake	Lake	plasmid	237	385198	0.000615268
3300025807	Bacterial and archaeal communities from various locations to study Microbial Dark Matter (Phase II)	Freshwater microbial communities from Lake Kivu, Western Province, Rwanda to study Microbial Dark Matter (Phase II) - Kivu_160m (SPAdes) (version 3)	Environmental	Aquatic	Freshwater	Lake	Lake	defense	15936	385198	0.0413709
3300025807	Bacterial and archaeal communities from various locations to study Microbial Dark Matter (Phase II)	Freshwater microbial communities from Lake Kivu, Western Province, Rwanda to study Microbial Dark Matter (Phase II) - Kivu_160m (SPAdes) (version 3)	Environmental	Aquatic	Freshwater	Lake	Lake	prophage	2733	385198	0.00709505
3300023177	Methane metabolizing microbial communities from different methane-rich environments from various locations	Freshwater microbial communities from Lake Matano, South Sulawesi, Indonesia - Watercolumn_Matano_2014_112_MG	Environmental	Aquatic	Freshwater	Lake	Lake	transposon	14676	1111332	0.0132058
3300023177	Methane metabolizing microbial communities from different methane-rich environments from various locations	Freshwater microbial communities from Lake Matano, South Sulawesi, Indonesia - Watercolumn_Matano_2014_112_MG	Environmental	Aquatic	Freshwater	Lake	Lake	plasmid	945	1111332	0.000850331
3300023177	Methane metabolizing microbial communities from different methane-rich environments from various locations	Freshwater microbial communities from Lake Matano, South Sulawesi, Indonesia - Watercolumn_Matano_2014_112_MG	Environmental	Aquatic	Freshwater	Lake	Lake	defense	45673	1111332	0.0410975
3300023177	Methane metabolizing microbial communities from different methane-rich environments from various locations	Freshwater microbial communities from Lake Matano, South Sulawesi, Indonesia - Watercolumn_Matano_2014_112_MG	Environmental	Aquatic	Freshwater	Lake	Lake	prophage	7269	1111332	0.0065408
[truncated: 25,160 more rows]
