# Supplementary material for: Plasmids, prophages, and defense systems are depleted from plant microbiota genomes
Source: Genome Biol. 2025 Jun 11;26:163. doi: 10.1186/s13059-025-03641-3 (PMC12153167; doi:10.1186/s13059-025-03641-3)
Supplement: Supplementary file 3 — Additional file 3: Table S3: List of Pfam domains. [file 13059_2025_3641_MOESM3_ESM.xlsx]

## Sheet: supplementary table 3 - pfam_li
defense_pfam	prophage_pfam	transposon_pfam	plasmid_pfam	control_pfam
pfam00004	pfam00166	pfam00872	pfam07128	pfam01739
pfam00145	pfam00589	pfam01385	pfam01051	pfam06168
pfam00176	pfam00959	pfam01526	pfam05713	pfam03580
pfam00270	pfam01818	pfam01527	pfam06006	pfam04592
pfam00271	pfam02018	pfam01548	pfam06067	pfam03150
pfam00580	pfam02061	pfam01609	pfam03389	pfam16686
pfam00691	pfam02831	pfam01610	pfam12083	pfam00720
pfam01048	pfam02899	pfam01710	pfam01815	pfam16364
pfam01420	pfam03335	pfam01797	pfam13708	pfam17612
pfam01507	pfam03374	pfam01924	pfam18008	pfam05405
pfam01541	pfam03406	pfam02281	pfam06924	pfam13834
pfam01555	pfam03592	pfam02316	pfam18821	pfam03423
pfam01618	pfam03863	pfam02371	pfam04917	pfam19488
pfam01844	pfam03864	pfam02914	pfam18406	pfam18709
pfam01845	pfam03903	pfam03017	pfam04837	pfam13866
pfam01850	pfam03906	pfam03050	pfam13752	pfam13241
pfam01863	pfam04020	pfam03400	pfam08775	pfam00134
pfam01867	pfam04233	pfam04236	pfam10412	pfam16877
pfam01881	pfam04447	pfam04693	pfam07419	pfam03669
pfam01905	pfam04466	pfam04754	pfam06970	pfam19571
pfam01909	pfam04550	pfam04986	pfam18974	pfam17489
pfam01930	pfam04630	pfam05598	pfam10624	pfam19659
pfam01954	pfam04687	pfam06122	pfam06953	pfam08646
pfam02146	pfam04688	pfam07282	pfam05275	pfam08789
pfam02384	pfam04860	pfam07592	pfam12293	pfam11413
pfam02463	pfam04971	pfam07863	pfam16932	pfam18057
pfam02604	pfam04984	pfam08721	pfam12482	pfam05520
pfam02646	pfam04985	pfam08722	pfam03090	pfam01510
pfam02697	pfam05037	pfam09299	pfam06864	pfam12027
pfam02923	pfam05065	pfam09853	pfam06440	pfam03597
pfam02963	pfam05069	pfam10599	pfam13362	pfam14563
pfam02980	pfam05100	pfam10626	pfam05101	pfam08941
pfam02981	pfam05105	pfam11426	pfam18607	pfam02206
pfam03174	pfam05106	pfam12508	pfam01446	pfam15325
pfam03230	pfam05119	pfam12596	pfam05621	pfam13456
pfam03235	pfam05125	pfam12642	pfam14020	pfam12907
pfam03681	pfam05133	pfam12645	pfam01024	pfam09688
pfam03683	pfam05135	pfam12648	pfam11809	pfam16878
pfam03693	pfam05136	pfam12760	pfam04956	pfam16329
pfam03750	pfam05144	pfam12762	pfam06666	pfam19738
pfam03787	pfam05155	pfam12784	pfam18788	pfam08329
pfam03852	pfam05268	pfam12988	pfam11666	pfam08118
pfam04014	pfam05269	pfam12991	pfam02413	pfam18412
pfam04149	pfam05352	pfam12992	pfam02402	pfam18932
pfam04255	pfam05354	pfam13005	pfam13729	pfam07703
pfam04365	pfam05357	pfam13006	pfam16509	pfam00628
pfam04383	pfam05367	pfam13007	pfam05717	pfam18522
pfam04411	pfam05396	pfam13011	pfam05509	pfam10239
pfam04465	pfam05449	pfam13150	pfam10623	pfam02349
pfam04471	pfam05489	pfam13340	pfam13154	pfam13893
pfam04555	pfam05521	pfam13358	pfam13152	pfam19590
pfam04556	pfam05709	pfam13359	pfam06406	pfam12725
pfam04851	pfam05772	pfam13518	pfam06952	pfam18874
pfam05015	pfam05876	pfam13542	pfam11348	pfam17151
pfam05016	pfam05926	pfam13546	pfam15632	pfam14790
pfam05099	pfam05929	pfam13586	pfam11140	pfam01174
pfam05107	pfam05930	pfam13612	pfam13750	pfam01410
pfam05168	pfam05939	pfam13613	pfam04610	pfam13489
pfam05315	pfam05944	pfam13700	pfam14022	pfam18321
pfam05534	pfam05954	pfam13701	pfam10554	pfam16916
pfam05942	pfam05973	pfam13737	pfam11972	pfam03371
pfam06023	pfam06019	pfam13751	pfam02989	pfam09212
pfam06114	pfam06056	pfam13808	pfam02395	pfam17588
pfam06154	pfam06141	pfam14198	pfam15617	pfam11494
pfam06250	pfam06152	pfam14202	pfam11202	pfam00091
pfam06296	pfam06194	pfam14203	pfam18312	pfam17941
pfam06300	pfam06199	pfam14319	pfam15608	pfam07708
pfam06414	pfam06222	pfam14690	pfam01848	pfam12302
pfam06508	pfam06252	pfam14706	pfam13935	pfam15550
pfam06616	pfam06260	pfam18430	pfam13730	pfam19090
pfam06634	pfam06301	pfam18623	pfam15609	pfam03723
pfam06755	pfam06322	pfam18721	pfam07180	pfam05085
pfam07215	pfam06323	pfam18802	pfam18144	pfam02894
pfam07362	pfam06488	pfam18803	pfam06412	pfam07254
pfam07510	pfam06528	pfam18866	pfam02522	pfam10307
pfam07669	pfam06530	pfam18996	pfam13117	pfam00637
pfam07704	pfam06591	pfam19776	pfam18208	pfam09082
pfam07751	pfam06605	pfam20042	pfam16943	pfam03573
pfam07804	pfam06791	pfam20310	pfam07756	pfam06521
pfam07805	pfam06806		pfam03526	pfam04615
pfam07832	pfam06810			pfam16348
pfam07927	pfam06820			pfam15644
pfam08378	pfam06891			pfam02552
pfam08463	pfam06892			pfam14945
pfam08665	pfam06894			pfam11146
pfam08747	pfam06896			pfam17844
pfam08780	pfam06919			pfam10809
pfam08798	pfam06992			pfam11239
pfam08808	pfam06995			pfam01967
pfam08843	pfam07022			pfam06014
pfam08849	pfam07030			pfam11991
pfam08870	pfam07066			pfam02502
pfam08878	pfam07104			pfam19979
pfam08937	pfam07105			pfam16183
pfam08972	pfam07157			pfam15474
pfam08998	pfam07212			pfam16956
pfam09002	pfam07230			pfam01047
pfam09015	pfam07352			pfam09973
pfam09019	pfam07409			pfam19272
pfam09126	pfam07455			pfam15605
pfam09194	pfam07459			pfam19194
pfam09195	pfam07471			pfam14383
pfam09208	pfam07484			pfam03827
pfam09217	pfam07553			pfam18787
pfam09225	pfam07825			pfam07426
pfam09226	pfam07852			pfam04004
pfam09233	pfam07902			pfam06787
pfam09254	pfam08400			pfam01249
pfam09344	pfam08748			pfam08124
pfam09369	pfam08809			pfam16033
pfam09386	pfam08813			pfam07747
pfam09414	pfam08890			pfam18871
pfam09455	pfam08931			pfam13407
pfam09481	pfam08993			pfam07615
pfam09484	pfam08994			pfam00539
pfam09485	pfam09008			pfam20158
pfam09491	pfam09048			pfam09361
pfam09499	pfam09063			pfam04412
pfam09516	pfam09089			pfam14139
pfam09517	pfam09198			pfam18346
pfam09518	pfam09214			pfam04248
pfam09519	pfam09251			pfam09500
pfam09520	pfam09327			pfam10578
pfam09521	pfam09355			pfam15363
pfam09530	pfam09356			pfam17475
pfam09545	pfam09393			pfam15367
pfam09549	pfam09511			pfam17766
pfam09553	pfam09524			pfam00778
pfam09554	pfam09550			pfam00476
pfam09556	pfam09669			pfam19734
pfam09559	pfam09675			pfam12122
pfam09561	pfam09681			pfam15150
pfam09563	pfam09682			pfam20484
pfam09564	pfam09684			pfam11724
pfam09565	pfam09693			pfam18247
pfam09566	pfam09718			pfam19803
pfam09568	pfam09931			pfam07335
pfam09569	pfam10109			pfam17492
pfam09570	pfam10145			pfam05958
pfam09571	pfam10618			pfam17714
pfam09572	pfam10651			pfam04952
pfam09573	pfam10653			pfam16634
pfam09609	pfam10666			pfam10255
pfam09611	pfam10668			pfam14127
pfam09614	pfam10715			pfam00933
pfam09615	pfam10734			pfam08661
pfam09617	pfam10743			pfam11811
pfam09618	pfam10746			pfam08243
pfam09620	pfam10765			pfam15716
pfam09623	pfam10772			pfam10265
pfam09651	pfam10789			pfam19494
pfam09652	pfam10876			pfam00199
pfam09657	pfam10888			pfam04088
pfam09658	pfam10893			pfam03006
pfam09659	pfam10948			pfam11302
pfam09660	pfam10963			pfam03738
pfam09661	pfam10991			pfam12331
pfam09664	pfam11041			pfam09552
pfam09665	pfam11043			pfam03940
pfam09670	pfam11053			pfam12961
pfam09700	pfam11087			pfam19237
pfam09701	pfam11100			pfam11216
pfam09702	pfam11133			pfam15549
pfam09703	pfam11246			pfam09303
pfam09704	pfam11247			pfam18306
pfam09706	pfam11438			pfam03978
pfam09707	pfam11637			pfam08945
pfam09709	pfam11646			pfam06209
pfam09711	pfam11681			pfam12621
pfam09720	pfam11836			pfam03222
pfam09722	pfam11860			pfam02620
pfam09820	pfam11985			pfam15638
pfam09823	pfam12025			pfam12275
pfam09827	pfam12167			pfam20164
pfam09907	pfam12195			pfam01239
pfam09946	pfam12217			pfam06542
pfam09952	pfam12218			pfam06677
pfam09957	pfam12219			pfam13822
pfam09983	pfam12236			pfam11696
pfam09983	pfam12283			pfam02760
pfam10040	pfam12363			pfam19257
pfam10047	pfam12375			pfam11187
pfam10088	pfam12461			pfam20529
pfam10117	pfam12472			pfam01708
pfam10387	pfam12571			pfam01849
pfam10543	pfam12604			pfam15396
pfam10544	pfam12691			pfam07944
pfam10592	pfam12699			pfam05318
pfam10593	pfam12789			pfam10475
pfam10784	pfam12834			pfam05721
pfam10832	pfam13022			pfam19444
pfam10884	pfam13102			pfam04438
pfam10923	pfam13356			pfam18026
pfam10959	pfam13479			pfam13096
pfam11171	pfam13495			pfam09842
pfam11198	pfam13550			pfam00121
pfam11455	pfam13856			pfam11329
pfam11463	pfam13876			pfam15620
pfam11487	pfam13884			pfam13924
pfam11564	pfam14000			pfam14699
pfam11645	pfam14090			pfam18954
pfam11663	pfam14264			pfam01175
pfam11795	pfam14395			pfam15819
pfam11796	pfam14549			pfam14280
pfam11848	pfam14550			pfam07127
pfam11855	pfam14594			pfam13772
pfam11867	pfam14657			pfam16260
pfam12008	pfam14659			pfam00982
pfam12102	pfam14928			pfam00345
pfam12161	pfam15284			pfam05745
pfam12183	pfam16079			pfam13827
pfam12441	pfam16080			pfam05494
pfam12469	pfam16081			pfam01400
pfam12476	pfam16082			pfam17312
pfam12564	pfam16085			pfam11981
pfam12635	pfam16175			pfam02501
pfam12676	pfam16219			pfam15903
pfam12770	pfam16459			pfam20173
pfam13020	pfam16460			pfam00142
pfam13091	pfam16461			pfam00337
pfam13156	pfam16462			pfam05813
pfam13175	pfam16463			pfam08711
pfam13182	pfam16510			pfam12350
pfam13208	pfam16532			pfam18757
pfam13245	pfam16710			pfam19115
pfam13280	pfam16724			pfam04130
pfam13289	pfam16773			pfam08891
pfam13304	pfam16774			pfam07648
pfam13337	pfam16775			pfam04275
pfam13361	pfam16778			pfam06826
pfam13391	pfam16786			pfam20612
pfam13395	pfam16792			pfam11647
pfam13476	pfam16793			pfam09889
pfam13555	pfam16795			pfam00563
pfam13558	pfam16805			pfam10138
pfam13589	pfam16814			pfam05890
pfam13643	pfam16872			pfam04053
pfam13659	pfam16928			pfam18645
pfam13676	pfam16931			pfam16676
pfam13677	pfam16938			pfam01990
pfam13835	pfam16945			pfam19281
pfam13910	pfam17356			pfam15208
pfam13957	pfam17420			pfam00530
pfam14072	pfam17427			pfam06144
pfam14076	pfam17463			pfam20077
pfam14082	pfam17466			pfam19724
pfam14130	pfam17468			pfam16023
pfam14236	pfam17470			pfam00087
pfam14267	pfam17481			pfam08900
pfam14335	pfam17482			pfam03323
pfam14338	pfam17527			pfam20570
pfam14350	pfam17548			pfam10166
pfam14355	pfam17549			pfam06812
pfam14367	pfam17553			pfam13192
pfam14384	pfam17554			pfam17366
pfam14390	pfam17565			pfam12851
pfam14455	pfam17574			pfam04642
pfam14459	pfam17594			pfam04960
pfam14464	pfam17613			pfam02993
pfam14487	pfam17679			pfam18133
pfam14491	pfam18013			pfam04531
pfam14511	pfam18043			pfam01275
pfam14809	pfam18066			pfam18820
pfam15514	pfam18338			pfam18778
pfam15515	pfam18343			pfam00150
pfam15611	pfam18352			pfam12558
pfam15615	pfam18454			pfam01602
pfam15723	pfam18644			pfam20208
pfam15738	pfam18668			pfam08970
pfam16162	pfam18715			pfam02957
pfam16277	pfam18763			pfam08490
pfam16592	pfam18781			pfam01667
pfam16593	pfam18789			pfam19846
pfam16595	pfam18809			pfam13442
pfam16762	pfam18810			pfam01699
pfam16813	pfam18812			pfam17756
pfam16902	pfam18813			pfam16378
pfam16948	pfam18814			pfam08013
pfam18178	pfam18819			pfam16358
pfam18735	pfam18834			pfam01363
pfam20469	pfam18853			pfam07965
	pfam18880			pfam04459
	pfam18894			pfam18663
	pfam18897			pfam19058
	pfam18906			pfam00971
	pfam18909			pfam12900
	pfam18946			pfam01645
	pfam18994			pfam04085
	pfam19190			pfam08757
	pfam19199			pfam02912
	pfam19307			pfam20536
	pfam19821			pfam08728
	pfam20034			pfam17944
	pfam20036			pfam08473
	pfam20051			pfam14466
	pfam20155			pfam17635
	pfam20172			pfam19958
	pfam20195			pfam18402
	pfam20287			pfam03013
	pfam20577			pfam12435
	pfam20608			pfam06485
	pfam13973			pfam18502
	pfam12206			pfam10032
	pfam04606			pfam13142
	pfam17429			pfam04046
	pfam06356			pfam13536
	pfam06378			pfam14173
	pfam06600			pfam02570
	pfam05869			pfam10718
	pfam09646			pfam04715
	pfam10934			pfam09359
	pfam06900			pfam20293
	pfam09343			pfam06244
	pfam06531			pfam06231
	pfam07193			pfam15012
	pfam05017			pfam05246
	pfam19791			pfam01450
	pfam19591			pfam09138
	pfam16784			pfam09021
	pfam07384			pfam19764
	pfam07125			pfam14713
				pfam18687
				pfam14461
				pfam16332
				pfam04875
				pfam04039
				pfam01133
				pfam03080
				pfam13095
				pfam10640
				pfam17228
				pfam03393
				pfam13341
				pfam16524
				pfam05847
				pfam19185
				pfam09413
				pfam04509
				pfam13221
				pfam07972
				pfam07391
				pfam08619
				pfam17810
				pfam16193
				pfam09268
				pfam14038
				pfam14225
				pfam13984
				pfam06315
				pfam13763
				pfam05953
				pfam07416
				pfam05287
				pfam04495
				pfam15399
				pfam06724
				pfam05455
				pfam09276
				pfam17582
				pfam16821
				pfam20037
				pfam16292
				pfam17319
				pfam20148
				pfam07203
				pfam16032
				pfam09575
				pfam06730
				pfam16214
				pfam15323
				pfam17474
				pfam03521
				pfam05476
				pfam17107
				pfam05590
				pfam00014
				pfam07765
				pfam09980
				pfam14160
				pfam15619
				pfam10268
				pfam11411
				pfam02052
				pfam13119
				pfam02585
				pfam07584
				pfam04408
				pfam14235
				pfam14953
				pfam10634
				pfam19043
				pfam07688
				pfam11805
				pfam12231
				pfam02509
				pfam15788
				pfam00865
				pfam01810
				pfam09006
				pfam11301
				pfam05004
				pfam10673
				pfam10579
				pfam09606
				pfam02972
				pfam10291
				pfam08598
				pfam15250
				pfam16246
				pfam16683
				pfam12870
				pfam06565
				pfam14894
				pfam14972
				pfam15628
				pfam02819
				pfam04298
				pfam09699
				pfam17592
				pfam19184
				pfam02527
				pfam07619
				pfam14662
				pfam03884
				pfam07250
				pfam15489
				pfam18063
				pfam02088
				pfam03788
				pfam13650
				pfam11331
				pfam20588
				pfam09504
				pfam06777
				pfam00269
				pfam19938
				pfam06073
				pfam07139
				pfam06624
				pfam17371
				pfam16564
				pfam12513
				pfam20011
				pfam02616
				pfam08212
				pfam09751
				pfam13170
				pfam15806
				pfam18967
				pfam15572
				pfam09683
				pfam09229
				pfam13862
				pfam00052
				pfam00723
				pfam10343
				pfam05372
				pfam19779
				pfam15005
				pfam04057
				pfam03885
				pfam19134
				pfam11975
				pfam02545
				pfam05605
				pfam08924
				pfam09717
				pfam17829
				pfam01843
				pfam18534
				pfam16400
				pfam04423
				pfam06869
				pfam07867
				pfam06823
				pfam14413
				pfam10082
				pfam16926
				pfam10413
				pfam16502
				pfam17208
				pfam11349
				pfam04770
				pfam03394
				pfam07492
				pfam10998
				pfam09641
				pfam13778
				pfam07531
				pfam13669
				pfam18161
				pfam13318
				pfam07916
				pfam02608
				pfam15989
				pfam14886
				pfam08075
				pfam16111
				pfam11018
				pfam13028
				pfam17868
				pfam11878
				pfam08210
				pfam07910
				pfam03465
				pfam08850
				pfam08498
				pfam07566
				pfam15431
				pfam01877
				pfam06827
				pfam19860
				pfam11545
				pfam15870
				pfam20120
				pfam05960
				pfam14557
				pfam00219
				pfam02728
				pfam20618
				pfam03748
				pfam11615
				pfam11517
				pfam10819
				pfam05129
				pfam19294
				pfam08067
				pfam08031
				pfam10444
				pfam20464
				pfam11390
				pfam12982
				pfam18510
				pfam07894
				pfam08009
				pfam16435
				pfam12342
				pfam03564
				pfam00680
				pfam02285
				pfam05617
				pfam07557
				pfam01189
				pfam20132
				pfam18856
				pfam05259
				pfam11245
				pfam13616
				pfam07671
				pfam05230
				pfam12172
				pfam20550
				pfam17357
				pfam12660
				pfam05826
				pfam16444
				pfam00203
				pfam04000
				pfam14200
				pfam17471
				pfam16552
				pfam10570
				pfam19826
				pfam13193
				pfam06103
				pfam10120
				pfam04797
				pfam14207
				pfam08985
				pfam16069
				pfam14204
				pfam12576
				pfam03173
				pfam11627
				pfam07109
				pfam20224
				pfam08287
				pfam12277
				pfam06051
				pfam11835
				pfam09736
				pfam08973
				pfam15070
				pfam08474
				pfam00319
				pfam04671
				pfam01904
				pfam04139
				pfam08356
				pfam05637
				pfam17340
				pfam08401
				pfam07415
				pfam01700
				pfam15319
				pfam11085
				pfam19000
				pfam02297
				pfam00502
				pfam02430
				pfam05684
				pfam18985
				pfam04761
				pfam02652
				pfam19368
				pfam15964
				pfam19172
				pfam00825
				pfam14205
				pfam12152
				pfam08776
				pfam04157
				pfam20314
				pfam09826
				pfam11449
				pfam04782
				pfam00118
				pfam11441
				pfam18837
				pfam10628
				pfam08475
				pfam09604
				pfam04816
				pfam08058
				pfam11746
				pfam05784
				pfam05383
				pfam18713
				pfam03388
				pfam08016
				pfam18564
				pfam08089
				pfam08057
				pfam11004
				pfam01349
				pfam18079
				pfam10263
				pfam12643
				pfam11826
				pfam15659
				pfam07093
				pfam16663
				pfam03122
				pfam00681
				pfam08669
				pfam00082
				pfam17113
				pfam12452
				pfam10224
				pfam11415
				pfam08052
				pfam12229
				pfam10067
				pfam10080
				pfam03578
				pfam18209
				pfam13353
				pfam00943
				pfam07235
				pfam17085
				pfam10453
				pfam07184
				pfam19824
				pfam16834
				pfam20401
				pfam04498
				pfam09267
				pfam19796
				pfam12560
				pfam17236
				pfam06156
				pfam07814
				pfam17781
				pfam00195
				pfam10425
				pfam03308
				pfam17237
				pfam19955
				pfam14827
				pfam06394
				pfam01730
				pfam17426
				pfam00511
				pfam00471
				pfam11917
				pfam07888
				pfam14560
				pfam08077
				pfam11919
				pfam02986
				pfam16450
				pfam05920
				pfam08440
				pfam10247
				pfam06697
				pfam19891
				pfam15918
				pfam10393
				pfam04109
				pfam00857
				pfam12439
				pfam16341
				pfam11338
				pfam13126
				pfam11075
				pfam20100
				pfam13009
				pfam04799
				pfam11119
				pfam00784
				pfam13998
				pfam05599
				pfam11727
				pfam16745
				pfam19977
				pfam00328
				pfam05860
				pfam04254
				pfam07454
				pfam03500
				pfam00494
				pfam19387
				pfam03977
				pfam09822
				pfam20254
				pfam06288
				pfam00424
				pfam06044
				pfam08200
				pfam18565
				pfam15317
				pfam17923
				pfam12854
				pfam00071
				pfam02214
				pfam18041
				pfam19039
				pfam05533
				pfam09738
				pfam02951
				pfam09416
				pfam12276
				pfam17720
				pfam02960
				pfam17954
				pfam03158
				pfam04656
				pfam06573
				pfam13955
				pfam10866
				pfam19085
				pfam15740
				pfam13825
				pfam16548
				pfam13747
				pfam02497
				pfam13925
				pfam10212
				pfam10028
				pfam10464
				pfam02005
				pfam16768
				pfam08368
				pfam11532
				pfam17251
				pfam07634
				pfam11745
				pfam18484
				pfam11197
				pfam02014
				pfam01834
				pfam15848
				pfam18184
				pfam11939
				pfam11408
				pfam01746
				pfam00079
				pfam16177
				pfam01203
				pfam13008
				pfam05213
				pfam17004
				pfam10775
				pfam03661
				pfam09462
				pfam07472
				pfam11614
				pfam03749
				pfam18528
				pfam15730
				pfam11215
				pfam13693
				pfam03923
				pfam15831
				pfam16377
				pfam03098
				pfam18667
				pfam04031
				pfam02359
				pfam17065
				pfam09049
				pfam14933
				pfam03530
				pfam10854
				pfam15910
				pfam09045
				pfam01278
				pfam05513
				pfam00246
				pfam07357
				pfam11767
				pfam18480
				pfam17593
				pfam02161
				pfam17893
				pfam06254
				pfam11396
				pfam02489
				pfam16449
				pfam00719
				pfam14501
				pfam18701
				pfam04129
				pfam18595
				pfam02714
				pfam13198
				pfam15554
				pfam09741
				pfam06628
				pfam02233
				pfam00086
				pfam14195
				pfam01205
				pfam10652
				pfam07624
				pfam19640
				pfam08666
				pfam13276
				pfam12238
				pfam08436
				pfam02840
				pfam06534
				pfam15827
				pfam05923
				pfam19131
				pfam10074
				pfam07904
				pfam13143
				pfam05412
				pfam07515
				pfam18109
				pfam17943
				pfam17562
				pfam01793
				pfam13445
				pfam05661
				pfam09260
				pfam07890
				pfam14185
				pfam06235
				pfam10149
				pfam20089
				pfam17526
				pfam18349
				pfam06712
				pfam14979
				pfam13931
				pfam10148
				pfam01116
				pfam15653
				pfam00577
				pfam12743
				pfam14379
				pfam05351
				pfam16119
				pfam12374
				pfam11044
				pfam17732
				pfam00601
				pfam12398
				pfam18487
				pfam08536
				pfam07991
				pfam08111
				pfam04315
				pfam11468
				pfam08197
				pfam07642
				pfam11476
				pfam09001
				pfam02520
				pfam03366
				pfam10461
				pfam03252
				pfam13593
				pfam11103
				pfam13367
				pfam11969
				pfam17721
				pfam09493
				pfam01052
				pfam20233
				pfam10252
				pfam05545
				pfam02383
				pfam13962
				pfam02657
				pfam14156
				pfam17015
				pfam02996
				pfam09043
				pfam09613
				pfam05824
				pfam02877
				pfam07776
				pfam09515
				pfam16718
				pfam02456
				pfam06872
				pfam03104
				pfam12803
				pfam07073
				pfam09834
				pfam10261
				pfam02656
				pfam16851
				pfam05603
				pfam16714
				pfam00706
				pfam13851
				pfam10037
				pfam14869
				pfam10066
				pfam14232
				pfam19825
				pfam11163
				pfam06392
				pfam10817
				pfam03385
				pfam10507
				pfam20135
				pfam05328
				pfam02938
				pfam19072
				pfam18418
				pfam09926
				pfam15880
				pfam02098
				pfam15260
				pfam08684
				pfam11383
				pfam19713
				pfam06742
				pfam02336
				pfam13336
				pfam02618
				pfam11828
				pfam02978
				pfam17896
				pfam06389
				pfam20453
				pfam00976
				pfam09155
				pfam20231
				pfam06420
				pfam07312
				pfam02574
				pfam08562
				pfam04559
				pfam18069
				pfam12729
				pfam09869
				pfam15750
				pfam12674
				pfam12551
				pfam14836
				pfam12872
				pfam18143
				pfam10679
				pfam12340
				pfam02927
				pfam14988
				pfam10205
				pfam07200
				pfam03837
				pfam04845
				pfam14328
				pfam08068
				pfam16761
				pfam18893
				pfam13339
				pfam02265
				pfam00831
				pfam09427
				pfam18403
				pfam16529
				pfam12085
				pfam17135
				pfam01955
				pfam17789
				pfam10055
				pfam13932
				pfam14513
				pfam11493
				pfam08497
				pfam01809
				pfam07299
				pfam01195
				pfam13293
				pfam10733
				pfam19044
				pfam17583
				pfam10920
				pfam17014
				pfam06376
				pfam17792
				pfam09558
				pfam05834
				pfam19451
				pfam09205
				pfam16861
				pfam11785
				pfam01753
				pfam07475
				pfam19047
				pfam01076
				pfam07370
				pfam05265
				pfam03020
				pfam11712
				pfam04116
				pfam01298
				pfam14024
				pfam04931
				pfam07311
				pfam10367
				pfam15923
				pfam12314
				pfam02629
				pfam11863
				pfam13164
				pfam15407
				pfam08132
				pfam07668
				pfam19880
				pfam03705
				pfam04168
				pfam04277
				pfam00651
				pfam18733
				pfam11153
				pfam06421
				pfam11662
				pfam12682
				pfam14325
				pfam18348
				pfam00289
				pfam09141
				pfam14554
				pfam14133
				pfam15188
				pfam02736
				pfam15705
				pfam16248
				pfam17578
				pfam14966
				pfam17041
				pfam04744
				pfam09961
				pfam03242
				pfam15169
				pfam01442
				pfam17332
				pfam17917
				pfam04928
				pfam12926
				pfam09592
				pfam13596
				pfam05731
				pfam02750
				pfam01457
				pfam20470
				pfam13309
				pfam14029
				pfam04354
				pfam04261
				pfam10515
				pfam04530
				pfam04203
				pfam15950
				pfam07452
				pfam13169
				pfam11008
				pfam02820
				pfam08084
				pfam12265
				pfam20447
				pfam06134
				pfam11093
				pfam05591
				pfam18879
				pfam17175
				pfam09528
				pfam16863
				pfam06045
				pfam18998
				pfam02674
				pfam17967
				pfam14983
				pfam08771
				pfam03955
				pfam18497
				pfam09795
				pfam03952
				pfam08884
				pfam14065
				pfam12185
				pfam18162
				pfam16152
				pfam00593
				pfam12116
				pfam14743
				pfam02654
				pfam13202
				pfam09186
				pfam16859
				pfam01405
				pfam19871
				pfam13715
				pfam06084
				pfam14356
				pfam20210
				pfam14751
				pfam19240
				pfam05866
				pfam18698
				pfam00634
				pfam02580
				pfam08769
				pfam19897
				pfam05528
				pfam12933
				pfam15476
				pfam09612
				pfam01158
				pfam11710
				pfam06226
				pfam16960
				pfam01170
				pfam04567
				pfam16647
				pfam01823
				pfam16831
				pfam04268
				pfam02961
				pfam10422
				pfam10344
				pfam18561
				pfam13344
				pfam06813
				pfam16022
				pfam20396
				pfam06048
				pfam14282
				pfam16958
				pfam14676
				pfam19620
				pfam19861
				pfam16253
				pfam13702
				pfam07868
				pfam04410
				pfam19374
				pfam09118
				pfam19828
				pfam03539
				pfam19028
				pfam00615
				pfam14411
				pfam16036
				pfam09381
				pfam07410
				pfam16908
				pfam13933
				pfam12156
				pfam03246
				pfam20048
				pfam15423
				pfam08141
				pfam20138
				pfam02491
				pfam15055
				pfam10382
				pfam02653
				pfam17761
				pfam19813
				pfam00748
				pfam17567
				pfam10672
				pfam05851
				pfam18350
				pfam01193
				pfam19838
				pfam17602
				pfam17258
				pfam17267
				pfam07453
				pfam10791
				pfam04540
				pfam03494
				pfam08614
				pfam05676
				pfam04107
				pfam03048
				pfam05066
				pfam10740
				pfam13475
				pfam02790
				pfam06486
				pfam03944
				pfam14689
				pfam04384
				pfam01935
				pfam01944
				pfam11758
				pfam04299
				pfam00051
				pfam01684
				pfam20002
				pfam11327
				pfam11479
				pfam12131
				pfam20506
				pfam07578
				pfam10942
				pfam15093
				pfam07457
				pfam14996
				pfam00843
				pfam16391
				pfam11013
				pfam12173
				pfam13979
				pfam17603
				pfam07860
				pfam15677
				pfam01325
				pfam13978
				pfam09734
				pfam11080
				pfam02191
				pfam03588
				pfam04563
				pfam06107
				pfam15573
				pfam17498
				pfam08309
				pfam08637
				pfam04523
				pfam17317
				pfam10774
				pfam11698
				pfam14692
				pfam08020
				pfam12227
				pfam19523
				pfam20525
				pfam13058
				pfam09279
				pfam17271
				pfam07380
				pfam08351
				pfam04889
				pfam18677
				pfam07809
				pfam16481
				pfam12559
				pfam16133
				pfam10125
				pfam04621
				pfam16199
				pfam15719
				pfam17570
				pfam01780
				pfam20530
				pfam17584
				pfam16905
				pfam11890
				pfam00252
				pfam06798
				pfam13097
				pfam04480
				pfam18401
				pfam16850
				pfam14103
				pfam03114
				pfam00232
				pfam12732
				pfam08449
				pfam06609
				pfam12545
				pfam12936
				pfam06415
				pfam10232
				pfam19733
				pfam08755
				pfam10421
				pfam20058
				pfam03733
				pfam14229
				pfam02451
				pfam03642
				pfam03533
				pfam05744
				pfam14424
				pfam06054
				pfam07695
				pfam13915
				pfam09764
				pfam06173
				pfam20369
				pfam18200
				pfam01533
				pfam20146
				pfam06018
				pfam13218
				pfam13647
				pfam08023
				pfam10079
				pfam14108
				pfam10549
				pfam05342
				pfam12658
				pfam06221
				pfam15840
				pfam07757
				pfam20546
				pfam05042
				pfam01741
				pfam09243
				pfam10002
				pfam13711
				pfam14617
				pfam12763
				pfam07958
				pfam06098
				pfam15694
				pfam06533
				pfam04499
				pfam08484
				pfam20383
				pfam12647
				pfam00540
				pfam14974
				pfam00818
				pfam12514
				pfam07162
				pfam11372
				pfam14153
				pfam18600
				pfam06474
				pfam15030
				pfam16156
				pfam09548
				pfam11977
				pfam15830
				pfam15145
				pfam09403
				pfam13865
				pfam11537
				pfam17782
				pfam02677
				pfam02796
				pfam18679
				pfam18246
				pfam19964
				pfam20624
				pfam01436
				pfam11337
				pfam01227
				pfam06085
				pfam07793
				pfam07975
				pfam08152
				pfam11434
				pfam17610
				pfam16986
				pfam11558
				pfam01086
				pfam07405
				pfam06705
				pfam02363
				pfam18142
				pfam15587
				pfam01271
				pfam07710
				pfam09337
				pfam17124
				pfam13580
				pfam05045
				pfam16057
				pfam01488
				pfam19934
				pfam00179
				pfam13012
				pfam00356
				pfam03341
				pfam03408
				pfam07899
				pfam16865
				pfam10719
				pfam08862
				pfam12938
				pfam13432
				pfam17552
				pfam14275
				pfam08790
				pfam12191
				pfam16363
				pfam19370
				pfam05484
				pfam14619
				pfam20399
				pfam08355
				pfam10330
				pfam15282
				pfam11222
				pfam17866
				pfam15898
				pfam03444
				pfam16289
				pfam19851
				pfam18067
				pfam12070
				pfam07758
				pfam08820
				pfam11165
				pfam09890
				pfam16274
				pfam03225
				pfam05585
				pfam00344
				pfam10073
				pfam02544
				pfam16002
				pfam00932
				pfam05702
				pfam19788
				pfam17903
				pfam13686
				pfam05502
				pfam07028
				pfam18475
				pfam18223
				pfam03203
				pfam09210
				pfam12243
				pfam06393
				pfam01543
				pfam00568
				pfam13093
				pfam07589
				pfam16840
				pfam08244
				pfam07334
				pfam11444
				pfam02389
				pfam09648
				pfam20057
				pfam14416
				pfam05792
				pfam02818
				pfam19262
				pfam11924
				pfam01222
				pfam15546
				pfam04618
				pfam19261
				pfam04831
				pfam20244
				pfam06487
				pfam12330
				pfam05364
				pfam16356
				pfam11554
				pfam13070
				pfam03559
				pfam07877
				pfam03963
				pfam04216
				pfam19903
				pfam19410
				pfam09769
				pfam00760
				pfam15917
				pfam15448
				pfam08960
				pfam03555
				pfam05788
				pfam11866
				pfam15736
				pfam17566
				pfam03327
				pfam06726
				pfam07173
				pfam13387
				pfam05688
				pfam11504
				pfam06771
				pfam14941
				pfam12381
				pfam08778
				pfam01247
				pfam13130
				pfam14287
				pfam06977
				pfam10922
				pfam07274
				pfam14358
				pfam01965
				pfam08442
				pfam00198
				pfam01658
				pfam05526
				pfam14476
				pfam02286
				pfam16985
				pfam13471
				pfam06303
				pfam17605
				pfam15802
				pfam03207
				pfam20183
				pfam00643
				pfam09442
				pfam18533
				pfam09965
				pfam12092
				pfam04349
				pfam16688
				pfam06635
				pfam02909
				pfam00182
				pfam03677
				pfam19024
				pfam04009
				pfam11436
				pfam19901
				pfam04286
				pfam04324
				pfam06080
				pfam12420
				pfam00336
				pfam12910
				pfam16971
				pfam20012
				pfam13549
				pfam11429
				pfam03152
				pfam09878
				pfam00827
				pfam02891
				pfam19896
				pfam15144
				pfam03301
				pfam12677
				pfam06622
				pfam09677
				pfam08252
				pfam15507
				pfam18080
				pfam10316
				pfam14728
				pfam12305
				pfam01534
				pfam04629
				pfam17250
				pfam17196
				pfam15433
				pfam20333
				pfam11695
				pfam13874
				pfam07226
				pfam17515
				pfam12077
				pfam01267
				pfam11737
				pfam00367
				pfam20440
				pfam19514
				pfam15348
				pfam12309
				pfam05300
				pfam14992
				pfam06583
				pfam10451
				pfam01321
				pfam08581
				pfam16973
				pfam17122
				pfam10978
				pfam04066
				pfam01948
				pfam04196
				pfam10396
				pfam05867
				pfam19729
				pfam19815
				pfam19096
				pfam08181
				pfam09737
				pfam09274
				pfam08388
				pfam15309
				pfam08133
				pfam08741
				pfam09806
				pfam11474
				pfam04990
				pfam07310
				pfam07429
				pfam11155
				pfam00105
				pfam18221
				pfam02095
				pfam01655
				pfam14069
				pfam01289
				pfam00812
				pfam14186
				pfam07550
				pfam16738
				pfam04619
				pfam19937
				pfam06059
				pfam01163
				pfam08723
				pfam05497
				pfam07865
				pfam04780
				pfam13098
				pfam07937
				pfam20412
				pfam13988
				pfam10996
				pfam08796
				pfam19336
				pfam19216
				pfam12418
				pfam15597
				pfam02302
				pfam01941
				pfam00535
				pfam03123
				pfam11191
				pfam20611
				pfam15584
				pfam09895
				pfam00836
				pfam17886
				pfam13449
				pfam11056
				pfam07905
				pfam20463
				pfam13576
				pfam05201
				pfam13378
				pfam09762
				pfam02732
				pfam03113
				pfam11137
				pfam04517
				pfam17568
				pfam14132
				pfam09643
				pfam01943
				pfam01728
				pfam18983
				pfam12579
				pfam18119
				pfam06464
				pfam10313
				pfam02797
				pfam08987
				pfam00362
				pfam11538
				pfam15688
				pfam07839
				pfam12747
				pfam03891
				pfam19544
				pfam13424
				pfam13131
				pfam01577
				pfam19769
				pfam05145
				pfam14866
				pfam06170
				pfam00479
				pfam10143
				pfam15978
				pfam05058
				pfam16439
				pfam16586
				pfam08090
				pfam17697
				pfam05102
				pfam09236
				pfam07078
				pfam08942
				pfam07009
				pfam10110
				pfam00996
				pfam11325
				pfam19092
				pfam18284
				pfam12087
				pfam18572
				pfam07738
				pfam18385
				pfam15596
				pfam11313
				pfam08108
				pfam11473
				pfam07439
				pfam11807
				pfam04624
				pfam19948
				pfam15977
				pfam02742
				pfam03772
				pfam15088
				pfam18862
				pfam04246
				pfam04235
				pfam04717
				pfam07728
				pfam12186
				pfam19551
				pfam19497
				pfam19455
				pfam09986
				pfam16350
				pfam01871
				pfam19066
				pfam02664
				pfam06535
				pfam19988
				pfam09286
				pfam08038
				pfam19442
				pfam07196
				pfam01345
				pfam15047
				pfam05758
				pfam05132
				pfam12889
				pfam16779
				pfam12977
				pfam13574
				pfam18912
				pfam12810
				pfam17386
				pfam11822
				pfam16366
				pfam10443
				pfam02577
				pfam02254
				pfam09399
				pfam01448
				pfam18950
				pfam17883
				pfam16300
				pfam15016
				pfam19739
				pfam07968
				pfam17476
				pfam06317
				pfam10750
				pfam02449
				pfam12501
				pfam01220
				pfam16375
				pfam10094
				pfam09013
				pfam11045
				pfam08842
				pfam08170
				pfam04598
				pfam09884
				pfam00380
				pfam05061
				pfam16523
				pfam01886
				pfam07321
				pfam06189
				pfam09532
				pfam00883
				pfam00372
				pfam04016
				pfam11332
				pfam07120
				pfam04314
				pfam17998
				pfam12258
				pfam04672
				pfam06469
				pfam11472
				pfam00137
				pfam06430
				pfam02163
				pfam01027
				pfam19211
				pfam11909
				pfam04327
				pfam08026
				pfam11903
				pfam17857
				pfam20461
				pfam17245
				pfam20237
				pfam01018
				pfam00010
				pfam00755
				pfam12929
				pfam19518
				pfam03908
				pfam14515
				pfam05642
				pfam02118
				pfam19396
				pfam06957
				pfam11728
				pfam09087
				pfam01855
				pfam06975
				pfam06543
				pfam12863
				pfam01281
				pfam10091
				pfam02406
				pfam12046
				pfam05234
				pfam12222
				pfam12750
				pfam18368
				pfam02460
				pfam10113
				pfam16841
				pfam16457
				pfam07119
				pfam15424
				pfam15389
				pfam05341
				pfam04252
				pfam19700
				pfam01612
				pfam17649
				pfam13283
				pfam10863
				pfam04386
				pfam20099
				pfam02410
				pfam20533
				pfam02788
				pfam17333
				pfam02935
				pfam09749
				pfam09149
				pfam00449
				pfam15655
				pfam18531
				pfam11385
				pfam05048
				pfam16047
				pfam18059
				pfam10555
				pfam17560
				pfam09364
				pfam04910
				pfam05704
				pfam18719
				pfam04322
				pfam12215
				pfam17609
				pfam05577
				pfam14397
				pfam06148
				pfam01067
				pfam19611
				pfam18875
				pfam08577
				pfam03640
				pfam00416
				pfam04516
				pfam11293
				pfam14197
				pfam14688
				pfam07933
				pfam20107
				pfam14991
				pfam11819
				pfam19459
				pfam13773
				pfam07983
				pfam08196
				pfam13920
				pfam04843
				pfam08617
				pfam08764
				pfam19363
				pfam07817
				pfam12205
				pfam17777
				pfam01826
				pfam08464
				pfam03358
				pfam14650
				pfam02699
				pfam15279
				pfam19858
				pfam19568
				pfam16381
				pfam00782
				pfam10398
				pfam00391
				pfam02775
				pfam07599
				pfam06275
				pfam06418
				pfam19326
				pfam06804
				pfam13334
				pfam08995
				pfam20325
				pfam00566
				pfam10572
				pfam14306
				pfam19581
				pfam13509
				pfam00146
				pfam15809
				pfam20425
				pfam11505
				pfam13087
				pfam02196
				pfam07447
				pfam08572
				pfam09385
				pfam11296
				pfam05385
				pfam01758
				pfam06482
				pfam04185
				pfam09680
				pfam02885
				pfam16991
				pfam13498
				pfam01192
				pfam11144
				pfam06475
				pfam14309
				pfam18839
				pfam12396
				pfam17731
				pfam14959
				pfam11368
				pfam12066
				pfam02174
				pfam11967
				pfam14028
				pfam07808
				pfam15368
				pfam19546
				pfam16904
				pfam02378
				pfam03413
				pfam20352
				pfam06046
				pfam04834
				pfam00924
				pfam09036
				pfam00591
				pfam04608
				pfam14553
				pfam11560
				pfam10204
				pfam16225
				pfam06950
				pfam04884
				pfam07643
				pfam08092
				pfam03226
				pfam19664
				pfam15334
				pfam05880
				pfam16657
				pfam05343
				pfam03126
[truncated: 3,001 more rows]
