# Supplementary material for: Plasmids, prophages, and defense systems are depleted from plant microbiota genomes
Source: Genome Biol. 2025 Jun 11;26:163. doi: 10.1186/s13059-025-03641-3 (PMC12153167; doi:10.1186/s13059-025-03641-3)
Supplement: Supplementary file 5 — Additional file 5: Table S4: Defense system fold-change per taxonomic family Family-specific enrichment/depletion values for each intact defense system type, with significance flags (FDR corrected). [file 13059_2025_3641_MOESM5_ESM.xlsx]

## Sheet: supplementary table 8 -data for
family	types	phylum	NPA	PA	fold_change	p_value	adjusted_p_value
Bacillaceae	Abi2	Firmicutes	0	0	NA	NA	NA
Bacillaceae	AbiA	Firmicutes	0.00793651	0.025	3.15	0.317451	0.669104
Bacillaceae	AbiC	Firmicutes	0.015873	0.0125	0.7875	0.857829	0.928071
Bacillaceae	AbiD	Firmicutes	0.0396825	0.025	0.63	0.600692	0.816987
Bacillaceae	AbiE	Firmicutes	0	0	NA	NA	NA
Bacillaceae	AbiG	Firmicutes	0	0	NA	NA	NA
Bacillaceae	AbiH	Firmicutes	0.015873	0.0625	3.9375	0.0672483	0.34262
Bacillaceae	AbiI	Firmicutes	0	0	NA	NA	NA
Bacillaceae	AbiJ	Firmicutes	0.00793651	0.025	3.15	0.317451	0.669104
Bacillaceae	AbiK	Firmicutes	0.015873	0.0125	0.7875	0.857829	0.928071
Bacillaceae	AbiL	Firmicutes	0	0	NA	NA	NA
Bacillaceae	AbiN	Firmicutes	0	0	NA	NA	NA
Bacillaceae	AbiO	Firmicutes	0.0238095	0	0.001	0.167238	0.549969
Bacillaceae	AbiP2	Firmicutes	0	0	NA	NA	NA
Bacillaceae	AbiQ	Firmicutes	0	0	NA	NA	NA
Bacillaceae	AbiR	Firmicutes	0	0.0125	30	0.213121	0.602498
Bacillaceae	AbiU	Firmicutes	0.0555556	0.0625	1.125	0.75865	0.884894
Bacillaceae	AbiV	Firmicutes	0	0	NA	NA	NA
Bacillaceae	AbiZ	Firmicutes	0	0	NA	NA	NA
Bacillaceae	Aditi	Firmicutes	0.00793651	0	0.001	0.431365	0.729337
Bacillaceae	Avs	Firmicutes	0.00793651	0.025	3.15	0.317451	0.669104
Bacillaceae	Azaca	Firmicutes	0	0	NA	NA	NA
Bacillaceae	BREX	Firmicutes	0.015873	0.025	1.575	0.633655	0.830478
Bacillaceae	Borvo	Firmicutes	0.00793651	0	0.001	0.431365	0.729337
Bacillaceae	BstA	Firmicutes	0	0	NA	NA	NA
Bacillaceae	Bunzi	Firmicutes	0	0	NA	NA	NA
Bacillaceae	Butters_gp30_gp31	Firmicutes	0	0	NA	NA	NA
Bacillaceae	Butters_gp57r	Firmicutes	0	0	NA	NA	NA
Bacillaceae	CARD_NLR	Firmicutes	0	0	NA	NA	NA
Bacillaceae	CBASS	Firmicutes	0.0952381	0.05	0.525	0.292775	0.653785
Bacillaceae	CRISPR	Firmicutes	0.0952381	0.0875	0.91875	0.990466	0.994462
Bacillaceae	CapRel	Firmicutes	0	0	NA	NA	NA
Bacillaceae	Charlie_gp32	Firmicutes	0	0	NA	NA	NA
Bacillaceae	DISARM	Firmicutes	0.047619	0.05	1.05	0.879698	0.933872
Bacillaceae	DRT	Firmicutes	0.031746	0.0875	2.75625	0.0698323	0.351043
Bacillaceae	DarTG	Firmicutes	0	0	NA	NA	NA
Bacillaceae	Dazbog	Firmicutes	0	0	NA	NA	NA
Bacillaceae	DdmDE	Firmicutes	0	0	NA	NA	NA
Bacillaceae	Detocs	Firmicutes	0	0	NA	NA	NA
Bacillaceae	Dnd	Firmicutes	0	0	NA	NA	NA
Bacillaceae	Dodola	Firmicutes	0.0238095	0.0125	0.525	0.581054	0.809247
Bacillaceae	Dpd	Firmicutes	0	0	NA	NA	NA
Bacillaceae	Druantia	Firmicutes	0	0	NA	NA	NA
Bacillaceae	Dsr	Firmicutes	0	0	NA	NA	NA
Bacillaceae	Eleos	Firmicutes	0	0	NA	NA	NA
Bacillaceae	FS_GIY_YIG	Firmicutes	0	0.0125	30	0.213121	0.602498
Bacillaceae	FS_HP	Firmicutes	0	0	NA	NA	NA
Bacillaceae	FS_HP_SDH_sah	Firmicutes	0	0	NA	NA	NA
Bacillaceae	FS_HsdR_like	Firmicutes	0	0	NA	NA	NA
Bacillaceae	GAPS1	Firmicutes	0	0	NA	NA	NA
Bacillaceae	GAPS2	Firmicutes	0	0	NA	NA	NA
Bacillaceae	GAPS4	Firmicutes	0	0.0125	30	0.213121	0.602498
Bacillaceae	GAPS6	Firmicutes	0	0	NA	NA	NA
Bacillaceae	Gabija	Firmicutes	0.0793651	0.1125	1.4175	0.482164	0.752275
Bacillaceae	Gao_Ape	Firmicutes	0	0	NA	NA	NA
Bacillaceae	Gao_Her	Firmicutes	0.00793651	0.0125	1.575	0.745359	0.878272
Bacillaceae	Gao_Hhe	Firmicutes	0	0	NA	NA	NA
Bacillaceae	Gao_Iet	Firmicutes	0	0	NA	NA	NA
Bacillaceae	Gao_Mza	Firmicutes	0	0	NA	NA	NA
Bacillaceae	Gao_Ppl	Firmicutes	0	0	NA	NA	NA
Bacillaceae	Gao_Qat	Firmicutes	0	0.0125	30	0.213121	0.602498
Bacillaceae	Gao_RL	Firmicutes	0	0	NA	NA	NA
Bacillaceae	Gao_TerY	Firmicutes	0	0	NA	NA	NA
Bacillaceae	Gao_Tmn	Firmicutes	0.00793651	0	0.001	0.431365	0.729337
Bacillaceae	Gao_Upx	Firmicutes	0	0	NA	NA	NA
Bacillaceae	GasderMIN	Firmicutes	0	0	NA	NA	NA
Bacillaceae	Hachiman	Firmicutes	0.00793651	0	0.001	0.431365	0.729337
Bacillaceae	Hna	Firmicutes	0.0634921	0.0625	0.984375	0.934231	0.962599
Bacillaceae	ISG15-like	Firmicutes	0	0	NA	NA	NA
Bacillaceae	JukAB	Firmicutes	0	0	NA	NA	NA
Bacillaceae	Kiwa	Firmicutes	0.00793651	0	0.001	0.431365	0.729337
Bacillaceae	Lamassu-Fam	Firmicutes	0.119048	0.1375	1.155	0.401005	0.729337
Bacillaceae	Lit	Firmicutes	0	0	NA	NA	NA
Bacillaceae	MADS	Firmicutes	0	0	NA	NA	NA
Bacillaceae	MazEF	Firmicutes	0	0	NA	NA	NA
Bacillaceae	Menshen	Firmicutes	0.00793651	0	0.001	0.431365	0.729337
Bacillaceae	Mok_Hok_Sok	Firmicutes	0	0	NA	NA	NA
Bacillaceae	Mokosh	Firmicutes	0.0793651	0.0375	0.4725	0.265803	0.635672
Bacillaceae	MqsRAC	Firmicutes	0	0	NA	NA	NA
Bacillaceae	NLR	Firmicutes	0.00793651	0.0125	1.575	0.745359	0.878272
Bacillaceae	Nhi	Firmicutes	0	0	NA	NA	NA
Bacillaceae	Old_exonuclease	Firmicutes	0	0	NA	NA	NA
Bacillaceae	Olokun	Firmicutes	0	0	NA	NA	NA
Bacillaceae	PD-Lambda-1	Firmicutes	0	0	NA	NA	NA
Bacillaceae	PD-Lambda-2	Firmicutes	0	0	NA	NA	NA
Bacillaceae	PD-Lambda-3	Firmicutes	0	0	NA	NA	NA
Bacillaceae	PD-Lambda-4	Firmicutes	0	0	NA	NA	NA
Bacillaceae	PD-Lambda-5	Firmicutes	0.015873	0.05	3.15	0.148502	0.518778
Bacillaceae	PD-Lambda-6	Firmicutes	0	0	NA	NA	NA
Bacillaceae	PD-T4-1	Firmicutes	0	0	NA	NA	NA
Bacillaceae	PD-T4-10	Firmicutes	0	0	NA	NA	NA
Bacillaceae	PD-T4-2	Firmicutes	0	0	NA	NA	NA
Bacillaceae	PD-T4-3	Firmicutes	0	0	NA	NA	NA
Bacillaceae	PD-T4-4	Firmicutes	0	0	NA	NA	NA
Bacillaceae	PD-T4-5	Firmicutes	0	0	NA	NA	NA
Bacillaceae	PD-T4-6	Firmicutes	0	0	NA	NA	NA
Bacillaceae	PD-T4-7	Firmicutes	0	0	NA	NA	NA
Bacillaceae	PD-T4-8	Firmicutes	0	0	NA	NA	NA
Bacillaceae	PD-T4-9	Firmicutes	0.047619	0.0125	0.2625	0.184915	0.57757
Bacillaceae	PD-T7-1	Firmicutes	0	0	NA	NA	NA
Bacillaceae	PD-T7-2	Firmicutes	0	0	NA	NA	NA
Bacillaceae	PD-T7-3	Firmicutes	0.00793651	0	0.001	0.431365	0.729337
Bacillaceae	PD-T7-4	Firmicutes	0.00793651	0.0125	1.575	0.745359	0.878272
Bacillaceae	PD-T7-5	Firmicutes	0.00793651	0.0375	4.725	0.132315	0.486568
Bacillaceae	Panchino_gp28	Firmicutes	0	0	NA	NA	NA
Bacillaceae	Paris	Firmicutes	0.00793651	0.075	9.45	0.00927156	0.09353
Bacillaceae	PfiAT	Firmicutes	0	0	NA	NA	NA
Bacillaceae	Phrann_gp29_gp30	Firmicutes	0	0	NA	NA	NA
Bacillaceae	Pif	Firmicutes	0	0	NA	NA	NA
Bacillaceae	PrrC	Firmicutes	0	0.0125	30	0.213121	0.602498
Bacillaceae	PsyrTA	Firmicutes	0	0.025	30	0.0763766	0.365772
Bacillaceae	Pycsar	Firmicutes	0.047619	0	0.001	0.0486176	0.280255
Bacillaceae	RADAR	Firmicutes	0	0	NA	NA	NA
Bacillaceae	RM	Firmicutes	1.15873	1.1875	1.02483	8.12354e-07	2.75646e-05
Bacillaceae	Retron	Firmicutes	0.047619	0.0875	1.8375	0.20746	0.602498
Bacillaceae	RexAB	Firmicutes	0.00793651	0	0.001	0.431365	0.729337
Bacillaceae	RloC	Firmicutes	0	0.0125	30	0.213121	0.602498
Bacillaceae	RnlAB	Firmicutes	0	0	NA	NA	NA
Bacillaceae	RosmerTA	Firmicutes	0.047619	0.025	0.525	0.441139	0.731092
Bacillaceae	Rst_2TM_1TM_TIR	Firmicutes	0	0	NA	NA	NA
Bacillaceae	Rst_3HP	Firmicutes	0	0	NA	NA	NA
Bacillaceae	Rst_DUF4238	Firmicutes	0	0	NA	NA	NA
Bacillaceae	Rst_HelicaseDUF2290	Firmicutes	0	0	NA	NA	NA
Bacillaceae	Rst_Hydrolase-3Tm	Firmicutes	0	0	NA	NA	NA
Bacillaceae	Rst_RT-nitrilase-Tm	Firmicutes	0	0	NA	NA	NA
Bacillaceae	Rst_TIR-NLR	Firmicutes	0.00793651	0	0.001	0.431365	0.729337
Bacillaceae	Rst_gop_beta_cll	Firmicutes	0	0	NA	NA	NA
Bacillaceae	SEFIR	Firmicutes	0.031746	0.075	2.3625	0.139382	0.497104
Bacillaceae	SanaTA	Firmicutes	0	0	NA	NA	NA
Bacillaceae	Septu	Firmicutes	0.00793651	0.025	3.15	0.317451	0.669104
Bacillaceae	Shango	Firmicutes	0	0	NA	NA	NA
Bacillaceae	Shedu	Firmicutes	0.0238095	0.0125	0.525	0.581054	0.809247
Bacillaceae	ShosTA	Firmicutes	0.00793651	0.025	3.15	0.317451	0.669104
Bacillaceae	SoFIC	Firmicutes	0	0	NA	NA	NA
Bacillaceae	SpbK	Firmicutes	0.031746	0.0125	0.39375	0.395232	0.729337
Bacillaceae	SspBCDE	Firmicutes	0.00793651	0	0.001	0.431365	0.729337
Bacillaceae	Stk2	Firmicutes	0.0238095	0.0125	0.525	0.581054	0.809247
Bacillaceae	Thoeris	Firmicutes	0.0396825	0.05	1.26	0.677061	0.850449
Bacillaceae	Tiamat	Firmicutes	0.00793651	0.025	3.15	0.317451	0.669104
Bacillaceae	Uzume	Firmicutes	0	0	NA	NA	NA
Bacillaceae	Viperin	Firmicutes	0	0	NA	NA	NA
Bacillaceae	Wadjet	Firmicutes	0.0555556	0.05	0.9	0.933765	0.962599
Bacillaceae	Zorya	Firmicutes	0	0	NA	NA	NA
Bacillaceae	dCTPdeaminase	Firmicutes	0	0	NA	NA	NA
Bacillaceae	dGTPase	Firmicutes	0	0	NA	NA	NA
Bacillaceae	pAgo	Firmicutes	0	0	NA	NA	NA
Bacillaceae_G	Abi2	Firmicutes	0.0367347	0.00469484	0.127804	0.000214217	0.00415359
Bacillaceae_G	AbiA	Firmicutes	0.00408163	0.00938967	2.30047	0.429638	0.729337
Bacillaceae_G	AbiC	Firmicutes	0	0.00938967	30	0.128509	0.478959
Bacillaceae_G	AbiD	Firmicutes	0.0204082	0.0187793	0.920188	0.845993	0.921441
Bacillaceae_G	AbiE	Firmicutes	0.00408163	0	0.001	0.106863	0.44442
Bacillaceae_G	AbiG	Firmicutes	0.0530612	0.0140845	0.265439	0.000696947	0.010839
Bacillaceae_G	AbiH	Firmicutes	0.0530612	0.086072	1.62213	0.112463	0.46002
Bacillaceae_G	AbiI	Firmicutes	0	0.00156495	30	0.537449	0.78284
Bacillaceae_G	AbiJ	Firmicutes	0.0163265	0.0125196	0.766823	0.645289	0.83374
Bacillaceae_G	AbiK	Firmicutes	0	0.00156495	30	0.537449	0.78284
Bacillaceae_G	AbiL	Firmicutes	0.00816327	0.00156495	0.191706	0.130918	0.483883
Bacillaceae_G	AbiN	Firmicutes	0	0	NA	NA	NA
Bacillaceae_G	AbiO	Firmicutes	0.0489796	0.0156495	0.31951	0.0210339	0.162713
Bacillaceae_G	AbiP2	Firmicutes	0	0	NA	NA	NA
Bacillaceae_G	AbiQ	Firmicutes	0.0285714	0.0250391	0.876369	0.723086	0.866913
Bacillaceae_G	AbiR	Firmicutes	0	0.00312989	30	0.381905	0.720839
Bacillaceae_G	AbiU	Firmicutes	0.0367347	0.029734	0.809424	0.458407	0.743107
Bacillaceae_G	AbiV	Firmicutes	0.0122449	0.00312989	0.255608	0.104757	0.438179
Bacillaceae_G	AbiZ	Firmicutes	0	0	NA	NA	NA
Bacillaceae_G	Aditi	Firmicutes	0	0	NA	NA	NA
Bacillaceae_G	Avs	Firmicutes	0.0367347	0.0312989	0.852026	0.623291	0.82495
Bacillaceae_G	Azaca	Firmicutes	0	0	NA	NA	NA
Bacillaceae_G	BREX	Firmicutes	0.0693878	0.0485133	0.699162	0.155059	0.532221
Bacillaceae_G	Borvo	Firmicutes	0	0.00938967	30	0.128509	0.478959
Bacillaceae_G	BstA	Firmicutes	0	0	NA	NA	NA
Bacillaceae_G	Bunzi	Firmicutes	0	0.00156495	30	0.537449	0.78284
Bacillaceae_G	Butters_gp30_gp31	Firmicutes	0	0	NA	NA	NA
Bacillaceae_G	Butters_gp57r	Firmicutes	0	0	NA	NA	NA
Bacillaceae_G	CARD_NLR	Firmicutes	0	0	NA	NA	NA
Bacillaceae_G	CBASS	Firmicutes	0.17551	0.0766823	0.436911	4.01145e-05	0.00101389
Bacillaceae_G	CRISPR	Firmicutes	0.0816327	0.114241	1.39945	0.390293	0.728467
Bacillaceae_G	CapRel	Firmicutes	0	0	NA	NA	NA
Bacillaceae_G	Charlie_gp32	Firmicutes	0	0	NA	NA	NA
Bacillaceae_G	DISARM	Firmicutes	0.0122449	0.00938967	0.766823	0.694559	0.860606
Bacillaceae_G	DRT	Firmicutes	0.044898	0.0594679	1.32451	0.597725	0.816987
Bacillaceae_G	DarTG	Firmicutes	0.0367347	0.0172144	0.468614	0.0715756	0.353849
Bacillaceae_G	Dazbog	Firmicutes	0.00408163	0.00625978	1.53365	0.703476	0.860606
Bacillaceae_G	DdmDE	Firmicutes	0	0	NA	NA	NA
Bacillaceae_G	Detocs	Firmicutes	0.0122449	0.0187793	1.53365	0.516615	0.775152
Bacillaceae_G	Dnd	Firmicutes	0.0244898	0.0375587	1.53365	0.372467	0.711172
Bacillaceae_G	Dodola	Firmicutes	0.0326531	0.0312989	0.958529	0.85719	0.928071
Bacillaceae_G	Dpd	Firmicutes	0	0	NA	NA	NA
Bacillaceae_G	Druantia	Firmicutes	0.00816327	0.0125196	1.53365	0.593199	0.815894
Bacillaceae_G	Dsr	Firmicutes	0.0367347	0.0156495	0.426013	0.0470552	0.278783
Bacillaceae_G	Eleos	Firmicutes	0.0489796	0.0125196	0.255608	0.00252535	0.0318233
Bacillaceae_G	FS_GIY_YIG	Firmicutes	0.0285714	0.00782473	0.273865	0.0159744	0.13551
Bacillaceae_G	FS_HP	Firmicutes	0	0	NA	NA	NA
Bacillaceae_G	FS_HP_SDH_sah	Firmicutes	0	0	NA	NA	NA
Bacillaceae_G	FS_HsdR_like	Firmicutes	0	0	NA	NA	NA
Bacillaceae_G	GAPS1	Firmicutes	0	0.00156495	30	0.537449	0.78284
Bacillaceae_G	GAPS2	Firmicutes	0	0	NA	NA	NA
Bacillaceae_G	GAPS4	Firmicutes	0	0.00782473	30	0.165566	0.546881
Bacillaceae_G	GAPS6	Firmicutes	0	0	NA	NA	NA
Bacillaceae_G	Gabija	Firmicutes	0.191837	0.158059	0.823927	0.0600761	0.321795
Bacillaceae_G	Gao_Ape	Firmicutes	0	0	NA	NA	NA
Bacillaceae_G	Gao_Her	Firmicutes	0.0204082	0.00469484	0.230047	0.0264561	0.190817
Bacillaceae_G	Gao_Hhe	Firmicutes	0	0	NA	NA	NA
Bacillaceae_G	Gao_Iet	Firmicutes	0.0285714	0.0125196	0.438185	0.0911889	0.396924
Bacillaceae_G	Gao_Mza	Firmicutes	0	0	NA	NA	NA
Bacillaceae_G	Gao_Ppl	Firmicutes	0	0.00312989	30	0.381905	0.720839
Bacillaceae_G	Gao_Qat	Firmicutes	0.00816327	0.00782473	0.958529	0.952612	0.972811
Bacillaceae_G	Gao_RL	Firmicutes	0.0122449	0.00782473	0.639019	0.526499	0.780779
Bacillaceae_G	Gao_TerY	Firmicutes	0	0	NA	NA	NA
Bacillaceae_G	Gao_Tmn	Firmicutes	0	0	NA	NA	NA
Bacillaceae_G	Gao_Upx	Firmicutes	0	0	NA	NA	NA
Bacillaceae_G	GasderMIN	Firmicutes	0	0	NA	NA	NA
Bacillaceae_G	Hachiman	Firmicutes	0.0979592	0.0328638	0.335485	8.91331e-05	0.00192863
Bacillaceae_G	Hna	Firmicutes	0.0163265	0.0203443	1.24609	0.721613	0.866748
Bacillaceae_G	ISG15-like	Firmicutes	0	0	NA	NA	NA
Bacillaceae_G	JukAB	Firmicutes	0	0	NA	NA	NA
Bacillaceae_G	Kiwa	Firmicutes	0.0326531	0.00625978	0.191706	0.0022409	0.0288419
Bacillaceae_G	Lamassu-Fam	Firmicutes	0.17551	0.173709	0.989737	0.882153	0.933872
Bacillaceae_G	Lit	Firmicutes	0	0	NA	NA	NA
Bacillaceae_G	MADS	Firmicutes	0.00408163	0.00625978	1.53365	0.703476	0.860606
Bacillaceae_G	MazEF	Firmicutes	0.00408163	0.00156495	0.383412	0.481109	0.752275
Bacillaceae_G	Menshen	Firmicutes	0.0122449	0.0140845	1.15023	0.848618	0.922463
Bacillaceae_G	Mok_Hok_Sok	Firmicutes	0	0	NA	NA	NA
Bacillaceae_G	Mokosh	Firmicutes	0.0204082	0.00625978	0.306729	0.0586781	0.318733
Bacillaceae_G	MqsRAC	Firmicutes	0	0	NA	NA	NA
Bacillaceae_G	NLR	Firmicutes	0.0530612	0.0594679	1.12074	0.919177	0.950601
Bacillaceae_G	Nhi	Firmicutes	0.0326531	0.00625978	0.191706	0.0022409	0.0288419
Bacillaceae_G	Old_exonuclease	Firmicutes	0	0	NA	NA	NA
Bacillaceae_G	Olokun	Firmicutes	0	0	NA	NA	NA
Bacillaceae_G	PD-Lambda-1	Firmicutes	0.0163265	0.0172144	1.05438	0.950697	0.972523
Bacillaceae_G	PD-Lambda-2	Firmicutes	0	0	NA	NA	NA
Bacillaceae_G	PD-Lambda-3	Firmicutes	0	0	NA	NA	NA
Bacillaceae_G	PD-Lambda-4	Firmicutes	0	0	NA	NA	NA
Bacillaceae_G	PD-Lambda-5	Firmicutes	0.00816327	0.00469484	0.575117	0.534736	0.78284
Bacillaceae_G	PD-Lambda-6	Firmicutes	0	0	NA	NA	NA
Bacillaceae_G	PD-T4-1	Firmicutes	0	0	NA	NA	NA
Bacillaceae_G	PD-T4-10	Firmicutes	0	0	NA	NA	NA
Bacillaceae_G	PD-T4-2	Firmicutes	0	0	NA	NA	NA
Bacillaceae_G	PD-T4-3	Firmicutes	0	0	NA	NA	NA
Bacillaceae_G	PD-T4-4	Firmicutes	0	0	NA	NA	NA
Bacillaceae_G	PD-T4-5	Firmicutes	0	0	NA	NA	NA
Bacillaceae_G	PD-T4-6	Firmicutes	0	0	NA	NA	NA
Bacillaceae_G	PD-T4-7	Firmicutes	0.00408163	0.00312989	0.766823	0.826554	0.914869
Bacillaceae_G	PD-T4-8	Firmicutes	0	0	NA	NA	NA
Bacillaceae_G	PD-T4-9	Firmicutes	0.00408163	0.00938967	2.30047	0.429638	0.729337
Bacillaceae_G	PD-T7-1	Firmicutes	0.00408163	0.00469484	1.15023	0.907291	0.944468
Bacillaceae_G	PD-T7-2	Firmicutes	0.00816327	0.00938967	1.15023	0.872422	0.932586
Bacillaceae_G	PD-T7-3	Firmicutes	0.0285714	0.0172144	0.602504	0.264779	0.635672
Bacillaceae_G	PD-T7-4	Firmicutes	0.0285714	0.0391236	1.36933	0.502058	0.765651
Bacillaceae_G	PD-T7-5	Firmicutes	0.0285714	0.0140845	0.492958	0.137599	0.496198
Bacillaceae_G	Panchino_gp28	Firmicutes	0	0	NA	NA	NA
Bacillaceae_G	Paris	Firmicutes	0.0285714	0.0375587	1.31455	0.567529	0.800807
Bacillaceae_G	PfiAT	Firmicutes	0	0	NA	NA	NA
Bacillaceae_G	Phrann_gp29_gp30	Firmicutes	0	0	NA	NA	NA
Bacillaceae_G	Pif	Firmicutes	0	0	NA	NA	NA
Bacillaceae_G	PrrC	Firmicutes	0.0163265	0.00782473	0.479264	0.253253	0.635474
Bacillaceae_G	PsyrTA	Firmicutes	0	0.00312989	30	0.381905	0.720839
Bacillaceae_G	Pycsar	Firmicutes	0.0367347	0.0234742	0.639019	0.328199	0.68559
Bacillaceae_G	RADAR	Firmicutes	0	0	NA	NA	NA
Bacillaceae_G	RM	Firmicutes	2.38776	2.17684	0.911668	8.72705e-95	4.34316e-92
Bacillaceae_G	Retron	Firmicutes	0.0653061	0.057903	0.886639	0.531318	0.781534
Bacillaceae_G	RexAB	Firmicutes	0	0	NA	NA	NA
Bacillaceae_G	RloC	Firmicutes	0.0244898	0.0140845	0.575117	0.268565	0.635672
Bacillaceae_G	RnlAB	Firmicutes	0.0122449	0	0.001	0.00512704	0.0567013
Bacillaceae_G	RosmerTA	Firmicutes	0.0938776	0.0610329	0.650133	0.113995	0.465013
Bacillaceae_G	Rst_2TM_1TM_TIR	Firmicutes	0	0	NA	NA	NA
Bacillaceae_G	Rst_3HP	Firmicutes	0	0	NA	NA	NA
Bacillaceae_G	Rst_DUF4238	Firmicutes	0	0	NA	NA	NA
Bacillaceae_G	Rst_HelicaseDUF2290	Firmicutes	0.0122449	0.028169	2.30047	0.173819	0.565235
Bacillaceae_G	Rst_Hydrolase-3Tm	Firmicutes	0	0	NA	NA	NA
Bacillaceae_G	Rst_RT-nitrilase-Tm	Firmicutes	0	0	NA	NA	NA
Bacillaceae_G	Rst_TIR-NLR	Firmicutes	0.00408163	0.00156495	0.383412	0.481109	0.752275
Bacillaceae_G	Rst_gop_beta_cll	Firmicutes	0	0	NA	NA	NA
Bacillaceae_G	SEFIR	Firmicutes	0.0489796	0.0328638	0.67097	0.213881	0.602498
Bacillaceae_G	SanaTA	Firmicutes	0	0	NA	NA	NA
Bacillaceae_G	Septu	Firmicutes	0.167347	0.289515	1.73003	0.0777695	0.368603
Bacillaceae_G	Shango	Firmicutes	0.0122449	0.0203443	1.66145	0.433889	0.729337
Bacillaceae_G	Shedu	Firmicutes	0.0326531	0.0344288	1.05438	0.962207	0.977928
Bacillaceae_G	ShosTA	Firmicutes	0.0693878	0.0219092	0.315751	0.00240691	0.0307138
Bacillaceae_G	SoFIC	Firmicutes	0	0	NA	NA	NA
Bacillaceae_G	SpbK	Firmicutes	0.0367347	0.0406886	1.10763	0.867156	0.932337
Bacillaceae_G	SspBCDE	Firmicutes	0	0.00156495	30	0.537449	0.78284
Bacillaceae_G	Stk2	Firmicutes	0.0163265	0.0328638	2.01291	0.199426	0.597564
Bacillaceae_G	Thoeris	Firmicutes	0.0857143	0.0422535	0.492958	0.0057448	0.0621521
Bacillaceae_G	Tiamat	Firmicutes	0.00816327	0.0187793	2.30047	0.265301	0.635672
Bacillaceae_G	Uzume	Firmicutes	0.0612245	0.0266041	0.434533	0.00987184	0.0958976
Bacillaceae_G	Viperin	Firmicutes	0	0	NA	NA	NA
Bacillaceae_G	Wadjet	Firmicutes	0.102041	0.0672926	0.659468	0.185723	0.578882
Bacillaceae_G	Zorya	Firmicutes	0	0.00156495	30	0.537449	0.78284
Bacillaceae_G	dCTPdeaminase	Firmicutes	0	0	NA	NA	NA
Bacillaceae_G	dGTPase	Firmicutes	0	0	NA	NA	NA
Bacillaceae_G	pAgo	Firmicutes	0	0	NA	NA	NA
Burkholderiaceae	Abi2	Proteobacteria	0.000742942	0.00303951	4.09119	0.279709	0.637565
Burkholderiaceae	AbiA	Proteobacteria	0	0	NA	NA	NA
Burkholderiaceae	AbiC	Proteobacteria	0	0	NA	NA	NA
Burkholderiaceae	AbiD	Proteobacteria	0.103269	0.0577508	0.559227	0.0387991	0.250767
Burkholderiaceae	AbiE	Proteobacteria	0.428678	0.571429	1.333	2.91881e-08	1.14678e-06
Burkholderiaceae	AbiG	Proteobacteria	0	0	NA	NA	NA
Burkholderiaceae	AbiH	Proteobacteria	0.0230312	0.0121581	0.527895	0.228763	0.614591
Burkholderiaceae	AbiI	Proteobacteria	0	0	NA	NA	NA
Burkholderiaceae	AbiJ	Proteobacteria	0.0118871	0.0243161	2.04559	0.0819967	0.383075
Burkholderiaceae	AbiK	Proteobacteria	0	0	NA	NA	NA
Burkholderiaceae	AbiL	Proteobacteria	0.00148588	0	0.001	0.484972	0.752275
Burkholderiaceae	AbiN	Proteobacteria	0	0	NA	NA	NA
Burkholderiaceae	AbiO	Proteobacteria	0.00148588	0.00303951	2.04559	0.549751	0.793939
Burkholderiaceae	AbiP2	Proteobacteria	0.00222883	0	0.001	0.392018	0.729337
Burkholderiaceae	AbiQ	Proteobacteria	0.00445765	0.00303951	0.681864	0.723828	0.866913
Burkholderiaceae	AbiR	Proteobacteria	0	0	NA	NA	NA
Burkholderiaceae	AbiU	Proteobacteria	0.0297177	0.0243161	0.818237	0.648667	0.83374
Burkholderiaceae	AbiV	Proteobacteria	0.000742942	0	0.001	0.622088	0.82495
Burkholderiaceae	AbiZ	Proteobacteria	0.00445765	0.00607903	1.36373	0.697924	0.860606
Burkholderiaceae	Aditi	Proteobacteria	0	0	NA	NA	NA
Burkholderiaceae	Avs	Proteobacteria	0.0245171	0.0547112	2.23156	0.00207872	0.0278603
Burkholderiaceae	Azaca	Proteobacteria	0.0178306	0.0303951	1.70466	0.130937	0.483883
Burkholderiaceae	BREX	Proteobacteria	0.0534918	0.0486322	0.909152	0.909675	0.944468
Burkholderiaceae	Borvo	Proteobacteria	0.00297177	0.00303951	1.0228	0.982285	0.988243
Burkholderiaceae	BstA	Proteobacteria	0.00445765	0.00303951	0.681864	0.723828	0.866913
Burkholderiaceae	Bunzi	Proteobacteria	0.00520059	0.00303951	0.584455	0.61338	0.821324
Burkholderiaceae	Butters_gp30_gp31	Proteobacteria	0	0	NA	NA	NA
Burkholderiaceae	Butters_gp57r	Proteobacteria	0	0	NA	NA	NA
Burkholderiaceae	CARD_NLR	Proteobacteria	0.00668648	0	0.001	0.137215	0.496032
Burkholderiaceae	CBASS	Proteobacteria	0.21471	0.234043	1.09004	0.0130006	0.116927
Burkholderiaceae	CRISPR	Proteobacteria	0.158247	0.130699	0.82592	0.495291	0.761216
Burkholderiaceae	CapRel	Proteobacteria	0.0156018	0.0182371	1.16891	0.706491	0.860606
Burkholderiaceae	Charlie_gp32	Proteobacteria	0	0	NA	NA	NA
Burkholderiaceae	DISARM	Proteobacteria	0.0267459	0.0121581	0.454576	0.128963	0.478959
Burkholderiaceae	DRT	Proteobacteria	0.089153	0.0607903	0.681864	0.230708	0.617287
Burkholderiaceae	DarTG	Proteobacteria	0.0349183	0.0364742	1.04456	0.971417	0.982605
Burkholderiaceae	Dazbog	Proteobacteria	0.00148588	0.00607903	4.09119	0.125548	0.47334
Burkholderiaceae	DdmDE	Proteobacteria	0.000742942	0	0.001	0.622088	0.82495
Burkholderiaceae	Detocs	Proteobacteria	0.00817236	0.0212766	2.60348	0.0363543	0.239443
Burkholderiaceae	Dnd	Proteobacteria	0.00817236	0.0121581	1.4877	0.48115	0.752275
Burkholderiaceae	Dodola	Proteobacteria	0	0	NA	NA	NA
Burkholderiaceae	Dpd	Proteobacteria	0.00445765	0.00911854	2.04559	0.296075	0.654875
Burkholderiaceae	Druantia	Proteobacteria	0.0289747	0.0425532	1.46863	0.145822	0.513473
Burkholderiaceae	Dsr	Proteobacteria	0.0304606	0.0395137	1.29721	0.308488	0.666536
Burkholderiaceae	Eleos	Proteobacteria	0.0200594	0.0273556	1.36373	0.330385	0.687956
Burkholderiaceae	FS_GIY_YIG	Proteobacteria	0.0104012	0.0212766	2.04559	0.105069	0.438179
Burkholderiaceae	FS_HP	Proteobacteria	0.00148588	0	0.001	0.484972	0.752275
Burkholderiaceae	FS_HP_SDH_sah	Proteobacteria	0	0	NA	NA	NA
Burkholderiaceae	FS_HsdR_like	Proteobacteria	0	0	NA	NA	NA
Burkholderiaceae	GAPS1	Proteobacteria	0.0104012	0.0364742	3.50673	0.00172441	0.0240611
Burkholderiaceae	GAPS2	Proteobacteria	0	0	NA	NA	NA
Burkholderiaceae	GAPS4	Proteobacteria	0.00222883	0	0.001	0.392018	0.729337
Burkholderiaceae	GAPS6	Proteobacteria	0	0.00303951	30	0.0432627	0.265807
Burkholderiaceae	Gabija	Proteobacteria	0.208024	0.273556	1.31502	0.000202298	0.0039828
Burkholderiaceae	Gao_Ape	Proteobacteria	0.00297177	0.00303951	1.0228	0.982285	0.988243
Burkholderiaceae	Gao_Her	Proteobacteria	0.0326895	0.0425532	1.30174	0.317166	0.669104
Burkholderiaceae	Gao_Hhe	Proteobacteria	0.000742942	0	0.001	0.622088	0.82495
Burkholderiaceae	Gao_Iet	Proteobacteria	0.0527489	0.0334347	0.633846	0.186245	0.579299
Burkholderiaceae	Gao_Mza	Proteobacteria	0.00594354	0.00911854	1.53419	0.516078	0.775152
Burkholderiaceae	Gao_Ppl	Proteobacteria	0.0282318	0.00911854	0.322988	0.047346	0.27908
Burkholderiaceae	Gao_Qat	Proteobacteria	0.02526	0.0364742	1.44395	0.282696	0.642413
Burkholderiaceae	Gao_RL	Proteobacteria	0.0111441	0.0151976	1.36373	0.447182	0.73529
Burkholderiaceae	Gao_TerY	Proteobacteria	0.0141159	0.00607903	0.430651	0.245547	0.629677
Burkholderiaceae	Gao_Tmn	Proteobacteria	0.00297177	0.0121581	4.09119	0.029719	0.206374
Burkholderiaceae	Gao_Upx	Proteobacteria	0.00445765	0.0121581	2.72746	0.101888	0.433365
Burkholderiaceae	GasderMIN	Proteobacteria	0	0	NA	NA	NA
Burkholderiaceae	Hachiman	Proteobacteria	0.0497771	0.0638298	1.28231	0.207636	0.602498
Burkholderiaceae	Hna	Proteobacteria	0.0193165	0.0364742	1.88824	0.039947	0.256111
Burkholderiaceae	ISG15-like	Proteobacteria	0.0104012	0.00911854	0.876683	0.847536	0.922282
Burkholderiaceae	JukAB	Proteobacteria	0.00445765	0.00607903	1.36373	0.697924	0.860606
Burkholderiaceae	Kiwa	Proteobacteria	0.0230312	0.0151976	0.659869	0.401725	0.729337
Burkholderiaceae	Lamassu-Fam	Proteobacteria	0.167162	0.282675	1.69102	3.37828e-09	1.44108e-07
Burkholderiaceae	Lit	Proteobacteria	0.00965825	0.00911854	0.94412	0.940137	0.966357
Burkholderiaceae	MADS	Proteobacteria	0.00742942	0.00607903	0.818237	0.801715	0.901326
Burkholderiaceae	MazEF	Proteobacteria	0.169391	0.176292	1.04074	0.143979	0.509384
Burkholderiaceae	Menshen	Proteobacteria	0.00371471	0.0182371	4.90942	0.00332776	0.0393553
Burkholderiaceae	Mok_Hok_Sok	Proteobacteria	0	0	NA	NA	NA
Burkholderiaceae	Mokosh	Proteobacteria	0.0609212	0.106383	1.74624	0.000621011	0.00996957
Burkholderiaceae	MqsRAC	Proteobacteria	0	0	NA	NA	NA
Burkholderiaceae	NLR	Proteobacteria	0.0170877	0.0151976	0.889388	0.836461	0.916913
Burkholderiaceae	Nhi	Proteobacteria	0	0	NA	NA	NA
Burkholderiaceae	Old_exonuclease	Proteobacteria	0.00742942	0.0151976	2.04559	0.174013	0.565235
Burkholderiaceae	Olokun	Proteobacteria	0.0371471	0.0303951	0.818237	0.623028	0.82495
Burkholderiaceae	PD-Lambda-1	Proteobacteria	0.0111441	0.00911854	0.818237	0.76192	0.886013
Burkholderiaceae	PD-Lambda-2	Proteobacteria	0.00371471	0.00607903	1.63647	0.547933	0.793939
Burkholderiaceae	PD-Lambda-3	Proteobacteria	0.00371471	0	0.001	0.26866	0.635672
Burkholderiaceae	PD-Lambda-4	Proteobacteria	0	0	NA	NA	NA
Burkholderiaceae	PD-Lambda-5	Proteobacteria	0.0297177	0.0273556	0.920517	0.648667	0.83374
Burkholderiaceae	PD-Lambda-6	Proteobacteria	0	0	NA	NA	NA
Burkholderiaceae	PD-T4-1	Proteobacteria	0.0185736	0.00303951	0.163647	0.0418629	0.261321
Burkholderiaceae	PD-T4-10	Proteobacteria	0.00148588	0.00303951	2.04559	0.549751	0.793939
Burkholderiaceae	PD-T4-2	Proteobacteria	0.000742942	0.00303951	4.09119	0.279709	0.637565
Burkholderiaceae	PD-T4-3	Proteobacteria	0.00445765	0	0.001	0.225429	0.614591
Burkholderiaceae	PD-T4-4	Proteobacteria	0	0	NA	NA	NA
Burkholderiaceae	PD-T4-5	Proteobacteria	0.0178306	0.0182371	1.0228	0.85575	0.928071
Burkholderiaceae	PD-T4-6	Proteobacteria	0.00148588	0	0.001	0.484972	0.752275
Burkholderiaceae	PD-T4-7	Proteobacteria	0.0237741	0.0182371	0.767097	0.628747	0.827795
Burkholderiaceae	PD-T4-8	Proteobacteria	0.00817236	0.00911854	1.11578	0.855711	0.928071
Burkholderiaceae	PD-T4-9	Proteobacteria	0	0	NA	NA	NA
Burkholderiaceae	PD-T7-1	Proteobacteria	0.0178306	0.0182371	1.0228	0.928769	0.958295
Burkholderiaceae	PD-T7-2	Proteobacteria	0.104755	0.0577508	0.551294	0.0183131	0.146211
Burkholderiaceae	PD-T7-3	Proteobacteria	0.00965825	0.0303951	3.14707	0.0033128	0.0393553
Burkholderiaceae	PD-T7-4	Proteobacteria	0.0104012	0.0182371	1.75337	0.22987	0.616152
Burkholderiaceae	PD-T7-5	Proteobacteria	0.00668648	0.0151976	2.27288	0.124209	0.469477
Burkholderiaceae	Panchino_gp28	Proteobacteria	0.0356612	0	0.001	0.000512415	0.0083156
Burkholderiaceae	Paris	Proteobacteria	0.0720654	0.0577508	0.801366	0.388869	0.728467
Burkholderiaceae	PfiAT	Proteobacteria	0.00817236	0.0334347	4.09119	0.000266957	0.00486057
Burkholderiaceae	Phrann_gp29_gp30	Proteobacteria	0	0	NA	NA	NA
Burkholderiaceae	Pif	Proteobacteria	0	0	NA	NA	NA
Burkholderiaceae	PrrC	Proteobacteria	0.0423477	0.0334347	0.789527	0.537079	0.78284
Burkholderiaceae	PsyrTA	Proteobacteria	0.00817236	0.0212766	2.60348	0.0363543	0.239443
Burkholderiaceae	Pycsar	Proteobacteria	0.0312036	0.0395137	1.26632	0.308491	0.666536
Burkholderiaceae	RADAR	Proteobacteria	0.000742942	0.00303951	4.09119	0.279709	0.637565
Burkholderiaceae	RM	Proteobacteria	2.01857	1.62006	0.802577	8.57704e-80	3.20138e-77
Burkholderiaceae	Retron	Proteobacteria	0.140416	0.234043	1.66678	1.861e-07	6.61542e-06
Burkholderiaceae	RexAB	Proteobacteria	0	0	NA	NA	NA
Burkholderiaceae	RloC	Proteobacteria	0.153789	0.25228	1.64043	7.28856e-09	2.94103e-07
Burkholderiaceae	RnlAB	Proteobacteria	0.00148588	0.00303951	2.04559	0.549751	0.793939
Burkholderiaceae	RosmerTA	Proteobacteria	0.125557	0.0820669	0.653621	0.0562491	0.311036
Burkholderiaceae	Rst_2TM_1TM_TIR	Proteobacteria	0	0	NA	NA	NA
Burkholderiaceae	Rst_3HP	Proteobacteria	0.0118871	0.0182371	1.53419	0.348639	0.703105
Burkholderiaceae	Rst_DUF4238	Proteobacteria	0.00817236	0.0212766	2.60348	0.0363543	0.239443
Burkholderiaceae	Rst_HelicaseDUF2290	Proteobacteria	0.00594354	0.0273556	4.60258	0.000467985	0.00785058
Burkholderiaceae	Rst_Hydrolase-3Tm	Proteobacteria	0.000742942	0.00607903	8.18237	0.0401474	0.256154
Burkholderiaceae	Rst_RT-nitrilase-Tm	Proteobacteria	0	0	NA	NA	NA
Burkholderiaceae	Rst_TIR-NLR	Proteobacteria	0.00297177	0.00303951	1.0228	0.982285	0.988243
Burkholderiaceae	Rst_gop_beta_cll	Proteobacteria	0.00148588	0	0.001	0.484972	0.752275
Burkholderiaceae	SEFIR	Proteobacteria	0.013373	0.0243161	1.8183	0.138509	0.497101
Burkholderiaceae	SanaTA	Proteobacteria	0.160475	0.0972644	0.606102	0.0177222	0.143577
Burkholderiaceae	Septu	Proteobacteria	0.118871	0.194529	1.63647	2.0627e-06	6.55236e-05
Burkholderiaceae	Shango	Proteobacteria	0.02526	0.0607903	2.40658	0.000313381	0.00550444
Burkholderiaceae	Shedu	Proteobacteria	0.0653789	0.0699088	1.06929	0.40218	0.729337
Burkholderiaceae	ShosTA	Proteobacteria	0.0200594	0.0303951	1.51525	0.226198	0.614591
Burkholderiaceae	SoFIC	Proteobacteria	0.11367	0.106383	0.935892	0.970653	0.982498
Burkholderiaceae	SpbK	Proteobacteria	0.000742942	0.00303951	4.09119	0.279709	0.637565
Burkholderiaceae	SspBCDE	Proteobacteria	0.0334324	0.0364742	1.09098	0.652862	0.834307
Burkholderiaceae	Stk2	Proteobacteria	0	0	NA	NA	NA
Burkholderiaceae	Thoeris	Proteobacteria	0.117385	0.0547112	0.466084	0.00187903	0.0255036
Burkholderiaceae	Tiamat	Proteobacteria	0.0222883	0.0121581	0.545491	0.28595	0.647835
Burkholderiaceae	Uzume	Proteobacteria	0.00148588	0	0.001	0.484972	0.752275
Burkholderiaceae	Viperin	Proteobacteria	0.0111441	0	0.001	0.0633567	0.331591
Burkholderiaceae	Wadjet	Proteobacteria	0.10847	0.291793	2.69009	3.43171e-14	1.9706e-12
Burkholderiaceae	Zorya	Proteobacteria	0.0416048	0.0486322	1.16891	0.395498	0.729337
Burkholderiaceae	dCTPdeaminase	Proteobacteria	0.0468053	0.0455927	0.974092	0.377525	0.717105
Burkholderiaceae	dGTPase	Proteobacteria	0.0163447	0.0121581	0.743852	0.600223	0.816987
Burkholderiaceae	pAgo	Proteobacteria	0.0698366	0.0668693	0.957511	0.972229	0.982761
Enterobacteriaceae	Abi2	Proteobacteria	0.000162569	0	0.001	0.774304	0.891269
Enterobacteriaceae	AbiA	Proteobacteria	0	0	NA	NA	NA
Enterobacteriaceae	AbiC	Proteobacteria	0.000162569	0.00444444	27.3389	4.18666e-11	2.08356e-09
Enterobacteriaceae	AbiD	Proteobacteria	0.0401544	0.0281481	0.700997	0.191196	0.588567
Enterobacteriaceae	AbiE	Proteobacteria	0.19748	0.118519	0.600154	0.000141412	0.00293234
Enterobacteriaceae	AbiG	Proteobacteria	0	0	NA	NA	NA
Enterobacteriaceae	AbiH	Proteobacteria	0.0286121	0.0222222	0.776673	0.295145	0.653785
Enterobacteriaceae	AbiI	Proteobacteria	4.06421e-05	0	0.001	0.868641	0.932337
Enterobacteriaceae	AbiJ	Proteobacteria	0.0102418	0.00888889	0.867901	0.747611	0.878272
Enterobacteriaceae	AbiK	Proteobacteria	4.06421e-05	0	0.001	0.868641	0.932337
Enterobacteriaceae	AbiL	Proteobacteria	0.0087787	0.00296296	0.337517	0.111896	0.458959
Enterobacteriaceae	AbiN	Proteobacteria	0	0	NA	NA	NA
Enterobacteriaceae	AbiO	Proteobacteria	0.0010567	0.00740741	7.00997	3.21059e-06	9.58682e-05
Enterobacteriaceae	AbiP2	Proteobacteria	0.0204836	0.0103704	0.506276	0.0713545	0.353849
Enterobacteriaceae	AbiQ	Proteobacteria	0.00760008	0.00296296	0.389859	0.180588	0.573344
Enterobacteriaceae	AbiR	Proteobacteria	0	0	NA	NA	NA
Enterobacteriaceae	AbiU	Proteobacteria	0.0410079	0.0444444	1.0838	0.608899	0.817523
Enterobacteriaceae	AbiV	Proteobacteria	0.000650274	0	0.001	0.50755	0.771259
Enterobacteriaceae	AbiZ	Proteobacteria	0	0.00148148	30	1.56722e-09	6.88196e-08
Enterobacteriaceae	Aditi	Proteobacteria	0	0	NA	NA	NA
Enterobacteriaceae	Avs	Proteobacteria	0.0484048	0.0548148	1.13243	0.19744	0.597564
Enterobacteriaceae	Azaca	Proteobacteria	0.00731559	0.0207407	2.83514	6.67123e-05	0.00155627
Enterobacteriaceae	BREX	Proteobacteria	0.100549	0.0785185	0.780901	0.279569	0.637565
Enterobacteriaceae	Borvo	Proteobacteria	0.0111359	0.00888889	0.798216	0.611368	0.819364
Enterobacteriaceae	BstA	Proteobacteria	0.0375127	0.0414815	1.1058	0.439875	0.730765
Enterobacteriaceae	Bunzi	Proteobacteria	0.00284495	0.00148148	0.520741	0.510351	0.771259
Enterobacteriaceae	Butters_gp30_gp31	Proteobacteria	0	0	NA	NA	NA
Enterobacteriaceae	Butters_gp57r	Proteobacteria	0	0	NA	NA	NA
Enterobacteriaceae	CARD_NLR	Proteobacteria	0	0	NA	NA	NA
Enterobacteriaceae	CBASS	Proteobacteria	0.17976	0.134815	0.74997	0.174151	0.565235
Enterobacteriaceae	CRISPR	Proteobacteria	0.698476	0.656296	0.939612	2.34319e-49	4.99769e-47
Enterobacteriaceae	CapRel	Proteobacteria	0.0183296	0.00296296	0.161649	0.00328262	0.0393553
Enterobacteriaceae	Charlie_gp32	Proteobacteria	0	0	NA	NA	NA
Enterobacteriaceae	DISARM	Proteobacteria	0.00377972	0.00296296	0.783911	0.735798	0.876034
Enterobacteriaceae	DRT	Proteobacteria	0.0440561	0.0444444	1.00882	0.724073	0.866913
Enterobacteriaceae	DarTG	Proteobacteria	0.0275554	0.0237037	0.860221	0.62001	0.82495
Enterobacteriaceae	Dazbog	Proteobacteria	0.000812843	0.00296296	3.64519	0.0613477	0.324795
Enterobacteriaceae	DdmDE	Proteobacteria	0	0	NA	NA	NA
Enterobacteriaceae	Detocs	Proteobacteria	0.0111766	0.0148148	1.32552	0.349904	0.703105
Enterobacteriaceae	Dnd	Proteobacteria	0.055314	0.0622222	1.12489	0.22269	0.611936
Enterobacteriaceae	Dodola	Proteobacteria	4.06421e-05	0	0.001	0.868641	0.932337
Enterobacteriaceae	Dpd	Proteobacteria	0.0477952	0.0385185	0.805908	0.298393	0.656917
Enterobacteriaceae	Druantia	Proteobacteria	0.115789	0.0755556	0.652525	0.00777518	0.0817489
Enterobacteriaceae	Dsr	Proteobacteria	0.0156472	0.0192593	1.23084	0.404577	0.729337
Enterobacteriaceae	Eleos	Proteobacteria	0.0177606	0.0266667	1.50145	0.124076	0.469477
Enterobacteriaceae	FS_GIY_YIG	Proteobacteria	0.00605568	0.00740741	1.22322	0.975269	0.983836
Enterobacteriaceae	FS_HP	Proteobacteria	0.00963219	0.00592593	0.615221	0.340167	0.697622
Enterobacteriaceae	FS_HP_SDH_sah	Proteobacteria	0.00130055	0	0.001	0.348512	0.703105
Enterobacteriaceae	FS_HsdR_like	Proteobacteria	0.00369844	0.00444444	1.20171	0.748171	0.878272
Enterobacteriaceae	GAPS1	Proteobacteria	0.0299126	0.0162963	0.544797	0.180343	0.573344
Enterobacteriaceae	GAPS2	Proteobacteria	0.00788458	0.106667	13.5285	8.14895e-139	6.08319e-136
Enterobacteriaceae	GAPS4	Proteobacteria	0.00922577	0.0162963	1.76639	0.0553031	0.307194
Enterobacteriaceae	GAPS6	Proteobacteria	0.00707173	0.0103704	1.46645	0.291277	0.653785
Enterobacteriaceae	Gabija	Proteobacteria	0.10697	0.145185	1.35725	0.000232562	0.00434018
Enterobacteriaceae	Gao_Ape	Proteobacteria	0.00438935	0.00296296	0.675034	0.582072	0.809849
Enterobacteriaceae	Gao_Her	Proteobacteria	0.0110953	0.0207407	1.86933	0.0168855	0.140055
Enterobacteriaceae	Gao_Hhe	Proteobacteria	0.031457	0.00888889	0.282572	0.00112868	0.0170214
Enterobacteriaceae	Gao_Iet	Proteobacteria	0.0268238	0.0296296	1.1046	0.568403	0.800807
Enterobacteriaceae	Gao_Mza	Proteobacteria	0.0087787	0.00592593	0.675034	0.439598	0.730765
Enterobacteriaceae	Gao_Ppl	Proteobacteria	0.0304816	0.0251852	0.826242	0.527015	0.780779
Enterobacteriaceae	Gao_Qat	Proteobacteria	0.040886	0.0577778	1.41314	0.020477	0.159862
Enterobacteriaceae	Gao_RL	Proteobacteria	0.00658403	0.00296296	0.450023	0.250219	0.633242
Enterobacteriaceae	Gao_TerY	Proteobacteria	0.00317009	0.00444444	1.40199	0.559001	0.79918
Enterobacteriaceae	Gao_Tmn	Proteobacteria	0.0703922	0.0548148	0.778706	0.267208	0.635672
Enterobacteriaceae	Gao_Upx	Proteobacteria	0.00341394	0.00296296	0.867901	0.846145	0.921441
Enterobacteriaceae	GasderMIN	Proteobacteria	0	0	NA	NA	NA
Enterobacteriaceae	Hachiman	Proteobacteria	0.0884373	0.0681481	0.770581	0.294751	0.653785
Enterobacteriaceae	Hna	Proteobacteria	0.016582	0.0133333	0.804085	0.55218	0.79499
Enterobacteriaceae	ISG15-like	Proteobacteria	0	0	NA	NA	NA
Enterobacteriaceae	JukAB	Proteobacteria	0.00251981	0.0118519	4.70346	4.96288e-06	0.000145286
Enterobacteriaceae	Kiwa	Proteobacteria	0.087909	0.082963	0.943737	0.633703	0.830478
Enterobacteriaceae	Lamassu-Fam	Proteobacteria	0.130868	0.145185	1.1094	0.0119638	0.108914
Enterobacteriaceae	Lit	Proteobacteria	0.00764072	0.00740741	0.969464	0.958512	0.977215
Enterobacteriaceae	MADS	Proteobacteria	0.00479577	0.00296296	0.617828	0.497682	0.763658
Enterobacteriaceae	MazEF	Proteobacteria	0.968421	0.533333	0.550725	0.0851527	0.384399
Enterobacteriaceae	Menshen	Proteobacteria	0.0192644	0.0281481	1.46115	0.0775121	0.368553
Enterobacteriaceae	Mok_Hok_Sok	Proteobacteria	0.646942	0.260741	0.403036	2.72225e-22	2.90309e-20
Enterobacteriaceae	Mokosh	Proteobacteria	0.226295	0.164444	0.72668	0.104085	0.437742
Enterobacteriaceae	MqsRAC	Proteobacteria	0.00365779	0.00148148	0.405021	0.352858	0.705244
Enterobacteriaceae	NLR	Proteobacteria	0.047023	0.0459259	0.97667	0.788705	0.898891
Enterobacteriaceae	Nhi	Proteobacteria	0	0	NA	NA	NA
Enterobacteriaceae	Old_exonuclease	Proteobacteria	0.00788458	0.0103704	1.31527	0.450584	0.736982
Enterobacteriaceae	Olokun	Proteobacteria	0.0151189	0.0251852	1.66581	0.0279876	0.198036
Enterobacteriaceae	PD-Lambda-1	Proteobacteria	0.0998171	0.117037	1.17251	0.0372045	0.243624
Enterobacteriaceae	PD-Lambda-2	Proteobacteria	0.00845357	0.0133333	1.57724	0.165411	0.546881
Enterobacteriaceae	PD-Lambda-3	Proteobacteria	0.00849421	0.00592593	0.697643	0.492335	0.758572
Enterobacteriaceae	PD-Lambda-4	Proteobacteria	0.024873	0.0222222	0.893428	0.729524	0.871344
Enterobacteriaceae	PD-Lambda-5	Proteobacteria	0.0129648	0.0444444	3.42807	4.20239e-13	2.24077e-11
Enterobacteriaceae	PD-Lambda-6	Proteobacteria	0.00422678	0.00444444	1.0515	0.925644	0.956392
Enterobacteriaceae	PD-T4-1	Proteobacteria	0.0289779	0.00888889	0.306748	0.00222984	0.0288419
Enterobacteriaceae	PD-T4-10	Proteobacteria	0.00215403	0.00296296	1.37554	0.653811	0.834307
Enterobacteriaceae	PD-T4-2	Proteobacteria	0.00207275	0	0.001	0.236423	0.620265
Enterobacteriaceae	PD-T4-3	Proteobacteria	0.232514	0.173333	0.745476	0.347471	0.703105
Enterobacteriaceae	PD-T4-4	Proteobacteria	0.00345458	0.00296296	0.857691	0.833153	0.916653
Enterobacteriaceae	PD-T4-5	Proteobacteria	0.0523064	0.0488889	0.934663	0.90114	0.940841
Enterobacteriaceae	PD-T4-6	Proteobacteria	0.000528348	0.00148148	2.80399	0.298717	0.656917
Enterobacteriaceae	PD-T4-7	Proteobacteria	0.0111359	0.0118519	1.06429	0.836084	0.916913
Enterobacteriaceae	PD-T4-8	Proteobacteria	0.00845357	0.00296296	0.350499	0.122727	0.466355
Enterobacteriaceae	PD-T4-9	Proteobacteria	0.00101605	0.00148148	1.45807	0.708904	0.861885
Enterobacteriaceae	PD-T7-1	Proteobacteria	0.0451128	0.0222222	0.492593	0.00714095	0.075613
Enterobacteriaceae	PD-T7-2	Proteobacteria	0.0654339	0.103704	1.58486	1.12619e-05	0.000323348
Enterobacteriaceae	PD-T7-3	Proteobacteria	0.00634017	0.0103704	1.63566	0.189643	0.586205
Enterobacteriaceae	PD-T7-4	Proteobacteria	0.0366592	0.0222222	0.606184	0.0637418	0.331591
Enterobacteriaceae	PD-T7-5	Proteobacteria	0.0365373	0.0207407	0.56766	0.419423	0.729337
Enterobacteriaceae	Panchino_gp28	Proteobacteria	4.06421e-05	0	0.001	0.868641	0.932337
Enterobacteriaceae	Paris	Proteobacteria	0.075757	0.105185	1.38846	7.09059e-05	0.00161784
Enterobacteriaceae	PfiAT	Proteobacteria	0.0153221	0.102222	6.67156	4.23752e-69	1.26532e-66
Enterobacteriaceae	Phrann_gp29_gp30	Proteobacteria	0	0	NA	NA	NA
Enterobacteriaceae	Pif	Proteobacteria	0.0479984	0.0266667	0.555574	0.0175111	0.142863
Enterobacteriaceae	PrrC	Proteobacteria	0.0273115	0.0251852	0.922145	0.830346	0.915765
Enterobacteriaceae	PsyrTA	Proteobacteria	0.138183	0.0651852	0.47173	2.11633e-06	6.58267e-05
Enterobacteriaceae	Pycsar	Proteobacteria	0.0156472	0.00592593	0.378721	0.0468912	0.278783
Enterobacteriaceae	RADAR	Proteobacteria	0.00556797	0.0325926	5.85358	2.70012e-15	1.6797e-13
Enterobacteriaceae	RM	Proteobacteria	2.10681	1.87111	0.888126	4.0482e-270	6.04396e-267
Enterobacteriaceae	Retron	Proteobacteria	0.193782	0.202963	1.04738	0.0326802	0.22178
Enterobacteriaceae	RexAB	Proteobacteria	0.0136964	0.0118519	0.865326	0.735312	0.876034
Enterobacteriaceae	RloC	Proteobacteria	0.0759602	0.112593	1.48226	0.000192003	0.00387379
Enterobacteriaceae	RnlAB	Proteobacteria	0.0108515	0.00296296	0.273048	0.0496997	0.284297
Enterobacteriaceae	RosmerTA	Proteobacteria	0.0870148	0.0844444	0.97046	0.608716	0.817523
Enterobacteriaceae	Rst_2TM_1TM_TIR	Proteobacteria	0.00121926	0	0.001	0.364052	0.711172
Enterobacteriaceae	Rst_3HP	Proteobacteria	0.022597	0.0148148	0.655609	0.203119	0.600509
Enterobacteriaceae	Rst_DUF4238	Proteobacteria	0.00353587	0	0.001	0.121741	0.466355
Enterobacteriaceae	Rst_HelicaseDUF2290	Proteobacteria	0.00979476	0.00592593	0.60501	0.318765	0.670305
Enterobacteriaceae	Rst_Hydrolase-3Tm	Proteobacteria	0.00686852	0.00740741	1.07846	0.844703	0.921214
Enterobacteriaceae	Rst_RT-nitrilase-Tm	Proteobacteria	0.00394229	0.00444444	1.12738	0.831969	0.916024
Enterobacteriaceae	Rst_TIR-NLR	Proteobacteria	0.018167	0.00148148	0.0815478	0.00124867	0.0184581
Enterobacteriaceae	Rst_gop_beta_cll	Proteobacteria	0.00841292	0.00740741	0.88048	0.790941	0.898891
Enterobacteriaceae	SEFIR	Proteobacteria	0.0228409	0.04	1.75125	0.00213575	0.0282183
Enterobacteriaceae	SanaTA	Proteobacteria	0.0886812	0.0607407	0.684934	0.0501716	0.285902
Enterobacteriaceae	Septu	Proteobacteria	0.171347	0.282963	1.6514	7.96543e-18	6.25915e-16
Enterobacteriaceae	Shango	Proteobacteria	0.0892502	0.0725926	0.813361	0.390337	0.728467
Enterobacteriaceae	Shedu	Proteobacteria	0.0262955	0.0355556	1.35216	0.0876307	0.385937
Enterobacteriaceae	ShosTA	Proteobacteria	0.0487299	0.0281481	0.577636	0.0255061	0.18667
Enterobacteriaceae	SoFIC	Proteobacteria	0.0319854	0.0503704	1.57479	0.0315613	0.216151
Enterobacteriaceae	SpbK	Proteobacteria	0.000162569	0	0.001	0.740525	0.878272
Enterobacteriaceae	SspBCDE	Proteobacteria	0.0108921	0.0192593	1.76819	0.0348359	0.233229
Enterobacteriaceae	Stk2	Proteobacteria	0	0	NA	NA	NA
Enterobacteriaceae	Thoeris	Proteobacteria	0.0422272	0.0474074	1.12267	0.333304	0.68942
Enterobacteriaceae	Tiamat	Proteobacteria	0.000650274	0.0103704	15.9477	1.34985e-16	9.59678e-15
Enterobacteriaceae	Uzume	Proteobacteria	4.06421e-05	0	0.001	0.868641	0.932337
Enterobacteriaceae	Viperin	Proteobacteria	0	0	NA	NA	NA
Enterobacteriaceae	Wadjet	Proteobacteria	0.0256046	0.0355556	1.38864	0.0769089	0.366853
Enterobacteriaceae	Zorya	Proteobacteria	0.065759	0.0740741	1.12645	0.165439	0.546881
Enterobacteriaceae	dCTPdeaminase	Proteobacteria	0.0385694	0.0533333	1.38279	0.0469614	0.278783
Enterobacteriaceae	dGTPase	Proteobacteria	0.0183702	0.0222222	1.20969	0.412601	0.729337
Enterobacteriaceae	pAgo	Proteobacteria	0.00459256	0.00592593	1.29033	0.607409	0.817523
Flavobacteriaceae	Abi2	Bacteroidota	0.00328947	0	0.001	0.648687	0.83374
Flavobacteriaceae	AbiA	Bacteroidota	0	0	NA	NA	NA
Flavobacteriaceae	AbiC	Bacteroidota	0.00164474	0	0.001	0.749443	0.878272
Flavobacteriaceae	AbiD	Bacteroidota	0.149671	0.125	0.835165	0.746407	0.878272
Flavobacteriaceae	AbiE	Bacteroidota	0.133224	0.078125	0.58642	0.270489	0.637565
Flavobacteriaceae	AbiG	Bacteroidota	0	0	NA	NA	NA
Flavobacteriaceae	AbiH	Bacteroidota	0.195724	0.234375	1.19748	0.102463	0.433365
Flavobacteriaceae	AbiI	Bacteroidota	0	0	NA	NA	NA
Flavobacteriaceae	AbiJ	Bacteroidota	0.0197368	0.046875	2.375	0.148991	0.518778
Flavobacteriaceae	AbiK	Bacteroidota	0	0	NA	NA	NA
Flavobacteriaceae	AbiL	Bacteroidota	0.0164474	0.015625	0.95	0.974201	0.983423
Flavobacteriaceae	AbiN	Bacteroidota	0	0	NA	NA	NA
Flavobacteriaceae	AbiO	Bacteroidota	0.0180921	0	0.001	0.278975	0.637565
Flavobacteriaceae	AbiP2	Bacteroidota	0.00986842	0	0.001	0.426253	0.729337
Flavobacteriaceae	AbiQ	Bacteroidota	0	0	NA	NA	NA
Flavobacteriaceae	AbiR	Bacteroidota	0	0	NA	NA	NA
Flavobacteriaceae	AbiU	Bacteroidota	0.0378289	0.03125	0.826087	0.829156	0.915765
Flavobacteriaceae	AbiV	Bacteroidota	0.0115132	0.015625	1.35714	0.764875	0.887992
Flavobacteriaceae	AbiZ	Bacteroidota	0.0476974	0.015625	0.327586	0.266727	0.635672
Flavobacteriaceae	Aditi	Bacteroidota	0	0	NA	NA	NA
Flavobacteriaceae	Avs	Bacteroidota	0.105263	0.109375	1.03906	0.558371	0.79918
Flavobacteriaceae	Azaca	Bacteroidota	0	0	NA	NA	NA
Flavobacteriaceae	BREX	Bacteroidota	0.0509868	0.046875	0.919355	0.996393	0.998423
Flavobacteriaceae	Borvo	Bacteroidota	0.00822368	0.03125	3.8	0.0815399	0.382827
Flavobacteriaceae	BstA	Bacteroidota	0	0	NA	NA	NA
Flavobacteriaceae	Bunzi	Bacteroidota	0	0	NA	NA	NA
Flavobacteriaceae	Butters_gp30_gp31	Bacteroidota	0	0	NA	NA	NA
Flavobacteriaceae	Butters_gp57r	Bacteroidota	0	0	NA	NA	NA
Flavobacteriaceae	CARD_NLR	Bacteroidota	0	0	NA	NA	NA
Flavobacteriaceae	CBASS	Bacteroidota	0.245066	0.28125	1.14765	0.22218	0.611936
Flavobacteriaceae	CRISPR	Bacteroidota	0.3125	0.25	0.8	0.456476	0.740782
Flavobacteriaceae	CapRel	Bacteroidota	0.0460526	0	0.001	0.0857145	0.384399
Flavobacteriaceae	Charlie_gp32	Bacteroidota	0	0	NA	NA	NA
Flavobacteriaceae	DISARM	Bacteroidota	0	0	NA	NA	NA
Flavobacteriaceae	DRT	Bacteroidota	0.172697	0.171875	0.995238	0.69817	0.860606
Flavobacteriaceae	DarTG	Bacteroidota	0.0361842	0.03125	0.863636	0.876993	0.932586
Flavobacteriaceae	Dazbog	Bacteroidota	0.00822368	0.015625	1.9	0.544131	0.791029
Flavobacteriaceae	DdmDE	Bacteroidota	0.00493421	0	0.001	0.575575	0.803867
Flavobacteriaceae	Detocs	Bacteroidota	0.0148026	0	0.001	0.32833	0.68559
Flavobacteriaceae	Dnd	Bacteroidota	0.00657895	0	0.001	0.517114	0.775152
Flavobacteriaceae	Dodola	Bacteroidota	0	0	NA	NA	NA
Flavobacteriaceae	Dpd	Bacteroidota	0	0	NA	NA	NA
Flavobacteriaceae	Druantia	Bacteroidota	0.0148026	0.046875	3.16667	0.0601345	0.321795
Flavobacteriaceae	Dsr	Bacteroidota	0.00164474	0	0.001	0.749443	0.878272
Flavobacteriaceae	Eleos	Bacteroidota	0.00493421	0	0.001	0.575575	0.803867
Flavobacteriaceae	FS_GIY_YIG	Bacteroidota	0.0148026	0.03125	2.11111	0.311651	0.667568
Flavobacteriaceae	FS_HP	Bacteroidota	0.0115132	0	0.001	0.389605	0.728467
Flavobacteriaceae	FS_HP_SDH_sah	Bacteroidota	0	0	NA	NA	NA
Flavobacteriaceae	FS_HsdR_like	Bacteroidota	0	0	NA	NA	NA
Flavobacteriaceae	GAPS1	Bacteroidota	0.00822368	0	0.001	0.468222	0.752275
Flavobacteriaceae	GAPS2	Bacteroidota	0	0	NA	NA	NA
Flavobacteriaceae	GAPS4	Bacteroidota	0.0394737	0.03125	0.791667	0.783642	0.895163
Flavobacteriaceae	GAPS6	Bacteroidota	0	0	NA	NA	NA
Flavobacteriaceae	Gabija	Bacteroidota	0.246711	0.390625	1.58333	2.01333e-06	6.53458e-05
Flavobacteriaceae	Gao_Ape	Bacteroidota	0.00328947	0	0.001	0.648687	0.83374
Flavobacteriaceae	Gao_Her	Bacteroidota	0.0394737	0.03125	0.791667	0.783642	0.895163
Flavobacteriaceae	Gao_Hhe	Bacteroidota	0	0	NA	NA	NA
Flavobacteriaceae	Gao_Iet	Bacteroidota	0.0378289	0.046875	1.23913	0.67045	0.846854
Flavobacteriaceae	Gao_Mza	Bacteroidota	0	0	NA	NA	NA
Flavobacteriaceae	Gao_Ppl	Bacteroidota	0	0	NA	NA	NA
Flavobacteriaceae	Gao_Qat	Bacteroidota	0.00986842	0	0.001	0.426253	0.729337
Flavobacteriaceae	Gao_RL	Bacteroidota	0	0	NA	NA	NA
Flavobacteriaceae	Gao_TerY	Bacteroidota	0	0	NA	NA	NA
Flavobacteriaceae	Gao_Tmn	Bacteroidota	0.0345395	0	0.001	0.131471	0.484657
Flavobacteriaceae	Gao_Upx	Bacteroidota	0	0	NA	NA	NA
Flavobacteriaceae	GasderMIN	Bacteroidota	0.0345395	0.109375	3.16667	0.00131153	0.0191972
Flavobacteriaceae	Hachiman	Bacteroidota	0.0592105	0.078125	1.31944	0.421259	0.729337
Flavobacteriaceae	Hna	Bacteroidota	0.0263158	0.015625	0.59375	0.666717	0.843566
Flavobacteriaceae	ISG15-like	Bacteroidota	0	0	NA	NA	NA
Flavobacteriaceae	JukAB	Bacteroidota	0	0	NA	NA	NA
Flavobacteriaceae	Kiwa	Bacteroidota	0.0444079	0.03125	0.703704	0.660339	0.840483
Flavobacteriaceae	Lamassu-Fam	Bacteroidota	0.151316	0.265625	1.75543	0.0446363	0.270903
Flavobacteriaceae	Lit	Bacteroidota	0.0131579	0.03125	2.375	0.245882	0.629677
Flavobacteriaceae	MADS	Bacteroidota	0.0180921	0	0.001	0.278975	0.637565
Flavobacteriaceae	MazEF	Bacteroidota	0.00822368	0.015625	1.9	0.544131	0.791029
Flavobacteriaceae	Menshen	Bacteroidota	0.0246711	0.015625	0.633333	0.666712	0.843566
Flavobacteriaceae	Mok_Hok_Sok	Bacteroidota	0	0	NA	NA	NA
Flavobacteriaceae	Mokosh	Bacteroidota	0.0756579	0.09375	1.23913	0.444329	0.732955
Flavobacteriaceae	MqsRAC	Bacteroidota	0	0	NA	NA	NA
Flavobacteriaceae	NLR	Bacteroidota	0.0246711	0.09375	3.8	0.00181753	0.0248951
Flavobacteriaceae	Nhi	Bacteroidota	0	0	NA	NA	NA
Flavobacteriaceae	Old_exonuclease	Bacteroidota	0.00986842	0	0.001	0.426253	0.729337
Flavobacteriaceae	Olokun	Bacteroidota	0.0592105	0.015625	0.263889	0.155254	0.532221
Flavobacteriaceae	PD-Lambda-1	Bacteroidota	0.03125	0.0625	2	0.1653	0.546881
Flavobacteriaceae	PD-Lambda-2	Bacteroidota	0	0	NA	NA	NA
Flavobacteriaceae	PD-Lambda-3	Bacteroidota	0	0	NA	NA	NA
Flavobacteriaceae	PD-Lambda-4	Bacteroidota	0	0	NA	NA	NA
Flavobacteriaceae	PD-Lambda-5	Bacteroidota	0.0180921	0	0.001	0.278975	0.637565
Flavobacteriaceae	PD-Lambda-6	Bacteroidota	0	0	NA	NA	NA
Flavobacteriaceae	PD-T4-1	Bacteroidota	0.00328947	0	0.001	0.648687	0.83374
Flavobacteriaceae	PD-T4-10	Bacteroidota	0.0197368	0	0.001	0.257738	0.635672
Flavobacteriaceae	PD-T4-2	Bacteroidota	0.00493421	0.015625	3.16667	0.288289	0.651159
Flavobacteriaceae	PD-T4-3	Bacteroidota	0.0230263	0.03125	1.35714	0.656495	0.836303
Flavobacteriaceae	PD-T4-4	Bacteroidota	0	0.015625	30	0.00208999	0.0278603
Flavobacteriaceae	PD-T4-5	Bacteroidota	0	0	NA	NA	NA
Flavobacteriaceae	PD-T4-6	Bacteroidota	0.00164474	0	0.001	0.749443	0.878272
Flavobacteriaceae	PD-T4-7	Bacteroidota	0.00657895	0.015625	2.375	0.419533	0.729337
Flavobacteriaceae	PD-T4-8	Bacteroidota	0.0148026	0.046875	3.16667	0.0601345	0.321795
Flavobacteriaceae	PD-T4-9	Bacteroidota	0.0246711	0.015625	0.633333	0.666712	0.843566
Flavobacteriaceae	PD-T7-1	Bacteroidota	0.0230263	0	0.001	0.220756	0.609422
Flavobacteriaceae	PD-T7-2	Bacteroidota	0.0921053	0.109375	1.1875	0.756024	0.882521
Flavobacteriaceae	PD-T7-3	Bacteroidota	0.00986842	0.046875	4.75	0.0132563	0.118513
Flavobacteriaceae	PD-T7-4	Bacteroidota	0.0230263	0.0625	2.71429	0.0541705	0.304047
Flavobacteriaceae	PD-T7-5	Bacteroidota	0	0	NA	NA	NA
Flavobacteriaceae	Panchino_gp28	Bacteroidota	0	0	NA	NA	NA
Flavobacteriaceae	Paris	Bacteroidota	0.0674342	0.078125	1.15854	0.942091	0.96736
Flavobacteriaceae	PfiAT	Bacteroidota	0	0	NA	NA	NA
Flavobacteriaceae	Phrann_gp29_gp30	Bacteroidota	0	0	NA	NA	NA
Flavobacteriaceae	Pif	Bacteroidota	0	0	NA	NA	NA
Flavobacteriaceae	PrrC	Bacteroidota	0.0674342	0.078125	1.15854	0.980467	0.988243
Flavobacteriaceae	PsyrTA	Bacteroidota	0.00493421	0	0.001	0.575575	0.803867
Flavobacteriaceae	Pycsar	Bacteroidota	0.167763	0.0625	0.372549	0.0573498	0.315178
Flavobacteriaceae	RADAR	Bacteroidota	0	0	NA	NA	NA
Flavobacteriaceae	RM	Bacteroidota	3.21546	2.4375	0.758056	3.79798e-25	4.72532e-23
Flavobacteriaceae	Retron	Bacteroidota	0.141447	0.1875	1.32558	0.0635682	0.331591
Flavobacteriaceae	RexAB	Bacteroidota	0.00164474	0	0.001	0.749443	0.878272
Flavobacteriaceae	RloC	Bacteroidota	0.159539	0.21875	1.37113	0.0364055	0.239443
Flavobacteriaceae	RnlAB	Bacteroidota	0.0115132	0	0.001	0.389605	0.728467
Flavobacteriaceae	RosmerTA	Bacteroidota	0	0	NA	NA	NA
Flavobacteriaceae	Rst_2TM_1TM_TIR	Bacteroidota	0	0	NA	NA	NA
Flavobacteriaceae	Rst_3HP	Bacteroidota	0	0	NA	NA	NA
Flavobacteriaceae	Rst_DUF4238	Bacteroidota	0	0	NA	NA	NA
Flavobacteriaceae	Rst_HelicaseDUF2290	Bacteroidota	0.00822368	0	0.001	0.468222	0.752275
Flavobacteriaceae	Rst_Hydrolase-3Tm	Bacteroidota	0	0	NA	NA	NA
Flavobacteriaceae	Rst_RT-nitrilase-Tm	Bacteroidota	0	0	NA	NA	NA
Flavobacteriaceae	Rst_TIR-NLR	Bacteroidota	0.00164474	0	0.001	0.749443	0.878272
Flavobacteriaceae	Rst_gop_beta_cll	Bacteroidota	0	0	NA	NA	NA
Flavobacteriaceae	SEFIR	Bacteroidota	0.0394737	0.078125	1.97917	0.720939	0.866748
Flavobacteriaceae	SanaTA	Bacteroidota	0.0871711	0.09375	1.07547	0.597585	0.816987
Flavobacteriaceae	Septu	Bacteroidota	0.302632	0.3125	1.03261	0.266056	0.635672
Flavobacteriaceae	Shango	Bacteroidota	0.0296053	0.015625	0.527778	0.535967	0.78284
Flavobacteriaceae	Shedu	Bacteroidota	0.0707237	0.078125	1.10465	0.667413	0.843733
Flavobacteriaceae	ShosTA	Bacteroidota	0.0164474	0.078125	4.75	0.0011981	0.0178877
Flavobacteriaceae	SoFIC	Bacteroidota	0.25	0.140625	0.5625	0.184067	0.577197
Flavobacteriaceae	SpbK	Bacteroidota	0.03125	0.03125	1	0.966855	0.980649
Flavobacteriaceae	SspBCDE	Bacteroidota	0.0542763	0.046875	0.863636	0.911081	0.945266
Flavobacteriaceae	Stk2	Bacteroidota	0	0	NA	NA	NA
Flavobacteriaceae	Thoeris	Bacteroidota	0.0493421	0.046875	0.95	0.960486	0.977215
Flavobacteriaceae	Tiamat	Bacteroidota	0.0888158	0.203125	2.28704	0.00989165	0.0958976
Flavobacteriaceae	Uzume	Bacteroidota	0.00164474	0	0.001	0.749443	0.878272
Flavobacteriaceae	Viperin	Bacteroidota	0.0115132	0.015625	1.35714	0.764875	0.887992
Flavobacteriaceae	Wadjet	Bacteroidota	0.0197368	0.015625	0.791667	0.834797	0.916913
Flavobacteriaceae	Zorya	Bacteroidota	0.0164474	0.015625	0.95	0.974201	0.983423
Flavobacteriaceae	dCTPdeaminase	Bacteroidota	0.0493421	0.078125	1.58333	0.236488	0.620265
Flavobacteriaceae	dGTPase	Bacteroidota	0	0	NA	NA	NA
Flavobacteriaceae	pAgo	Bacteroidota	0.154605	0.171875	1.1117	0.310817	0.667568
Listeriaceae	Abi2	Firmicutes	0.0787037	0.1	1.27059	0.368798	0.711172
Listeriaceae	AbiA	Firmicutes	0	0	NA	NA	NA
Listeriaceae	AbiC	Firmicutes	0	0	NA	NA	NA
Listeriaceae	AbiD	Firmicutes	0.0949074	0.114286	1.20418	0.307015	0.665273
Listeriaceae	AbiE	Firmicutes	0	0	NA	NA	NA
Listeriaceae	AbiG	Firmicutes	0.00347222	0	0.001	0.623295	0.82495
Listeriaceae	AbiH	Firmicutes	0.225694	0.1	0.443077	0.110781	0.456431
Listeriaceae	AbiI	Firmicutes	0.00115741	0	0.001	0.779039	0.891269
Listeriaceae	AbiJ	Firmicutes	0.00115741	0.0142857	12.3429	0.0223604	0.169462
Listeriaceae	AbiK	Firmicutes	0	0	NA	NA	NA
Listeriaceae	AbiL	Firmicutes	0.00347222	0	0.001	0.623295	0.82495
Listeriaceae	AbiN	Firmicutes	0.0289352	0.0142857	0.493714	0.486942	0.752593
Listeriaceae	AbiO	Firmicutes	0.0162037	0	0.001	0.283981	0.644351
Listeriaceae	AbiP2	Firmicutes	0.0844907	0.0428571	0.507241	0.26375	0.635672
Listeriaceae	AbiQ	Firmicutes	0.00115741	0	0.001	0.779039	0.891269
Listeriaceae	AbiR	Firmicutes	0	0	NA	NA	NA
Listeriaceae	AbiU	Firmicutes	0.0532407	0.0428571	0.804969	0.770567	0.891269
Listeriaceae	AbiV	Firmicutes	0.00694444	0	0.001	0.485535	0.752275
Listeriaceae	AbiZ	Firmicutes	0	0	NA	NA	NA
Listeriaceae	Aditi	Firmicutes	0.00231481	0.0142857	6.17143	0.088405	0.388202
Listeriaceae	Avs	Firmicutes	0.00694444	0	0.001	0.485535	0.752275
Listeriaceae	Azaca	Firmicutes	0	0	NA	NA	NA
Listeriaceae	BREX	Firmicutes	0.00115741	0	0.001	0.779039	0.891269
Listeriaceae	Borvo	Firmicutes	0	0	NA	NA	NA
Listeriaceae	BstA	Firmicutes	0	0	NA	NA	NA
Listeriaceae	Bunzi	Firmicutes	0	0	NA	NA	NA
Listeriaceae	Butters_gp30_gp31	Firmicutes	0	0	NA	NA	NA
Listeriaceae	Butters_gp57r	Firmicutes	0	0	NA	NA	NA
Listeriaceae	CARD_NLR	Firmicutes	0	0	NA	NA	NA
Listeriaceae	CBASS	Firmicutes	0.0856481	0.1	1.16757	0.512967	0.771259
Listeriaceae	CRISPR	Firmicutes	0.708333	0.828571	1.16975	6.97451e-10	3.35901e-08
Listeriaceae	CapRel	Firmicutes	0	0	NA	NA	NA
Listeriaceae	Charlie_gp32	Firmicutes	0	0	NA	NA	NA
Listeriaceae	DISARM	Firmicutes	0	0	NA	NA	NA
Listeriaceae	DRT	Firmicutes	0.0648148	0.1	1.54286	0.181778	0.573344
Listeriaceae	DarTG	Firmicutes	0.00115741	0.0142857	12.3429	0.0223604	0.169462
Listeriaceae	Dazbog	Firmicutes	0	0	NA	NA	NA
Listeriaceae	DdmDE	Firmicutes	0	0	NA	NA	NA
Listeriaceae	Detocs	Firmicutes	0	0	NA	NA	NA
Listeriaceae	Dnd	Firmicutes	0	0	NA	NA	NA
Listeriaceae	Dodola	Firmicutes	0.00810185	0	0.001	0.450866	0.736982
Listeriaceae	Dpd	Firmicutes	0	0	NA	NA	NA
Listeriaceae	Druantia	Firmicutes	0	0	NA	NA	NA
Listeriaceae	Dsr	Firmicutes	0	0	NA	NA	NA
Listeriaceae	Eleos	Firmicutes	0	0	NA	NA	NA
Listeriaceae	FS_GIY_YIG	Firmicutes	0	0	NA	NA	NA
Listeriaceae	FS_HP	Firmicutes	0	0	NA	NA	NA
Listeriaceae	FS_HP_SDH_sah	Firmicutes	0	0	NA	NA	NA
Listeriaceae	FS_HsdR_like	Firmicutes	0	0	NA	NA	NA
Listeriaceae	GAPS1	Firmicutes	0	0	NA	NA	NA
Listeriaceae	GAPS2	Firmicutes	0	0	NA	NA	NA
Listeriaceae	GAPS4	Firmicutes	0	0	NA	NA	NA
Listeriaceae	GAPS6	Firmicutes	0	0	NA	NA	NA
Listeriaceae	Gabija	Firmicutes	0.166667	0.142857	0.857143	0.983105	0.988401
Listeriaceae	Gao_Ape	Firmicutes	0	0	NA	NA	NA
Listeriaceae	Gao_Her	Firmicutes	0.00115741	0	0.001	0.779039	0.891269
Listeriaceae	Gao_Hhe	Firmicutes	0	0	NA	NA	NA
Listeriaceae	Gao_Iet	Firmicutes	0.0127315	0.0142857	1.12208	0.902263	0.941355
Listeriaceae	Gao_Mza	Firmicutes	0	0	NA	NA	NA
Listeriaceae	Gao_Ppl	Firmicutes	0	0	NA	NA	NA
Listeriaceae	Gao_Qat	Firmicutes	0	0	NA	NA	NA
Listeriaceae	Gao_RL	Firmicutes	0	0	NA	NA	NA
Listeriaceae	Gao_TerY	Firmicutes	0	0	NA	NA	NA
Listeriaceae	Gao_Tmn	Firmicutes	0	0	NA	NA	NA
Listeriaceae	Gao_Upx	Firmicutes	0	0	NA	NA	NA
Listeriaceae	GasderMIN	Firmicutes	0	0	NA	NA	NA
Listeriaceae	Hachiman	Firmicutes	0.0648148	0.0285714	0.440816	0.332592	0.68942
Listeriaceae	Hna	Firmicutes	0.00347222	0	0.001	0.623295	0.82495
Listeriaceae	ISG15-like	Firmicutes	0	0	NA	NA	NA
Listeriaceae	JukAB	Firmicutes	0	0	NA	NA	NA
Listeriaceae	Kiwa	Firmicutes	0.0115741	0.0142857	1.23429	0.831135	0.915782
Listeriaceae	Lamassu-Fam	Firmicutes	0.101852	0.157143	1.54286	0.0537001	0.302544
Listeriaceae	Lit	Firmicutes	0	0	NA	NA	NA
Listeriaceae	MADS	Firmicutes	0	0	NA	NA	NA
Listeriaceae	MazEF	Firmicutes	0.113426	0.114286	1.00758	0.705869	0.860606
Listeriaceae	Menshen	Firmicutes	0.00925926	0	0.001	0.419856	0.729337
Listeriaceae	Mok_Hok_Sok	Firmicutes	0	0	NA	NA	NA
Listeriaceae	Mokosh	Firmicutes	0.00231481	0	0.001	0.689247	0.857692
Listeriaceae	MqsRAC	Firmicutes	0	0	NA	NA	NA
Listeriaceae	NLR	Firmicutes	0	0	NA	NA	NA
Listeriaceae	Nhi	Firmicutes	0	0	NA	NA	NA
Listeriaceae	Old_exonuclease	Firmicutes	0	0	NA	NA	NA
Listeriaceae	Olokun	Firmicutes	0.0381944	0.0285714	0.748052	0.718407	0.866383
Listeriaceae	PD-Lambda-1	Firmicutes	0.037037	0.0714286	1.92857	0.126926	0.477331
Listeriaceae	PD-Lambda-2	Firmicutes	0	0	NA	NA	NA
Listeriaceae	PD-Lambda-3	Firmicutes	0	0	NA	NA	NA
Listeriaceae	PD-Lambda-4	Firmicutes	0	0	NA	NA	NA
Listeriaceae	PD-Lambda-5	Firmicutes	0.00231481	0	0.001	0.689247	0.857692
Listeriaceae	PD-Lambda-6	Firmicutes	0	0	NA	NA	NA
Listeriaceae	PD-T4-1	Firmicutes	0	0	NA	NA	NA
Listeriaceae	PD-T4-10	Firmicutes	0	0	NA	NA	NA
Listeriaceae	PD-T4-2	Firmicutes	0	0	NA	NA	NA
Listeriaceae	PD-T4-3	Firmicutes	0	0	NA	NA	NA
Listeriaceae	PD-T4-4	Firmicutes	0	0	NA	NA	NA
Listeriaceae	PD-T4-5	Firmicutes	0	0	NA	NA	NA
Listeriaceae	PD-T4-6	Firmicutes	0	0	NA	NA	NA
Listeriaceae	PD-T4-7	Firmicutes	0	0	NA	NA	NA
Listeriaceae	PD-T4-8	Firmicutes	0	0	NA	NA	NA
Listeriaceae	PD-T4-9	Firmicutes	0.00462963	0	0.001	0.569929	0.800807
Listeriaceae	PD-T7-1	Firmicutes	0	0	NA	NA	NA
Listeriaceae	PD-T7-2	Firmicutes	0.177083	0.2	1.12941	0.182026	0.573344
Listeriaceae	PD-T7-3	Firmicutes	0.0335648	0	0.001	0.119807	0.466355
Listeriaceae	PD-T7-4	Firmicutes	0	0	NA	NA	NA
Listeriaceae	PD-T7-5	Firmicutes	0.00115741	0	0.001	0.779039	0.891269
Listeriaceae	Panchino_gp28	Firmicutes	0	0	NA	NA	NA
Listeriaceae	Paris	Firmicutes	0.0127315	0	0.001	0.343179	0.701242
Listeriaceae	PfiAT	Firmicutes	0	0	NA	NA	NA
Listeriaceae	Phrann_gp29_gp30	Firmicutes	0	0	NA	NA	NA
Listeriaceae	Pif	Firmicutes	0	0	NA	NA	NA
Listeriaceae	PrrC	Firmicutes	0.00231481	0	0.001	0.689247	0.857692
Listeriaceae	PsyrTA	Firmicutes	0	0	NA	NA	NA
Listeriaceae	Pycsar	Firmicutes	0	0	NA	NA	NA
Listeriaceae	RADAR	Firmicutes	0	0	NA	NA	NA
Listeriaceae	RM	Firmicutes	1.13773	1.08571	0.95428	3.23463e-27	4.39027e-25
Listeriaceae	Retron	Firmicutes	0.106481	0.1	0.93913	0.91369	0.946662
Listeriaceae	RexAB	Firmicutes	0.00810185	0	0.001	0.450866	0.736982
Listeriaceae	RloC	Firmicutes	0.068287	0.1	1.46441	0.226746	0.614591
Listeriaceae	RnlAB	Firmicutes	0	0	NA	NA	NA
Listeriaceae	RosmerTA	Firmicutes	0.0416667	0.0428571	1.02857	0.905282	0.943845
Listeriaceae	Rst_2TM_1TM_TIR	Firmicutes	0	0	NA	NA	NA
Listeriaceae	Rst_3HP	Firmicutes	0	0	NA	NA	NA
Listeriaceae	Rst_DUF4238	Firmicutes	0	0	NA	NA	NA
Listeriaceae	Rst_HelicaseDUF2290	Firmicutes	0.00115741	0	0.001	0.779039	0.891269
Listeriaceae	Rst_Hydrolase-3Tm	Firmicutes	0	0	NA	NA	NA
Listeriaceae	Rst_RT-nitrilase-Tm	Firmicutes	0	0	NA	NA	NA
Listeriaceae	Rst_TIR-NLR	Firmicutes	0	0	NA	NA	NA
Listeriaceae	Rst_gop_beta_cll	Firmicutes	0	0	NA	NA	NA
Listeriaceae	SEFIR	Firmicutes	0.00694444	0.0142857	2.05714	0.488752	0.754609
Listeriaceae	SanaTA	Firmicutes	0	0	NA	NA	NA
Listeriaceae	Septu	Firmicutes	0.0138889	0	0.001	0.343181	0.701242
Listeriaceae	Shango	Firmicutes	0	0	NA	NA	NA
Listeriaceae	Shedu	Firmicutes	0	0	NA	NA	NA
Listeriaceae	ShosTA	Firmicutes	0.00578704	0.0142857	2.46857	0.388571	0.728467
Listeriaceae	SoFIC	Firmicutes	0.00115741	0	0.001	0.779039	0.891269
Listeriaceae	SpbK	Firmicutes	0	0.0142857	30	0.000449501	0.00762619
Listeriaceae	SspBCDE	Firmicutes	0	0	NA	NA	NA
Listeriaceae	Stk2	Firmicutes	0.00115741	0	0.001	0.779039	0.891269
Listeriaceae	Thoeris	Firmicutes	0.0138889	0.0428571	3.08571	0.0587084	0.318733
Listeriaceae	Tiamat	Firmicutes	0.0243056	0.0142857	0.587755	0.608598	0.817523
Listeriaceae	Uzume	Firmicutes	0	0	NA	NA	NA
Listeriaceae	Viperin	Firmicutes	0	0	NA	NA	NA
Listeriaceae	Wadjet	Firmicutes	0.00231481	0	0.001	0.689247	0.857692
Listeriaceae	Zorya	Firmicutes	0	0	NA	NA	NA
Listeriaceae	dCTPdeaminase	Firmicutes	0	0	NA	NA	NA
Listeriaceae	dGTPase	Firmicutes	0	0	NA	NA	NA
Listeriaceae	pAgo	Firmicutes	0	0	NA	NA	NA
Microbacteriaceae	Abi2	Actinobacteriota	0.0151515	0.00943396	0.622642	0.58953	0.81217
Microbacteriaceae	AbiA	Actinobacteriota	0	0	NA	NA	NA
Microbacteriaceae	AbiC	Actinobacteriota	0	0	NA	NA	NA
Microbacteriaceae	AbiD	Actinobacteriota	0.174242	0.259434	1.48893	0.0133964	0.119053
Microbacteriaceae	AbiE	Actinobacteriota	0.151515	0.0660377	0.435849	0.0205583	0.159862
Microbacteriaceae	AbiG	Actinobacteriota	0	0	NA	NA	NA
Microbacteriaceae	AbiH	Actinobacteriota	0.00378788	0.0141509	3.73585	0.217223	0.606915
Microbacteriaceae	AbiI	Actinobacteriota	0	0	NA	NA	NA
Microbacteriaceae	AbiJ	Actinobacteriota	0	0	NA	NA	NA
Microbacteriaceae	AbiK	Actinobacteriota	0	0	NA	NA	NA
Microbacteriaceae	AbiL	Actinobacteriota	0	0	NA	NA	NA
Microbacteriaceae	AbiN	Actinobacteriota	0	0	NA	NA	NA
Microbacteriaceae	AbiO	Actinobacteriota	0	0	NA	NA	NA
Microbacteriaceae	AbiP2	Actinobacteriota	0	0	NA	NA	NA
Microbacteriaceae	AbiQ	Actinobacteriota	0	0	NA	NA	NA
Microbacteriaceae	AbiR	Actinobacteriota	0	0	NA	NA	NA
Microbacteriaceae	AbiU	Actinobacteriota	0.0189394	0.0377358	1.99245	0.310223	0.667568
Microbacteriaceae	AbiV	Actinobacteriota	0	0	NA	NA	NA
Microbacteriaceae	AbiZ	Actinobacteriota	0	0	NA	NA	NA
Microbacteriaceae	Aditi	Actinobacteriota	0	0	NA	NA	NA
Microbacteriaceae	Avs	Actinobacteriota	0.0265152	0.0235849	0.889488	0.874444	0.932586
Microbacteriaceae	Azaca	Actinobacteriota	0.0492424	0.00943396	0.191582	0.0147593	0.127233
Microbacteriaceae	BREX	Actinobacteriota	0.102273	0.0707547	0.691824	0.475447	0.752275
Microbacteriaceae	Borvo	Actinobacteriota	0.00757576	0.00471698	0.622642	0.70101	0.860606
Microbacteriaceae	BstA	Actinobacteriota	0	0	NA	NA	NA
Microbacteriaceae	Bunzi	Actinobacteriota	0.00378788	0.00471698	1.24528	0.876358	0.932586
Microbacteriaceae	Butters_gp30_gp31	Actinobacteriota	0.0340909	0.00471698	0.138365	0.0274475	0.195138
Microbacteriaceae	Butters_gp57r	Actinobacteriota	0	0.00471698	30	0.266269	0.635672
Microbacteriaceae	CARD_NLR	Actinobacteriota	0	0	NA	NA	NA
Microbacteriaceae	CBASS	Actinobacteriota	0.151515	0.141509	0.933962	0.940467	0.966357
Microbacteriaceae	CRISPR	Actinobacteriota	0.0454545	0.0235849	0.518868	0.394315	0.729337
Microbacteriaceae	CapRel	Actinobacteriota	0.0189394	0.0141509	0.74717	0.704392	0.860606
Microbacteriaceae	Charlie_gp32	Actinobacteriota	0	0	NA	NA	NA
Microbacteriaceae	DISARM	Actinobacteriota	0.0189394	0.0141509	0.74717	0.704392	0.860606
Microbacteriaceae	DRT	Actinobacteriota	0.0113636	0.00471698	0.415094	0.435257	0.729337
Microbacteriaceae	DarTG	Actinobacteriota	0	0.00471698	30	0.266269	0.635672
Microbacteriaceae	Dazbog	Actinobacteriota	0	0.00471698	30	0.266269	0.635672
Microbacteriaceae	DdmDE	Actinobacteriota	0	0	NA	NA	NA
Microbacteriaceae	Detocs	Actinobacteriota	0	0	NA	NA	NA
Microbacteriaceae	Dnd	Actinobacteriota	0	0	NA	NA	NA
Microbacteriaceae	Dodola	Actinobacteriota	0.00757576	0.0141509	1.86792	0.478893	0.752275
Microbacteriaceae	Dpd	Actinobacteriota	0.00378788	0.00471698	1.24528	0.876358	0.932586
Microbacteriaceae	Druantia	Actinobacteriota	0.030303	0.0377358	1.24528	0.607048	0.817523
Microbacteriaceae	Dsr	Actinobacteriota	0	0	NA	NA	NA
Microbacteriaceae	Eleos	Actinobacteriota	0.00757576	0	0.001	0.205639	0.602498
Microbacteriaceae	FS_GIY_YIG	Actinobacteriota	0	0	NA	NA	NA
Microbacteriaceae	FS_HP	Actinobacteriota	0	0	NA	NA	NA
Microbacteriaceae	FS_HP_SDH_sah	Actinobacteriota	0	0	NA	NA	NA
Microbacteriaceae	FS_HsdR_like	Actinobacteriota	0	0	NA	NA	NA
Microbacteriaceae	GAPS1	Actinobacteriota	0	0	NA	NA	NA
Microbacteriaceae	GAPS2	Actinobacteriota	0	0	NA	NA	NA
Microbacteriaceae	GAPS4	Actinobacteriota	0	0	NA	NA	NA
Microbacteriaceae	GAPS6	Actinobacteriota	0	0	NA	NA	NA
Microbacteriaceae	Gabija	Actinobacteriota	0.106061	0.0707547	0.667116	0.344079	0.701789
Microbacteriaceae	Gao_Ape	Actinobacteriota	0	0	NA	NA	NA
Microbacteriaceae	Gao_Her	Actinobacteriota	0.00378788	0.00943396	2.49057	0.438191	0.730616
Microbacteriaceae	Gao_Hhe	Actinobacteriota	0	0	NA	NA	NA
Microbacteriaceae	Gao_Iet	Actinobacteriota	0.030303	0.00943396	0.311321	0.120361	0.466355
Microbacteriaceae	Gao_Mza	Actinobacteriota	0	0	NA	NA	NA
Microbacteriaceae	Gao_Ppl	Actinobacteriota	0.0151515	0.00943396	0.622642	0.58953	0.81217
Microbacteriaceae	Gao_Qat	Actinobacteriota	0	0	NA	NA	NA
Microbacteriaceae	Gao_RL	Actinobacteriota	0	0	NA	NA	NA
Microbacteriaceae	Gao_TerY	Actinobacteriota	0	0	NA	NA	NA
Microbacteriaceae	Gao_Tmn	Actinobacteriota	0	0	NA	NA	NA
Microbacteriaceae	Gao_Upx	Actinobacteriota	0	0	NA	NA	NA
Microbacteriaceae	GasderMIN	Actinobacteriota	0	0	NA	NA	NA
Microbacteriaceae	Hachiman	Actinobacteriota	0.0416667	0.0660377	1.58491	0.188283	0.584422
Microbacteriaceae	Hna	Actinobacteriota	0.0681818	0.0660377	0.968553	0.919402	0.950601
Microbacteriaceae	ISG15-like	Actinobacteriota	0	0	NA	NA	NA
Microbacteriaceae	JukAB	Actinobacteriota	0	0	NA	NA	NA
Microbacteriaceae	Kiwa	Actinobacteriota	0.00378788	0.00471698	1.24528	0.876358	0.932586
Microbacteriaceae	Lamassu-Fam	Actinobacteriota	0.0643939	0.0613208	0.952275	0.969521	0.982102
Microbacteriaceae	Lit	Actinobacteriota	0	0	NA	NA	NA
Microbacteriaceae	MADS	Actinobacteriota	0	0	NA	NA	NA
Microbacteriaceae	MazEF	Actinobacteriota	0.00378788	0	0.001	0.372451	0.711172
Microbacteriaceae	Menshen	Actinobacteriota	0.00378788	0.00943396	2.49057	0.438191	0.730616
Microbacteriaceae	Mok_Hok_Sok	Actinobacteriota	0	0	NA	NA	NA
Microbacteriaceae	Mokosh	Actinobacteriota	0.0265152	0.00471698	0.177898	0.0680379	0.344341
Microbacteriaceae	MqsRAC	Actinobacteriota	0	0	NA	NA	NA
Microbacteriaceae	NLR	Actinobacteriota	0	0	NA	NA	NA
Microbacteriaceae	Nhi	Actinobacteriota	0	0	NA	NA	NA
Microbacteriaceae	Old_exonuclease	Actinobacteriota	0	0	NA	NA	NA
Microbacteriaceae	Olokun	Actinobacteriota	0	0	NA	NA	NA
Microbacteriaceae	PD-Lambda-1	Actinobacteriota	0.109848	0.212264	1.93234	0.000306785	0.00545274
Microbacteriaceae	PD-Lambda-2	Actinobacteriota	0	0	NA	NA	NA
Microbacteriaceae	PD-Lambda-3	Actinobacteriota	0	0	NA	NA	NA
Microbacteriaceae	PD-Lambda-4	Actinobacteriota	0	0	NA	NA	NA
Microbacteriaceae	PD-Lambda-5	Actinobacteriota	0.0378788	0.0283019	0.74717	0.61005	0.818333
Microbacteriaceae	PD-Lambda-6	Actinobacteriota	0	0	NA	NA	NA
Microbacteriaceae	PD-T4-1	Actinobacteriota	0	0	NA	NA	NA
Microbacteriaceae	PD-T4-10	Actinobacteriota	0	0	NA	NA	NA
Microbacteriaceae	PD-T4-2	Actinobacteriota	0	0	NA	NA	NA
Microbacteriaceae	PD-T4-3	Actinobacteriota	0.030303	0	0.001	0.010711	0.102282
Microbacteriaceae	PD-T4-4	Actinobacteriota	0	0	NA	NA	NA
Microbacteriaceae	PD-T4-5	Actinobacteriota	0	0	NA	NA	NA
Microbacteriaceae	PD-T4-6	Actinobacteriota	0	0	NA	NA	NA
Microbacteriaceae	PD-T4-7	Actinobacteriota	0	0	NA	NA	NA
Microbacteriaceae	PD-T4-8	Actinobacteriota	0.0113636	0.00471698	0.415094	0.435257	0.729337
Microbacteriaceae	PD-T4-9	Actinobacteriota	0	0	NA	NA	NA
Microbacteriaceae	PD-T7-1	Actinobacteriota	0.0340909	0.0141509	0.415094	0.179218	0.573344
Microbacteriaceae	PD-T7-2	Actinobacteriota	0.0454545	0.0471698	1.03774	0.842941	0.919965
Microbacteriaceae	PD-T7-3	Actinobacteriota	0.00757576	0.00471698	0.622642	0.70101	0.860606
Microbacteriaceae	PD-T7-4	Actinobacteriota	0.00757576	0.00471698	0.622642	0.70101	0.860606
Microbacteriaceae	PD-T7-5	Actinobacteriota	0	0	NA	NA	NA
Microbacteriaceae	Panchino_gp28	Actinobacteriota	0	0	NA	NA	NA
Microbacteriaceae	Paris	Actinobacteriota	0.0151515	0.0283019	1.86792	0.305721	0.664399
Microbacteriaceae	PfiAT	Actinobacteriota	0	0	NA	NA	NA
Microbacteriaceae	Phrann_gp29_gp30	Actinobacteriota	0	0.0141509	30	0.0530553	0.300044
Microbacteriaceae	Pif	Actinobacteriota	0	0	NA	NA	NA
Microbacteriaceae	PrrC	Actinobacteriota	0.00757576	0.00471698	0.622642	0.70101	0.860606
Microbacteriaceae	PsyrTA	Actinobacteriota	0	0	NA	NA	NA
Microbacteriaceae	Pycsar	Actinobacteriota	0.0265152	0.0330189	1.24528	0.637005	0.832665
Microbacteriaceae	RADAR	Actinobacteriota	0	0	NA	NA	NA
Microbacteriaceae	RM	Actinobacteriota	1.66288	1.09906	0.660936	0.814136	0.910491
Microbacteriaceae	Retron	Actinobacteriota	0.0151515	0.00943396	0.622642	0.58953	0.81217
Microbacteriaceae	RexAB	Actinobacteriota	0	0	NA	NA	NA
Microbacteriaceae	RloC	Actinobacteriota	0.117424	0.0943396	0.803408	0.606908	0.817523
Microbacteriaceae	RnlAB	Actinobacteriota	0	0	NA	NA	NA
Microbacteriaceae	RosmerTA	Actinobacteriota	0.0416667	0.0283019	0.679245	0.304677	0.663143
Microbacteriaceae	Rst_2TM_1TM_TIR	Actinobacteriota	0	0	NA	NA	NA
Microbacteriaceae	Rst_3HP	Actinobacteriota	0	0	NA	NA	NA
Microbacteriaceae	Rst_DUF4238	Actinobacteriota	0	0	NA	NA	NA
Microbacteriaceae	Rst_HelicaseDUF2290	Actinobacteriota	0	0	NA	NA	NA
Microbacteriaceae	Rst_Hydrolase-3Tm	Actinobacteriota	0.00378788	0.0141509	3.73585	0.217223	0.606915
Microbacteriaceae	Rst_RT-nitrilase-Tm	Actinobacteriota	0	0	NA	NA	NA
Microbacteriaceae	Rst_TIR-NLR	Actinobacteriota	0	0	NA	NA	NA
Microbacteriaceae	Rst_gop_beta_cll	Actinobacteriota	0	0	NA	NA	NA
Microbacteriaceae	SEFIR	Actinobacteriota	0	0.0188679	30	0.025299	0.186066
Microbacteriaceae	SanaTA	Actinobacteriota	0.00378788	0	0.001	0.372451	0.711172
Microbacteriaceae	Septu	Actinobacteriota	0.0151515	0.0141509	0.933962	0.944882	0.969559
Microbacteriaceae	Shango	Actinobacteriota	0.00378788	0	0.001	0.372451	0.711172
Microbacteriaceae	Shedu	Actinobacteriota	0.0378788	0.0518868	1.36981	0.400124	0.729337
Microbacteriaceae	ShosTA	Actinobacteriota	0	0	NA	NA	NA
Microbacteriaceae	SoFIC	Actinobacteriota	0.0984848	0.122642	1.24528	0.200075	0.597564
Microbacteriaceae	SpbK	Actinobacteriota	0	0	NA	NA	NA
Microbacteriaceae	SspBCDE	Actinobacteriota	0	0	NA	NA	NA
Microbacteriaceae	Stk2	Actinobacteriota	0	0	NA	NA	NA
Microbacteriaceae	Thoeris	Actinobacteriota	0.0265152	0.00943396	0.355795	0.181181	0.573344
Microbacteriaceae	Tiamat	Actinobacteriota	0	0	NA	NA	NA
Microbacteriaceae	Uzume	Actinobacteriota	0.0643939	0.0896226	1.39179	0.177022	0.572066
Microbacteriaceae	Viperin	Actinobacteriota	0	0	NA	NA	NA
Microbacteriaceae	Wadjet	Actinobacteriota	0.727273	0.580189	0.797759	0.000261092	0.00481248
Microbacteriaceae	Zorya	Actinobacteriota	0.00378788	0	0.001	0.372451	0.711172
Microbacteriaceae	dCTPdeaminase	Actinobacteriota	0.00378788	0.00471698	1.24528	0.876358	0.932586
Microbacteriaceae	dGTPase	Actinobacteriota	0	0	NA	NA	NA
Microbacteriaceae	pAgo	Actinobacteriota	0.00378788	0	0.001	0.372451	0.711172
Micrococcaceae	Abi2	Actinobacteriota	0.1417	0	0.001	0.00387947	0.0445542
Micrococcaceae	AbiA	Actinobacteriota	0	0	NA	NA	NA
Micrococcaceae	AbiC	Actinobacteriota	0	0	NA	NA	NA
Micrococcaceae	AbiD	Actinobacteriota	0.502024	0.296296	0.590203	0.0722334	0.355922
Micrococcaceae	AbiE	Actinobacteriota	0.0809717	0.0555556	0.686111	0.602216	0.817523
Micrococcaceae	AbiG	Actinobacteriota	0	0	NA	NA	NA
Micrococcaceae	AbiH	Actinobacteriota	0.0445344	0	0.001	0.115345	0.466355
Micrococcaceae	AbiI	Actinobacteriota	0	0	NA	NA	NA
Micrococcaceae	AbiJ	Actinobacteriota	0.00809717	0	0.001	0.511684	0.771259
Micrococcaceae	AbiK	Actinobacteriota	0.0121457	0	0.001	0.419347	0.729337
Micrococcaceae	AbiL	Actinobacteriota	0	0	NA	NA	NA
Micrococcaceae	AbiN	Actinobacteriota	0	0	NA	NA	NA
Micrococcaceae	AbiO	Actinobacteriota	0	0	NA	NA	NA
Micrococcaceae	AbiP2	Actinobacteriota	0	0	NA	NA	NA
Micrococcaceae	AbiQ	Actinobacteriota	0	0	NA	NA	NA
Micrococcaceae	AbiR	Actinobacteriota	0	0	NA	NA	NA
Micrococcaceae	AbiU	Actinobacteriota	0.0769231	0	0.001	0.0413356	0.259303
Micrococcaceae	AbiV	Actinobacteriota	0	0	NA	NA	NA
Micrococcaceae	AbiZ	Actinobacteriota	0	0	NA	NA	NA
Micrococcaceae	Aditi	Actinobacteriota	0	0	NA	NA	NA
Micrococcaceae	Avs	Actinobacteriota	0.0121457	0.0185185	1.52469	0.705025	0.860606
Micrococcaceae	Azaca	Actinobacteriota	0.0566802	0.0185185	0.32672	0.258038	0.635672
Micrococcaceae	BREX	Actinobacteriota	0.0526316	0.0185185	0.351852	0.296802	0.65551
Micrococcaceae	Borvo	Actinobacteriota	0	0	NA	NA	NA
Micrococcaceae	BstA	Actinobacteriota	0	0	NA	NA	NA
Micrococcaceae	Bunzi	Actinobacteriota	0	0	NA	NA	NA
Micrococcaceae	Butters_gp30_gp31	Actinobacteriota	0.0161943	0	0.001	0.349529	0.703105
Micrococcaceae	Butters_gp57r	Actinobacteriota	0	0	NA	NA	NA
Micrococcaceae	CARD_NLR	Actinobacteriota	0.0202429	0	0.001	0.294332	0.653785
Micrococcaceae	CBASS	Actinobacteriota	0.11336	0.148148	1.30688	0.220829	0.609422
Micrococcaceae	CRISPR	Actinobacteriota	0.360324	0.037037	0.102788	2.10478e-05	0.000571352
Micrococcaceae	CapRel	Actinobacteriota	0.0242915	0.0185185	0.762346	0.816999	0.911959
Micrococcaceae	Charlie_gp32	Actinobacteriota	0	0	NA	NA	NA
Micrococcaceae	DISARM	Actinobacteriota	0.0121457	0.037037	3.04938	0.090538	0.395243
Micrococcaceae	DRT	Actinobacteriota	0.0161943	0	0.001	0.349529	0.703105
Micrococcaceae	DarTG	Actinobacteriota	0	0	NA	NA	NA
Micrococcaceae	Dazbog	Actinobacteriota	0.00404858	0	0.001	0.646297	0.83374
Micrococcaceae	DdmDE	Actinobacteriota	0	0	NA	NA	NA
Micrococcaceae	Detocs	Actinobacteriota	0	0	NA	NA	NA
Micrococcaceae	Dnd	Actinobacteriota	0.00404858	0	0.001	0.646297	0.83374
Micrococcaceae	Dodola	Actinobacteriota	0.0202429	0	0.001	0.294332	0.653785
Micrococcaceae	Dpd	Actinobacteriota	0.00404858	0	0.001	0.646297	0.83374
Micrococcaceae	Druantia	Actinobacteriota	0.0121457	0.037037	3.04938	0.188944	0.585255
Micrococcaceae	Dsr	Actinobacteriota	0	0	NA	NA	NA
Micrococcaceae	Eleos	Actinobacteriota	0	0	NA	NA	NA
Micrococcaceae	FS_GIY_YIG	Actinobacteriota	0	0	NA	NA	NA
Micrococcaceae	FS_HP	Actinobacteriota	0	0	NA	NA	NA
Micrococcaceae	FS_HP_SDH_sah	Actinobacteriota	0	0	NA	NA	NA
Micrococcaceae	FS_HsdR_like	Actinobacteriota	0	0	NA	NA	NA
Micrococcaceae	GAPS1	Actinobacteriota	0	0	NA	NA	NA
Micrococcaceae	GAPS2	Actinobacteriota	0	0	NA	NA	NA
Micrococcaceae	GAPS4	Actinobacteriota	0	0	NA	NA	NA
Micrococcaceae	GAPS6	Actinobacteriota	0	0	NA	NA	NA
Micrococcaceae	Gabija	Actinobacteriota	0.145749	0.0925926	0.635288	0.614932	0.822664
Micrococcaceae	Gao_Ape	Actinobacteriota	0	0	NA	NA	NA
Micrococcaceae	Gao_Her	Actinobacteriota	0	0	NA	NA	NA
Micrococcaceae	Gao_Hhe	Actinobacteriota	0	0	NA	NA	NA
Micrococcaceae	Gao_Iet	Actinobacteriota	0.00809717	0	0.001	0.511684	0.771259
Micrococcaceae	Gao_Mza	Actinobacteriota	0	0	NA	NA	NA
Micrococcaceae	Gao_Ppl	Actinobacteriota	0.00809717	0	0.001	0.511684	0.771259
Micrococcaceae	Gao_Qat	Actinobacteriota	0.00404858	0	0.001	0.646297	0.83374
Micrococcaceae	Gao_RL	Actinobacteriota	0	0	NA	NA	NA
Micrococcaceae	Gao_TerY	Actinobacteriota	0	0	NA	NA	NA
Micrococcaceae	Gao_Tmn	Actinobacteriota	0	0	NA	NA	NA
Micrococcaceae	Gao_Upx	Actinobacteriota	0	0	NA	NA	NA
Micrococcaceae	GasderMIN	Actinobacteriota	0	0	NA	NA	NA
Micrococcaceae	Hachiman	Actinobacteriota	0.0404858	0.0555556	1.37222	0.573001	0.803859
Micrococcaceae	Hna	Actinobacteriota	0.0242915	0.0185185	0.762346	0.816999	0.911959
Micrococcaceae	ISG15-like	Actinobacteriota	0	0	NA	NA	NA
Micrococcaceae	JukAB	Actinobacteriota	0	0	NA	NA	NA
Micrococcaceae	Kiwa	Actinobacteriota	0.00404858	0.0185185	4.57407	0.236556	0.620265
Micrococcaceae	Lamassu-Fam	Actinobacteriota	0.0607287	0.0555556	0.914815	0.604908	0.817523
Micrococcaceae	Lit	Actinobacteriota	0	0	NA	NA	NA
Micrococcaceae	MADS	Actinobacteriota	0	0	NA	NA	NA
Micrococcaceae	MazEF	Actinobacteriota	0	0	NA	NA	NA
Micrococcaceae	Menshen	Actinobacteriota	0.0121457	0	0.001	0.419347	0.729337
Micrococcaceae	Mok_Hok_Sok	Actinobacteriota	0	0	NA	NA	NA
Micrococcaceae	Mokosh	Actinobacteriota	0.0202429	0.037037	1.82963	0.951679	0.972523
Micrococcaceae	MqsRAC	Actinobacteriota	0	0	NA	NA	NA
Micrococcaceae	NLR	Actinobacteriota	0	0	NA	NA	NA
Micrococcaceae	Nhi	Actinobacteriota	0	0	NA	NA	NA
Micrococcaceae	Old_exonuclease	Actinobacteriota	0	0	NA	NA	NA
Micrococcaceae	Olokun	Actinobacteriota	0	0	NA	NA	NA
Micrococcaceae	PD-Lambda-1	Actinobacteriota	0.048583	0.0925926	1.90586	0.163367	0.546881
Micrococcaceae	PD-Lambda-2	Actinobacteriota	0	0	NA	NA	NA
Micrococcaceae	PD-Lambda-3	Actinobacteriota	0	0	NA	NA	NA
Micrococcaceae	PD-Lambda-4	Actinobacteriota	0	0	NA	NA	NA
Micrococcaceae	PD-Lambda-5	Actinobacteriota	0.0445344	0.0555556	1.24747	0.474322	0.752275
Micrococcaceae	PD-Lambda-6	Actinobacteriota	0	0	NA	NA	NA
Micrococcaceae	PD-T4-1	Actinobacteriota	0	0	NA	NA	NA
Micrococcaceae	PD-T4-10	Actinobacteriota	0	0	NA	NA	NA
Micrococcaceae	PD-T4-2	Actinobacteriota	0	0	NA	NA	NA
Micrococcaceae	PD-T4-3	Actinobacteriota	0	0	NA	NA	NA
Micrococcaceae	PD-T4-4	Actinobacteriota	0	0	NA	NA	NA
Micrococcaceae	PD-T4-5	Actinobacteriota	0	0	NA	NA	NA
Micrococcaceae	PD-T4-6	Actinobacteriota	0	0	NA	NA	NA
Micrococcaceae	PD-T4-7	Actinobacteriota	0.00404858	0	0.001	0.646297	0.83374
Micrococcaceae	PD-T4-8	Actinobacteriota	0	0	NA	NA	NA
Micrococcaceae	PD-T4-9	Actinobacteriota	0	0	NA	NA	NA
Micrococcaceae	PD-T7-1	Actinobacteriota	0.0121457	0	0.001	0.419347	0.729337
Micrococcaceae	PD-T7-2	Actinobacteriota	0.0323887	0.0185185	0.571759	0.606646	0.817523
Micrococcaceae	PD-T7-3	Actinobacteriota	0	0	NA	NA	NA
Micrococcaceae	PD-T7-4	Actinobacteriota	0.0161943	0.0185185	1.14352	0.894556	0.93856
Micrococcaceae	PD-T7-5	Actinobacteriota	0	0	NA	NA	NA
Micrococcaceae	Panchino_gp28	Actinobacteriota	0	0	NA	NA	NA
Micrococcaceae	Paris	Actinobacteriota	0.0323887	0.0185185	0.571759	0.606646	0.817523
Micrococcaceae	PfiAT	Actinobacteriota	0	0	NA	NA	NA
Micrococcaceae	Phrann_gp29_gp30	Actinobacteriota	0.0121457	0.0185185	1.52469	0.705025	0.860606
Micrococcaceae	Pif	Actinobacteriota	0	0	NA	NA	NA
Micrococcaceae	PrrC	Actinobacteriota	0.0242915	0	0.001	0.249562	0.633242
Micrococcaceae	PsyrTA	Actinobacteriota	0	0	NA	NA	NA
Micrococcaceae	Pycsar	Actinobacteriota	0.0323887	0.037037	1.14352	0.830506	0.915765
Micrococcaceae	RADAR	Actinobacteriota	0	0	NA	NA	NA
Micrococcaceae	RM	Actinobacteriota	2.63563	1.98148	0.751806	3.87109e-20	3.85303e-18
Micrococcaceae	Retron	Actinobacteriota	0.00809717	0.0185185	2.28704	0.482545	0.752275
Micrococcaceae	RexAB	Actinobacteriota	0	0	NA	NA	NA
Micrococcaceae	RloC	Actinobacteriota	0.129555	0.0925926	0.714699	0.716409	0.864672
Micrococcaceae	RnlAB	Actinobacteriota	0	0	NA	NA	NA
Micrococcaceae	RosmerTA	Actinobacteriota	0.048583	0	0.001	0.115366	0.466355
Micrococcaceae	Rst_2TM_1TM_TIR	Actinobacteriota	0	0	NA	NA	NA
Micrococcaceae	Rst_3HP	Actinobacteriota	0	0	NA	NA	NA
Micrococcaceae	Rst_DUF4238	Actinobacteriota	0	0	NA	NA	NA
Micrococcaceae	Rst_HelicaseDUF2290	Actinobacteriota	0	0	NA	NA	NA
Micrococcaceae	Rst_Hydrolase-3Tm	Actinobacteriota	0	0	NA	NA	NA
Micrococcaceae	Rst_RT-nitrilase-Tm	Actinobacteriota	0	0	NA	NA	NA
Micrococcaceae	Rst_TIR-NLR	Actinobacteriota	0	0	NA	NA	NA
Micrococcaceae	Rst_gop_beta_cll	Actinobacteriota	0	0	NA	NA	NA
Micrococcaceae	SEFIR	Actinobacteriota	0.00404858	0	0.001	0.646297	0.83374
Micrococcaceae	SanaTA	Actinobacteriota	0	0	NA	NA	NA
Micrococcaceae	Septu	Actinobacteriota	0.0161943	0.0555556	3.43056	0.0764188	0.365772
Micrococcaceae	Shango	Actinobacteriota	0.00809717	0	0.001	0.511684	0.771259
Micrococcaceae	Shedu	Actinobacteriota	0.0202429	0.0185185	0.914815	0.951679	0.972523
Micrococcaceae	ShosTA	Actinobacteriota	0	0	NA	NA	NA
Micrococcaceae	SoFIC	Actinobacteriota	0.0364372	0.0185185	0.50823	0.524371	0.780779
Micrococcaceae	SpbK	Actinobacteriota	0	0	NA	NA	NA
Micrococcaceae	SspBCDE	Actinobacteriota	0.00404858	0.037037	9.14815	0.0269684	0.19265
Micrococcaceae	Stk2	Actinobacteriota	0	0	NA	NA	NA
Micrococcaceae	Thoeris	Actinobacteriota	0	0	NA	NA	NA
Micrococcaceae	Tiamat	Actinobacteriota	0.00809717	0.0185185	2.28704	0.482545	0.752275
Micrococcaceae	Uzume	Actinobacteriota	0.157895	0.185185	1.17284	0.441691	0.731092
Micrococcaceae	Viperin	Actinobacteriota	0	0	NA	NA	NA
Micrococcaceae	Wadjet	Actinobacteriota	0.481781	0.87037	1.80657	1.57111e-18	1.37981e-16
Micrococcaceae	Zorya	Actinobacteriota	0	0	NA	NA	NA
Micrococcaceae	dCTPdeaminase	Actinobacteriota	0	0	NA	NA	NA
Micrococcaceae	dGTPase	Actinobacteriota	0	0	NA	NA	NA
Micrococcaceae	pAgo	Actinobacteriota	0	0	NA	NA	NA
Micromonosporaceae	Abi2	Actinobacteriota	0	0	NA	NA	NA
Micromonosporaceae	AbiA	Actinobacteriota	0	0	NA	NA	NA
Micromonosporaceae	AbiC	Actinobacteriota	0	0	NA	NA	NA
Micromonosporaceae	AbiD	Actinobacteriota	0	0	NA	NA	NA
Micromonosporaceae	AbiE	Actinobacteriota	0.025	0	0.001	0.453148	0.736982
Micromonosporaceae	AbiG	Actinobacteriota	0	0	NA	NA	NA
Micromonosporaceae	AbiH	Actinobacteriota	0	0	NA	NA	NA
Micromonosporaceae	AbiI	Actinobacteriota	0	0	NA	NA	NA
Micromonosporaceae	AbiJ	Actinobacteriota	0	0	NA	NA	NA
Micromonosporaceae	AbiK	Actinobacteriota	0	0	NA	NA	NA
Micromonosporaceae	AbiL	Actinobacteriota	0	0	NA	NA	NA
Micromonosporaceae	AbiN	Actinobacteriota	0	0	NA	NA	NA
Micromonosporaceae	AbiO	Actinobacteriota	0	0	NA	NA	NA
Micromonosporaceae	AbiP2	Actinobacteriota	0	0	NA	NA	NA
Micromonosporaceae	AbiQ	Actinobacteriota	0	0	NA	NA	NA
Micromonosporaceae	AbiR	Actinobacteriota	0	0	NA	NA	NA
Micromonosporaceae	AbiU	Actinobacteriota	0.0875	0.0851064	0.972644	0.926574	0.956691
Micromonosporaceae	AbiV	Actinobacteriota	0	0	NA	NA	NA
Micromonosporaceae	AbiZ	Actinobacteriota	0	0	NA	NA	NA
Micromonosporaceae	Aditi	Actinobacteriota	0	0	NA	NA	NA
Micromonosporaceae	Avs	Actinobacteriota	0.0125	0	0.001	0.453148	0.736982
Micromonosporaceae	Azaca	Actinobacteriota	0.05	0.0638298	1.2766	0.690807	0.857692
Micromonosporaceae	BREX	Actinobacteriota	0.25	0.276596	1.10638	0.212938	0.602498
Micromonosporaceae	Borvo	Actinobacteriota	0	0	NA	NA	NA
Micromonosporaceae	BstA	Actinobacteriota	0	0	NA	NA	NA
Micromonosporaceae	Bunzi	Actinobacteriota	0.025	0.0425532	1.70213	0.569098	0.800807
Micromonosporaceae	Butters_gp30_gp31	Actinobacteriota	0.0125	0	0.001	0.453148	0.736982
Micromonosporaceae	Butters_gp57r	Actinobacteriota	0	0	NA	NA	NA
Micromonosporaceae	CARD_NLR	Actinobacteriota	0	0	NA	NA	NA
Micromonosporaceae	CBASS	Actinobacteriota	0.175	0.0851064	0.486322	0.298759	0.656917
Micromonosporaceae	CRISPR	Actinobacteriota	1.075	0.425532	0.395844	0.0107557	0.102282
Micromonosporaceae	CapRel	Actinobacteriota	0	0.0212766	30	0.197625	0.597564
Micromonosporaceae	Charlie_gp32	Actinobacteriota	0	0	NA	NA	NA
Micromonosporaceae	DISARM	Actinobacteriota	0.0375	0.12766	3.40426	0.0456554	0.273749
Micromonosporaceae	DRT	Actinobacteriota	0.0125	0	0.001	0.453148	0.736982
Micromonosporaceae	DarTG	Actinobacteriota	0.075	0.0425532	0.567376	0.517996	0.775695
Micromonosporaceae	Dazbog	Actinobacteriota	0	0	NA	NA	NA
Micromonosporaceae	DdmDE	Actinobacteriota	0	0	NA	NA	NA
Micromonosporaceae	Detocs	Actinobacteriota	0	0	NA	NA	NA
Micromonosporaceae	Dnd	Actinobacteriota	0.05	0	0.001	0.122758	0.466355
Micromonosporaceae	Dodola	Actinobacteriota	0	0	NA	NA	NA
Micromonosporaceae	Dpd	Actinobacteriota	0.0625	0.0425532	0.680851	0.686139	0.857243
Micromonosporaceae	Druantia	Actinobacteriota	0.0125	0	0.001	0.453148	0.736982
Micromonosporaceae	Dsr	Actinobacteriota	0	0	NA	NA	NA
Micromonosporaceae	Eleos	Actinobacteriota	0.05	0.106383	2.12766	0.194722	0.596961
Micromonosporaceae	FS_GIY_YIG	Actinobacteriota	0	0	NA	NA	NA
Micromonosporaceae	FS_HP	Actinobacteriota	0	0	NA	NA	NA
Micromonosporaceae	FS_HP_SDH_sah	Actinobacteriota	0	0	NA	NA	NA
Micromonosporaceae	FS_HsdR_like	Actinobacteriota	0	0	NA	NA	NA
Micromonosporaceae	GAPS1	Actinobacteriota	0	0	NA	NA	NA
Micromonosporaceae	GAPS2	Actinobacteriota	0	0	NA	NA	NA
Micromonosporaceae	GAPS4	Actinobacteriota	0	0	NA	NA	NA
Micromonosporaceae	GAPS6	Actinobacteriota	0	0	NA	NA	NA
Micromonosporaceae	Gabija	Actinobacteriota	0.025	0.12766	5.10638	0.0185497	0.146533
Micromonosporaceae	Gao_Ape	Actinobacteriota	0	0	NA	NA	NA
Micromonosporaceae	Gao_Her	Actinobacteriota	0	0	NA	NA	NA
Micromonosporaceae	Gao_Hhe	Actinobacteriota	0	0	NA	NA	NA
Micromonosporaceae	Gao_Iet	Actinobacteriota	0	0	NA	NA	NA
Micromonosporaceae	Gao_Mza	Actinobacteriota	0	0	NA	NA	NA
Micromonosporaceae	Gao_Ppl	Actinobacteriota	0	0	NA	NA	NA
Micromonosporaceae	Gao_Qat	Actinobacteriota	0	0	NA	NA	NA
Micromonosporaceae	Gao_RL	Actinobacteriota	0	0	NA	NA	NA
Micromonosporaceae	Gao_TerY	Actinobacteriota	0	0.0212766	30	0.197625	0.597564
Micromonosporaceae	Gao_Tmn	Actinobacteriota	0	0	NA	NA	NA
Micromonosporaceae	Gao_Upx	Actinobacteriota	0	0	NA	NA	NA
Micromonosporaceae	GasderMIN	Actinobacteriota	0	0	NA	NA	NA
Micromonosporaceae	Hachiman	Actinobacteriota	0.0125	0	0.001	0.453148	0.736982
Micromonosporaceae	Hna	Actinobacteriota	0.05	0.0212766	0.425532	0.445272	0.732955
Micromonosporaceae	ISG15-like	Actinobacteriota	0.025	0.0425532	1.70213	0.569098	0.800807
Micromonosporaceae	JukAB	Actinobacteriota	0	0	NA	NA	NA
Micromonosporaceae	Kiwa	Actinobacteriota	0	0	NA	NA	NA
Micromonosporaceae	Lamassu-Fam	Actinobacteriota	0.1375	0.319149	2.32108	0.0117343	0.10748
Micromonosporaceae	Lit	Actinobacteriota	0	0	NA	NA	NA
Micromonosporaceae	MADS	Actinobacteriota	0.0625	0.0212766	0.340426	0.311473	0.667568
Micromonosporaceae	MazEF	Actinobacteriota	0	0	NA	NA	NA
Micromonosporaceae	Menshen	Actinobacteriota	0.0125	0.0851064	6.80851	0.0408149	0.258206
Micromonosporaceae	Mok_Hok_Sok	Actinobacteriota	0	0	NA	NA	NA
Micromonosporaceae	Mokosh	Actinobacteriota	0.15	0.0638298	0.425532	0.200483	0.597564
Micromonosporaceae	MqsRAC	Actinobacteriota	0	0	NA	NA	NA
Micromonosporaceae	NLR	Actinobacteriota	0	0	NA	NA	NA
Micromonosporaceae	Nhi	Actinobacteriota	0	0	NA	NA	NA
Micromonosporaceae	Old_exonuclease	Actinobacteriota	0	0	NA	NA	NA
Micromonosporaceae	Olokun	Actinobacteriota	0	0	NA	NA	NA
Micromonosporaceae	PD-Lambda-1	Actinobacteriota	0.1375	0.148936	1.08317	0.623824	0.82495
Micromonosporaceae	PD-Lambda-2	Actinobacteriota	0	0	NA	NA	NA
Micromonosporaceae	PD-Lambda-3	Actinobacteriota	0	0	NA	NA	NA
Micromonosporaceae	PD-Lambda-4	Actinobacteriota	0	0	NA	NA	NA
Micromonosporaceae	PD-Lambda-5	Actinobacteriota	0.0625	0.106383	1.70213	0.31219	0.667765
Micromonosporaceae	PD-Lambda-6	Actinobacteriota	0	0	NA	NA	NA
Micromonosporaceae	PD-T4-1	Actinobacteriota	0	0	NA	NA	NA
Micromonosporaceae	PD-T4-10	Actinobacteriota	0	0	NA	NA	NA
Micromonosporaceae	PD-T4-2	Actinobacteriota	0	0	NA	NA	NA
Micromonosporaceae	PD-T4-3	Actinobacteriota	0	0	NA	NA	NA
Micromonosporaceae	PD-T4-4	Actinobacteriota	0	0	NA	NA	NA
Micromonosporaceae	PD-T4-5	Actinobacteriota	0	0	NA	NA	NA
Micromonosporaceae	PD-T4-6	Actinobacteriota	0	0	NA	NA	NA
Micromonosporaceae	PD-T4-7	Actinobacteriota	0	0	NA	NA	NA
Micromonosporaceae	PD-T4-8	Actinobacteriota	0	0	NA	NA	NA
Micromonosporaceae	PD-T4-9	Actinobacteriota	0	0	NA	NA	NA
Micromonosporaceae	PD-T7-1	Actinobacteriota	0	0	NA	NA	NA
Micromonosporaceae	PD-T7-2	Actinobacteriota	0	0	NA	NA	NA
Micromonosporaceae	PD-T7-3	Actinobacteriota	0	0	NA	NA	NA
Micromonosporaceae	PD-T7-4	Actinobacteriota	0	0	NA	NA	NA
Micromonosporaceae	PD-T7-5	Actinobacteriota	0	0	NA	NA	NA
Micromonosporaceae	Panchino_gp28	Actinobacteriota	0	0	NA	NA	NA
Micromonosporaceae	Paris	Actinobacteriota	0.025	0.0212766	0.851064	0.916855	0.949282
Micromonosporaceae	PfiAT	Actinobacteriota	0	0	NA	NA	NA
Micromonosporaceae	Phrann_gp29_gp30	Actinobacteriota	0	0.0425532	30	0.0656435	0.340298
Micromonosporaceae	Pif	Actinobacteriota	0	0	NA	NA	NA
Micromonosporaceae	PrrC	Actinobacteriota	0	0	NA	NA	NA
Micromonosporaceae	PsyrTA	Actinobacteriota	0	0	NA	NA	NA
Micromonosporaceae	Pycsar	Actinobacteriota	0.0125	0.0425532	3.40426	0.279286	0.637565
Micromonosporaceae	RADAR	Actinobacteriota	0	0	NA	NA	NA
Micromonosporaceae	RM	Actinobacteriota	2.1875	2.17021	0.992097	7.76308e-05	0.00170445
Micromonosporaceae	Retron	Actinobacteriota	0.0375	0.0425532	1.13475	0.858841	0.928493
Micromonosporaceae	RexAB	Actinobacteriota	0	0	NA	NA	NA
Micromonosporaceae	RloC	Actinobacteriota	0	0	NA	NA	NA
Micromonosporaceae	RnlAB	Actinobacteriota	0	0	NA	NA	NA
Micromonosporaceae	RosmerTA	Actinobacteriota	0.0875	0.0425532	0.486322	0.387224	0.728117
Micromonosporaceae	Rst_2TM_1TM_TIR	Actinobacteriota	0	0	NA	NA	NA
Micromonosporaceae	Rst_3HP	Actinobacteriota	0	0	NA	NA	NA
Micromonosporaceae	Rst_DUF4238	Actinobacteriota	0	0	NA	NA	NA
Micromonosporaceae	Rst_HelicaseDUF2290	Actinobacteriota	0	0	NA	NA	NA
Micromonosporaceae	Rst_Hydrolase-3Tm	Actinobacteriota	0	0	NA	NA	NA
Micromonosporaceae	Rst_RT-nitrilase-Tm	Actinobacteriota	0	0	NA	NA	NA
Micromonosporaceae	Rst_TIR-NLR	Actinobacteriota	0	0	NA	NA	NA
Micromonosporaceae	Rst_gop_beta_cll	Actinobacteriota	0	0	NA	NA	NA
Micromonosporaceae	SEFIR	Actinobacteriota	0	0	NA	NA	NA
Micromonosporaceae	SanaTA	Actinobacteriota	0	0	NA	NA	NA
Micromonosporaceae	Septu	Actinobacteriota	0.0625	0.0212766	0.340426	0.626362	0.827574
Micromonosporaceae	Shango	Actinobacteriota	0	0.0638298	30	0.0233054	0.174849
Micromonosporaceae	Shedu	Actinobacteriota	0.05	0.148936	2.97872	0.0410719	0.258736
Micromonosporaceae	ShosTA	Actinobacteriota	0	0.0212766	30	0.197625	0.597564
Micromonosporaceae	SoFIC	Actinobacteriota	0.0375	0.0638298	1.70213	0.467385	0.752275
Micromonosporaceae	SpbK	Actinobacteriota	0	0	NA	NA	NA
Micromonosporaceae	SspBCDE	Actinobacteriota	0.0125	0.0425532	3.40426	0.279286	0.637565
Micromonosporaceae	Stk2	Actinobacteriota	0	0	NA	NA	NA
Micromonosporaceae	Thoeris	Actinobacteriota	0	0	NA	NA	NA
Micromonosporaceae	Tiamat	Actinobacteriota	0.05	0	0.001	0.122758	0.466355
Micromonosporaceae	Uzume	Actinobacteriota	0	0	NA	NA	NA
Micromonosporaceae	Viperin	Actinobacteriota	0	0.0212766	30	0.197625	0.597564
Micromonosporaceae	Wadjet	Actinobacteriota	0.4	0.212766	0.531915	0.419592	0.729337
Micromonosporaceae	Zorya	Actinobacteriota	0	0	NA	NA	NA
Micromonosporaceae	dCTPdeaminase	Actinobacteriota	0	0	NA	NA	NA
Micromonosporaceae	dGTPase	Actinobacteriota	0	0	NA	NA	NA
Micromonosporaceae	pAgo	Actinobacteriota	0.0125	0.0425532	3.40426	0.279286	0.637565
Nocardioidaceae	Abi2	Actinobacteriota	0	0	NA	NA	NA
Nocardioidaceae	AbiA	Actinobacteriota	0	0	NA	NA	NA
Nocardioidaceae	AbiC	Actinobacteriota	0	0	NA	NA	NA
Nocardioidaceae	AbiD	Actinobacteriota	0.0701754	0.0263158	0.375	0.548246	0.793939
Nocardioidaceae	AbiE	Actinobacteriota	0.0526316	0.105263	2	0.294437	0.653785
Nocardioidaceae	AbiG	Actinobacteriota	0	0	NA	NA	NA
Nocardioidaceae	AbiH	Actinobacteriota	0.0175439	0	0.001	0.426608	0.729337
Nocardioidaceae	AbiI	Actinobacteriota	0	0	NA	NA	NA
Nocardioidaceae	AbiJ	Actinobacteriota	0	0	NA	NA	NA
Nocardioidaceae	AbiK	Actinobacteriota	0	0	NA	NA	NA
Nocardioidaceae	AbiL	Actinobacteriota	0	0	NA	NA	NA
Nocardioidaceae	AbiN	Actinobacteriota	0	0	NA	NA	NA
Nocardioidaceae	AbiO	Actinobacteriota	0	0	NA	NA	NA
Nocardioidaceae	AbiP2	Actinobacteriota	0	0	NA	NA	NA
Nocardioidaceae	AbiQ	Actinobacteriota	0	0	NA	NA	NA
Nocardioidaceae	AbiR	Actinobacteriota	0	0	NA	NA	NA
Nocardioidaceae	AbiU	Actinobacteriota	0	0.131579	30	0.00528729	0.0576199
Nocardioidaceae	AbiV	Actinobacteriota	0	0	NA	NA	NA
Nocardioidaceae	AbiZ	Actinobacteriota	0	0	NA	NA	NA
Nocardioidaceae	Aditi	Actinobacteriota	0	0	NA	NA	NA
Nocardioidaceae	Avs	Actinobacteriota	0	0.0263158	30	0.228876	0.614591
Nocardioidaceae	Azaca	Actinobacteriota	0.0701754	0.0263158	0.375	0.376897	0.716825
Nocardioidaceae	BREX	Actinobacteriota	0.122807	0.0789474	0.642857	0.602412	0.817523
Nocardioidaceae	Borvo	Actinobacteriota	0	0	NA	NA	NA
Nocardioidaceae	BstA	Actinobacteriota	0	0	NA	NA	NA
Nocardioidaceae	Bunzi	Actinobacteriota	0	0	NA	NA	NA
Nocardioidaceae	Butters_gp30_gp31	Actinobacteriota	0.0350877	0.0263158	0.75	0.841004	0.919293
Nocardioidaceae	Butters_gp57r	Actinobacteriota	0	0	NA	NA	NA
Nocardioidaceae	CARD_NLR	Actinobacteriota	0	0	NA	NA	NA
Nocardioidaceae	CBASS	Actinobacteriota	0.105263	0.184211	1.75	0.556413	0.798672
Nocardioidaceae	CRISPR	Actinobacteriota	0.0526316	0	0.001	0.156494	0.532221
Nocardioidaceae	CapRel	Actinobacteriota	0.0175439	0.0263158	1.5	0.771658	0.891269
Nocardioidaceae	Charlie_gp32	Actinobacteriota	0	0	NA	NA	NA
Nocardioidaceae	DISARM	Actinobacteriota	0.122807	0	0.001	0.0261293	0.189374
Nocardioidaceae	DRT	Actinobacteriota	0	0.0263158	30	0.228876	0.614591
Nocardioidaceae	DarTG	Actinobacteriota	0.0350877	0	0.001	0.251954	0.633277
Nocardioidaceae	Dazbog	Actinobacteriota	0.0175439	0.0263158	1.5	0.771658	0.891269
Nocardioidaceae	DdmDE	Actinobacteriota	0	0	NA	NA	NA
Nocardioidaceae	Detocs	Actinobacteriota	0	0	NA	NA	NA
Nocardioidaceae	Dnd	Actinobacteriota	0.0175439	0	0.001	0.426608	0.729337
Nocardioidaceae	Dodola	Actinobacteriota	0.0175439	0	0.001	0.426608	0.729337
Nocardioidaceae	Dpd	Actinobacteriota	0.0526316	0.0263158	0.5	0.562854	0.799356
Nocardioidaceae	Druantia	Actinobacteriota	0.0175439	0	0.001	0.426608	0.729337
Nocardioidaceae	Dsr	Actinobacteriota	0	0	NA	NA	NA
Nocardioidaceae	Eleos	Actinobacteriota	0.0175439	0.0526316	3	0.334329	0.68942
Nocardioidaceae	FS_GIY_YIG	Actinobacteriota	0	0	NA	NA	NA
Nocardioidaceae	FS_HP	Actinobacteriota	0	0	NA	NA	NA
Nocardioidaceae	FS_HP_SDH_sah	Actinobacteriota	0	0	NA	NA	NA
Nocardioidaceae	FS_HsdR_like	Actinobacteriota	0	0	NA	NA	NA
Nocardioidaceae	GAPS1	Actinobacteriota	0	0	NA	NA	NA
Nocardioidaceae	GAPS2	Actinobacteriota	0	0	NA	NA	NA
Nocardioidaceae	GAPS4	Actinobacteriota	0	0	NA	NA	NA
Nocardioidaceae	GAPS6	Actinobacteriota	0	0	NA	NA	NA
Nocardioidaceae	Gabija	Actinobacteriota	0.122807	0.184211	1.5	0.264352	0.635672
Nocardioidaceae	Gao_Ape	Actinobacteriota	0	0	NA	NA	NA
Nocardioidaceae	Gao_Her	Actinobacteriota	0	0	NA	NA	NA
Nocardioidaceae	Gao_Hhe	Actinobacteriota	0	0	NA	NA	NA
Nocardioidaceae	Gao_Iet	Actinobacteriota	0	0	NA	NA	NA
Nocardioidaceae	Gao_Mza	Actinobacteriota	0	0	NA	NA	NA
Nocardioidaceae	Gao_Ppl	Actinobacteriota	0.0175439	0	0.001	0.426608	0.729337
Nocardioidaceae	Gao_Qat	Actinobacteriota	0	0	NA	NA	NA
Nocardioidaceae	Gao_RL	Actinobacteriota	0	0	NA	NA	NA
Nocardioidaceae	Gao_TerY	Actinobacteriota	0	0	NA	NA	NA
Nocardioidaceae	Gao_Tmn	Actinobacteriota	0	0	NA	NA	NA
Nocardioidaceae	Gao_Upx	Actinobacteriota	0	0	NA	NA	NA
Nocardioidaceae	GasderMIN	Actinobacteriota	0	0	NA	NA	NA
Nocardioidaceae	Hachiman	Actinobacteriota	0	0.0263158	30	0.228876	0.614591
Nocardioidaceae	Hna	Actinobacteriota	0.0350877	0	0.001	0.251954	0.633277
Nocardioidaceae	ISG15-like	Actinobacteriota	0.0175439	0	0.001	0.426608	0.729337
Nocardioidaceae	JukAB	Actinobacteriota	0	0	NA	NA	NA
Nocardioidaceae	Kiwa	Actinobacteriota	0.0175439	0	0.001	0.426608	0.729337
Nocardioidaceae	Lamassu-Fam	Actinobacteriota	0.0350877	0.0789474	2.25	0.326251	0.683889
Nocardioidaceae	Lit	Actinobacteriota	0	0	NA	NA	NA
Nocardioidaceae	MADS	Actinobacteriota	0	0	NA	NA	NA
Nocardioidaceae	MazEF	Actinobacteriota	0	0	NA	NA	NA
Nocardioidaceae	Menshen	Actinobacteriota	0.0175439	0	0.001	0.426608	0.729337
Nocardioidaceae	Mok_Hok_Sok	Actinobacteriota	0	0	NA	NA	NA
Nocardioidaceae	Mokosh	Actinobacteriota	0	0.0526316	30	0.0843361	0.384399
Nocardioidaceae	MqsRAC	Actinobacteriota	0	0	NA	NA	NA
Nocardioidaceae	NLR	Actinobacteriota	0	0	NA	NA	NA
Nocardioidaceae	Nhi	Actinobacteriota	0	0	NA	NA	NA
Nocardioidaceae	Old_exonuclease	Actinobacteriota	0	0	NA	NA	NA
Nocardioidaceae	Olokun	Actinobacteriota	0	0	NA	NA	NA
Nocardioidaceae	PD-Lambda-1	Actinobacteriota	0.140351	0.0789474	0.5625	0.45988	0.744687
Nocardioidaceae	PD-Lambda-2	Actinobacteriota	0	0	NA	NA	NA
Nocardioidaceae	PD-Lambda-3	Actinobacteriota	0	0	NA	NA	NA
Nocardioidaceae	PD-Lambda-4	Actinobacteriota	0	0	NA	NA	NA
Nocardioidaceae	PD-Lambda-5	Actinobacteriota	0.0526316	0.0526316	1	0.960852	0.977215
Nocardioidaceae	PD-Lambda-6	Actinobacteriota	0	0	NA	NA	NA
Nocardioidaceae	PD-T4-1	Actinobacteriota	0	0	NA	NA	NA
Nocardioidaceae	PD-T4-10	Actinobacteriota	0	0	NA	NA	NA
Nocardioidaceae	PD-T4-2	Actinobacteriota	0	0	NA	NA	NA
Nocardioidaceae	PD-T4-3	Actinobacteriota	0.0175439	0	0.001	0.426608	0.729337
Nocardioidaceae	PD-T4-4	Actinobacteriota	0	0	NA	NA	NA
Nocardioidaceae	PD-T4-5	Actinobacteriota	0	0	NA	NA	NA
Nocardioidaceae	PD-T4-6	Actinobacteriota	0	0	NA	NA	NA
Nocardioidaceae	PD-T4-7	Actinobacteriota	0	0	NA	NA	NA
Nocardioidaceae	PD-T4-8	Actinobacteriota	0.0175439	0	0.001	0.426608	0.729337
Nocardioidaceae	PD-T4-9	Actinobacteriota	0	0	NA	NA	NA
Nocardioidaceae	PD-T7-1	Actinobacteriota	0	0.0263158	30	0.228876	0.614591
Nocardioidaceae	PD-T7-2	Actinobacteriota	0.0175439	0.0263158	1.5	0.771658	0.891269
Nocardioidaceae	PD-T7-3	Actinobacteriota	0	0	NA	NA	NA
Nocardioidaceae	PD-T7-4	Actinobacteriota	0.0350877	0.0263158	0.75	0.841004	0.919293
Nocardioidaceae	PD-T7-5	Actinobacteriota	0	0	NA	NA	NA
Nocardioidaceae	Panchino_gp28	Actinobacteriota	0	0	NA	NA	NA
Nocardioidaceae	Paris	Actinobacteriota	0	0.0263158	30	0.228876	0.614591
Nocardioidaceae	PfiAT	Actinobacteriota	0	0	NA	NA	NA
Nocardioidaceae	Phrann_gp29_gp30	Actinobacteriota	0	0.0263158	30	0.228876	0.614591
Nocardioidaceae	Pif	Actinobacteriota	0	0	NA	NA	NA
Nocardioidaceae	PrrC	Actinobacteriota	0.0175439	0	0.001	0.426608	0.729337
Nocardioidaceae	PsyrTA	Actinobacteriota	0	0	NA	NA	NA
Nocardioidaceae	Pycsar	Actinobacteriota	0.0526316	0	0.001	0.156494	0.532221
Nocardioidaceae	RADAR	Actinobacteriota	0	0	NA	NA	NA
Nocardioidaceae	RM	Actinobacteriota	1.5614	1.36842	0.876404	0.0856797	0.384399
Nocardioidaceae	Retron	Actinobacteriota	0	0	NA	NA	NA
Nocardioidaceae	RexAB	Actinobacteriota	0	0	NA	NA	NA
Nocardioidaceae	RloC	Actinobacteriota	0.0701754	0	0.001	0.0991941	0.425565
Nocardioidaceae	RnlAB	Actinobacteriota	0	0	NA	NA	NA
Nocardioidaceae	RosmerTA	Actinobacteriota	0.0701754	0.105263	1.5	0.472832	0.752275
Nocardioidaceae	Rst_2TM_1TM_TIR	Actinobacteriota	0	0	NA	NA	NA
Nocardioidaceae	Rst_3HP	Actinobacteriota	0	0	NA	NA	NA
Nocardioidaceae	Rst_DUF4238	Actinobacteriota	0	0	NA	NA	NA
Nocardioidaceae	Rst_HelicaseDUF2290	Actinobacteriota	0	0	NA	NA	NA
Nocardioidaceae	Rst_Hydrolase-3Tm	Actinobacteriota	0	0	NA	NA	NA
Nocardioidaceae	Rst_RT-nitrilase-Tm	Actinobacteriota	0	0	NA	NA	NA
Nocardioidaceae	Rst_TIR-NLR	Actinobacteriota	0	0	NA	NA	NA
Nocardioidaceae	Rst_gop_beta_cll	Actinobacteriota	0	0	NA	NA	NA
Nocardioidaceae	SEFIR	Actinobacteriota	0.0175439	0	0.001	0.426608	0.729337
Nocardioidaceae	SanaTA	Actinobacteriota	0	0	NA	NA	NA
Nocardioidaceae	Septu	Actinobacteriota	0.0175439	0	0.001	0.426608	0.729337
Nocardioidaceae	Shango	Actinobacteriota	0	0	NA	NA	NA
Nocardioidaceae	Shedu	Actinobacteriota	0	0.0789474	30	0.0330303	0.223141
Nocardioidaceae	ShosTA	Actinobacteriota	0	0	NA	NA	NA
Nocardioidaceae	SoFIC	Actinobacteriota	0.105263	0.289474	2.75	0.0138021	0.121932
Nocardioidaceae	SpbK	Actinobacteriota	0	0	NA	NA	NA
Nocardioidaceae	SspBCDE	Actinobacteriota	0	0	NA	NA	NA
Nocardioidaceae	Stk2	Actinobacteriota	0	0	NA	NA	NA
Nocardioidaceae	Thoeris	Actinobacteriota	0.0175439	0	0.001	0.426608	0.729337
Nocardioidaceae	Tiamat	Actinobacteriota	0.0175439	0.0526316	3	0.334329	0.68942
Nocardioidaceae	Uzume	Actinobacteriota	0.0526316	0.184211	3.5	0.029517	0.205929
Nocardioidaceae	Viperin	Actinobacteriota	0	0.0526316	30	0.0843361	0.384399
Nocardioidaceae	Wadjet	Actinobacteriota	0.614035	0.736842	1.2	0.00137308	0.0199029
Nocardioidaceae	Zorya	Actinobacteriota	0	0	NA	NA	NA
Nocardioidaceae	dCTPdeaminase	Actinobacteriota	0.0350877	0	0.001	0.251954	0.633277
Nocardioidaceae	dGTPase	Actinobacteriota	0	0	NA	NA	NA
Nocardioidaceae	pAgo	Actinobacteriota	0.0526316	0.0526316	1	0.960852	0.977215
Paenibacillaceae	Abi2	Firmicutes	0.0357143	0.0289855	0.811594	0.848938	0.922463
Paenibacillaceae	AbiA	Firmicutes	0	0	NA	NA	NA
Paenibacillaceae	AbiC	Firmicutes	0	0.0144928	30	0.275617	0.637565
Paenibacillaceae	AbiD	Firmicutes	0.142857	0.0289855	0.202899	0.0300259	0.206913
Paenibacillaceae	AbiE	Firmicutes	0.0119048	0.0144928	1.21739	0.888836	0.933872
Paenibacillaceae	AbiG	Firmicutes	0.0119048	0.0434783	3.65217	0.219787	0.609422
Paenibacillaceae	AbiH	Firmicutes	0.0119048	0.0434783	3.65217	0.219787	0.609422
Paenibacillaceae	AbiI	Firmicutes	0.0119048	0	0.001	0.371754	0.711172
Paenibacillaceae	AbiJ	Firmicutes	0	0.0144928	30	0.275617	0.637565
Paenibacillaceae	AbiK	Firmicutes	0	0	NA	NA	NA
Paenibacillaceae	AbiL	Firmicutes	0	0.0144928	30	0.275617	0.637565
Paenibacillaceae	AbiN	Firmicutes	0	0	NA	NA	NA
Paenibacillaceae	AbiO	Firmicutes	0.0119048	0.0144928	1.21739	0.888836	0.933872
Paenibacillaceae	AbiP2	Firmicutes	0	0	NA	NA	NA
Paenibacillaceae	AbiQ	Firmicutes	0.0238095	0.0289855	1.21739	0.826742	0.914869
Paenibacillaceae	AbiR	Firmicutes	0	0	NA	NA	NA
Paenibacillaceae	AbiU	Firmicutes	0.0714286	0.0869565	1.21739	0.622927	0.82495
Paenibacillaceae	AbiV	Firmicutes	0	0	NA	NA	NA
Paenibacillaceae	AbiZ	Firmicutes	0	0	NA	NA	NA
Paenibacillaceae	Aditi	Firmicutes	0	0.0289855	30	0.119656	0.466355
Paenibacillaceae	Avs	Firmicutes	0.0595238	0.0434783	0.730435	0.71437	0.862909
Paenibacillaceae	Azaca	Firmicutes	0.0119048	0	0.001	0.371754	0.711172
Paenibacillaceae	BREX	Firmicutes	0.0595238	0.0869565	1.46087	0.441421	0.731092
Paenibacillaceae	Borvo	Firmicutes	0	0	NA	NA	NA
Paenibacillaceae	BstA	Firmicutes	0	0	NA	NA	NA
Paenibacillaceae	Bunzi	Firmicutes	0	0	NA	NA	NA
Paenibacillaceae	Butters_gp30_gp31	Firmicutes	0	0	NA	NA	NA
Paenibacillaceae	Butters_gp57r	Firmicutes	0	0	NA	NA	NA
Paenibacillaceae	CARD_NLR	Firmicutes	0	0	NA	NA	NA
Paenibacillaceae	CBASS	Firmicutes	0.130952	0.15942	1.21739	0.469444	0.752275
Paenibacillaceae	CRISPR	Firmicutes	0.761905	0.565217	0.741848	0.830158	0.915765
Paenibacillaceae	CapRel	Firmicutes	0	0.0144928	30	0.275617	0.637565
Paenibacillaceae	Charlie_gp32	Firmicutes	0	0	NA	NA	NA
Paenibacillaceae	DISARM	Firmicutes	0.0238095	0.0289855	1.21739	0.826742	0.914869
Paenibacillaceae	DRT	Firmicutes	0.142857	0.0869565	0.608696	0.41043	0.729337
Paenibacillaceae	DarTG	Firmicutes	0.0714286	0.0434783	0.608696	0.520221	0.776691
Paenibacillaceae	Dazbog	Firmicutes	0.0119048	0.0144928	1.21739	0.888836	0.933872
Paenibacillaceae	DdmDE	Firmicutes	0	0	NA	NA	NA
Paenibacillaceae	Detocs	Firmicutes	0	0.0144928	30	0.275617	0.637565
Paenibacillaceae	Dnd	Firmicutes	0.047619	0.0144928	0.304348	0.265654	0.635672
Paenibacillaceae	Dodola	Firmicutes	0.0238095	0.0144928	0.608696	0.697042	0.860606
Paenibacillaceae	Dpd	Firmicutes	0.0238095	0.0289855	1.21739	0.826742	0.914869
Paenibacillaceae	Druantia	Firmicutes	0.0595238	0.0144928	0.243478	0.164431	0.546881
Paenibacillaceae	Dsr	Firmicutes	0.0119048	0.0434783	3.65217	0.219787	0.609422
Paenibacillaceae	Eleos	Firmicutes	0.0238095	0.057971	2.43478	0.263723	0.635672
Paenibacillaceae	FS_GIY_YIG	Firmicutes	0.0119048	0.0144928	1.21739	0.888836	0.933872
Paenibacillaceae	FS_HP	Firmicutes	0	0	NA	NA	NA
Paenibacillaceae	FS_HP_SDH_sah	Firmicutes	0	0	NA	NA	NA
Paenibacillaceae	FS_HsdR_like	Firmicutes	0	0	NA	NA	NA
Paenibacillaceae	GAPS1	Firmicutes	0.0119048	0	0.001	0.371754	0.711172
Paenibacillaceae	GAPS2	Firmicutes	0	0	NA	NA	NA
Paenibacillaceae	GAPS4	Firmicutes	0.0119048	0	0.001	0.371754	0.711172
Paenibacillaceae	GAPS6	Firmicutes	0	0	NA	NA	NA
Paenibacillaceae	Gabija	Firmicutes	0.511905	0.362319	0.707786	0.77312	0.891269
Paenibacillaceae	Gao_Ape	Firmicutes	0.0119048	0	0.001	0.371754	0.711172
Paenibacillaceae	Gao_Her	Firmicutes	0.0238095	0.0144928	0.608696	0.697042	0.860606
Paenibacillaceae	Gao_Hhe	Firmicutes	0	0	NA	NA	NA
Paenibacillaceae	Gao_Iet	Firmicutes	0.0119048	0.0289855	2.43478	0.445246	0.732955
Paenibacillaceae	Gao_Mza	Firmicutes	0	0	NA	NA	NA
Paenibacillaceae	Gao_Ppl	Firmicutes	0.0119048	0	0.001	0.371754	0.711172
Paenibacillaceae	Gao_Qat	Firmicutes	0.0238095	0	0.001	0.201723	0.597564
Paenibacillaceae	Gao_RL	Firmicutes	0.0119048	0.0144928	1.21739	0.888836	0.933872
Paenibacillaceae	Gao_TerY	Firmicutes	0	0.0434783	30	0.0553485	0.307194
Paenibacillaceae	Gao_Tmn	Firmicutes	0.0119048	0	0.001	0.371754	0.711172
Paenibacillaceae	Gao_Upx	Firmicutes	0	0	NA	NA	NA
Paenibacillaceae	GasderMIN	Firmicutes	0	0	NA	NA	NA
Paenibacillaceae	Hachiman	Firmicutes	0.0714286	0.057971	0.811594	0.820545	0.913552
Paenibacillaceae	Hna	Firmicutes	0.0238095	0.0289855	1.21739	0.826742	0.914869
Paenibacillaceae	ISG15-like	Firmicutes	0	0	NA	NA	NA
Paenibacillaceae	JukAB	Firmicutes	0	0	NA	NA	NA
Paenibacillaceae	Kiwa	Firmicutes	0.119048	0.0434783	0.365217	0.0741824	0.36124
Paenibacillaceae	Lamassu-Fam	Firmicutes	0.309524	0.275362	0.889632	0.691094	0.857692
Paenibacillaceae	Lit	Firmicutes	0	0	NA	NA	NA
Paenibacillaceae	MADS	Firmicutes	0	0	NA	NA	NA
Paenibacillaceae	MazEF	Firmicutes	0.297619	0.101449	0.34087	0.0167429	0.139649
Paenibacillaceae	Menshen	Firmicutes	0.0119048	0.0144928	1.21739	0.888836	0.933872
Paenibacillaceae	Mok_Hok_Sok	Firmicutes	0	0	NA	NA	NA
Paenibacillaceae	Mokosh	Firmicutes	0.119048	0.0724638	0.608696	0.436227	0.730143
Paenibacillaceae	MqsRAC	Firmicutes	0	0	NA	NA	NA
Paenibacillaceae	NLR	Firmicutes	0.0238095	0	0.001	0.201723	0.597564
Paenibacillaceae	Nhi	Firmicutes	0	0	NA	NA	NA
Paenibacillaceae	Old_exonuclease	Firmicutes	0	0	NA	NA	NA
Paenibacillaceae	Olokun	Firmicutes	0.0119048	0	0.001	0.371754	0.711172
Paenibacillaceae	PD-Lambda-1	Firmicutes	0.0595238	0.0144928	0.243478	0.164431	0.546881
Paenibacillaceae	PD-Lambda-2	Firmicutes	0	0	NA	NA	NA
Paenibacillaceae	PD-Lambda-3	Firmicutes	0	0	NA	NA	NA
Paenibacillaceae	PD-Lambda-4	Firmicutes	0	0	NA	NA	NA
Paenibacillaceae	PD-Lambda-5	Firmicutes	0.047619	0.0289855	0.608696	0.589379	0.81217
Paenibacillaceae	PD-Lambda-6	Firmicutes	0	0	NA	NA	NA
Paenibacillaceae	PD-T4-1	Firmicutes	0	0	NA	NA	NA
Paenibacillaceae	PD-T4-10	Firmicutes	0	0	NA	NA	NA
Paenibacillaceae	PD-T4-2	Firmicutes	0	0	NA	NA	NA
Paenibacillaceae	PD-T4-3	Firmicutes	0	0	NA	NA	NA
Paenibacillaceae	PD-T4-4	Firmicutes	0.0119048	0.0144928	1.21739	0.888836	0.933872
Paenibacillaceae	PD-T4-5	Firmicutes	0	0	NA	NA	NA
Paenibacillaceae	PD-T4-6	Firmicutes	0	0	NA	NA	NA
Paenibacillaceae	PD-T4-7	Firmicutes	0	0.0434783	30	0.0553485	0.307194
Paenibacillaceae	PD-T4-8	Firmicutes	0.0119048	0	0.001	0.371754	0.711172
Paenibacillaceae	PD-T4-9	Firmicutes	0	0	NA	NA	NA
Paenibacillaceae	PD-T7-1	Firmicutes	0.0119048	0.0144928	1.21739	0.888836	0.933872
Paenibacillaceae	PD-T7-2	Firmicutes	0.047619	0.0144928	0.304348	0.265654	0.635672
Paenibacillaceae	PD-T7-3	Firmicutes	0.0119048	0.0289855	2.43478	0.445246	0.732955
Paenibacillaceae	PD-T7-4	Firmicutes	0.0357143	0	0.001	0.115811	0.466355
Paenibacillaceae	PD-T7-5	Firmicutes	0.0238095	0	0.001	0.201723	0.597564
Paenibacillaceae	Panchino_gp28	Firmicutes	0.0119048	0	0.001	0.371754	0.711172
Paenibacillaceae	Paris	Firmicutes	0.0238095	0.057971	2.43478	0.263723	0.635672
Paenibacillaceae	PfiAT	Firmicutes	0	0	NA	NA	NA
Paenibacillaceae	Phrann_gp29_gp30	Firmicutes	0	0	NA	NA	NA
Paenibacillaceae	Pif	Firmicutes	0	0	NA	NA	NA
Paenibacillaceae	PrrC	Firmicutes	0.0833333	0.0144928	0.173913	0.0630529	0.331472
Paenibacillaceae	PsyrTA	Firmicutes	0	0	NA	NA	NA
Paenibacillaceae	Pycsar	Firmicutes	0	0.0289855	30	0.119656	0.466355
Paenibacillaceae	RADAR	Firmicutes	0	0	NA	NA	NA
Paenibacillaceae	RM	Firmicutes	1.72619	1.56522	0.906747	0.0574462	0.315178
Paenibacillaceae	Retron	Firmicutes	0.047619	0.0869565	1.82609	0.282689	0.642413
Paenibacillaceae	RexAB	Firmicutes	0	0	NA	NA	NA
Paenibacillaceae	RloC	Firmicutes	0.0595238	0.0434783	0.730435	0.71437	0.862909
Paenibacillaceae	RnlAB	Firmicutes	0.0119048	0	0.001	0.371754	0.711172
Paenibacillaceae	RosmerTA	Firmicutes	0.142857	0.202899	1.42029	0.122257	0.466355
Paenibacillaceae	Rst_2TM_1TM_TIR	Firmicutes	0	0	NA	NA	NA
Paenibacillaceae	Rst_3HP	Firmicutes	0	0	NA	NA	NA
Paenibacillaceae	Rst_DUF4238	Firmicutes	0	0.0144928	30	0.275617	0.637565
Paenibacillaceae	Rst_HelicaseDUF2290	Firmicutes	0	0	NA	NA	NA
Paenibacillaceae	Rst_Hydrolase-3Tm	Firmicutes	0	0	NA	NA	NA
Paenibacillaceae	Rst_RT-nitrilase-Tm	Firmicutes	0	0	NA	NA	NA
Paenibacillaceae	Rst_TIR-NLR	Firmicutes	0	0	NA	NA	NA
Paenibacillaceae	Rst_gop_beta_cll	Firmicutes	0	0	NA	NA	NA
Paenibacillaceae	SEFIR	Firmicutes	0.047619	0.0434783	0.913043	0.955575	0.97517
Paenibacillaceae	SanaTA	Firmicutes	0	0	NA	NA	NA
Paenibacillaceae	Septu	Firmicutes	0.130952	0.130435	0.996047	0.760426	0.886013
Paenibacillaceae	Shango	Firmicutes	0.654762	0.492754	0.752569	0.0674684	0.34262
Paenibacillaceae	Shedu	Firmicutes	0.0833333	0.115942	1.3913	0.184409	0.577197
Paenibacillaceae	ShosTA	Firmicutes	0.0357143	0	0.001	0.115811	0.466355
Paenibacillaceae	SoFIC	Firmicutes	0.0119048	0.0144928	1.21739	0.888836	0.933872
Paenibacillaceae	SpbK	Firmicutes	0.0357143	0.0434783	1.21739	0.772625	0.891269
Paenibacillaceae	SspBCDE	Firmicutes	0.047619	0.057971	1.21739	0.721482	0.866748
Paenibacillaceae	Stk2	Firmicutes	0	0	NA	NA	NA
Paenibacillaceae	Thoeris	Firmicutes	0.047619	0.057971	1.21739	0.721482	0.866748
Paenibacillaceae	Tiamat	Firmicutes	0.0238095	0.057971	2.43478	0.263723	0.635672
Paenibacillaceae	Uzume	Firmicutes	0.0357143	0.0144928	0.405797	0.429925	0.729337
Paenibacillaceae	Viperin	Firmicutes	0	0	NA	NA	NA
Paenibacillaceae	Wadjet	Firmicutes	0.452381	0.347826	0.768879	0.813351	0.910295
Paenibacillaceae	Zorya	Firmicutes	0.0238095	0	0.001	0.201723	0.597564
Paenibacillaceae	dCTPdeaminase	Firmicutes	0.0119048	0	0.001	0.371754	0.711172
Paenibacillaceae	dGTPase	Firmicutes	0.0238095	0	0.001	0.201723	0.597564
Paenibacillaceae	pAgo	Firmicutes	0.0119048	0.0144928	1.21739	0.888836	0.933872
Pseudomonadaceae	Abi2	Proteobacteria	0.000859845	0.00493421	5.73849	0.0862171	0.384399
Pseudomonadaceae	AbiA	Proteobacteria	0	0	NA	NA	NA
Pseudomonadaceae	AbiC	Proteobacteria	0.000859845	0	0.001	0.470387	0.752275
Pseudomonadaceae	AbiD	Proteobacteria	0.083405	0.212171	2.54387	1.63321e-14	9.75355e-13
Pseudomonadaceae	AbiE	Proteobacteria	0.144454	0.0328947	0.227718	2.37715e-11	1.22382e-09
Pseudomonadaceae	AbiG	Proteobacteria	0	0	NA	NA	NA
Pseudomonadaceae	AbiH	Proteobacteria	0.0137575	0.0246711	1.79328	0.0865602	0.384399
Pseudomonadaceae	AbiI	Proteobacteria	0	0	NA	NA	NA
Pseudomonadaceae	AbiJ	Proteobacteria	0.0137575	0.0164474	1.19552	0.628321	0.827795
Pseudomonadaceae	AbiK	Proteobacteria	0	0	NA	NA	NA
Pseudomonadaceae	AbiL	Proteobacteria	0.000859845	0	0.001	0.470387	0.752275
Pseudomonadaceae	AbiN	Proteobacteria	0	0	NA	NA	NA
Pseudomonadaceae	AbiO	Proteobacteria	0.00171969	0.00822368	4.78207	0.038013	0.246754
Pseudomonadaceae	AbiP2	Proteobacteria	0	0	NA	NA	NA
Pseudomonadaceae	AbiQ	Proteobacteria	0.00171969	0	0.001	0.30679	0.665273
Pseudomonadaceae	AbiR	Proteobacteria	0	0	NA	NA	NA
Pseudomonadaceae	AbiU	Proteobacteria	0.0257954	0.0180921	0.701371	0.336537	0.692079
Pseudomonadaceae	AbiV	Proteobacteria	0.000859845	0.00164474	1.91283	0.640621	0.83374
Pseudomonadaceae	AbiZ	Proteobacteria	0.0232158	0.0115132	0.495919	0.0960214	0.415536
Pseudomonadaceae	Aditi	Proteobacteria	0	0	NA	NA	NA
Pseudomonadaceae	Avs	Proteobacteria	0.0361135	0.0838816	2.32272	1.25161e-05	0.000346047
Pseudomonadaceae	Azaca	Proteobacteria	0.0206363	0.00493421	0.239104	0.010988	0.103829
Pseudomonadaceae	BREX	Proteobacteria	0.11092	0.0230263	0.207594	5.94304e-09	2.46471e-07
Pseudomonadaceae	Borvo	Proteobacteria	0.0309544	0.0230263	0.743878	0.384334	0.723594
Pseudomonadaceae	BstA	Proteobacteria	0.0197764	0.0115132	0.582165	0.213628	0.602498
Pseudomonadaceae	Bunzi	Proteobacteria	0.00773861	0.00657895	0.850146	0.795532	0.898891
Pseudomonadaceae	Butters_gp30_gp31	Proteobacteria	0	0	NA	NA	NA
Pseudomonadaceae	Butters_gp57r	Proteobacteria	0	0	NA	NA	NA
Pseudomonadaceae	CARD_NLR	Proteobacteria	0.00601892	0.00493421	0.819784	0.778803	0.891269
Pseudomonadaceae	CBASS	Proteobacteria	0.421324	0.243421	0.577752	0.000479879	0.00793756
Pseudomonadaceae	CRISPR	Proteobacteria	0.345658	0.0476974	0.13799	1.42549e-34	2.36473e-32
Pseudomonadaceae	CapRel	Proteobacteria	0.00601892	0.0148026	2.45935	0.0610806	0.324795
Pseudomonadaceae	Charlie_gp32	Proteobacteria	0	0	NA	NA	NA
Pseudomonadaceae	DISARM	Proteobacteria	0.0283749	0.0164474	0.579645	0.136969	0.496032
Pseudomonadaceae	DRT	Proteobacteria	0.0937231	0.116776	1.24597	0.0420073	0.261321
Pseudomonadaceae	DarTG	Proteobacteria	0.0464316	0.110197	2.37332	1.25081e-07	4.55476e-06
Pseudomonadaceae	Dazbog	Proteobacteria	0.00859845	0.0197368	2.29539	0.00353977	0.040968
Pseudomonadaceae	DdmDE	Proteobacteria	0	0	NA	NA	NA
Pseudomonadaceae	Detocs	Proteobacteria	0.00859845	0.0296053	3.44309	0.000662911	0.0104182
Pseudomonadaceae	Dnd	Proteobacteria	0.00429923	0.0246711	5.73849	3.71063e-05	0.000955169
Pseudomonadaceae	Dodola	Proteobacteria	0	0	NA	NA	NA
Pseudomonadaceae	Dpd	Proteobacteria	0.0103181	0.0131579	1.27522	0.573955	0.803859
Pseudomonadaceae	Druantia	Proteobacteria	0.181427	0.0575658	0.317294	7.94472e-10	3.70671e-08
Pseudomonadaceae	Dsr	Proteobacteria	0.0318143	0.0493421	1.55094	0.0289613	0.203958
Pseudomonadaceae	Eleos	Proteobacteria	0.061049	0.0345395	0.565766	0.0376639	0.245556
Pseudomonadaceae	FS_GIY_YIG	Proteobacteria	0.0146174	0.0246711	1.68779	0.118393	0.466355
Pseudomonadaceae	FS_HP	Proteobacteria	0.000859845	0.00164474	1.91283	0.640621	0.83374
Pseudomonadaceae	FS_HP_SDH_sah	Proteobacteria	0	0	NA	NA	NA
Pseudomonadaceae	FS_HsdR_like	Proteobacteria	0	0	NA	NA	NA
Pseudomonadaceae	GAPS1	Proteobacteria	0.00773861	0.00986842	1.27522	0.493008	0.758826
Pseudomonadaceae	GAPS2	Proteobacteria	0	0	NA	NA	NA
Pseudomonadaceae	GAPS4	Proteobacteria	0.0163371	0.0148026	0.906077	0.836194	0.916913
Pseudomonadaceae	GAPS6	Proteobacteria	0.0094583	0.00822368	0.869468	0.807285	0.905542
Pseudomonadaceae	Gabija	Proteobacteria	0.436801	0.481908	1.10327	1.481e-06	4.91362e-05
Pseudomonadaceae	Gao_Ape	Proteobacteria	0.000859845	0.00164474	1.91283	0.640621	0.83374
Pseudomonadaceae	Gao_Her	Proteobacteria	0.0206363	0.0246711	1.19552	0.536387	0.78284
Pseudomonadaceae	Gao_Hhe	Proteobacteria	0.00515907	0.00822368	1.59402	0.429745	0.729337
Pseudomonadaceae	Gao_Iet	Proteobacteria	0.0438521	0.0394737	0.900155	0.793002	0.898891
Pseudomonadaceae	Gao_Mza	Proteobacteria	0	0	NA	NA	NA
Pseudomonadaceae	Gao_Ppl	Proteobacteria	0.0180567	0.0246711	1.36631	0.317746	0.669104
Pseudomonadaceae	Gao_Qat	Proteobacteria	0.044712	0.0213816	0.478207	0.0174729	0.142863
Pseudomonadaceae	Gao_RL	Proteobacteria	0.0094583	0.00164474	0.173894	0.0576314	0.315178
Pseudomonadaceae	Gao_TerY	Proteobacteria	0.000859845	0.00822368	9.56414	0.0112936	0.105383
Pseudomonadaceae	Gao_Tmn	Proteobacteria	0.00257954	0	0.001	0.210438	0.602498
Pseudomonadaceae	Gao_Upx	Proteobacteria	0.0103181	0.0115132	1.11582	0.799129	0.899774
Pseudomonadaceae	GasderMIN	Proteobacteria	0	0	NA	NA	NA
Pseudomonadaceae	Hachiman	Proteobacteria	0.0902837	0.125	1.38452	0.0105004	0.101143
Pseudomonadaceae	Hna	Proteobacteria	0.0232158	0.0361842	1.5586	0.194445	0.596961
Pseudomonadaceae	ISG15-like	Proteobacteria	0	0	NA	NA	NA
Pseudomonadaceae	JukAB	Proteobacteria	0.150473	0.0164474	0.109305	8.77092e-18	6.54749e-16
Pseudomonadaceae	Kiwa	Proteobacteria	0.0300946	0.0657895	2.18609	0.000186898	0.00382246
Pseudomonadaceae	Lamassu-Fam	Proteobacteria	0.263113	0.305921	1.1627	0.000983691	0.0149862
Pseudomonadaceae	Lit	Proteobacteria	0.00687876	0.00493421	0.717311	0.627373	0.827795
Pseudomonadaceae	MADS	Proteobacteria	0.0103181	0.00164474	0.159402	0.0428246	0.264203
Pseudomonadaceae	MazEF	Proteobacteria	0.0619089	0.0953947	1.54089	0.002625	0.0326593
Pseudomonadaceae	Menshen	Proteobacteria	0.0137575	0.0263158	1.91283	0.137925	0.496198
Pseudomonadaceae	Mok_Hok_Sok	Proteobacteria	0	0	NA	NA	NA
Pseudomonadaceae	Mokosh	Proteobacteria	0.22442	0.118421	0.527677	0.000824434	0.0126895
Pseudomonadaceae	MqsRAC	Proteobacteria	0.000859845	0.00493421	5.73849	0.0862171	0.384399
Pseudomonadaceae	NLR	Proteobacteria	0.0137575	0.0427632	3.10835	0.000102451	0.00215436
Pseudomonadaceae	Nhi	Proteobacteria	0	0	NA	NA	NA
Pseudomonadaceae	Old_exonuclease	Proteobacteria	0.0326741	0.0279605	0.855739	0.661831	0.841432
Pseudomonadaceae	Olokun	Proteobacteria	0.0214961	0.0476974	2.21888	0.00156288	0.0222227
Pseudomonadaceae	PD-Lambda-1	Proteobacteria	0.0214961	0.03125	1.45375	0.180988	0.573344
Pseudomonadaceae	PD-Lambda-2	Proteobacteria	0.0154772	0.00328947	0.212537	0.0217817	0.16677
Pseudomonadaceae	PD-Lambda-3	Proteobacteria	0.000859845	0.00164474	1.91283	0.640621	0.83374
Pseudomonadaceae	PD-Lambda-4	Proteobacteria	0	0	NA	NA	NA
Pseudomonadaceae	PD-Lambda-5	Proteobacteria	0.0541702	0.0148026	0.273261	4.07459e-05	0.00101389
Pseudomonadaceae	PD-Lambda-6	Proteobacteria	0	0	NA	NA	NA
Pseudomonadaceae	PD-T4-1	Proteobacteria	0	0	NA	NA	NA
Pseudomonadaceae	PD-T4-10	Proteobacteria	0	0	NA	NA	NA
Pseudomonadaceae	PD-T4-2	Proteobacteria	0	0.00164474	30	0.167014	0.549969
Pseudomonadaceae	PD-T4-3	Proteobacteria	0.00343938	0	0.001	0.147978	0.518778
Pseudomonadaceae	PD-T4-4	Proteobacteria	0.000859845	0	0.001	0.470387	0.752275
Pseudomonadaceae	PD-T4-5	Proteobacteria	0.0120378	0.0279605	2.32272	0.0238866	0.178314
Pseudomonadaceae	PD-T4-6	Proteobacteria	0.000859845	0.00822368	9.56414	0.0112936	0.105383
Pseudomonadaceae	PD-T4-7	Proteobacteria	0.0197764	0.0230263	1.16433	0.604955	0.817523
Pseudomonadaceae	PD-T4-8	Proteobacteria	0.00687876	0.0131579	1.91283	0.178804	0.573344
Pseudomonadaceae	PD-T4-9	Proteobacteria	0.000859845	0.00328947	3.82566	0.237636	0.620265
Pseudomonadaceae	PD-T7-1	Proteobacteria	0.0567498	0.0328947	0.579645	0.0735125	0.361033
Pseudomonadaceae	PD-T7-2	Proteobacteria	0.0868444	0.0559211	0.643923	0.0865234	0.384399
Pseudomonadaceae	PD-T7-3	Proteobacteria	0.0214961	0.0378289	1.7598	0.0260607	0.189374
Pseudomonadaceae	PD-T7-4	Proteobacteria	0.0180567	0.0361842	2.00392	0.014806	0.127233
Pseudomonadaceae	PD-T7-5	Proteobacteria	0.0206363	0.0575658	2.78954	0.00065641	0.0104182
Pseudomonadaceae	Panchino_gp28	Proteobacteria	0	0	NA	NA	NA
Pseudomonadaceae	Paris	Proteobacteria	0.0533104	0.0805921	1.51175	0.00417475	0.0472308
Pseudomonadaceae	PfiAT	Proteobacteria	0.0662081	0.240132	3.62692	6.28496e-24	7.21803e-22
Pseudomonadaceae	Phrann_gp29_gp30	Proteobacteria	0	0	NA	NA	NA
Pseudomonadaceae	Pif	Proteobacteria	0	0	NA	NA	NA
Pseudomonadaceae	PrrC	Proteobacteria	0.044712	0.0361842	0.809274	0.490473	0.756483
Pseudomonadaceae	PsyrTA	Proteobacteria	0.0773861	0.0279605	0.361312	9.13642e-05	0.00194867
Pseudomonadaceae	Pycsar	Proteobacteria	0.0877042	0.0361842	0.412571	0.000223551	0.0042787
Pseudomonadaceae	RADAR	Proteobacteria	0	0	NA	NA	NA
Pseudomonadaceae	RM	Proteobacteria	1.8951	1.3898	0.733367	4.52202e-05	0.00110678
Pseudomonadaceae	Retron	Proteobacteria	0.0902837	0.166118	1.83996	2.37172e-07	8.23484e-06
Pseudomonadaceae	RexAB	Proteobacteria	0	0	NA	NA	NA
Pseudomonadaceae	RloC	Proteobacteria	0.479794	0.319079	0.665034	0.363751	0.711172
Pseudomonadaceae	RnlAB	Proteobacteria	0.0171969	0.00164474	0.0956414	0.0041758	0.0472308
Pseudomonadaceae	RosmerTA	Proteobacteria	0.131556	0.125	0.950163	0.643603	0.83374
Pseudomonadaceae	Rst_2TM_1TM_TIR	Proteobacteria	0	0	NA	NA	NA
Pseudomonadaceae	Rst_3HP	Proteobacteria	0.0189166	0.0148026	0.782521	0.559372	0.79918
Pseudomonadaceae	Rst_DUF4238	Proteobacteria	0.00601892	0.00493421	0.819784	0.778803	0.891269
Pseudomonadaceae	Rst_HelicaseDUF2290	Proteobacteria	0.0464316	0.0197368	0.425073	0.00656406	0.0705046
Pseudomonadaceae	Rst_Hydrolase-3Tm	Proteobacteria	0.0103181	0.00657895	0.63761	0.438468	0.730616
Pseudomonadaceae	Rst_RT-nitrilase-Tm	Proteobacteria	0	0	NA	NA	NA
Pseudomonadaceae	Rst_TIR-NLR	Proteobacteria	0.011178	0.00657895	0.588563	0.437058	0.730616
Pseudomonadaceae	Rst_gop_beta_cll	Proteobacteria	0	0	NA	NA	NA
Pseudomonadaceae	SEFIR	Proteobacteria	0.00515907	0.0279605	5.41968	5.16147e-05	0.00124292
Pseudomonadaceae	SanaTA	Proteobacteria	0.022356	0.0542763	2.42782	0.000226401	0.0042787
Pseudomonadaceae	Septu	Proteobacteria	0.329321	0.912829	2.77185	2.03205e-66	5.05641e-64
Pseudomonadaceae	Shango	Proteobacteria	0.0859845	0.205592	2.39104	2.47094e-16	1.60396e-14
Pseudomonadaceae	Shedu	Proteobacteria	0.161651	0.126645	0.783446	0.863204	0.931861
Pseudomonadaceae	ShosTA	Proteobacteria	0.0257954	0.0296053	1.1477	0.57384	0.803859
Pseudomonadaceae	SoFIC	Proteobacteria	0.0309544	0.0592105	1.91283	0.0017177	0.0240611
Pseudomonadaceae	SpbK	Proteobacteria	0	0.00493421	30	0.0165669	0.138959
Pseudomonadaceae	SspBCDE	Proteobacteria	0.0318143	0.0411184	1.29245	0.213251	0.602498
Pseudomonadaceae	Stk2	Proteobacteria	0	0	NA	NA	NA
Pseudomonadaceae	Thoeris	Proteobacteria	0.027515	0.0279605	1.01619	0.728912	0.871309
Pseudomonadaceae	Tiamat	Proteobacteria	0.0309544	0.0230263	0.743878	0.384334	0.723594
Pseudomonadaceae	Uzume	Proteobacteria	0	0	NA	NA	NA
Pseudomonadaceae	Viperin	Proteobacteria	0.00429923	0.00164474	0.382566	0.363011	0.711172
Pseudomonadaceae	Wadjet	Proteobacteria	0.22356	0.0444079	0.19864	5.12708e-19	4.78421e-17
Pseudomonadaceae	Zorya	Proteobacteria	0.130696	0.0509868	0.390116	1.17183e-05	0.000330103
Pseudomonadaceae	dCTPdeaminase	Proteobacteria	0.0705073	0.120066	1.70288	0.000279332	0.00502461
Pseudomonadaceae	dGTPase	Proteobacteria	0.00257954	0.00657895	2.55044	0.201166	0.597564
Pseudomonadaceae	pAgo	Proteobacteria	0.0300946	0.0131579	0.437218	0.0318377	0.217049
Pseudonocardiaceae	Abi2	Actinobacteriota	0	0	NA	NA	NA
Pseudonocardiaceae	AbiA	Actinobacteriota	0	0	NA	NA	NA
Pseudonocardiaceae	AbiC	Actinobacteriota	0	0	NA	NA	NA
Pseudonocardiaceae	AbiD	Actinobacteriota	0.115385	0.166667	1.44444	0.907994	0.944468
Pseudonocardiaceae	AbiE	Actinobacteriota	0.0192308	0.138889	7.22222	0.0267479	0.191993
Pseudonocardiaceae	AbiG	Actinobacteriota	0	0	NA	NA	NA
Pseudonocardiaceae	AbiH	Actinobacteriota	0	0	NA	NA	NA
Pseudonocardiaceae	AbiI	Actinobacteriota	0	0	NA	NA	NA
Pseudonocardiaceae	AbiJ	Actinobacteriota	0	0	NA	NA	NA
Pseudonocardiaceae	AbiK	Actinobacteriota	0	0	NA	NA	NA
Pseudonocardiaceae	AbiL	Actinobacteriota	0	0	NA	NA	NA
Pseudonocardiaceae	AbiN	Actinobacteriota	0	0	NA	NA	NA
Pseudonocardiaceae	AbiO	Actinobacteriota	0	0	NA	NA	NA
Pseudonocardiaceae	AbiP2	Actinobacteriota	0	0	NA	NA	NA
Pseudonocardiaceae	AbiQ	Actinobacteriota	0	0	NA	NA	NA
Pseudonocardiaceae	AbiR	Actinobacteriota	0	0	NA	NA	NA
Pseudonocardiaceae	AbiU	Actinobacteriota	0.0384615	0.0555556	1.44444	0.680694	0.85258
Pseudonocardiaceae	AbiV	Actinobacteriota	0	0	NA	NA	NA
Pseudonocardiaceae	AbiZ	Actinobacteriota	0	0	NA	NA	NA
Pseudonocardiaceae	Aditi	Actinobacteriota	0	0	NA	NA	NA
Pseudonocardiaceae	Avs	Actinobacteriota	0.0192308	0.0277778	1.44444	0.792561	0.898891
Pseudonocardiaceae	Azaca	Actinobacteriota	0	0.0277778	30	0.238503	0.620265
Pseudonocardiaceae	BREX	Actinobacteriota	0.173077	0.111111	0.641975	0.586483	0.81217
Pseudonocardiaceae	Borvo	Actinobacteriota	0	0	NA	NA	NA
Pseudonocardiaceae	BstA	Actinobacteriota	0	0	NA	NA	NA
Pseudonocardiaceae	Bunzi	Actinobacteriota	0	0	NA	NA	NA
Pseudonocardiaceae	Butters_gp30_gp31	Actinobacteriota	0	0.0277778	30	0.238503	0.620265
Pseudonocardiaceae	Butters_gp57r	Actinobacteriota	0	0	NA	NA	NA
Pseudonocardiaceae	CARD_NLR	Actinobacteriota	0	0	NA	NA	NA
Pseudonocardiaceae	CBASS	Actinobacteriota	0.173077	0.111111	0.641975	0.695392	0.860606
Pseudonocardiaceae	CRISPR	Actinobacteriota	0.75	0.638889	0.851852	0.334782	0.68942
Pseudonocardiaceae	CapRel	Actinobacteriota	0.0384615	0.0277778	0.722222	0.818503	0.911959
Pseudonocardiaceae	Charlie_gp32	Actinobacteriota	0	0.0277778	30	0.238503	0.620265
Pseudonocardiaceae	DISARM	Actinobacteriota	0.0769231	0.111111	1.44444	0.501306	0.765287
Pseudonocardiaceae	DRT	Actinobacteriota	0	0	NA	NA	NA
Pseudonocardiaceae	DarTG	Actinobacteriota	0.0384615	0.0277778	0.722222	0.818503	0.911959
Pseudonocardiaceae	Dazbog	Actinobacteriota	0	0	NA	NA	NA
Pseudonocardiaceae	DdmDE	Actinobacteriota	0	0	NA	NA	NA
Pseudonocardiaceae	Detocs	Actinobacteriota	0	0	NA	NA	NA
Pseudonocardiaceae	Dnd	Actinobacteriota	0.0192308	0.0833333	4.33333	0.151422	0.524531
Pseudonocardiaceae	Dodola	Actinobacteriota	0.0192308	0	0.001	0.418551	0.729337
Pseudonocardiaceae	Dpd	Actinobacteriota	0.0192308	0.0555556	2.88889	0.351656	0.703784
Pseudonocardiaceae	Druantia	Actinobacteriota	0	0.0277778	30	0.238503	0.620265
Pseudonocardiaceae	Dsr	Actinobacteriota	0	0	NA	NA	NA
Pseudonocardiaceae	Eleos	Actinobacteriota	0	0	NA	NA	NA
Pseudonocardiaceae	FS_GIY_YIG	Actinobacteriota	0	0	NA	NA	NA
Pseudonocardiaceae	FS_HP	Actinobacteriota	0	0	NA	NA	NA
Pseudonocardiaceae	FS_HP_SDH_sah	Actinobacteriota	0	0	NA	NA	NA
Pseudonocardiaceae	FS_HsdR_like	Actinobacteriota	0	0	NA	NA	NA
Pseudonocardiaceae	GAPS1	Actinobacteriota	0	0	NA	NA	NA
Pseudonocardiaceae	GAPS2	Actinobacteriota	0	0	NA	NA	NA
Pseudonocardiaceae	GAPS4	Actinobacteriota	0	0	NA	NA	NA
Pseudonocardiaceae	GAPS6	Actinobacteriota	0	0	NA	NA	NA
Pseudonocardiaceae	Gabija	Actinobacteriota	0.230769	0.0833333	0.361111	0.156927	0.532482
Pseudonocardiaceae	Gao_Ape	Actinobacteriota	0	0	NA	NA	NA
Pseudonocardiaceae	Gao_Her	Actinobacteriota	0	0	NA	NA	NA
Pseudonocardiaceae	Gao_Hhe	Actinobacteriota	0	0	NA	NA	NA
Pseudonocardiaceae	Gao_Iet	Actinobacteriota	0	0	NA	NA	NA
Pseudonocardiaceae	Gao_Mza	Actinobacteriota	0	0	NA	NA	NA
Pseudonocardiaceae	Gao_Ppl	Actinobacteriota	0.0192308	0	0.001	0.418551	0.729337
Pseudonocardiaceae	Gao_Qat	Actinobacteriota	0	0	NA	NA	NA
Pseudonocardiaceae	Gao_RL	Actinobacteriota	0	0	NA	NA	NA
Pseudonocardiaceae	Gao_TerY	Actinobacteriota	0.0384615	0.111111	2.88889	0.164816	0.546881
Pseudonocardiaceae	Gao_Tmn	Actinobacteriota	0	0	NA	NA	NA
Pseudonocardiaceae	Gao_Upx	Actinobacteriota	0	0	NA	NA	NA
Pseudonocardiaceae	GasderMIN	Actinobacteriota	0	0	NA	NA	NA
Pseudonocardiaceae	Hachiman	Actinobacteriota	0	0	NA	NA	NA
Pseudonocardiaceae	Hna	Actinobacteriota	0.153846	0.0555556	0.361111	0.197896	0.597564
Pseudonocardiaceae	ISG15-like	Actinobacteriota	0.0192308	0	0.001	0.418551	0.729337
Pseudonocardiaceae	JukAB	Actinobacteriota	0	0	NA	NA	NA
Pseudonocardiaceae	Kiwa	Actinobacteriota	0.0192308	0	0.001	0.418551	0.729337
Pseudonocardiaceae	Lamassu-Fam	Actinobacteriota	0.153846	0.194444	1.26389	0.228522	0.614591
Pseudonocardiaceae	Lit	Actinobacteriota	0	0	NA	NA	NA
Pseudonocardiaceae	MADS	Actinobacteriota	0	0	NA	NA	NA
Pseudonocardiaceae	MazEF	Actinobacteriota	0	0	NA	NA	NA
Pseudonocardiaceae	Menshen	Actinobacteriota	0.0769231	0	0.001	0.0926086	0.401932
Pseudonocardiaceae	Mok_Hok_Sok	Actinobacteriota	0	0	NA	NA	NA
Pseudonocardiaceae	Mokosh	Actinobacteriota	0.0576923	0.194444	3.37037	0.0334048	0.224655
Pseudonocardiaceae	MqsRAC	Actinobacteriota	0	0	NA	NA	NA
Pseudonocardiaceae	NLR	Actinobacteriota	0	0	NA	NA	NA
Pseudonocardiaceae	Nhi	Actinobacteriota	0	0	NA	NA	NA
Pseudonocardiaceae	Old_exonuclease	Actinobacteriota	0	0	NA	NA	NA
Pseudonocardiaceae	Olokun	Actinobacteriota	0	0	NA	NA	NA
Pseudonocardiaceae	PD-Lambda-1	Actinobacteriota	0.134615	0.111111	0.825397	0.91171	0.945266
Pseudonocardiaceae	PD-Lambda-2	Actinobacteriota	0	0	NA	NA	NA
Pseudonocardiaceae	PD-Lambda-3	Actinobacteriota	0	0	NA	NA	NA
Pseudonocardiaceae	PD-Lambda-4	Actinobacteriota	0	0	NA	NA	NA
Pseudonocardiaceae	PD-Lambda-5	Actinobacteriota	0.0384615	0	0.001	0.243178	0.627054
Pseudonocardiaceae	PD-Lambda-6	Actinobacteriota	0	0	NA	NA	NA
Pseudonocardiaceae	PD-T4-1	Actinobacteriota	0	0	NA	NA	NA
Pseudonocardiaceae	PD-T4-10	Actinobacteriota	0	0	NA	NA	NA
Pseudonocardiaceae	PD-T4-2	Actinobacteriota	0	0	NA	NA	NA
Pseudonocardiaceae	PD-T4-3	Actinobacteriota	0	0	NA	NA	NA
Pseudonocardiaceae	PD-T4-4	Actinobacteriota	0	0	NA	NA	NA
Pseudonocardiaceae	PD-T4-5	Actinobacteriota	0	0	NA	NA	NA
Pseudonocardiaceae	PD-T4-6	Actinobacteriota	0	0	NA	NA	NA
Pseudonocardiaceae	PD-T4-7	Actinobacteriota	0	0	NA	NA	NA
Pseudonocardiaceae	PD-T4-8	Actinobacteriota	0	0	NA	NA	NA
Pseudonocardiaceae	PD-T4-9	Actinobacteriota	0	0	NA	NA	NA
Pseudonocardiaceae	PD-T7-1	Actinobacteriota	0.0192308	0.0277778	1.44444	0.792561	0.898891
Pseudonocardiaceae	PD-T7-2	Actinobacteriota	0	0	NA	NA	NA
Pseudonocardiaceae	PD-T7-3	Actinobacteriota	0	0.0555556	30	0.0904386	0.395243
Pseudonocardiaceae	PD-T7-4	Actinobacteriota	0.0192308	0	0.001	0.418551	0.729337
Pseudonocardiaceae	PD-T7-5	Actinobacteriota	0	0	NA	NA	NA
Pseudonocardiaceae	Panchino_gp28	Actinobacteriota	0	0	NA	NA	NA
Pseudonocardiaceae	Paris	Actinobacteriota	0.0192308	0.0555556	2.88889	0.351656	0.703784
Pseudonocardiaceae	PfiAT	Actinobacteriota	0	0	NA	NA	NA
Pseudonocardiaceae	Phrann_gp29_gp30	Actinobacteriota	0	0	NA	NA	NA
Pseudonocardiaceae	Pif	Actinobacteriota	0	0	NA	NA	NA
Pseudonocardiaceae	PrrC	Actinobacteriota	0	0	NA	NA	NA
Pseudonocardiaceae	PsyrTA	Actinobacteriota	0	0	NA	NA	NA
Pseudonocardiaceae	Pycsar	Actinobacteriota	0.0192308	0.0277778	1.44444	0.792561	0.898891
Pseudonocardiaceae	RADAR	Actinobacteriota	0	0	NA	NA	NA
Pseudonocardiaceae	RM	Actinobacteriota	1.42308	1.11111	0.780781	0.58264	0.809849
Pseudonocardiaceae	Retron	Actinobacteriota	0	0.0277778	30	0.238503	0.620265
Pseudonocardiaceae	RexAB	Actinobacteriota	0	0	NA	NA	NA
Pseudonocardiaceae	RloC	Actinobacteriota	0	0	NA	NA	NA
Pseudonocardiaceae	RnlAB	Actinobacteriota	0	0	NA	NA	NA
Pseudonocardiaceae	RosmerTA	Actinobacteriota	0.0576923	0.0833333	1.44444	0.586491	0.81217
Pseudonocardiaceae	Rst_2TM_1TM_TIR	Actinobacteriota	0	0	NA	NA	NA
Pseudonocardiaceae	Rst_3HP	Actinobacteriota	0	0	NA	NA	NA
Pseudonocardiaceae	Rst_DUF4238	Actinobacteriota	0	0	NA	NA	NA
Pseudonocardiaceae	Rst_HelicaseDUF2290	Actinobacteriota	0	0	NA	NA	NA
Pseudonocardiaceae	Rst_Hydrolase-3Tm	Actinobacteriota	0	0	NA	NA	NA
Pseudonocardiaceae	Rst_RT-nitrilase-Tm	Actinobacteriota	0	0	NA	NA	NA
Pseudonocardiaceae	Rst_TIR-NLR	Actinobacteriota	0	0	NA	NA	NA
Pseudonocardiaceae	Rst_gop_beta_cll	Actinobacteriota	0	0	NA	NA	NA
Pseudonocardiaceae	SEFIR	Actinobacteriota	0	0	NA	NA	NA
Pseudonocardiaceae	SanaTA	Actinobacteriota	0	0	NA	NA	NA
Pseudonocardiaceae	Septu	Actinobacteriota	0.0576923	0.277778	4.81481	0.00333138	0.0393553
Pseudonocardiaceae	Shango	Actinobacteriota	0.0384615	0.0833333	2.16667	0.346478	0.703105
Pseudonocardiaceae	Shedu	Actinobacteriota	0.173077	0.166667	0.962963	0.59631	0.816987
Pseudonocardiaceae	ShosTA	Actinobacteriota	0	0	NA	NA	NA
Pseudonocardiaceae	SoFIC	Actinobacteriota	0.0769231	0.111111	1.44444	0.501306	0.765287
Pseudonocardiaceae	SpbK	Actinobacteriota	0	0.0277778	30	0.238503	0.620265
Pseudonocardiaceae	SspBCDE	Actinobacteriota	0	0	NA	NA	NA
Pseudonocardiaceae	Stk2	Actinobacteriota	0	0	NA	NA	NA
Pseudonocardiaceae	Thoeris	Actinobacteriota	0.0192308	0	0.001	0.418551	0.729337
Pseudonocardiaceae	Tiamat	Actinobacteriota	0	0.0277778	30	0.238503	0.620265
Pseudonocardiaceae	Uzume	Actinobacteriota	0	0.0277778	30	0.238503	0.620265
Pseudonocardiaceae	Viperin	Actinobacteriota	0.0192308	0	0.001	0.418551	0.729337
Pseudonocardiaceae	Wadjet	Actinobacteriota	1.01923	1.11111	1.09015	0.00953225	0.0942493
Pseudonocardiaceae	Zorya	Actinobacteriota	0	0	NA	NA	NA
Pseudonocardiaceae	dCTPdeaminase	Actinobacteriota	0	0	NA	NA	NA
Pseudonocardiaceae	dGTPase	Actinobacteriota	0	0	NA	NA	NA
Pseudonocardiaceae	pAgo	Actinobacteriota	0.0384615	0.0277778	0.722222	0.818503	0.911959
Rhizobiaceae	Abi2	Proteobacteria	0	0	NA	NA	NA
Rhizobiaceae	AbiA	Proteobacteria	0	0	NA	NA	NA
Rhizobiaceae	AbiC	Proteobacteria	0	0	NA	NA	NA
Rhizobiaceae	AbiD	Proteobacteria	0.0143885	0.0541562	3.76385	0.0479805	0.27908
Rhizobiaceae	AbiE	Proteobacteria	0.273381	0.263224	0.962846	0.109352	0.452252
Rhizobiaceae	AbiG	Proteobacteria	0	0	NA	NA	NA
Rhizobiaceae	AbiH	Proteobacteria	0.00719424	0.0188917	2.62594	0.333404	0.68942
Rhizobiaceae	AbiI	Proteobacteria	0	0	NA	NA	NA
Rhizobiaceae	AbiJ	Proteobacteria	0.0215827	0.0138539	0.641898	0.47339	0.752275
Rhizobiaceae	AbiK	Proteobacteria	0	0	NA	NA	NA
Rhizobiaceae	AbiL	Proteobacteria	0	0.00251889	30	0.555256	0.798649
Rhizobiaceae	AbiN	Proteobacteria	0	0	NA	NA	NA
Rhizobiaceae	AbiO	Proteobacteria	0	0	NA	NA	NA
Rhizobiaceae	AbiP2	Proteobacteria	0	0.00629723	30	0.349146	0.703105
Rhizobiaceae	AbiQ	Proteobacteria	0.00719424	0.00125945	0.175063	0.163048	0.546881
Rhizobiaceae	AbiR	Proteobacteria	0	0	NA	NA	NA
Rhizobiaceae	AbiU	Proteobacteria	0.057554	0.0541562	0.940963	0.710471	0.862385
Rhizobiaceae	AbiV	Proteobacteria	0	0.00503778	30	0.402788	0.729337
Rhizobiaceae	AbiZ	Proteobacteria	0.0143885	0.00251889	0.175063	0.0477799	0.27908
Rhizobiaceae	Aditi	Proteobacteria	0	0	NA	NA	NA
Rhizobiaceae	Avs	Proteobacteria	0.0143885	0.0239295	1.6631	0.550918	0.793939
Rhizobiaceae	Azaca	Proteobacteria	0.057554	0.0327456	0.568955	0.121681	0.466355
Rhizobiaceae	BREX	Proteobacteria	0.0791367	0.0465995	0.588848	0.0748045	0.362607
Rhizobiaceae	Borvo	Proteobacteria	0.0431655	0.0201511	0.466835	0.182812	0.574606
Rhizobiaceae	BstA	Proteobacteria	0.028777	0.0176322	0.61272	0.357523	0.711172
Rhizobiaceae	Bunzi	Proteobacteria	0	0	NA	NA	NA
Rhizobiaceae	Butters_gp30_gp31	Proteobacteria	0	0	NA	NA	NA
Rhizobiaceae	Butters_gp57r	Proteobacteria	0	0	NA	NA	NA
Rhizobiaceae	CARD_NLR	Proteobacteria	0.00719424	0.0277078	3.85139	0.154606	0.532221
Rhizobiaceae	CBASS	Proteobacteria	0.280576	0.298489	1.06384	0.367231	0.711172
Rhizobiaceae	CRISPR	Proteobacteria	0.115108	0.02267	0.196946	1.13672e-07	4.2428e-06
Rhizobiaceae	CapRel	Proteobacteria	0.0215827	0.0894207	4.14316	0.00803641	0.0837098
Rhizobiaceae	Charlie_gp32	Proteobacteria	0	0	NA	NA	NA
Rhizobiaceae	DISARM	Proteobacteria	0.0143885	0.0201511	1.4005	0.665908	0.843566
Rhizobiaceae	DRT	Proteobacteria	0.129496	0.100756	0.778058	0.4098	0.729337
Rhizobiaceae	DarTG	Proteobacteria	0.0359712	0.0415617	1.15542	0.822206	0.914038
Rhizobiaceae	Dazbog	Proteobacteria	0.0143885	0.011335	0.787783	0.746681	0.878272
Rhizobiaceae	DdmDE	Proteobacteria	0	0	NA	NA	NA
Rhizobiaceae	Detocs	Proteobacteria	0.0215827	0.0176322	0.816961	0.725395	0.8678
Rhizobiaceae	Dnd	Proteobacteria	0.0143885	0.0163728	1.13791	0.880485	0.933872
Rhizobiaceae	Dodola	Proteobacteria	0	0	NA	NA	NA
Rhizobiaceae	Dpd	Proteobacteria	0.0143885	0.0251889	1.75063	0.500758	0.765287
Rhizobiaceae	Druantia	Proteobacteria	0.0647482	0.0806045	1.24489	0.73461	0.876016
Rhizobiaceae	Dsr	Proteobacteria	0.0143885	0.0239295	1.6631	0.550918	0.793939
Rhizobiaceae	Eleos	Proteobacteria	0	0	NA	NA	NA
Rhizobiaceae	FS_GIY_YIG	Proteobacteria	0.00719424	0.0125945	1.75063	0.593477	0.815894
Rhizobiaceae	FS_HP	Proteobacteria	0	0	NA	NA	NA
Rhizobiaceae	FS_HP_SDH_sah	Proteobacteria	0	0	NA	NA	NA
Rhizobiaceae	FS_HsdR_like	Proteobacteria	0	0	NA	NA	NA
Rhizobiaceae	GAPS1	Proteobacteria	0	0	NA	NA	NA
Rhizobiaceae	GAPS2	Proteobacteria	0	0	NA	NA	NA
Rhizobiaceae	GAPS4	Proteobacteria	0	0	NA	NA	NA
Rhizobiaceae	GAPS6	Proteobacteria	0	0	NA	NA	NA
Rhizobiaceae	Gabija	Proteobacteria	0.28777	0.322418	1.1204	0.272224	0.637565
Rhizobiaceae	Gao_Ape	Proteobacteria	0	0.00125945	30	0.677853	0.850449
Rhizobiaceae	Gao_Her	Proteobacteria	0.0215827	0.0138539	0.641898	0.47339	0.752275
Rhizobiaceae	Gao_Hhe	Proteobacteria	0	0	NA	NA	NA
Rhizobiaceae	Gao_Iet	Proteobacteria	0.028777	0.0239295	0.831549	0.896197	0.939622
Rhizobiaceae	Gao_Mza	Proteobacteria	0.00719424	0.00503778	0.700252	0.745088	0.878272
Rhizobiaceae	Gao_Ppl	Proteobacteria	0	0	NA	NA	NA
Rhizobiaceae	Gao_Qat	Proteobacteria	0.0503597	0.059194	1.17542	0.827243	0.914869
Rhizobiaceae	Gao_RL	Proteobacteria	0	0.00755668	30	0.3047	0.663143
Rhizobiaceae	Gao_TerY	Proteobacteria	0	0.00503778	30	0.402788	0.729337
Rhizobiaceae	Gao_Tmn	Proteobacteria	0.0215827	0.0188917	0.875315	0.807102	0.905542
Rhizobiaceae	Gao_Upx	Proteobacteria	0.00719424	0.0138539	1.92569	0.527398	0.780779
Rhizobiaceae	GasderMIN	Proteobacteria	0	0.00503778	30	0.402788	0.729337
Rhizobiaceae	Hachiman	Proteobacteria	0.158273	0.119647	0.755954	0.175653	0.56887
Rhizobiaceae	Hna	Proteobacteria	0.0143885	0.0491184	3.41373	0.0712617	0.353849
Rhizobiaceae	ISG15-like	Proteobacteria	0.028777	0.0277078	0.962846	0.835727	0.916913
Rhizobiaceae	JukAB	Proteobacteria	0	0	NA	NA	NA
Rhizobiaceae	Kiwa	Proteobacteria	0.0359712	0.0151134	0.420151	0.0821057	0.383075
Rhizobiaceae	Lamassu-Fam	Proteobacteria	0.201439	0.293451	1.45677	0.469112	0.752275
Rhizobiaceae	Lit	Proteobacteria	0.0431655	0.0201511	0.466835	0.0872078	0.385211
Rhizobiaceae	MADS	Proteobacteria	0	0.00125945	30	0.677853	0.850449
Rhizobiaceae	MazEF	Proteobacteria	0.0359712	0.0717884	1.99572	0.121099	0.466355
Rhizobiaceae	Menshen	Proteobacteria	0.00719424	0.02267	3.15113	0.238883	0.620265
Rhizobiaceae	Mok_Hok_Sok	Proteobacteria	0	0	NA	NA	NA
Rhizobiaceae	Mokosh	Proteobacteria	0.0719424	0.102015	1.41801	0.329946	0.687956
Rhizobiaceae	MqsRAC	Proteobacteria	0	0	NA	NA	NA
Rhizobiaceae	NLR	Proteobacteria	0.0143885	0.00881612	0.61272	0.526843	0.780779
Rhizobiaceae	Nhi	Proteobacteria	0	0	NA	NA	NA
Rhizobiaceae	Old_exonuclease	Proteobacteria	0	0.00125945	30	0.677853	0.850449
Rhizobiaceae	Olokun	Proteobacteria	0.0143885	0.0188917	1.31297	0.802902	0.901982
Rhizobiaceae	PD-Lambda-1	Proteobacteria	0.0215827	0.0302267	1.4005	0.655747	0.836063
Rhizobiaceae	PD-Lambda-2	Proteobacteria	0	0	NA	NA	NA
Rhizobiaceae	PD-Lambda-3	Proteobacteria	0	0	NA	NA	NA
Rhizobiaceae	PD-Lambda-4	Proteobacteria	0	0	NA	NA	NA
Rhizobiaceae	PD-Lambda-5	Proteobacteria	0.0359712	0.0125945	0.350126	0.139274	0.497104
Rhizobiaceae	PD-Lambda-6	Proteobacteria	0	0.00125945	30	0.677853	0.850449
Rhizobiaceae	PD-T4-1	Proteobacteria	0	0	NA	NA	NA
Rhizobiaceae	PD-T4-10	Proteobacteria	0	0	NA	NA	NA
Rhizobiaceae	PD-T4-2	Proteobacteria	0	0.00503778	30	0.402788	0.729337
Rhizobiaceae	PD-T4-3	Proteobacteria	0.0143885	0.0138539	0.962846	0.946405	0.970455
Rhizobiaceae	PD-T4-4	Proteobacteria	0	0	NA	NA	NA
Rhizobiaceae	PD-T4-5	Proteobacteria	0.0143885	0.00125945	0.0875315	0.0116477	0.107346
Rhizobiaceae	PD-T4-6	Proteobacteria	0	0.00125945	30	0.677853	0.850449
Rhizobiaceae	PD-T4-7	Proteobacteria	0	0.00377834	30	0.469226	0.752275
Rhizobiaceae	PD-T4-8	Proteobacteria	0.028777	0.011335	0.393892	0.0995751	0.425976
Rhizobiaceae	PD-T4-9	Proteobacteria	0	0	NA	NA	NA
Rhizobiaceae	PD-T7-1	Proteobacteria	0.0503597	0.0415617	0.825297	0.511872	0.771259
Rhizobiaceae	PD-T7-2	Proteobacteria	0.18705	0.141058	0.754117	0.0228542	0.17233
[truncated: 775 more rows]
