# Supplementary material for: Plasmids, prophages, and defense systems are depleted from plant microbiota genomes
Source: Genome Biol. 2025 Jun 11;26:163. doi: 10.1186/s13059-025-03641-3 (PMC12153167; doi:10.1186/s13059-025-03641-3)
Supplement: Supplementary file 6 — Additional file 6: Table S5: Summary of intact prophage content Contains normalized proviral length and gene counts per genome, as predicted by VirSorter2 and validated by CheckV. [file 13059_2025_3641_MOESM6_ESM.xlsx]

## Sheet: supplementary table 4 - checkV 
genome_id	family	habitat	checkv_quality	proviral_length	total_nucleotides	norm
1.00234e+06	Rhodobacteraceae	NPA	High-quality	35651	4589206	0.00776845
1.00237e+06	Listeriaceae	NPA	High-quality	43969	2891679	0.0152054
1.00544e+06	Enterobacteriaceae	NPA	Complete	37393	5288634	0.00707045
1.00549e+06	Enterobacteriaceae	NPA	Complete	49292	5568438	0.00885203
1.00555e+06	Enterobacteriaceae	NPA	Medium-quality	37332	5604410	0.00666118
1.00556e+06	Enterobacteriaceae	NPA	High-quality	148862	4980900	0.0298866
1.00599e+06	Enterobacteriaceae	NPA	Medium-quality	55023	4929751	0.0111614
1.006e+06	Enterobacteriaceae	SOIL	Complete	35324	4725816	0.00747469
1.00846e+06	Burkholderiaceae	NPA	Medium-quality	49725	1638559	0.0303468
101564	Pseudomonadaceae	NPA	High-quality	37193	5239535	0.00709853
101571	Burkholderiaceae	SOIL	Medium-quality	51924	7463833	0.00695675
101571	Burkholderiaceae	SOIL	Medium-quality	19631	7931973	0.00247492
101571	Burkholderiaceae	SOIL	High-quality	65965	7137697	0.00924178
101571	Burkholderiaceae	SOIL	Medium-quality	26938	7571243	0.00355794
101571	Burkholderiaceae	SOIL	Complete	164870	8001885	0.0206039
101571	Burkholderiaceae	SOIL	High-quality	128858	7661083	0.0168198
101571	Burkholderiaceae	SOIL	Medium-quality	18823	7525686	0.00250117
101571	Burkholderiaceae	SOIL	High-quality	63333	7428937	0.00852518
101571	Burkholderiaceae	SOIL	Complete	58049	7201827	0.00806032
101571	Burkholderiaceae	SOIL	Medium-quality	19629	7171878	0.00273694
101571	Burkholderiaceae	SOIL	High-quality	60804	7609243	0.00799081
101571	Burkholderiaceae	SOIL	Medium-quality	89895	7424678	0.0121076
101571	Burkholderiaceae	SOIL	Medium-quality	25951	7181324	0.00361368
101571	Burkholderiaceae	SOIL	Medium-quality	25146	7659419	0.00328302
101571	Burkholderiaceae	SOIL	Complete	115793	7379158	0.0156919
101571	Burkholderiaceae	SOIL	High-quality	54490	7464972	0.00729943
101571	Burkholderiaceae	SOIL	Medium-quality	22748	7649860	0.00297365
101571	Burkholderiaceae	NPA	Medium-quality	19733	7971672	0.00247539
101571	Burkholderiaceae	SOIL	Medium-quality	25528	6140356	0.00415741
101571	Burkholderiaceae	SOIL	Medium-quality	25760	7564192	0.00340552
101571	Burkholderiaceae	SOIL	Medium-quality	26111	7111857	0.00367147
101571	Burkholderiaceae	SOIL	Medium-quality	50887	7444940	0.00683511
101571	Burkholderiaceae	SOIL	Medium-quality	22137	7167007	0.00308874
101571	Burkholderiaceae	SOIL	High-quality	100374	7532982	0.0133246
101571	Burkholderiaceae	SOIL	Complete	119238	7912169	0.0150702
101571	Burkholderiaceae	SOIL	Medium-quality	19614	7379988	0.00265773
101571	Burkholderiaceae	SOIL	High-quality	58575	7168717	0.00817092
101571	Burkholderiaceae	SOIL	Medium-quality	20367	7702671	0.00264415
101571	Burkholderiaceae	SOIL	High-quality	72018	6999051	0.0102897
101571	Burkholderiaceae	SOIL	Medium-quality	64734	7170848	0.00902738
101571	Burkholderiaceae	SOIL	Complete	119430	7551680	0.015815
101571	Burkholderiaceae	NPA	Complete	143709	7281250	0.0197369
101571	Burkholderiaceae	SOIL	Medium-quality	27558	7450821	0.00369865
101571	Burkholderiaceae	SOIL	Medium-quality	59761	7075616	0.00844605
101571	Burkholderiaceae	SOIL	Medium-quality	57850	7568194	0.00764383
101571	Burkholderiaceae	SOIL	Medium-quality	31530	7135563	0.00441871
101571	Burkholderiaceae	SOIL	Medium-quality	61593	7512345	0.0081989
101571	Burkholderiaceae	SOIL	Medium-quality	19446	7652080	0.00254127
101571	Burkholderiaceae	SOIL	Medium-quality	26056	7087196	0.00367649
101571	Burkholderiaceae	NPA	High-quality	60230	7468364	0.00806469
101571	Burkholderiaceae	SOIL	High-quality	36695	6649311	0.00551862
101571	Burkholderiaceae	SOIL	Complete	124370	7405395	0.0167945
101571	Burkholderiaceae	SOIL	Medium-quality	24910	7134027	0.00349172
101571	Burkholderiaceae	SOIL	Medium-quality	25580	7135807	0.00358474
101571	Burkholderiaceae	SOIL	Medium-quality	19564	7128063	0.00274464
101571	Burkholderiaceae	SOIL	High-quality	66445	7245003	0.00917115
101571	Burkholderiaceae	SOIL	Medium-quality	52629	7416439	0.00709626
101571	Burkholderiaceae	SOIL	Complete	110711	7669299	0.0144356
101571	Burkholderiaceae	SOIL	Medium-quality	53975	7684074	0.00702427
101571	Burkholderiaceae	SOIL	Complete	64949	7154897	0.00907756
101571	Burkholderiaceae	SOIL	Medium-quality	131796	7279612	0.0181048
101571	Burkholderiaceae	SOIL	Medium-quality	19361	7430361	0.00260566
101571	Burkholderiaceae	SOIL	Medium-quality	19969	7577864	0.00263518
101571	Burkholderiaceae	SOIL	Medium-quality	47033	7627601	0.00616616
101571	Burkholderiaceae	SOIL	Medium-quality	25805	7506138	0.00343785
101571	Burkholderiaceae	SOIL	Medium-quality	24632	7369080	0.00334262
101571	Burkholderiaceae	PA	Medium-quality	19530	7196976	0.00271364
101571	Burkholderiaceae	SOIL	Medium-quality	81726	8000752	0.0102148
101571	Burkholderiaceae	SOIL	Complete	249184	7235060	0.0344412
101571	Burkholderiaceae	SOIL	Medium-quality	27657	7142002	0.00387244
101571	Burkholderiaceae	SOIL	High-quality	87976	7463411	0.0117876
101571	Burkholderiaceae	SOIL	High-quality	35358	7646313	0.00462419
101571	Burkholderiaceae	NPA	Complete	67584	6601965	0.010237
101571	Burkholderiaceae	SOIL	Complete	66763	7202158	0.00926986
101571	Burkholderiaceae	NPA	High-quality	194274	7262156	0.0267516
101571	Burkholderiaceae	SOIL	Complete	99500	7872203	0.0126394
101571	Burkholderiaceae	SOIL	Complete	55802	7732691	0.00721637
101571	Burkholderiaceae	SOIL	Medium-quality	117641	8367277	0.0140597
101571	Burkholderiaceae	SOIL	Complete	65363	7946030	0.00822587
101571	Burkholderiaceae	SOIL	High-quality	57953	7189360	0.00806094
101571	Burkholderiaceae	SOIL	Medium-quality	19925	7242744	0.00275103
101571	Burkholderiaceae	SOIL	High-quality	115790	7552772	0.0153308
101572	Burkholderiaceae	SOIL	High-quality	101580	7629343	0.0133144
101572	Burkholderiaceae	SOIL	Medium-quality	20212	7583350	0.00266531
101572	Burkholderiaceae	SOIL	High-quality	70133	7930497	0.00884346
101572	Burkholderiaceae	SOIL	Medium-quality	118900	8027126	0.0148123
101572	Burkholderiaceae	SOIL	Medium-quality	22475	7165276	0.00313665
101572	Burkholderiaceae	SOIL	Complete	172819	7356912	0.0234907
101572	Burkholderiaceae	SOIL	Complete	58691	7477257	0.00784927
101572	Burkholderiaceae	SOIL	Complete	144499	7514521	0.0192293
101572	Burkholderiaceae	SOIL	Complete	120564	7179795	0.0167921
101572	Burkholderiaceae	SOIL	Medium-quality	53628	7727656	0.00693975
101572	Burkholderiaceae	SOIL	High-quality	93592	7621219	0.0122805
101572	Burkholderiaceae	SOIL	Complete	96093	7602387	0.0126398
101572	Burkholderiaceae	SOIL	High-quality	127472	7740673	0.0164678
101572	Burkholderiaceae	SOIL	Complete	116025	8036786	0.0144367
101572	Burkholderiaceae	SOIL	Medium-quality	125021	7977365	0.015672
101572	Burkholderiaceae	SOIL	High-quality	70010	7598014	0.00921425
101572	Burkholderiaceae	SOIL	Medium-quality	90109	7887677	0.011424
101572	Burkholderiaceae	SOIL	High-quality	57937	7711520	0.00751305
101572	Burkholderiaceae	SOIL	Complete	79913	7836307	0.0101978
1.02736e+06	Enterobacteriaceae	NPA	Medium-quality	128039	3759581	0.0340567
1.0288e+06	Rhizobiaceae	PA	High-quality	45942	6413184	0.00716368
1.03e+06	Enterobacteriaceae	NPA	High-quality	185384	4945378	0.0374863
1.03016e+06	Sphingomonadaceae	NPA	Complete	98520	4123013	0.0238951
1.03399e+06	Rhizobiaceae	PA	Medium-quality	39015	6703653	0.00581996
1.03617e+06	Paenibacillaceae	PA	High-quality	228521	5898380	0.038743
1.03791e+06	Pseudomonadaceae	PA	Complete	103510	5962570	0.01736
103796	Pseudomonadaceae	PA	Medium-quality	28292	6676278	0.00423769
103797	Pseudomonadaceae	PA	Complete	54728	6269937	0.00872864
103855	Burkholderiaceae	NPA	Medium-quality	44764	4859884	0.00921092
1.03892e+06	Pseudomonadaceae	PA	Medium-quality	32064	6665021	0.00481079
1.03892e+06	Pseudomonadaceae	PA	High-quality	49794	6367968	0.00781945
1.03892e+06	Pseudomonadaceae	PA	High-quality	55443	6602611	0.00839713
104087	Pseudomonadaceae	SOIL	High-quality	53836	6208705	0.00867105
104087	Pseudomonadaceae	SOIL	Complete	57810	6524485	0.00886047
104087	Pseudomonadaceae	SOIL	Medium-quality	36777	6570939	0.00559692
104088	Pseudomonadaceae	NPA	Complete	309607	6118567	0.0506012
1.04098e+06	Rhizobiaceae	PA	Complete	153883	6847884	0.0224716
1.04099e+06	Rhizobiaceae	PA	Medium-quality	41000	6283588	0.00652493
1.04116e+06	Rhizobiaceae	PA	High-quality	75385	6292026	0.011981
1.04663e+06	Flavobacteriaceae	NPA	Medium-quality	34666	3279329	0.0105711
1.04958e+06	Bacillaceae	NPA	Medium-quality	28640	3615064	0.00792241
105219	Burkholderiaceae	NPA	High-quality	221760	5084397	0.0436158
105220	Burkholderiaceae	NPA	Medium-quality	28183	4669233	0.0060359
105220	Burkholderiaceae	NPA	Complete	121829	4842994	0.0251557
1.05317e+06	Bacillaceae_G	SOIL	High-quality	35587	5992936	0.00593816
1.05317e+06	Bacillaceae_G	SOIL	Medium-quality	74837	5828199	0.0128405
1.05317e+06	Bacillaceae_G	SOIL	Medium-quality	50621	6523761	0.00775948
1.05317e+06	Bacillaceae_G	SOIL	Complete	115583	6770654	0.0170712
1.05318e+06	Bacillaceae_G	SOIL	Medium-quality	37240	5857276	0.0063579
1.05319e+06	Bacillaceae_G	NPA	High-quality	53398	5828484	0.00916156
1.0532e+06	Bacillaceae_G	NPA	Medium-quality	30672	5570278	0.00550637
1.0532e+06	Bacillaceae_G	SOIL	High-quality	104179	5681134	0.0183377
1.0532e+06	Bacillaceae_G	SOIL	Complete	93410	5787866	0.0161389
1.05321e+06	Bacillaceae_G	SOIL	Complete	102989	6409465	0.0160683
1.05322e+06	Bacillaceae_G	NPA	Medium-quality	28884	5998316	0.00481535
1.05323e+06	Bacillaceae_G	SOIL	Medium-quality	33285	5686244	0.0058536
1.05323e+06	Bacillaceae_G	SOIL	High-quality	37967	6070801	0.00625403
1.05324e+06	Bacillaceae_G	SOIL	Complete	147065	6262705	0.0234827
1.05325e+06	Bacillaceae_G	SOIL	Medium-quality	34610	5946053	0.00582067
1.05325e+06	Bacillaceae_G	NPA	Complete	35970	6052171	0.00594332
106592	Rhizobiaceae	SOIL	Complete	100677	7330992	0.0137331
106592	Rhizobiaceae	NPA	High-quality	52455	6874104	0.00763081
106592	Rhizobiaceae	SOIL	High-quality	44423	7523713	0.0059044
106592	Rhizobiaceae	SOIL	Medium-quality	76148	7280736	0.0104588
106593	Rhizobiaceae	NPA	Complete	87236	7459544	0.0116945
1.07106e+06	Bacillaceae	NPA	Medium-quality	30158	3878495	0.0077757
1.07107e+06	Bacillaceae	NPA	Medium-quality	100662	4344848	0.0231681
1.07108e+06	Bacillaceae	NPA	Complete	198823	4511959	0.0440658
1.07108e+06	Bacillaceae	NPA	Medium-quality	65305	4464274	0.0146284
1.07168e+06	Burkholderiaceae	PA	Complete	39468	6704301	0.00588697
1.07269e+06	Burkholderiaceae	NPA	Medium-quality	37340	1959069	0.0190601
1.07577e+06	Burkholderiaceae	NPA	High-quality	91662	6261816	0.0146382
1.07655e+06	Enterobacteriaceae	NPA	Complete	79386	5680291	0.0139757
1.07655e+06	Enterobacteriaceae	PA	Complete	128625	5748059	0.0223771
1.07655e+06	Enterobacteriaceae	NPA	Complete	33071	4327607	0.00764187
1.07836e+06	Pseudomonadaceae	PA	Medium-quality	34119	6815860	0.00500583
1.07846e+06	Pseudomonadaceae	NPA	High-quality	38506	6735052	0.00571725
1.08189e+06	Enterobacteriaceae	NPA	High-quality	39216	5353370	0.00732548
1.08293e+06	Rhizobiaceae	NPA	Medium-quality	36329	5214870	0.00696643
1.08503e+06	Burkholderiaceae	NPA	High-quality	95743	7156856	0.0133778
1.08539e+06	Bacillaceae_G	SOIL	Medium-quality	71994	5814221	0.0123824
1.08604e+06	Burkholderiaceae	NPA	High-quality	37808	7111387	0.00531654
108619	Enterobacteriaceae	NPA	Complete	106937	4538916	0.02356
108619	Enterobacteriaceae	NPA	Complete	42500	5021025	0.00846441
108619	Enterobacteriaceae	NPA	Medium-quality	58707	5151911	0.0113952
108619	Enterobacteriaceae	NPA	Complete	66106	4909643	0.0134645
108619	Enterobacteriaceae	NPA	High-quality	105369	4889279	0.021551
108619	Enterobacteriaceae	NPA	Medium-quality	23370	4764119	0.00490542
108620	Enterobacteriaceae	NPA	High-quality	37637	5112722	0.00736144
1.08946e+06	Pseudomonadaceae	NPA	Complete	208959	6764661	0.0308898
1.08954e+06	Pseudonocardiaceae	NPA	Medium-quality	41947	8703871	0.00481935
1.08955e+06	Micromonosporaceae	SOIL	Medium-quality	29484	3535419	0.00833961
1.09093e+06	Enterobacteriaceae	NPA	Medium-quality	94458	5106636	0.0184971
1.09451e+06	Enterobacteriaceae	NPA	High-quality	91274	4675817	0.0195204
1.09676e+06	Micrococcaceae	PA	High-quality	16988	3637389	0.00467038
1.09686e+06	Pseudonocardiaceae	NPA	Medium-quality	23153	7205934	0.00321305
1.09693e+06	Sphingomonadaceae	SOIL	High-quality	112778	4857928	0.0232152
1.1007e+06	Burkholderiaceae	NPA	Medium-quality	40731	3923189	0.0103821
1.10071e+06	Burkholderiaceae	NPA	Medium-quality	35040	3553409	0.00986095
1.10072e+06	Burkholderiaceae	NPA	Medium-quality	35201	2858585	0.0123141
1.10073e+06	Burkholderiaceae	NPA	Complete	38298	4604141	0.00831816
1.10119e+06	Micrococcaceae	NPA	High-quality	46057	4831392	0.00953286
110322	Rhizobiaceae	PA	Medium-quality	97379	6501109	0.0149788
110322	Rhizobiaceae	PA	Medium-quality	82819	7035255	0.011772
1.10468e+06	Pseudomonadaceae	PA	Complete	56576	6253677	0.00904684
1.10788e+06	Rhizobiaceae	NPA	Medium-quality	105106	7001588	0.0150117
1.10941e+06	Enterobacteriaceae	PA	Complete	72532	5360730	0.0135302
1.11173e+06	Micromonosporaceae	SOIL	Medium-quality	71122	5733494	0.0124047
1.11221e+06	Burkholderiaceae	NPA	Medium-quality	40111	4984958	0.00804641
1.11221e+06	Sphingomonadaceae	NPA	Complete	83344	4769930	0.0174728
1.11496e+06	Sphingomonadaceae	SOIL	Complete	118248	4848286	0.0243896
1.116e+06	Enterobacteriaceae	NPA	Complete	229240	5424634	0.0422591
1.11601e+06	Enterobacteriaceae	NPA	High-quality	68255	5064758	0.0134765
1.11602e+06	Enterobacteriaceae	NPA	Complete	44855	5246553	0.00854942
1.11602e+06	Enterobacteriaceae	NPA	Medium-quality	96962	5101828	0.0190053
1.11602e+06	Enterobacteriaceae	NPA	High-quality	88927	5328058	0.0166903
1.11603e+06	Enterobacteriaceae	NPA	High-quality	40037	5056041	0.00791865
1.11603e+06	Enterobacteriaceae	NPA	High-quality	100452	5054520	0.0198737
1.11605e+06	Enterobacteriaceae	NPA	Medium-quality	52929	5394923	0.00981089
1.11607e+06	Enterobacteriaceae	NPA	High-quality	108180	5068494	0.0213436
1.11609e+06	Enterobacteriaceae	NPA	Medium-quality	27854	5067073	0.00549706
1.1161e+06	Enterobacteriaceae	NPA	Medium-quality	66003	4814441	0.0137094
1.11612e+06	Enterobacteriaceae	NPA	Complete	138685	5286235	0.0262351
1.11612e+06	Enterobacteriaceae	NPA	Medium-quality	40815	4941536	0.00825958
1.11613e+06	Enterobacteriaceae	NPA	Complete	107067	5215288	0.0205295
1.11613e+06	Enterobacteriaceae	NPA	Medium-quality	125937	5124874	0.0245737
1.11613e+06	Enterobacteriaceae	NPA	High-quality	72213	5633487	0.0128185
1.11619e+06	Enterobacteriaceae	NPA	Medium-quality	83147	5198295	0.0159951
1.11637e+06	Rhizobiaceae	NPA	Medium-quality	72981	6111994	0.0119406
1.11796e+06	Pseudomonadaceae	NPA	Complete	94190	6586244	0.014301
1.11823e+06	Enterobacteriaceae	PA	Complete	88719	5122074	0.0173209
1.11824e+06	Xanthomonadaceae	NPA	High-quality	129766	4403876	0.0294663
1.11824e+06	Enterobacteriaceae	NPA	Complete	29830	4864228	0.00613252
1.12034e+06	Bacillaceae_G	NPA	Complete	35807	5416792	0.00661037
1.12062e+06	Burkholderiaceae	NPA	Complete	123575	6587560	0.0187588
1.12066e+06	Rhizobiaceae	NPA	Complete	55190	6052475	0.00911858
1.12068e+06	Paenibacillaceae	NPA	Complete	52936	7381005	0.00717192
1.12069e+06	Rhizobiaceae	NPA	Medium-quality	164418	5880273	0.0279609
1.12127e+06	Rhodobacteraceae	NPA	Medium-quality	105610	4521531	0.0233571
1.12129e+06	Weeksellaceae	NPA	Medium-quality	51218	4115892	0.012444
1.12189e+06	Flavobacteriaceae	NPA	High-quality	42486	4820308	0.00881396
1.1219e+06	Flavobacteriaceae	SOIL	Medium-quality	39736	2874973	0.0138213
1.12218e+06	Rhodobacteraceae	NPA	Medium-quality	43809	3188840	0.0137382
1.12261e+06	Nocardioidaceae	SOIL	Medium-quality	45116	4854127	0.00929436
1.12292e+06	Paenibacillaceae	NPA	Medium-quality	29919	5022279	0.00595726
1.12292e+06	Paenibacillaceae	NPA	Complete	39459	6304955	0.00625841
1.12292e+06	Paenibacillaceae	NPA	Medium-quality	39266	6966854	0.00563612
1.12292e+06	Paenibacillaceae	PA	Complete	214959	6753677	0.0318284
1.12293e+06	Paenibacillaceae	SOIL	High-quality	58628	6361361	0.00921627
1.12302e+06	Pseudomonadaceae	NPA	Medium-quality	40570	4383480	0.0092552
1.12327e+06	Sphingomonadaceae	NPA	High-quality	77126	2547846	0.0302711
1.12327e+06	Sphingomonadaceae	SOIL	Medium-quality	224631	6205897	0.0361964
1.12352e+06	Pseudomonadaceae	SOIL	High-quality	46509	5763138	0.00807008
1.12386e+06	Enterobacteriaceae	NPA	Complete	105900	5739888	0.0184498
1.12498e+06	Enterobacteriaceae	NPA	High-quality	46990	5582719	0.00841705
1.12499e+06	Enterobacteriaceae	NPA	Complete	33895	5498278	0.00616466
1.12565e+06	Enterobacteriaceae	NPA	High-quality	99122	5063712	0.019575
1.12598e+06	Pseudomonadaceae	NPA	High-quality	63094	7021839	0.0089854
1.12621e+06	Bacillaceae	PA	Complete	212389	4238624	0.050108
1.1269e+06	Enterobacteriaceae	NPA	High-quality	65924	5035052	0.013093
1.12691e+06	Enterobacteriaceae	NPA	Medium-quality	30433	5081126	0.00598942
1.12691e+06	Enterobacteriaceae	NPA	Medium-quality	30617	4989679	0.00613607
1.12691e+06	Enterobacteriaceae	NPA	Complete	186909	5179604	0.0360856
1.12691e+06	Enterobacteriaceae	NPA	High-quality	47492	5038463	0.00942589
1.12691e+06	Enterobacteriaceae	NPA	Complete	133636	4918959	0.0271675
1.12692e+06	Enterobacteriaceae	NPA	Medium-quality	22129	4966689	0.00445548
1.12692e+06	Enterobacteriaceae	NPA	Medium-quality	33252	4697200	0.00707911
1.12692e+06	Enterobacteriaceae	NPA	Complete	42769	5324891	0.0080319
1.12692e+06	Enterobacteriaceae	NPA	Complete	107983	4626542	0.0233399
1.12694e+06	Enterobacteriaceae	NPA	Complete	81515	5146697	0.0158383
1.12774e+06	Bacillaceae	PA	Medium-quality	31689	3899657	0.0081261
1.12898e+06	Enterobacteriaceae	NPA	Medium-quality	63676	4474111	0.0142321
1.13083e+06	Burkholderiaceae	PA	Complete	386810	6059899	0.0638311
1.13173e+06	Bacillaceae	NPA	High-quality	39874	4138656	0.00963453
1.13469e+06	Enterobacteriaceae	SOIL	Medium-quality	77470	6208338	0.0124784
1.13469e+06	Enterobacteriaceae	NPA	Complete	58457	6446194	0.00906845
1.13469e+06	Enterobacteriaceae	NPA	Complete	83708	6582107	0.0127175
1.13469e+06	Enterobacteriaceae	NPA	Complete	114318	6135809	0.0186313
1.13469e+06	Enterobacteriaceae	NPA	Complete	213108	6418567	0.0332018
1.13469e+06	Enterobacteriaceae	NPA	Complete	158915	6663261	0.0238494
1.13469e+06	Enterobacteriaceae	NPA	Complete	175446	6089209	0.0288126
1.13469e+06	Enterobacteriaceae	NPA	High-quality	76133	6049274	0.0125855
1.13469e+06	Enterobacteriaceae	NPA	Complete	41610	6514001	0.00638778
113571	Micromonosporaceae	SOIL	Medium-quality	63970	10320296	0.00619847
1.13643e+06	Micromonosporaceae	NPA	Medium-quality	31473	5701225	0.00552039
1.13819e+06	Rhizobiaceae	PA	Medium-quality	64790	6610080	0.0098017
1.14011e+06	Enterobacteriaceae	PA	Medium-quality	28361	5540009	0.00511931
1.14166e+06	Enterobacteriaceae	NPA	High-quality	44483	4189482	0.0106178
1.14431e+06	Rhizobiaceae	PA	Medium-quality	32784	6497619	0.00504554
1.14433e+06	Pseudomonadaceae	PA	Medium-quality	20706	6489331	0.00319078
1.14434e+06	Pseudomonadaceae	PA	Complete	128070	6502113	0.0196967
1.14434e+06	Pseudomonadaceae	PA	Complete	33622	7287561	0.00461361
1.14775e+06	Enterobacteriaceae	NPA	Medium-quality	19787	5016891	0.00394408
1.14851e+06	Pseudomonadaceae	SOIL	Medium-quality	75466	5936222	0.0127128
1.14851e+06	Pseudomonadaceae	PA	Complete	69240	6112380	0.0113278
1.15016e+06	Bacillaceae_G	SOIL	Medium-quality	41222	5471712	0.00753366
1.15048e+06	Bacillaceae	PA	Medium-quality	31049	3910324	0.00794026
1.1506e+06	Pseudomonadaceae	SOIL	Complete	141914	5846746	0.0242723
1.15086e+06	Pseudomonadaceae	PA	Medium-quality	27883	6350233	0.00439086
1.15112e+06	Enterobacteriaceae	SOIL	Complete	159594	5533124	0.0288434
1.15118e+06	Enterobacteriaceae	NPA	Complete	55275	4740321	0.0116606
1.15476e+06	Pseudomonadaceae	PA	High-quality	90483	5825140	0.0155332
1.15692e+06	Burkholderiaceae	NPA	Medium-quality	57579	3899625	0.0147653
1.15806e+06	Streptomycetaceae	PA	Medium-quality	71268	11084188	0.0064297
1.15949e+06	Enterobacteriaceae	NPA	High-quality	37699	4440865	0.00848911
1.15949e+06	Enterobacteriaceae	NPA	Medium-quality	21168	4434037	0.00477398
1.15961e+06	Enterobacteriaceae	NPA	Complete	80048	4322611	0.0185184
1.15961e+06	Enterobacteriaceae	NPA	High-quality	44659	4347705	0.0102719
1.16072e+06	Streptomycetaceae	SOIL	Medium-quality	36584	7845758	0.0046629
1.16075e+06	Enterobacteriaceae	NPA	High-quality	39708	4665092	0.00851173
1.1612e+06	Sphingomonadaceae	NPA	High-quality	43362	4309205	0.0100626
1.16307e+06	Pseudomonadaceae	NPA	Complete	53178	6497331	0.00818459
1.1634e+06	Pseudomonadaceae	SOIL	High-quality	98850	5701342	0.017338
1.16374e+06	Enterobacteriaceae	NPA	Complete	107439	5497155	0.0195445
1.16764e+06	Xanthomonadaceae	PA	Complete	39370	4511336	0.00872691
1.16932e+06	Enterobacteriaceae	NPA	Complete	108837	5124621	0.0212381
1.16932e+06	Enterobacteriaceae	NPA	Complete	45924	4959688	0.00925945
1.16932e+06	Enterobacteriaceae	NPA	Complete	134425	5062140	0.026555
1.16932e+06	Enterobacteriaceae	NPA	Complete	87128	4693951	0.0185618
1.16932e+06	Enterobacteriaceae	NPA	Complete	108193	5199931	0.0208066
1.16933e+06	Enterobacteriaceae	NPA	Complete	88107	4963515	0.0177509
1.16933e+06	Enterobacteriaceae	NPA	Complete	240774	5039964	0.047773
1.16933e+06	Enterobacteriaceae	NPA	Complete	125142	4486744	0.0278915
1.16933e+06	Enterobacteriaceae	NPA	Complete	109477	5286387	0.0207092
1.16933e+06	Enterobacteriaceae	NPA	Medium-quality	89669	5214995	0.0171945
1.16934e+06	Enterobacteriaceae	NPA	Complete	249291	5191030	0.0480234
1.16934e+06	Enterobacteriaceae	NPA	Complete	81078	4897749	0.0165541
1.16934e+06	Enterobacteriaceae	NPA	Complete	76809	5037301	0.015248
1.16934e+06	Enterobacteriaceae	NPA	Complete	157386	4869974	0.0323176
1.16934e+06	Enterobacteriaceae	NPA	High-quality	142892	5337291	0.0267724
1.16934e+06	Enterobacteriaceae	NPA	Complete	150989	4983785	0.0302961
1.16935e+06	Enterobacteriaceae	NPA	High-quality	110554	5001996	0.022102
1.16935e+06	Enterobacteriaceae	NPA	Complete	139397	4730181	0.0294697
1.16935e+06	Enterobacteriaceae	NPA	Medium-quality	48943	4490742	0.0108986
1.16935e+06	Enterobacteriaceae	NPA	Complete	154000	5269132	0.0292268
1.16935e+06	Enterobacteriaceae	NPA	Complete	199535	5513241	0.036192
1.16936e+06	Enterobacteriaceae	NPA	High-quality	112497	5243602	0.0214541
1.16936e+06	Enterobacteriaceae	NPA	Complete	112529	5043541	0.0223115
1.16936e+06	Enterobacteriaceae	NPA	Complete	115684	4961257	0.0233175
1.16936e+06	Enterobacteriaceae	NPA	Complete	49731	4809931	0.0103392
1.16936e+06	Enterobacteriaceae	NPA	High-quality	101060	5008353	0.0201783
1.16936e+06	Enterobacteriaceae	NPA	High-quality	132527	5196727	0.025502
1.16938e+06	Enterobacteriaceae	NPA	Medium-quality	31280	5099138	0.00613437
1.1694e+06	Enterobacteriaceae	NPA	Medium-quality	34294	5125477	0.00669089
1.16941e+06	Bacillaceae	SOIL	High-quality	137978	4317010	0.0319615
1.16941e+06	Bacillaceae	SOIL	High-quality	119829	4161258	0.0287963
1.16966e+06	Enterobacteriaceae	NPA	Complete	93612	5146299	0.0181902
1.17356e+06	Enterobacteriaceae	NPA	High-quality	93753	4711716	0.0198978
1.17369e+06	Enterobacteriaceae	NPA	High-quality	80183	5090626	0.0157511
1.17468e+06	Sphingomonadaceae	NPA	High-quality	35165	3653464	0.00962511
1.17531e+06	Burkholderiaceae	PA	High-quality	46019	5047645	0.00911692
1.17665e+06	Rhizobiaceae	PA	High-quality	67425	5566198	0.0121133
1.18173e+06	Enterobacteriaceae	NPA	Medium-quality	53846	5025790	0.0107139
1.18174e+06	Enterobacteriaceae	NPA	Complete	128142	5375759	0.023837
1.18174e+06	Enterobacteriaceae	NPA	Complete	73425	4750886	0.015455
1.18177e+06	Enterobacteriaceae	NPA	Complete	109486	5213549	0.0210003
1.18178e+06	Enterobacteriaceae	NPA	Complete	100160	4883581	0.0205095
1.18265e+06	Enterobacteriaceae	NPA	Complete	159090	4846917	0.0328229
1.18265e+06	Enterobacteriaceae	NPA	Complete	132453	4975730	0.0266198
1.18266e+06	Enterobacteriaceae	NPA	High-quality	125774	5163027	0.0243605
1.18266e+06	Enterobacteriaceae	NPA	Complete	97380	4783899	0.0203558
1.18266e+06	Enterobacteriaceae	NPA	Medium-quality	91780	5133891	0.0178773
1.18267e+06	Enterobacteriaceae	NPA	Complete	207371	5178168	0.0400472
1.18267e+06	Enterobacteriaceae	NPA	Complete	240359	5150212	0.0466697
1.18267e+06	Enterobacteriaceae	NPA	Complete	86418	4997489	0.0172923
1.18268e+06	Enterobacteriaceae	NPA	Complete	171855	5375246	0.0319716
1.18268e+06	Enterobacteriaceae	NPA	High-quality	130271	5204437	0.0250308
1.18268e+06	Enterobacteriaceae	NPA	Complete	183794	4751069	0.0386848
1.18269e+06	Enterobacteriaceae	NPA	Medium-quality	46728	4591470	0.0101771
1.18269e+06	Enterobacteriaceae	NPA	High-quality	61913	5048123	0.0122646
1.1827e+06	Enterobacteriaceae	NPA	Complete	113018	5433481	0.0208003
1.1827e+06	Enterobacteriaceae	NPA	Complete	215956	5195692	0.0415644
1.1827e+06	Enterobacteriaceae	NPA	Complete	140971	4880986	0.0288817
1.1827e+06	Enterobacteriaceae	NPA	Complete	176904	5093097	0.0347341
1.1827e+06	Enterobacteriaceae	NPA	Complete	171321	5138246	0.0333423
1.18271e+06	Enterobacteriaceae	NPA	Complete	194479	5123539	0.0379579
1.18272e+06	Enterobacteriaceae	NPA	High-quality	79304	4707549	0.0168461
1.18272e+06	Enterobacteriaceae	NPA	Complete	320191	5053522	0.06336
1.18273e+06	Enterobacteriaceae	NPA	High-quality	106611	4898555	0.0217638
1.18273e+06	Enterobacteriaceae	NPA	Medium-quality	24024	4652566	0.0051636
1.18273e+06	Enterobacteriaceae	NPA	Complete	209829	4776266	0.0439316
1.18274e+06	Enterobacteriaceae	NPA	Complete	79526	4731104	0.0168092
1.18274e+06	Enterobacteriaceae	NPA	High-quality	80705	4829673	0.0167102
1.18472e+06	Rhizobiaceae	PA	Medium-quality	29107	7607255	0.00382622
1.18472e+06	Rhizobiaceae	PA	Medium-quality	31445	7094747	0.00443215
1.18542e+06	Enterobacteriaceae	NPA	Complete	145749	5526679	0.0263719
1.18565e+06	Rhizobiaceae	PA	Complete	41551	7032323	0.00590857
1.19106e+06	Enterobacteriaceae	NPA	Complete	152279	6450897	0.0236059
1.19106e+06	Burkholderiaceae	NPA	Complete	217036	5649348	0.0384179
1.19212e+06	Burkholderiaceae	SOIL	High-quality	33678	5513545	0.00610823
119219	Burkholderiaceae	NPA	High-quality	223136	7291874	0.0306006
119219	Burkholderiaceae	SOIL	Complete	90248	6953108	0.0129795
1.1922e+06	Bacillaceae	NPA	Medium-quality	32662	4043754	0.00807715
1.19276e+06	Sphingomonadaceae	NPA	High-quality	59788	4221110	0.014164
1.19278e+06	Enterobacteriaceae	NPA	Complete	71893	4833793	0.014873
1.19278e+06	Enterobacteriaceae	NPA	Complete	104280	4709630	0.0221419
1.19315e+06	Pseudomonadaceae	NPA	Medium-quality	45151	5862556	0.00770159
1.19471e+06	Rhizobiaceae	PA	Medium-quality	58185	7347181	0.00791936
1.19603e+06	Enterobacteriaceae	NPA	Complete	100791	6082330	0.0165711
1.1961e+06	Enterobacteriaceae	NPA	High-quality	98167	2832078	0.0346625
1.1961e+06	Enterobacteriaceae	NPA	Medium-quality	43731	2741181	0.0159533
1.1961e+06	Enterobacteriaceae	NPA	Medium-quality	27860	3136687	0.00888198
1.1961e+06	Enterobacteriaceae	NPA	High-quality	74613	2929550	0.0254691
1.1961e+06	Enterobacteriaceae	NPA	Medium-quality	46943	2905171	0.0161584
1.19684e+06	Pseudomonadaceae	NPA	Complete	40826	4709064	0.00866966
1.19772e+06	Enterobacteriaceae	NPA	Complete	273548	4773537	0.0573051
1.19829e+06	Pseudomonadaceae	PA	Medium-quality	85764	6003086	0.0142867
1.1983e+06	Pseudomonadaceae	PA	Medium-quality	60022	5954747	0.0100797
1.19831e+06	Pseudomonadaceae	PA	High-quality	59951	6136051	0.00977029
1.19831e+06	Pseudomonadaceae	PA	Complete	71852	5809603	0.0123678
1.19831e+06	Pseudomonadaceae	PA	High-quality	75641	5966977	0.0126766
1.19831e+06	Pseudomonadaceae	PA	Complete	50457	6523157	0.00773506
1.19832e+06	Pseudomonadaceae	PA	Complete	37902	5893550	0.0064311
1.19832e+06	Pseudomonadaceae	PA	High-quality	33136	6093823	0.00543764
1.20326e+06	Streptomycetaceae	NPA	Complete	61034	7285977	0.00837691
1.20575e+06	Pseudomonadaceae	PA	Complete	31482	5512161	0.00571137
1.20575e+06	Pseudomonadaceae	PA	Medium-quality	20485	6008189	0.00340951
1.20575e+06	Pseudomonadaceae	PA	Medium-quality	20783	5930576	0.00350438
1.20634e+06	Rhodobacteraceae	NPA	High-quality	82962	5546835	0.0149566
1.2075e+06	Burkholderiaceae	SOIL	Complete	32745	7667491	0.00427063
1.2075e+06	Burkholderiaceae	SOIL	Complete	54704	7796508	0.00701648
1.2075e+06	Burkholderiaceae	NPA	High-quality	50280	7741145	0.00649516
1.2081e+06	Pseudomonadaceae	PA	Medium-quality	67947	6162306	0.0110262
1.2081e+06	Pseudomonadaceae	PA	High-quality	36348	6437806	0.00564602
1.21044e+06	Pseudomonadaceae	NPA	Complete	89934	4648939	0.0193451
1.21103e+06	Enterobacteriaceae	NPA	Complete	109052	4726582	0.0230721
1.21111e+06	Pseudomonadaceae	NPA	High-quality	135052	5235696	0.0257945
1.21178e+06	Rhizobiaceae	SOIL	Complete	40604	6453427	0.00629185
1.21181e+06	Pseudomonadaceae	NPA	Complete	31815	4898053	0.00649544
1.21255e+06	Pseudomonadaceae	NPA	High-quality	38970	5318847	0.00732678
1.21257e+06	Enterobacteriaceae	NPA	Medium-quality	29417	4711626	0.00624349
1.21257e+06	Enterobacteriaceae	NPA	Complete	60011	4817878	0.0124559
1.21258e+06	Enterobacteriaceae	NPA	High-quality	84778	4800746	0.0176593
1.21282e+06	Burkholderiaceae	SOIL	Complete	63761	8049701	0.00792092
1.21509e+06	Pseudomonadaceae	SOIL	Complete	39858	6284656	0.00634211
1.21509e+06	Pseudomonadaceae	NPA	Complete	181103	5875750	0.0308221
1.22152e+06	Enterobacteriaceae	NPA	Medium-quality	18506	5598253	0.00330567
122356	Pseudomonadaceae	NPA	Medium-quality	57263	5269174	0.0108675
1.22566e+06	Rhodobacteraceae	NPA	Medium-quality	73902	3678290	0.0200914
1.22579e+06	Bacillaceae	NPA	Complete	110170	3805554	0.0289498
1.22699e+06	Pseudomonadaceae	NPA	Complete	122113	6694413	0.018241
1.22781e+06	Bacillaceae	SOIL	High-quality	70180	3747698	0.0187262
1.22792e+06	Pseudomonadaceae	NPA	Complete	74405	6315212	0.0117819
1.22949e+06	Rhizobiaceae	SOIL	Medium-quality	43929	5272243	0.00833213
1.22973e+06	Rhodobacteraceae	NPA	High-quality	121489	5424264	0.0223973
1.23048e+06	Bacillaceae	NPA	Complete	281748	4454050	0.0632566
1.23119e+06	Rhizobiaceae	NPA	High-quality	80349	4992479	0.016094
1.23173e+06	Enterobacteriaceae	PA	Medium-quality	23991	4919812	0.00487641
1.23193e+06	Pseudomonadaceae	NPA	Medium-quality	36799	6237921	0.00589924
1.23215e+06	Enterobacteriaceae	NPA	High-quality	64653	5640499	0.0114623
1.23215e+06	Enterobacteriaceae	NPA	Medium-quality	28951	5300309	0.00546213
1.23395e+06	Weeksellaceae	NPA	High-quality	52231	3975884	0.013137
1.2346e+06	Sphingomonadaceae	NPA	High-quality	37915	3352426	0.0113097
1.23478e+06	Burkholderiaceae	PA	High-quality	78489	5633154	0.0139334
1.23546e+06	Xanthomonadaceae	NPA	Medium-quality	34145	4547300	0.00750885
1.23556e+06	Burkholderiaceae	NPA	High-quality	91097	5777919	0.0157664
1.23581e+06	Enterobacteriaceae	NPA	Complete	57889	4855080	0.0119234
1.23583e+06	Bacillaceae_G	SOIL	Complete	202947	6177387	0.0328532
1.23583e+06	Enterobacteriaceae	PA	Complete	50832	4902024	0.0103696
1.23618e+06	Enterobacteriaceae	NPA	Complete	176043	5587241	0.031508
1.23978e+06	Bacillaceae	PA	High-quality	109877	4064321	0.0270345
1.24068e+06	Streptomycetaceae	SOIL	Medium-quality	149012	8651730	0.0172234
1.24158e+06	Burkholderiaceae	NPA	Complete	83798	6577133	0.0127408
1.24158e+06	Burkholderiaceae	NPA	Complete	86140	7337157	0.0117402
1.24209e+06	Enterobacteriaceae	NPA	Complete	116618	4847468	0.0240575
1.24503e+06	Enterobacteriaceae	NPA	High-quality	75215	3793090	0.0198295
1.2463e+06	Burkholderiaceae	SOIL	Medium-quality	35943	7148516	0.00502804
1.24702e+06	Enterobacteriaceae	NPA	Complete	33629	2953839	0.0113848
1.24755e+06	Pseudomonadaceae	SOIL	Medium-quality	32341	6644424	0.00486739
1.24761e+06	Rhodobacteraceae	NPA	Medium-quality	19537	4296460	0.00454723
1.24771e+06	Microbacteriaceae	NPA	Medium-quality	81047	3745877	0.0216363
1.24773e+06	Rhodobacteraceae	NPA	Medium-quality	25331	4675770	0.0054175
1.24966e+06	Burkholderiaceae	SOIL	Medium-quality	48258	6651696	0.00725499
1.25054e+06	Rhodobacteraceae	NPA	Complete	194487	5259072	0.0369812
1.25699e+06	Enterobacteriaceae	NPA	Complete	91110	4207486	0.0216543
1.25699e+06	Enterobacteriaceae	NPA	Medium-quality	65029	4044196	0.0160796
1.25699e+06	Enterobacteriaceae	NPA	Complete	146884	4087800	0.0359323
1.26113e+06	Enterobacteriaceae	NPA	Complete	112833	5875351	0.0192045
1.26245e+06	Streptomycetaceae	SOIL	High-quality	99700	10338286	0.00964377
1.26246e+06	Enterobacteriaceae	NPA	Complete	302569	4940199	0.0612463
1.26247e+06	Enterobacteriaceae	NPA	Complete	188754	4666303	0.0404504
1.26355e+06	Enterobacteriaceae	NPA	Complete	91457	3789004	0.0241375
1.26355e+06	Enterobacteriaceae	NPA	Medium-quality	42474	3969042	0.0107013
126386	Enterobacteriaceae	NPA	Complete	280238	3990106	0.0702332
126386	Enterobacteriaceae	NPA	Complete	116249	4059446	0.0286367
1.2655e+06	Burkholderiaceae	NPA	High-quality	68317	3531816	0.0193433
1.2655e+06	Burkholderiaceae	NPA	High-quality	143788	6831845	0.0210467
1.26582e+06	Listeriaceae	NPA	High-quality	48003	3181727	0.0150871
1.26582e+06	Listeriaceae	NPA	High-quality	59403	3187787	0.0186346
1.26585e+06	Listeriaceae	PA	Medium-quality	105593	3216749	0.032826
1.26807e+06	Paenibacillaceae	PA	Medium-quality	33692	5270569	0.00639248
1.26829e+06	Burkholderiaceae	PA	Complete	71545	7128857	0.010036
1.26862e+06	Burkholderiaceae	NPA	Medium-quality	41715	5006165	0.00833273
1.26898e+06	Enterobacteriaceae	NPA	Medium-quality	42107	5308032	0.0079327
1.26898e+06	Enterobacteriaceae	NPA	High-quality	75655	5018165	0.0150762
1.26898e+06	Enterobacteriaceae	NPA	Medium-quality	23229	4959507	0.00468373
1.26898e+06	Enterobacteriaceae	NPA	Complete	66116	4933944	0.0134002
1.26899e+06	Enterobacteriaceae	NPA	Medium-quality	53161	5461005	0.00973466
1.26899e+06	Enterobacteriaceae	NPA	Complete	125300	5142142	0.0243673
1.269e+06	Enterobacteriaceae	NPA	Medium-quality	36237	5331263	0.00679708
1.269e+06	Enterobacteriaceae	NPA	Complete	116909	5065600	0.023079
1.2744e+06	Enterobacteriaceae	SOIL	Complete	27189	4578459	0.00593846
1.27598e+06	Enterobacteriaceae	NPA	Complete	155261	5084021	0.030539
1.27692e+06	Micrococcaceae	SOIL	High-quality	45465	4319900	0.0105245
1.27882e+06	Flavobacteriaceae	NPA	Complete	47537	5359952	0.00886892
1.28096e+06	Enterobacteriaceae	NPA	Medium-quality	92151	5164002	0.0178449
1.28096e+06	Enterobacteriaceae	NPA	Complete	160010	5334703	0.0299942
1.28097e+06	Enterobacteriaceae	NPA	Medium-quality	83029	5005478	0.0165876
1.28097e+06	Enterobacteriaceae	NPA	High-quality	174099	5407372	0.0321966
1.28097e+06	Enterobacteriaceae	NPA	Complete	84341	5023500	0.0167893
1.28098e+06	Enterobacteriaceae	NPA	Complete	157792	4859607	0.0324701
1.28099e+06	Enterobacteriaceae	NPA	High-quality	44992	5345729	0.00841644
1.28099e+06	Enterobacteriaceae	NPA	High-quality	315407	5295835	0.0595576
1.281e+06	Enterobacteriaceae	NPA	High-quality	80005	5238537	0.0152724
1.28101e+06	Enterobacteriaceae	NPA	Medium-quality	105370	5250007	0.0200704
1.28101e+06	Enterobacteriaceae	NPA	Complete	84590	5133011	0.0164796
1.28105e+06	Enterobacteriaceae	NPA	Complete	169265	5127174	0.0330133
1.28106e+06	Enterobacteriaceae	NPA	High-quality	151827	5260052	0.0288642
1.28107e+06	Enterobacteriaceae	NPA	Complete	125390	5201275	0.0241076
1.28107e+06	Enterobacteriaceae	NPA	Complete	201956	5409363	0.0373345
1.28107e+06	Enterobacteriaceae	NPA	Medium-quality	76927	5006892	0.0153642
1.28108e+06	Enterobacteriaceae	NPA	Complete	151628	4907252	0.0308988
1.2811e+06	Enterobacteriaceae	NPA	Complete	252445	5508988	0.0458242
1.28112e+06	Enterobacteriaceae	NPA	Complete	105910	5460881	0.0193943
1.28114e+06	Enterobacteriaceae	NPA	Complete	52545	5217691	0.0100705
1.28115e+06	Enterobacteriaceae	NPA	Complete	174364	5337054	0.0326705
1.28115e+06	Enterobacteriaceae	NPA	High-quality	46407	4552331	0.0101941
1.28115e+06	Enterobacteriaceae	NPA	Medium-quality	53677	5049673	0.0106298
1.28116e+06	Enterobacteriaceae	NPA	Complete	134147	5196934	0.0258127
1.28116e+06	Enterobacteriaceae	NPA	Medium-quality	60107	5244827	0.0114602
1.28117e+06	Enterobacteriaceae	NPA	Complete	244728	5518340	0.0443481
1.28118e+06	Enterobacteriaceae	NPA	Complete	95028	5251852	0.0180942
1.28118e+06	Enterobacteriaceae	NPA	Complete	84215	4982384	0.0169026
1.28118e+06	Enterobacteriaceae	NPA	Complete	98946	5138078	0.0192574
1.28118e+06	Enterobacteriaceae	NPA	Medium-quality	75503	5053548	0.0149406
1.28119e+06	Enterobacteriaceae	NPA	High-quality	83198	4803286	0.0173211
1.28119e+06	Enterobacteriaceae	NPA	Complete	81319	4933346	0.0164835
1.2812e+06	Enterobacteriaceae	NPA	Complete	115867	4876936	0.0237582
1.2812e+06	Enterobacteriaceae	NPA	High-quality	119378	5180441	0.023044
1.2812e+06	Enterobacteriaceae	NPA	Complete	127645	5224171	0.0244335
1.28121e+06	Enterobacteriaceae	NPA	High-quality	73318	5104926	0.0143622
1.28122e+06	Enterobacteriaceae	NPA	Complete	143944	5281373	0.027255
1.28123e+06	Enterobacteriaceae	NPA	Complete	113791	5116733	0.022239
1.28124e+06	Enterobacteriaceae	NPA	Complete	87769	5314974	0.0165135
1.28124e+06	Enterobacteriaceae	NPA	High-quality	198371	4958338	0.0400076
1.28125e+06	Enterobacteriaceae	NPA	Complete	181782	5206138	0.0349169
1.28126e+06	Enterobacteriaceae	NPA	Medium-quality	94449	5323084	0.0177433
1.28127e+06	Enterobacteriaceae	NPA	High-quality	178417	5160786	0.0345717
1.28127e+06	Enterobacteriaceae	NPA	Complete	164587	5084473	0.0323705
1.28127e+06	Enterobacteriaceae	NPA	Medium-quality	30166	4692989	0.00642789
1.28128e+06	Enterobacteriaceae	NPA	Complete	67016	4943203	0.0135572
1.28175e+06	Enterobacteriaceae	NPA	Complete	35574	5171718	0.00687856
1.2819e+06	Rhodobacteraceae	NPA	Medium-quality	44387	5278962	0.00840828
1.28333e+06	Pseudomonadaceae	SOIL	High-quality	31893	5323210	0.00599131
1.28435e+06	Paenibacillaceae	SOIL	Medium-quality	54918	5485683	0.0100112
1.28439e+06	Pseudomonadaceae	NPA	Complete	87883	7068472	0.0124331
1.28439e+06	Pseudomonadaceae	NPA	Complete	48965	6029517	0.00812088
1.28479e+06	Enterobacteriaceae	NPA	Medium-quality	48878	5307681	0.00920892
1.2848e+06	Enterobacteriaceae	NPA	Complete	102717	5431615	0.0189109
1.28483e+06	Enterobacteriaceae	NPA	High-quality	32869	5672685	0.00579426
1.28483e+06	Enterobacteriaceae	NPA	High-quality	89380	5718845	0.015629
1.28609e+06	Burkholderiaceae	SOIL	High-quality	96660	5768247	0.0167573
1.28617e+06	Enterobacteriaceae	NPA	Complete	86428	5622862	0.0153708
1.28633e+06	Enterobacteriaceae	NPA	Complete	72329	5076390	0.0142481
1.28635e+06	Enterobacteriaceae	NPA	Medium-quality	34128	5196886	0.00656701
1.28772e+06	Rhodobacteraceae	NPA	Complete	12668	4015438	0.00315482
1.28774e+06	Burkholderiaceae	NPA	Complete	40817	6891425	0.00592287
1.28774e+06	Burkholderiaceae	NPA	Complete	84443	6322265	0.0133564
128781	Xanthomonadaceae	NPA	Medium-quality	33584	3942520	0.00851841
1.28841e+06	Pseudomonadaceae	SOIL	High-quality	98601	5609260	0.0175783
1.29077e+06	Bacillaceae	PA	Complete	108504	4106253	0.0264241
129135	Pseudomonadaceae	PA	High-quality	70284	5793035	0.0121325
129138	Pseudomonadaceae	PA	High-quality	73557	6385289	0.0115198
129138	Pseudomonadaceae	PA	Complete	75052	6645601	0.0112935
129138	Pseudomonadaceae	PA	Medium-quality	100237	6353636	0.0157763
1.29202e+06	Microbacteriaceae	NPA	Medium-quality	47680	3316448	0.0143768
1.29305e+06	Burkholderiaceae	NPA	Complete	51370	2972530	0.0172816
129394	Xanthomonadaceae	PA	High-quality	104345	5080102	0.0205399
129394	Xanthomonadaceae	PA	High-quality	40724	4790622	0.00850078
129394	Xanthomonadaceae	PA	Medium-quality	42059	5017766	0.00838202
129394	Xanthomonadaceae	PA	High-quality	39354	4430829	0.00888186
1.29508e+06	Pseudomonadaceae	NPA	High-quality	57293	6615955	0.00865982
1.29514e+06	Pseudomonadaceae	SOIL	Complete	85941	6680036	0.0128653
1.29654e+06	Enterobacteriaceae	PA	Complete	32131	4705385	0.00682856
1.30023e+06	Rhizobiaceae	PA	Complete	104834	5878747	0.0178327
1.30035e+06	Xanthomonadaceae	SOIL	Medium-quality	45444	3274406	0.0138785
1.30642e+06	Burkholderiaceae	NPA	High-quality	68264	7331046	0.00931163
1.30642e+06	Burkholderiaceae	NPA	High-quality	101761	7281528	0.0139752
1.30695e+06	Enterobacteriaceae	PA	High-quality	64587	4646517	0.0139001
1.30695e+06	Sphingomonadaceae	NPA	Complete	32085	3094736	0.0103676
1.30896e+06	Enterobacteriaceae	PA	High-quality	77274	4748283	0.0162741
1.30898e+06	Enterobacteriaceae	NPA	Medium-quality	30841	5914407	0.00521456
1.31016e+06	Enterobacteriaceae	NPA	Complete	207729	5894762	0.0352396
1.31237e+06	Enterobacteriaceae	NPA	High-quality	87374	3875927	0.0225427
1.31484e+06	Enterobacteriaceae	NPA	Complete	43052	4765458	0.00903418
1.31485e+06	Enterobacteriaceae	NPA	High-quality	137032	5084185	0.0269526
1.31598e+06	Enterobacteriaceae	NPA	High-quality	58794	3908112	0.0150441
1.31711e+06	Rhodobacteraceae	NPA	Medium-quality	39994	5533619	0.00722746
1.31711e+06	Rhodobacteraceae	NPA	High-quality	44251	4131422	0.0107108
1.31711e+06	Rhizobiaceae	NPA	High-quality	102295	5841673	0.0175113
1.31712e+06	Rhodobacteraceae	NPA	Medium-quality	40315	3418355	0.0117937
1.31713e+06	Enterobacteriaceae	NPA	Medium-quality	55894	4959704	0.0112696
1.32056e+06	Rhizobiaceae	NPA	Complete	107977	5948199	0.0181529
132267	Bacillaceae_G	NPA	Complete	178640	6685559	0.0267203
1.32431e+06	Paenibacillaceae	SOIL	High-quality	160768	6890642	0.0233314
1.32434e+06	Enterobacteriaceae	NPA	Medium-quality	38550	4860796	0.0079308
1.32435e+06	Weeksellaceae	NPA	Medium-quality	62268	4633632	0.0134383
132474	Streptomycetaceae	SOIL	Medium-quality	114320	9527802	0.0119986
132474	Streptomycetaceae	SOIL	Medium-quality	96189	8273726	0.0116258
132475	Streptomycetaceae	SOIL	Complete	114086	8413065	0.0135606
132476	Pseudomonadaceae	SOIL	Medium-quality	24642	6843717	0.00360067
1.32834e+06	Enterobacteriaceae	NPA	High-quality	107692	5332034	0.0201972
1.32836e+06	Enterobacteriaceae	NPA	Complete	143918	5238942	0.0274708
1.32837e+06	Enterobacteriaceae	NPA	Complete	86507	5538364	0.0156196
1.32837e+06	Enterobacteriaceae	NPA	Complete	283461	5592516	0.0506858
1.32838e+06	Enterobacteriaceae	NPA	Medium-quality	25094	5605323	0.00447682
1.32838e+06	Enterobacteriaceae	NPA	Complete	139635	5510987	0.0253376
1.32839e+06	Enterobacteriaceae	NPA	High-quality	39173	5454475	0.00718181
1.32839e+06	Enterobacteriaceae	NPA	High-quality	161616	5481608	0.0294833
1.3284e+06	Enterobacteriaceae	NPA	Medium-quality	34486	5376506	0.0064142
1.3284e+06	Enterobacteriaceae	NPA	Medium-quality	44226	5517176	0.00801606
1.32842e+06	Enterobacteriaceae	NPA	Complete	123547	5369746	0.023008
1.32842e+06	Enterobacteriaceae	NPA	Complete	94894	5436933	0.0174536
1.32842e+06	Enterobacteriaceae	NPA	Complete	79211	5396965	0.014677
1.32843e+06	Enterobacteriaceae	NPA	High-quality	137775	5195569	0.0265178
1.32843e+06	Enterobacteriaceae	NPA	High-quality	170424	5537707	0.0307752
1.32843e+06	Enterobacteriaceae	NPA	High-quality	36267	5801771	0.00625102
1.32843e+06	Enterobacteriaceae	NPA	Complete	75784	5938394	0.0127617
1.32843e+06	Enterobacteriaceae	NPA	Medium-quality	158785	5087927	0.0312082
1.32844e+06	Enterobacteriaceae	NPA	High-quality	229628	5503383	0.0417249
1.32845e+06	Enterobacteriaceae	NPA	Complete	87271	4653786	0.0187527
1.32981e+06	Enterobacteriaceae	NPA	Complete	218480	4950879	0.0441295
1.32982e+06	Enterobacteriaceae	NPA	Complete	87900	5257494	0.016719
1.32983e+06	Enterobacteriaceae	NPA	Complete	228994	5128213	0.0446538
1.32983e+06	Enterobacteriaceae	NPA	Complete	91864	5071843	0.0181125
1.32984e+06	Enterobacteriaceae	NPA	High-quality	139738	5021059	0.0278304
1.32984e+06	Enterobacteriaceae	NPA	Medium-quality	19447	4971527	0.00391167
1.32984e+06	Enterobacteriaceae	NPA	Complete	61581	4782100	0.0128774
1.32985e+06	Enterobacteriaceae	NPA	Complete	163567	5190024	0.0315157
1.32985e+06	Enterobacteriaceae	NPA	Complete	147794	4873322	0.0303272
1.32985e+06	Enterobacteriaceae	NPA	Complete	256536	4969108	0.0516262
1.32985e+06	Enterobacteriaceae	NPA	Complete	179872	5038401	0.0357002
1.32985e+06	Enterobacteriaceae	NPA	Complete	128946	4648584	0.0277388
1.32986e+06	Enterobacteriaceae	NPA	High-quality	183565	4894998	0.0375005
1.32986e+06	Enterobacteriaceae	NPA	Complete	204633	5198067	0.0393671
1.33004e+06	Bacillaceae_G	NPA	Medium-quality	68112	5873592	0.0115963
1.33026e+06	Rhodobacteraceae	SOIL	Medium-quality	58581	4493255	0.0130375
1.33046e+06	Microbacteriaceae	NPA	Medium-quality	45525	2878403	0.0158161
1.33053e+06	Enterobacteriaceae	NPA	Complete	38811	5326894	0.00728586
1.33053e+06	Enterobacteriaceae	NPA	Complete	112622	4925312	0.022866
1.33053e+06	Pseudomonadaceae	NPA	Complete	89441	5413273	0.0165225
1.33106e+06	Enterobacteriaceae	NPA	High-quality	72733	5403872	0.0134594
1.3312e+06	Burkholderiaceae	NPA	Medium-quality	22684	5551777	0.0040859
1.33121e+06	Burkholderiaceae	NPA	High-quality	99809	5380523	0.0185501
1.33122e+06	Burkholderiaceae	NPA	Medium-quality	39524	5157897	0.00766281
1.33122e+06	Burkholderiaceae	NPA	Medium-quality	38872	5214983	0.00745391
1.33122e+06	Burkholderiaceae	NPA	Medium-quality	41715	5148636	0.00810215
1.33123e+06	Burkholderiaceae	NPA	Complete	80578	5138088	0.0156825
1.33123e+06	Burkholderiaceae	NPA	Medium-quality	38479	5132633	0.00749693
1.33123e+06	Burkholderiaceae	NPA	Medium-quality	42128	5134438	0.00820499
1.33124e+06	Burkholderiaceae	NPA	Complete	48903	5096955	0.00959455
1.33124e+06	Burkholderiaceae	NPA	Medium-quality	41768	5053400	0.00826533
1.33124e+06	Burkholderiaceae	NPA	Complete	88085	5460040	0.0161327
1.33124e+06	Burkholderiaceae	NPA	Medium-quality	36143	5685971	0.00635652
1.33126e+06	Burkholderiaceae	NPA	Medium-quality	40847	4873106	0.00838213
1.33126e+06	Burkholderiaceae	NPA	Medium-quality	47342	4924621	0.00961333
1.33126e+06	Burkholderiaceae	NPA	Medium-quality	35762	4898966	0.00729991
1.33167e+06	Pseudomonadaceae	NPA	Complete	312354	6870827	0.0454609
1.33207e+06	Enterobacteriaceae	NPA	Medium-quality	29278	4856792	0.00602826
1.33208e+06	Pseudomonadaceae	PA	Medium-quality	56798	5850990	0.00970742
1.33353e+06	Paenibacillaceae	PA	Medium-quality	61254	5575484	0.0109863
1.33354e+06	Bacillaceae	NPA	Medium-quality	31307	4034636	0.00775956
1.33354e+06	Pseudomonadaceae	NPA	Medium-quality	76883	6397762	0.0120172
1.33358e+06	Enterobacteriaceae	NPA	Medium-quality	56559	5327162	0.0106171
1.33385e+06	Enterobacteriaceae	NPA	Complete	149962	5371331	0.027919
1.33385e+06	Enterobacteriaceae	NPA	Complete	185170	5502685	0.0336508
1.33385e+06	Enterobacteriaceae	NPA	Complete	219562	6684898	0.0328445
1.33386e+06	Microbacteriaceae	NPA	High-quality	20149	3996920	0.00504113
1.33531e+06	Burkholderiaceae	PA	Complete	126376	9267974	0.0136358
1.33562e+06	Burkholderiaceae	PA	High-quality	71197	5718546	0.0124502
1.33576e+06	Sphingomonadaceae	NPA	High-quality	67651	3800099	0.0178024
1.33621e+06	Pseudomonadaceae	SOIL	Medium-quality	49269	5089000	0.00968147
1.33624e+06	Burkholderiaceae	NPA	High-quality	34510	6745303	0.00511615
1.33679e+06	Flavobacteriaceae	NPA	Medium-quality	125166	2735158	0.0457619
1.338e+06	Enterobacteriaceae	NPA	High-quality	117374	5149783	0.022792
1.33852e+06	Bacillaceae	SOIL	Complete	157963	4071167	0.0388004
1.33923e+06	Enterobacteriaceae	NPA	Complete	60991	3836772	0.0158964
1.33924e+06	Burkholderiaceae	NPA	High-quality	259554	5924487	0.0438104
1.33926e+06	Pseudomonadaceae	NPA	Complete	75781	6643739	0.0114064
1.33926e+06	Pseudomonadaceae	NPA	High-quality	62200	6776627	0.00917861
1.34085e+06	Enterobacteriaceae	NPA	Medium-quality	58054	4832153	0.0120141
1.34164e+06	Enterobacteriaceae	NPA	High-quality	69015	4858848	0.014204
1.34308e+06	Pseudomonadaceae	PA	Complete	123005	7298618	0.0168532
1.34856e+06	Enterobacteriaceae	NPA	Complete	63220	4811623	0.013139
1.34866e+06	Enterobacteriaceae	PA	Medium-quality	20145	5467306	0.00368463
1.34866e+06	Streptomycetaceae	NPA	Medium-quality	70250	8035179	0.0087428
1.34943e+06	Paenibacillaceae	PA	High-quality	55042	7118381	0.00773238
1.34943e+06	Paenibacillaceae	PA	High-quality	93580	6921523	0.0135201
1.34944e+06	Paenibacillaceae	PA	High-quality	41353	6956864	0.0059442
1.34944e+06	Paenibacillaceae	PA	Complete	50771	7221625	0.00703041
1.34982e+06	Micrococcaceae	SOIL	Medium-quality	42601	4839751	0.00880231
1.35047e+06	Bacillaceae	NPA	Medium-quality	186996	3844811	0.0486359
1.35047e+06	Burkholderiaceae	NPA	High-quality	74555	7043207	0.0105854
1.35293e+06	Enterobacteriaceae	NPA	Medium-quality	34699	5798488	0.00598415
1.35294e+06	Pseudomonadaceae	PA	Medium-quality	19998	5933130	0.00337056
1.35353e+06	Rhizobiaceae	PA	High-quality	80168	6793445	0.0118008
1.35389e+06	Burkholderiaceae	SOIL	Medium-quality	41731	8208096	0.00508413
1.35425e+06	Enterobacteriaceae	SOIL	Medium-quality	26440	5087094	0.00519747
1.35426e+06	Enterobacteriaceae	NPA	High-quality	36133	4803576	0.0075221
1.35426e+06	Enterobacteriaceae	NPA	Complete	98276	4826120	0.0203634
1.35427e+06	Enterobacteriaceae	NPA	Medium-quality	64235	3783512	0.0169776
1.35427e+06	Enterobacteriaceae	NPA	Medium-quality	68221	4205997	0.0162199
135461	Bacillaceae	SOIL	Medium-quality	72194	4035748	0.0178886
135462	Bacillaceae	PA	High-quality	188778	4192617	0.0450263
135462	Bacillaceae	NPA	High-quality	139328	4151750	0.0335589
1.35502e+06	Bacillaceae	NPA	Medium-quality	30212	3683090	0.00820289
1.35727e+06	Enterobacteriaceae	NPA	Complete	168477	4911498	0.0343026
1.35792e+06	Micrococcaceae	SOIL	Complete	16772	5041568	0.00332674
1.35842e+06	Rhizobiaceae	SOIL	Complete	47753	7793385	0.00612738
1.35842e+06	Rhizobiaceae	SOIL	Complete	84294	7612113	0.0110737
1.36567e+06	Pseudomonadaceae	PA	Medium-quality	66743	6036561	0.0110565
1.36842e+06	Rhizobiaceae	PA	Complete	32412	5328872	0.00608234
1.36842e+06	Bacillaceae	NPA	High-quality	73077	4396552	0.0166214
13689.9	Sphingomonadaceae	NPA	Medium-quality	41045	4295943	0.00955436
13690.1	Sphingomonadaceae	NPA	Medium-quality	51840	5157861	0.0100507
13690.1	Sphingomonadaceae	SOIL	Medium-quality	73364	5499840	0.0133393
13690.2	Sphingomonadaceae	NPA	Medium-quality	78616	5503838	0.0142839
13690.3	Sphingomonadaceae	PA	High-quality	105619	5532633	0.0190902
1.37809e+06	Enterobacteriaceae	PA	Medium-quality	121005	4798552	0.025217
1.37968e+06	Enterobacteriaceae	NPA	Medium-quality	22445	4681535	0.00479437
138072	Enterobacteriaceae	NPA	High-quality	116800	2261835	0.0516395
138072	Enterobacteriaceae	NPA	Complete	191937	2272646	0.0844553
138072	Enterobacteriaceae	NPA	High-quality	146911	2265757	0.0648397
1.38077e+06	Burkholderiaceae	SOIL	High-quality	91357	5385252	0.0169643
1.38112e+06	Enterobacteriaceae	NPA	Complete	35858	5650292	0.00634622
1.38112e+06	Rhizobiaceae	NPA	Medium-quality	62655	4143240	0.0151222
1.3816e+06	Sphingomonadaceae	NPA	High-quality	37982	5739859	0.00661724
1.38406e+06	Pseudomonadaceae	SOIL	High-quality	137557	6509483	0.0211318
1.38459e+06	Enterobacteriaceae	NPA	Complete	160519	5453996	0.0294314
1.38559e+06	Burkholderiaceae	SOIL	Complete	184426	7159541	0.0257595
1.38559e+06	Burkholderiaceae	SOIL	Complete	135068	6858832	0.0196926
1.38559e+06	Burkholderiaceae	SOIL	High-quality	123250	6648231	0.0185388
1.38572e+06	Bacillaceae	NPA	High-quality	150887	3907872	0.038611
1.38608e+06	Bacillaceae	SOIL	Medium-quality	43192	6565134	0.006579
1.38942e+06	Enterobacteriaceae	NPA	Medium-quality	40099	5243332	0.00764762
1.38992e+06	Burkholderiaceae	NPA	High-quality	44958	5856345	0.0076768
1390.11	Bacillaceae	SOIL	High-quality	202160	3961663	0.0510291
1390.15	Bacillaceae	PA	Medium-quality	29860	3903367	0.00764981
1390.16	Bacillaceae	PA	Medium-quality	29475	4173094	0.00706311
1390.23	Bacillaceae	PA	Medium-quality	74559	3958833	0.0188336
1390.31	Bacillaceae	NPA	Medium-quality	31029	3989393	0.00777788
1390.32	Bacillaceae	NPA	Complete	204601	4016659	0.0509381
1.39037e+06	Pseudomonadaceae	NPA	Complete	132033	6086255	0.0216936
1.3904e+06	Sphingomonadaceae	PA	Medium-quality	79939	3938206	0.0202983
1392.26	Bacillaceae_G	NPA	Complete	113028	5356744	0.0211001
1392.32	Bacillaceae_G	NPA	High-quality	92409	5459863	0.0169251
1392.32	Bacillaceae_G	NPA	Medium-quality	27635	5406008	0.0051119
1392.33	Bacillaceae_G	NPA	Medium-quality	45984	5838097	0.00787654
1392.35	Bacillaceae_G	PA	High-quality	84154	5382601	0.0156344
1392.36	Bacillaceae_G	PA	Complete	38254	5561486	0.00687838
1392.36	Bacillaceae_G	NPA	High-quality	55502	5561922	0.00997892
1392.36	Bacillaceae_G	PA	High-quality	103281	5656892	0.0182576
1392.36	Bacillaceae_G	PA	Complete	39660	5518723	0.00718644
1392.36	Bacillaceae_G	PA	Medium-quality	83558	5260327	0.0158846
1392.37	Bacillaceae_G	PA	High-quality	42582	5339997	0.00797416
1392.37	Bacillaceae_G	PA	Complete	89795	5640508	0.0159197
1392.37	Bacillaceae_G	PA	High-quality	43384	5676206	0.00764313
1392.37	Bacillaceae_G	PA	High-quality	40284	5529343	0.0072855
1392.38	Bacillaceae_G	PA	High-quality	42057	5738003	0.00732955
1392.38	Bacillaceae_G	NPA	High-quality	41962	5551151	0.00755915
1392.38	Bacillaceae_G	PA	Complete	39658	5266565	0.00753015
1392.38	Bacillaceae_G	PA	Medium-quality	22344	5544905	0.00402965
1392.38	Bacillaceae_G	PA	High-quality	54061	5543175	0.00975271
1392.38	Bacillaceae_G	PA	High-quality	61238	5137688	0.0119194
1392.39	Bacillaceae_G	NPA	High-quality	37207	5560495	0.00669131
1392.39	Bacillaceae_G	PA	Medium-quality	44762	5254600	0.00851863
1392.39	Bacillaceae_G	PA	Medium-quality	32931	5713094	0.00576413
1392.39	Bacillaceae_G	PA	High-quality	43715	5633331	0.00776006
1392.39	Bacillaceae_G	PA	Medium-quality	42549	5520932	0.00770685
1.39284e+06	Burkholderiaceae	NPA	Complete	88468	4896002	0.0180694
1.39512e+06	Burkholderiaceae	NPA	Medium-quality	52643	7223157	0.00728809
1.39558e+06	Enterobacteriaceae	NPA	Complete	132519	5376460	0.024648
1.39558e+06	Enterobacteriaceae	PA	Complete	124991	5211711	0.0239827
1.39561e+06	Burkholderiaceae	NPA	Complete	41780	5352560	0.00780561
1.39593e+06	Pseudomonadaceae	PA	Complete	95416	5907045	0.0161529
1396.11	Bacillaceae_G	PA	High-quality	113572	6047547	0.0187798
1396.13	Bacillaceae_G	SOIL	Complete	49309	6007278	0.00820821
1396.13	Bacillaceae_G	PA	Medium-quality	42298	5716291	0.00739955
1396.13	Bacillaceae_G	PA	Complete	36855	5882309	0.0062654
1396.13	Bacillaceae_G	PA	Complete	48327	5194851	0.00930287
1396.13	Bacillaceae_G	PA	High-quality	31775	5872668	0.00541066
1396.13	Bacillaceae_G	SOIL	High-quality	41178	5512254	0.00747027
1396.13	Bacillaceae_G	SOIL	High-quality	37587	5006169	0.00750814
1396.13	Bacillaceae_G	PA	Complete	70456	6092379	0.0115646
1396.13	Bacillaceae_G	PA	High-quality	80827	5663684	0.0142711
1396.13	Bacillaceae_G	PA	High-quality	70939	5115745	0.0138668
1396.13	Bacillaceae_G	PA	Medium-quality	30154	5665668	0.00532223
1396.13	Bacillaceae_G	PA	Medium-quality	35129	5268183	0.00666814
1396.13	Bacillaceae_G	PA	High-quality	135898	5767199	0.023564
1396.14	Bacillaceae_G	PA	High-quality	85072	5895134	0.0144309
1396.14	Bacillaceae_G	PA	Medium-quality	29225	6002298	0.00486897
1396.14	Bacillaceae_G	PA	High-quality	42730	5782883	0.00738905
1396.14	Bacillaceae_G	PA	High-quality	43997	5801492	0.00758374
1396.14	Bacillaceae_G	NPA	Complete	70735	5969957	0.0118485
1396.14	Bacillaceae_G	PA	High-quality	107829	5705006	0.0189008
1396.14	Bacillaceae_G	PA	Medium-quality	81061	6256101	0.0129571
1396.14	Bacillaceae_G	PA	High-quality	59310	5438787	0.010905
1396.14	Bacillaceae_G	SOIL	Complete	38171	5477933	0.00696814
1396.14	Bacillaceae_G	PA	High-quality	55586	5910033	0.00940536
1396.14	Bacillaceae_G	PA	High-quality	45302	5603960	0.00808393
1396.14	Bacillaceae_G	PA	Complete	81506	5982350	0.0136244
1396.14	Bacillaceae_G	PA	Medium-quality	35701	5627559	0.00634396
1396.14	Bacillaceae_G	SOIL	Complete	39062	5982155	0.00652975
1396.14	Bacillaceae_G	PA	High-quality	12433	5860592	0.00212146
1396.14	Bacillaceae_G	PA	Medium-quality	27147	5954270	0.00455925
1396.14	Bacillaceae_G	SOIL	Medium-quality	39224	5714746	0.00686365
1396.14	Bacillaceae_G	PA	High-quality	70615	5377705	0.0131311
1396.14	Bacillaceae_G	PA	High-quality	46311	5771229	0.00802446
1396.14	Bacillaceae_G	PA	Medium-quality	114669	5705132	0.0200993
1396.14	Bacillaceae_G	PA	Medium-quality	67822	5807580	0.0116782
1396.14	Bacillaceae_G	PA	High-quality	93107	6151000	0.0151369
1396.14	Bacillaceae_G	SOIL	Medium-quality	23235	5932332	0.00391667
1396.14	Bacillaceae_G	SOIL	Complete	88327	6051916	0.0145949
1396.15	Bacillaceae_G	SOIL	Complete	63542	5856760	0.0108493
1396.15	Bacillaceae_G	SOIL	Medium-quality	33417	5558389	0.00601199
1396.15	Bacillaceae_G	SOIL	Complete	136396	5954170	0.0229076
1396.15	Bacillaceae_G	SOIL	Complete	74411	5751000	0.0129388
1396.15	Bacillaceae_G	SOIL	High-quality	122541	6011774	0.0203835
1396.15	Bacillaceae_G	PA	Complete	59780	6127803	0.00975554
1396.15	Bacillaceae_G	PA	Complete	71684	6007860	0.0119317
1396.15	Bacillaceae_G	PA	High-quality	146426	6017920	0.0243317
1396.15	Bacillaceae_G	PA	Complete	89833	6063551	0.0148152
1396.15	Bacillaceae_G	SOIL	Medium-quality	34341	5721126	0.00600249
1396.15	Bacillaceae_G	SOIL	High-quality	72287	5932594	0.0121847
1396.15	Bacillaceae_G	PA	Medium-quality	42026	5662421	0.00742191
1396.15	Bacillaceae_G	SOIL	High-quality	51484	6009860	0.00856659
1396.15	Bacillaceae_G	PA	High-quality	46545	5777085	0.00805683
1396.15	Bacillaceae_G	PA	High-quality	203572	5640727	0.0360897
1396.15	Bacillaceae_G	PA	High-quality	188021	5709259	0.0329326
1396.15	Bacillaceae_G	PA	Medium-quality	26596	5841244	0.00455314
1396.15	Bacillaceae_G	PA	Complete	58720	5934210	0.00989517
1396.15	Bacillaceae_G	SOIL	Complete	68907	4839723	0.0142378
1396.15	Bacillaceae_G	PA	High-quality	37264	5843604	0.00637689
1396.15	Bacillaceae_G	PA	High-quality	74291	6153896	0.0120722
1396.15	Bacillaceae_G	PA	High-quality	40327	5798897	0.00695425
1396.16	Bacillaceae_G	PA	High-quality	39780	6060332	0.006564
1396.16	Bacillaceae_G	PA	High-quality	90574	5898114	0.0153564
1396.16	Bacillaceae_G	PA	Medium-quality	19794	5889898	0.00336067
1396.16	Bacillaceae_G	PA	High-quality	101502	5587438	0.0181661
1396.16	Bacillaceae_G	PA	High-quality	39439	5889787	0.00669617
1396.16	Bacillaceae_G	PA	Medium-quality	24427	5892261	0.00414561
1396.16	Bacillaceae_G	PA	Complete	71698	5953061	0.0120439
1396.16	Bacillaceae_G	PA	Medium-quality	41777	5748511	0.00726745
1396.16	Bacillaceae_G	PA	High-quality	89897	5802422	0.015493
1396.16	Bacillaceae_G	PA	Medium-quality	67684	5760506	0.0117497
1396.16	Bacillaceae_G	PA	Complete	61263	5805825	0.010552
1396.16	Bacillaceae_G	PA	Medium-quality	23286	5438059	0.00428204
1396.16	Bacillaceae_G	PA	Complete	41871	5843836	0.00716498
1396.16	Bacillaceae_G	PA	High-quality	37921	5871071	0.00645896
1396.16	Bacillaceae_G	PA	Medium-quality	90522	5863399	0.0154385
1396.16	Bacillaceae_G	SOIL	Complete	36119	5748892	0.00628278
1396.16	Bacillaceae_G	NPA	Medium-quality	64703	5829655	0.0110989
1396.16	Bacillaceae_G	PA	Complete	143473	5955484	0.0240909
1396.16	Bacillaceae_G	SOIL	Medium-quality	22793	5594157	0.00407443
1396.16	Bacillaceae_G	PA	High-quality	113763	5695936	0.0199727
1396.16	Bacillaceae_G	SOIL	Medium-quality	31087	5518257	0.00563348
1396.16	Bacillaceae_G	PA	Medium-quality	69574	5865320	0.0118619
1396.16	Bacillaceae_G	PA	Medium-quality	40179	5724095	0.00701928
1396.16	Bacillaceae_G	PA	High-quality	88456	5824281	0.0151875
1396.16	Bacillaceae_G	PA	High-quality	71193	5771552	0.0123352
1396.16	Bacillaceae_G	PA	Complete	43162	5759538	0.007494
1396.16	Bacillaceae_G	PA	Medium-quality	34478	6092162	0.0056594
1396.16	Bacillaceae_G	PA	Medium-quality	28837	5793240	0.0049777
1396.16	Bacillaceae_G	PA	High-quality	115787	5939123	0.0194956
1396.16	Bacillaceae_G	PA	Complete	122122	5852839	0.0208654
1396.16	Bacillaceae_G	PA	High-quality	114424	5681635	0.0201393
1396.16	Bacillaceae_G	PA	High-quality	40603	5958823	0.00681393
1396.16	Bacillaceae_G	PA	High-quality	79566	5758967	0.013816
1396.16	Bacillaceae_G	PA	Medium-quality	20055	6079989	0.00329853
1396.16	Bacillaceae_G	SOIL	Medium-quality	64555	5744381	0.0112379
1396.16	Bacillaceae_G	PA	Complete	52759	5706062	0.00924613
1396.16	Bacillaceae_G	PA	Medium-quality	69107	5738201	0.0120433
1396.16	Bacillaceae_G	PA	High-quality	42444	5876175	0.00722307
1396.16	Bacillaceae_G	PA	Medium-quality	114503	5539570	0.02067
1396.16	Bacillaceae_G	PA	High-quality	41421	6369849	0.00650267
1396.16	Bacillaceae_G	PA	Medium-quality	41623	5805188	0.00716997
1396.16	Bacillaceae_G	PA	Complete	95726	5899991	0.0162248
1396.16	Bacillaceae_G	PA	High-quality	120039	5762690	0.0208304
1396.16	Bacillaceae_G	PA	High-quality	44843	5980966	0.00749762
1396.16	Bacillaceae_G	PA	High-quality	63120	5779753	0.0109209
1396.17	Bacillaceae_G	PA	Medium-quality	69574	5875033	0.0118423
1396.17	Bacillaceae_G	PA	High-quality	61595	5838039	0.0105506
1396.17	Bacillaceae_G	SOIL	Medium-quality	67675	5870779	0.0115274
1396.17	Bacillaceae_G	PA	Complete	149615	6020263	0.0248519
1396.17	Bacillaceae_G	NPA	High-quality	110234	5956737	0.0185058
1396.17	Bacillaceae_G	PA	Medium-quality	40680	5788690	0.0070275
1396.17	Bacillaceae_G	PA	Complete	64491	6004891	0.0107397
1396.17	Bacillaceae_G	PA	Complete	193035	5438728	0.0354927
1396.17	Bacillaceae_G	PA	High-quality	125083	5883636	0.0212595
1396.17	Bacillaceae_G	PA	Medium-quality	69680	5999991	0.0116134
1396.17	Bacillaceae_G	PA	High-quality	86028	6087148	0.0141327
1396.17	Bacillaceae_G	NPA	Medium-quality	29501	5794792	0.00509095
1396.17	Bacillaceae_G	PA	Complete	100564	5909351	0.0170178
1396.17	Bacillaceae_G	PA	High-quality	38008	5785671	0.00656933
1396.17	Bacillaceae_G	PA	Complete	116366	5745342	0.020254
1396.17	Bacillaceae_G	PA	High-quality	44601	5954614	0.00749016
1396.17	Bacillaceae_G	SOIL	High-quality	42729	5806137	0.00735928
1396.17	Bacillaceae_G	PA	Complete	272414	6187853	0.044024
1396.17	Bacillaceae_G	NPA	Medium-quality	36830	5763767	0.00638992
1396.17	Bacillaceae_G	SOIL	High-quality	144680	5821585	0.0248523
1396.17	Bacillaceae_G	PA	Complete	44143	5836341	0.00756347
1396.17	Bacillaceae_G	SOIL	Medium-quality	37745	6124909	0.00616254
1396.17	Bacillaceae_G	SOIL	Medium-quality	23653	6094700	0.00388091
1396.17	Bacillaceae_G	SOIL	High-quality	95768	5948125	0.0161005
1396.17	Bacillaceae_G	SOIL	Medium-quality	25189	6018486	0.00418527
1396.17	Bacillaceae_G	SOIL	Complete	31720	5951304	0.00532992
1396.18	Bacillaceae_G	SOIL	Medium-quality	40671	5731139	0.0070965
1396.18	Bacillaceae_G	SOIL	High-quality	70844	5887253	0.0120335
1396.18	Bacillaceae_G	SOIL	High-quality	90210	6018765	0.0149881
1396.18	Bacillaceae_G	SOIL	Complete	60826	5811544	0.0104664
1396.18	Bacillaceae_G	SOIL	Medium-quality	41008	5759881	0.00711959
1396.18	Bacillaceae_G	SOIL	Complete	69528	6140580	0.0113227
1396.18	Bacillaceae_G	SOIL	High-quality	88552	6010834	0.0147321
1396.18	Bacillaceae_G	SOIL	Complete	117723	5226158	0.0225257
1396.18	Bacillaceae_G	SOIL	Complete	13465	5206005	0.00258644
1396.18	Bacillaceae_G	SOIL	High-quality	106537	6426240	0.0165784
1396.2	Bacillaceae_G	PA	Medium-quality	28032	6087827	0.0046046
1396.2	Bacillaceae_G	NPA	High-quality	42502	5707202	0.00744708
1396.2	Bacillaceae_G	NPA	Medium-quality	114872	5656421	0.0203082
1396.2	Bacillaceae_G	NPA	Medium-quality	29620	5726560	0.00517239
1396.2	Bacillaceae_G	NPA	Medium-quality	16617	5625466	0.00295389
1396.2	Bacillaceae_G	NPA	Complete	95948	5459198	0.0175755
1396.2	Bacillaceae_G	NPA	Medium-quality	47593	5809561	0.00819218
1396.2	Bacillaceae_G	NPA	Medium-quality	14891	5713243	0.0026064
1396.2	Bacillaceae_G	NPA	Medium-quality	23024	5602496	0.0041096
1396.21	Bacillaceae_G	NPA	Medium-quality	44430	5643421	0.00787288
1396.21	Bacillaceae_G	NPA	High-quality	36387	5461739	0.00666216
1396.21	Bacillaceae_G	PA	Complete	92143	5431893	0.0169633
1396.45	Bacillaceae_G	NPA	Medium-quality	59296	5552607	0.0106789
1396.46	Bacillaceae_G	SOIL	High-quality	49276	5398511	0.0091277
1396.55	Bacillaceae_G	SOIL	High-quality	75845	6097988	0.0124377
1396.56	Bacillaceae_G	NPA	Medium-quality	17604	5364880	0.00328134
1396.57	Bacillaceae_G	NPA	Complete	103052	5453060	0.018898
1396.58	Bacillaceae_G	SOIL	Medium-quality	144429	6031538	0.0239456
1396.61	Bacillaceae_G	PA	High-quality	76414	6404077	0.0119321
1396.62	Bacillaceae_G	NPA	Medium-quality	67799	5491020	0.0123473
1396.62	Bacillaceae_G	NPA	Complete	60290	5779393	0.0104319
1396.64	Bacillaceae_G	NPA	Medium-quality	24756	5114852	0.00484002
1396.66	Bacillaceae_G	NPA	High-quality	43810	5324171	0.00822851
1396.72	Bacillaceae_G	SOIL	High-quality	69291	6248992	0.0110883
1396.72	Bacillaceae_G	NPA	Complete	100824	5515124	0.0182814
1396.74	Bacillaceae_G	NPA	High-quality	50177	5392392	0.00930515
1396.96	Bacillaceae_G	NPA	High-quality	44273	5862070	0.00755245
1.39728e+06	Burkholderiaceae	PA	High-quality	181591	7138953	0.0254366
1.39728e+06	Bacillaceae_G	PA	High-quality	74142	5751430	0.0128911
1.39728e+06	Bacillaceae_G	PA	Medium-quality	45512	5702631	0.00798088
1.39728e+06	Pseudomonadaceae	PA	Complete	151744	6368146	0.0238286
1.39728e+06	Pseudomonadaceae	PA	Complete	98075	7430140	0.0131996
1.39728e+06	Enterobacteriaceae	PA	Complete	134546	6123355	0.0219726
1.39769e+06	Pseudomonadaceae	PA	Complete	76663	6096328	0.0125753
1.39785e+06	Enterobacteriaceae	NPA	Medium-quality	18675	4387667	0.00425625
1.3982e+06	Enterobacteriaceae	NPA	High-quality	29752	4636445	0.00641699
1.3982e+06	Enterobacteriaceae	NPA	Complete	28791	4446905	0.00647439
1.3982e+06	Enterobacteriaceae	NPA	High-quality	33449	4103596	0.00815114
1.39878e+06	Bacillaceae	PA	Medium-quality	30853	4005786	0.00770211
1.39878e+06	Pseudomonadaceae	PA	Complete	123456	6800976	0.0181527
1.39915e+06	Pseudomonadaceae	PA	Medium-quality	33833	4596354	0.00736083
1.39978e+06	Enterobacteriaceae	NPA	Complete	83311	5092536	0.0163594
1.39997e+06	Burkholderiaceae	SOIL	Medium-quality	42023	9505673	0.00442083
1.40002e+06	Enterobacteriaceae	NPA	High-quality	112485	5082652	0.0221312
1.40014e+06	Enterobacteriaceae	NPA	High-quality	78424	5258293	0.0149143
1.40014e+06	Enterobacteriaceae	NPA	Complete	167558	4941342	0.0339094
1.40014e+06	Enterobacteriaceae	NPA	Complete	157686	5427208	0.0290547
1.40014e+06	Enterobacteriaceae	NPA	Complete	74357	5335067	0.0139374
1.40015e+06	Enterobacteriaceae	NPA	Complete	63276	4957622	0.0127634
1.40015e+06	Enterobacteriaceae	NPA	Complete	125466	4769038	0.0263085
1.40015e+06	Enterobacteriaceae	NPA	Complete	152437	4943920	0.0308332
1.40015e+06	Enterobacteriaceae	NPA	Complete	117173	4684079	0.0250152
1.40015e+06	Enterobacteriaceae	NPA	High-quality	196479	4749339	0.0413698
1.40015e+06	Enterobacteriaceae	NPA	Complete	99599	5010936	0.0198763
1.40016e+06	Enterobacteriaceae	NPA	Complete	165571	5364728	0.0308629
1.40016e+06	Enterobacteriaceae	NPA	Complete	70985	5286683	0.0134271
1.40017e+06	Enterobacteriaceae	NPA	Complete	57954	5440381	0.0106526
1.40017e+06	Enterobacteriaceae	NPA	Complete	88945	5475803	0.0162433
1.40017e+06	Enterobacteriaceae	NPA	Complete	115027	5706600	0.0201568
1.40017e+06	Enterobacteriaceae	NPA	Complete	129070	6033951	0.0213906
1.40018e+06	Enterobacteriaceae	NPA	Complete	205610	5605961	0.036677
1.40019e+06	Enterobacteriaceae	NPA	Complete	176255	5829181	0.0302367
1.40087e+06	Pseudomonadaceae	NPA	Complete	126868	6998695	0.0181274
1.40107e+06	Burkholderiaceae	NPA	Complete	34691	2492199	0.0139198
1.40126e+06	Xanthomonadaceae	PA	Medium-quality	101510	5390191	0.0188324
1402.1	Bacillaceae	PA	Medium-quality	89842	4441195	0.0202292
1402.11	Bacillaceae	NPA	Complete	274194	4536032	0.060448
1402.11	Bacillaceae	NPA	High-quality	339943	4517330	0.0752531
1402.11	Bacillaceae	NPA	Medium-quality	96074	4167083	0.0230555
1402.12	Bacillaceae	NPA	High-quality	147798	4299489	0.0343757
1402.12	Bacillaceae	NPA	Medium-quality	33446	4127000	0.00810419
1402.16	Bacillaceae	SOIL	Complete	221312	4287720	0.0516153
1402.61	Bacillaceae	SOIL	Medium-quality	61390	4194413	0.0146361
1402.64	Bacillaceae	NPA	High-quality	65208	4559800	0.0143006
1.40249e+06	Pseudomonadaceae	NPA	Complete	117837	6469861	0.0182132
1.40249e+06	Pseudomonadaceae	NPA	Complete	80535	6500574	0.0123889
1.40249e+06	Pseudomonadaceae	NPA	Medium-quality	26344	6330289	0.00416158
1.4025e+06	Pseudomonadaceae	NPA	Complete	216525	6738130	0.0321343
1.40251e+06	Pseudomonadaceae	NPA	Complete	80846	6930020	0.0116661
1.40251e+06	Pseudomonadaceae	NPA	Complete	84369	7044395	0.0119768
1.40251e+06	Pseudomonadaceae	NPA	High-quality	130783	6681668	0.0195734
1.40252e+06	Pseudomonadaceae	NPA	Complete	126362	6446132	0.0196028
1.40252e+06	Pseudomonadaceae	NPA	Complete	40480	6904844	0.00586255
1.40253e+06	Pseudomonadaceae	NPA	Complete	139169	6794049	0.020484
1.40253e+06	Pseudomonadaceae	NPA	Medium-quality	94443	7428714	0.0127132
1.40253e+06	Pseudomonadaceae	NPA	Complete	104766	6605348	0.0158608
1.40254e+06	Pseudomonadaceae	NPA	Medium-quality	73191	6865435	0.0106608
1.40254e+06	Pseudomonadaceae	NPA	Complete	232557	7015865	0.0331473
1.40254e+06	Pseudomonadaceae	NPA	Complete	75480	6358806	0.0118702
1.40254e+06	Pseudomonadaceae	NPA	High-quality	84330	6453260	0.0130678
1.40254e+06	Pseudomonadaceae	NPA	High-quality	54572	6396889	0.00853102
1.40255e+06	Pseudomonadaceae	NPA	Medium-quality	51325	6490977	0.00790713
1.40255e+06	Pseudomonadaceae	NPA	Complete	124757	6946790	0.0179589
1.40255e+06	Pseudomonadaceae	NPA	Complete	105936	6999295	0.0151352
1.40256e+06	Pseudomonadaceae	NPA	Complete	37018	7101427	0.00521276
1.40256e+06	Pseudomonadaceae	NPA	Complete	84591	6362156	0.013296
1.40256e+06	Pseudomonadaceae	NPA	Complete	37018	6705662	0.00552041
1.40256e+06	Pseudomonadaceae	NPA	Complete	73592	7088630	0.0103817
1.40257e+06	Pseudomonadaceae	NPA	Complete	32081	6351482	0.00505095
1.40257e+06	Pseudomonadaceae	NPA	Complete	76429	6351656	0.0120329
1.40257e+06	Pseudomonadaceae	NPA	Complete	86430	6602175	0.0130911
1.40258e+06	Pseudomonadaceae	NPA	Complete	111357	7011519	0.015882
1.40258e+06	Pseudomonadaceae	NPA	Complete	121979	6765233	0.0180303
1.40258e+06	Pseudomonadaceae	NPA	Medium-quality	42846	7455553	0.00574686
1.40331e+06	Pseudomonadaceae	PA	High-quality	99367	6716210	0.0147951
1.40332e+06	Pseudomonadaceae	PA	High-quality	82237	6167286	0.0133344
1.40354e+06	Streptomycetaceae	SOIL	Medium-quality	40852	9300149	0.00439262
1405.1	Bacillaceae_G	PA	High-quality	72404	6015410	0.0120364
1405.16	Bacillaceae_G	NPA	High-quality	77795	6096796	0.01276
1405.39	Bacillaceae_G	SOIL	Complete	293996	6558090	0.0448295
1405.4	Bacillaceae_G	SOIL	High-quality	39827	5948174	0.00669567
1405.42	Bacillaceae_G	SOIL	Medium-quality	46038	5743511	0.00801566
1405.44	Bacillaceae_G	SOIL	High-quality	58289	5920427	0.0098454
1405.55	Bacillaceae_G	SOIL	Medium-quality	124056	5810988	0.0213485
1405.57	Bacillaceae_G	SOIL	Complete	62321	5697573	0.0109382
1406.58	Paenibacillaceae	NPA	High-quality	57813	5730142	0.0100893
1406.59	Paenibacillaceae	NPA	High-quality	95257	5307796	0.0179466
1406.79	Paenibacillaceae	PA	High-quality	50495	6126117	0.00824258
1406.81	Paenibacillaceae	SOIL	Medium-quality	45210	6091803	0.00742145
1.40684e+06	Flavobacteriaceae	NPA	Medium-quality	21628	3800758	0.00569044
1.40687e+06	Rhodobacteraceae	NPA	Medium-quality	33401	3453172	0.00967256
1408.1	Bacillaceae	PA	Complete	64028	3723433	0.017196
1408.13	Bacillaceae	NPA	Complete	113868	3824835	0.0297707
1408.15	Bacillaceae	PA	Complete	90249	3740896	0.024125
1408.15	Bacillaceae	PA	Complete	39234	3506516	0.0111889
1408.19	Bacillaceae	NPA	Medium-quality	28447	3691880	0.00770529
1408.24	Bacillaceae	PA	Medium-quality	38613	3697756	0.0104423
1408.81	Bacillaceae	SOIL	Medium-quality	70547	3763493	0.0187451
1408.88	Bacillaceae	PA	Medium-quality	28916	3670040	0.00787893
1408.9	Bacillaceae	NPA	Medium-quality	30997	3643624	0.00850719
1408.91	Bacillaceae	PA	Medium-quality	28922	3681784	0.00785543
1408.94	Bacillaceae	SOIL	Medium-quality	99921	3787818	0.0263796
1408.95	Bacillaceae	NPA	Medium-quality	27037	3669912	0.00736721
1408.96	Bacillaceae	PA	Complete	84272	3795691	0.022202
1408.99	Bacillaceae	NPA	Complete	38284	3633922	0.0105352
1.40819e+06	Enterobacteriaceae	NPA	Medium-quality	38403	3602931	0.0106588
1.40819e+06	Pseudomonadaceae	NPA	Complete	164066	7050363	0.0232706
1.40822e+06	Rhizobiaceae	PA	Medium-quality	25511	6807150	0.00374768
1409.8	Bacillaceae	PA	High-quality	75681	3922431	0.0192944
1.40995e+06	Enterobacteriaceae	NPA	Medium-quality	57630	5111613	0.0112743
1.40996e+06	Enterobacteriaceae	NPA	Complete	83514	5469353	0.0152694
1.40996e+06	Enterobacteriaceae	NPA	Complete	105965	5423780	0.0195371
1.40997e+06	Enterobacteriaceae	NPA	Complete	121367	5259126	0.0230774
1.41003e+06	Enterobacteriaceae	NPA	Complete	144198	5108163	0.0282289
1.41003e+06	Enterobacteriaceae	NPA	Complete	126786	4643032	0.0273067
1.41004e+06	Pseudomonadaceae	NPA	Complete	65722	6348412	0.0103525
1.41004e+06	Pseudomonadaceae	NPA	Medium-quality	50946	6266880	0.0081294
1.41067e+06	Pseudomonadaceae	SOIL	Complete	60331	6633308	0.00909516
1.41169e+06	Enterobacteriaceae	NPA	Medium-quality	45575	5141142	0.00886476
1.4117e+06	Enterobacteriaceae	NPA	Complete	102171	5183862	0.0197094
1.4117e+06	Enterobacteriaceae	NPA	Complete	88651	5062805	0.0175103
1.41282e+06	Enterobacteriaceae	NPA	Medium-quality	32781	5073176	0.00646163
1.41282e+06	Enterobacteriaceae	NPA	Medium-quality	49992	5417010	0.00922871
1.41283e+06	Enterobacteriaceae	NPA	Medium-quality	19870	5279051	0.00376393
1.41283e+06	Enterobacteriaceae	NPA	Medium-quality	49721	5147329	0.00965957
1.41283e+06	Enterobacteriaceae	NPA	Medium-quality	67054	5182766	0.0129379
1.41284e+06	Enterobacteriaceae	NPA	Medium-quality	67745	5098548	0.0132871
1.41284e+06	Enterobacteriaceae	NPA	Complete	72999	5018209	0.0145468
1.41284e+06	Enterobacteriaceae	NPA	Medium-quality	37680	5134752	0.00733823
1.41284e+06	Enterobacteriaceae	NPA	Medium-quality	71614	5096447	0.0140518
1.41284e+06	Enterobacteriaceae	NPA	Medium-quality	24759	4746131	0.00521667
1.41555e+06	Streptomycetaceae	SOIL	Medium-quality	57957	10362086	0.00559318
1.41555e+06	Streptomycetaceae	SOIL	Medium-quality	33337	7812079	0.00426737
1.41555e+06	Streptomycetaceae	SOIL	Medium-quality	56762	7608527	0.00746031
1.41556e+06	Streptomycetaceae	SOIL	High-quality	56932	8763196	0.00649672
1.41556e+06	Streptomycetaceae	SOIL	Medium-quality	53551	8269391	0.00647581
1.41563e+06	Pseudomonadaceae	SOIL	Complete	173858	6580038	0.026422
1.41563e+06	Bacillaceae	SOIL	Medium-quality	28431	4040808	0.00703597
1.41578e+06	Bacillaceae_G	SOIL	Medium-quality	47942	5025419	0.0095399
1.41667e+06	Enterobacteriaceae	NPA	Complete	108377	5141713	0.021078
1.41667e+06	Enterobacteriaceae	NPA	Complete	115683	5193220	0.0222758
1.41676e+06	Pseudomonadaceae	PA	Complete	124049	6398829	0.0193862
1.41676e+06	Enterobacteriaceae	PA	Medium-quality	62412	5243094	0.0119037
1.41676e+06	Microbacteriaceae	PA	Medium-quality	76486	4578455	0.0167056
1.4168e+06	Burkholderiaceae	NPA	Complete	173211	6161305	0.0281127
1.41691e+06	Burkholderiaceae	SOIL	High-quality	91049	5435131	0.0167519
1.4178e+06	Enterobacteriaceae	NPA	High-quality	80237	5300581	0.0151374
1.41824e+06	Pseudomonadaceae	NPA	Complete	129611	6911218	0.0187537
1.41958e+06	Pseudomonadaceae	NPA	High-quality	85990	6691076	0.0128514
1.41988e+06	Sphingomonadaceae	NPA	High-quality	40336	4067409	0.00991688
1.42058e+06	Sphingomonadaceae	SOIL	Complete	79274	4656115	0.0170258
1.42134e+06	Enterobacteriaceae	PA	High-quality	53774	4561905	0.0117876
1423.14	Bacillaceae	SOIL	High-quality	80057	3981674	0.0201064
1423.17	Bacillaceae	NPA	Complete	182975	4261419	0.0429376
1423.29	Bacillaceae	SOIL	Medium-quality	30982	4118930	0.00752186
1423.32	Bacillaceae	NPA	Medium-quality	30982	4182645	0.00740727
1423.32	Bacillaceae	SOIL	High-quality	98495	4088598	0.0240902
1423.32	Bacillaceae	SOIL	Medium-quality	69682	4030959	0.0172867
1423.34	Bacillaceae	SOIL	High-quality	153516	4117900	0.0372802
1423.34	Bacillaceae	SOIL	Medium-quality	31065	4108293	0.00756154
1423.34	Bacillaceae	NPA	Medium-quality	172758	4234627	0.0407965
1423.34	Bacillaceae	NPA	High-quality	184544	4204050	0.0438967
1423.35	Bacillaceae	NPA	Medium-quality	30741	4030241	0.00762758
1423.41	Bacillaceae	PA	Medium-quality	30886	4072961	0.00758318
1423.42	Bacillaceae	SOIL	Medium-quality	30299	4134805	0.00732779
1423.43	Bacillaceae	SOIL	High-quality	75690	4042051	0.0187256
1423.43	Bacillaceae	NPA	High-quality	65690	4282516	0.0153391
1423.44	Bacillaceae	PA	Complete	126301	4216713	0.0299525
1423.46	Bacillaceae	NPA	Medium-quality	30616	3961320	0.00772874
1423.46	Bacillaceae	SOIL	Medium-quality	30728	4006746	0.00766907
1423.49	Bacillaceae	SOIL	Medium-quality	34322	4215855	0.00814117
1423.49	Bacillaceae	PA	Medium-quality	72299	4062615	0.0177962
1423.54	Bacillaceae	NPA	Medium-quality	34034	4097151	0.00830675
1423.54	Bacillaceae	NPA	Complete	152026	4262181	0.0356686
1423.54	Bacillaceae	SOIL	Medium-quality	73579	4091387	0.0179839
1.42314e+06	Bacillaceae	NPA	High-quality	204643	4117023	0.0497065
1.42342e+06	Burkholderiaceae	NPA	High-quality	93781	8212826	0.0114188
1.42389e+06	Burkholderiaceae	PA	Medium-quality	36588	6178658	0.00592167
1.4241e+06	Streptomycetaceae	PA	High-quality	58883	10249899	0.00574474
1.42433e+06	Burkholderiaceae	NPA	Medium-quality	38288	4845990	0.00790097
1.42734e+06	Pseudomonadaceae	NPA	Complete	112667	6725183	0.016753
1.42737e+06	Burkholderiaceae	SOIL	High-quality	53146	5476952	0.00970357
1428.31	Bacillaceae_G	NPA	Complete	170568	5566081	0.0306442
1428.32	Bacillaceae_G	SOIL	Complete	122965	6403459	0.0192029
1428.32	Bacillaceae_G	PA	Medium-quality	26525	5743871	0.00461797
1428.32	Bacillaceae_G	SOIL	Complete	78824	6719392	0.0117308
1428.32	Bacillaceae_G	SOIL	Complete	77535	6167994	0.0125705
1428.38	Bacillaceae_G	PA	Medium-quality	43777	6008382	0.00728599
1428.38	Bacillaceae_G	PA	Complete	103316	5772637	0.0178975
1428.38	Bacillaceae_G	PA	Medium-quality	70094	5976407	0.0117285
1428.39	Bacillaceae_G	NPA	Medium-quality	49865	5814538	0.00857592
1428.39	Bacillaceae_G	NPA	High-quality	173823	5773294	0.0301081
1428.4	Bacillaceae_G	SOIL	Complete	84222	5996018	0.0140463
1428.4	Bacillaceae_G	NPA	Complete	77162	6057392	0.0127385
1428.46	Bacillaceae_G	SOIL	Medium-quality	29622	5878235	0.00503927
1428.46	Bacillaceae_G	SOIL	Complete	163966	5675543	0.0288899
1428.48	Bacillaceae_G	SOIL	Complete	122291	6528546	0.0187317
1428.48	Bacillaceae_G	SOIL	High-quality	80264	5661190	0.0141779
1428.49	Bacillaceae_G	PA	Complete	96107	5879059	0.0163473
1428.5	Bacillaceae_G	PA	Medium-quality	24036	5655486	0.00425003
1428.5	Bacillaceae_G	PA	High-quality	38412	5585308	0.00687733
1428.5	Bacillaceae_G	SOIL	Medium-quality	29422	6278357	0.00468626
1428.5	Bacillaceae_G	PA	Complete	73460	5830212	0.0125999
1428.5	Bacillaceae_G	PA	High-quality	156024	6070776	0.0257008
1428.51	Bacillaceae_G	PA	High-quality	57426	5755358	0.00997783
1428.51	Bacillaceae_G	PA	Complete	157477	5763454	0.0273234
1428.51	Bacillaceae_G	PA	Medium-quality	25941	5903196	0.0043944
1428.51	Bacillaceae_G	PA	High-quality	69148	6302729	0.0109711
1428.51	Bacillaceae_G	NPA	Medium-quality	38829	5715063	0.00679415
1428.52	Bacillaceae_G	PA	Complete	35998	6039093	0.00596083
1428.52	Bacillaceae_G	PA	Medium-quality	68138	6010361	0.0113368
1428.52	Bacillaceae_G	PA	High-quality	74427	6251002	0.0119064
1428.52	Bacillaceae_G	PA	Complete	99335	6085840	0.0163223
1428.53	Bacillaceae_G	PA	Medium-quality	56930	5929364	0.00960137
1428.53	Bacillaceae_G	PA	Medium-quality	20645	6467543	0.00319209
1428.53	Bacillaceae_G	PA	Medium-quality	47475	6075424	0.00781427
1428.53	Bacillaceae_G	PA	Medium-quality	24039	6259421	0.00384045
1428.53	Bacillaceae_G	PA	Medium-quality	27103	6292044	0.0043075
1428.53	Bacillaceae_G	SOIL	Complete	98870	5781692	0.0171005
1428.53	Bacillaceae_G	PA	High-quality	51782	5594011	0.00925669
1428.54	Bacillaceae_G	PA	Complete	107637	5925878	0.0181639
1428.54	Bacillaceae_G	PA	Complete	39191	5839434	0.00671144
1428.54	Bacillaceae_G	PA	High-quality	253766	6373109	0.0398182
1428.54	Bacillaceae_G	PA	High-quality	40914	6052136	0.00676026
1428.54	Bacillaceae_G	PA	High-quality	46961	6101693	0.00769639
1428.55	Bacillaceae_G	SOIL	High-quality	84829	6233011	0.0136096
1428.55	Bacillaceae_G	SOIL	Medium-quality	51561	5995797	0.00859952
1428.55	Bacillaceae_G	PA	Medium-quality	25259	5737245	0.00440264
1428.55	Bacillaceae_G	PA	Complete	103088	5877435	0.0175396
1428.56	Bacillaceae_G	PA	High-quality	135649	6022066	0.0225253
1428.57	Bacillaceae_G	SOIL	High-quality	35706	6119265	0.00583501
1428.57	Bacillaceae_G	PA	Complete	113170	5853046	0.0193352
1428.57	Bacillaceae_G	SOIL	Medium-quality	43488	6072917	0.00716097
1428.57	Bacillaceae_G	PA	Medium-quality	59423	5936084	0.0100105
1428.57	Bacillaceae_G	PA	High-quality	71659	6465077	0.011084
1428.57	Bacillaceae_G	PA	High-quality	41718	5969309	0.00698875
1428.58	Bacillaceae_G	PA	Complete	126468	5458035	0.023171
1428.58	Bacillaceae_G	PA	Medium-quality	28416	5935112	0.00478778
1428.58	Bacillaceae_G	PA	Medium-quality	40098	6105078	0.00656798
1428.58	Bacillaceae_G	SOIL	Medium-quality	94445	5824770	0.0162144
1428.58	Bacillaceae_G	PA	Complete	90189	5785051	0.01559
1428.58	Bacillaceae_G	PA	High-quality	67594	5915657	0.0114263
1428.59	Bacillaceae_G	PA	Complete	38812	6225824	0.00623403
1428.6	Bacillaceae_G	PA	Medium-quality	30636	5890098	0.00520127
1428.6	Bacillaceae_G	PA	Medium-quality	19339	5607914	0.00344852
1428.6	Bacillaceae_G	PA	Medium-quality	39422	6115769	0.00644596
1428.6	Bacillaceae_G	PA	Complete	38804	6052164	0.00641159
1428.6	Bacillaceae_G	PA	Complete	33475	6010835	0.00556911
1428.61	Bacillaceae_G	NPA	Complete	37587	6018101	0.00624566
1428.61	Bacillaceae_G	PA	Complete	64216	5688694	0.0112884
1428.61	Bacillaceae_G	PA	High-quality	80364	5771649	0.0139239
1428.61	Bacillaceae_G	PA	Complete	125089	5501366	0.0227378
1428.61	Bacillaceae_G	PA	Complete	35295	6107005	0.00577943
1428.62	Bacillaceae_G	PA	Medium-quality	44534	6065795	0.00734182
1428.62	Bacillaceae_G	PA	Medium-quality	36287	6323148	0.00573875
1428.62	Bacillaceae_G	PA	High-quality	39156	6212408	0.00630287
1428.63	Bacillaceae_G	PA	High-quality	95379	5859580	0.0162774
1428.63	Bacillaceae_G	NPA	Complete	75730	6207885	0.012199
1428.63	Bacillaceae_G	SOIL	High-quality	85561	6231162	0.0137311
1428.64	Bacillaceae_G	SOIL	Medium-quality	22386	6248135	0.00358283
1428.64	Bacillaceae_G	SOIL	High-quality	73761	6191468	0.0119133
1428.64	Bacillaceae_G	PA	High-quality	68218	5637755	0.0121002
1428.64	Bacillaceae_G	PA	Medium-quality	58444	5549329	0.0105317
1428.64	Bacillaceae_G	SOIL	Medium-quality	47576	5660043	0.00840559
1428.65	Bacillaceae_G	PA	High-quality	94015	5893646	0.0159519
1428.65	Bacillaceae_G	PA	High-quality	40443	5884736	0.00687253
1428.65	Bacillaceae_G	SOIL	High-quality	141726	5789031	0.0244818
1428.65	Bacillaceae_G	NPA	Medium-quality	83483	6062021	0.0137715
1428.66	Bacillaceae_G	PA	Complete	129193	5856858	0.0220584
1428.66	Bacillaceae_G	PA	Medium-quality	26195	5707854	0.00458929
1428.67	Bacillaceae_G	PA	Medium-quality	23770	6153481	0.00386285
1428.67	Bacillaceae_G	SOIL	Complete	99203	5359693	0.0185091
1428.67	Bacillaceae_G	PA	Medium-quality	30910	5685918	0.00543624
1428.67	Bacillaceae_G	PA	Complete	67954	5888777	0.0115396
1428.67	Bacillaceae_G	PA	Medium-quality	20579	5961006	0.00345227
1428.68	Bacillaceae_G	PA	Complete	113811	6237387	0.0182466
1428.68	Bacillaceae_G	PA	Medium-quality	43750	5866125	0.00745807
1428.68	Bacillaceae_G	PA	High-quality	47131	6033231	0.0078119
1428.68	Bacillaceae_G	PA	Complete	142701	5418599	0.0263354
1428.68	Bacillaceae_G	SOIL	Medium-quality	31072	5890645	0.0052748
1428.69	Bacillaceae_G	PA	High-quality	38484	5922993	0.00649739
1428.69	Bacillaceae_G	PA	High-quality	41307	6069838	0.00680529
1428.69	Bacillaceae_G	PA	High-quality	98112	6144722	0.0159669
1428.69	Bacillaceae_G	SOIL	High-quality	96954	5877438	0.016496
1428.69	Bacillaceae_G	PA	Medium-quality	17439	6202526	0.0028116
1428.69	Bacillaceae_G	NPA	Complete	115652	5521849	0.0209444
1428.7	Bacillaceae_G	PA	Medium-quality	30533	5796494	0.00526749
1428.7	Bacillaceae_G	PA	Medium-quality	41534	5634250	0.0073717
1428.7	Bacillaceae_G	PA	Medium-quality	58279	5933543	0.00982196
1428.7	Bacillaceae_G	PA	Medium-quality	38454	5334206	0.00720894
1428.71	Bacillaceae_G	PA	Medium-quality	59033	5997852	0.00984236
1428.71	Bacillaceae_G	SOIL	Medium-quality	58282	6178670	0.00943277
1428.71	Bacillaceae_G	PA	High-quality	40441	6277239	0.00644248
1428.71	Bacillaceae_G	PA	Medium-quality	87480	6030529	0.0145062
1428.71	Bacillaceae_G	PA	Complete	73620	6040413	0.0121879
1428.72	Bacillaceae_G	PA	Complete	148740	6058844	0.0245492
1428.72	Bacillaceae_G	PA	Medium-quality	19432	6255908	0.00310618
1428.72	Bacillaceae_G	PA	High-quality	147194	5875416	0.0250525
1428.72	Bacillaceae_G	PA	High-quality	37063	5937636	0.00624205
1428.73	Bacillaceae_G	PA	Complete	36876	5497625	0.00670762
1428.73	Bacillaceae_G	PA	Medium-quality	26157	5978011	0.00437554
1428.73	Bacillaceae_G	PA	Medium-quality	75790	5994566	0.0126431
1428.73	Bacillaceae_G	PA	Complete	36985	5311399	0.00696333
1428.73	Bacillaceae_G	PA	Medium-quality	32175	5857331	0.00549312
1428.74	Bacillaceae_G	PA	Complete	36558	6299488	0.00580333
1428.74	Bacillaceae_G	PA	Medium-quality	29925	5795615	0.00516339
1428.74	Bacillaceae_G	SOIL	Complete	97636	5408676	0.0180517
1428.74	Bacillaceae_G	PA	Medium-quality	27266	5870983	0.0046442
1428.74	Bacillaceae_G	PA	High-quality	93774	5836866	0.0160658
1428.74	Bacillaceae_G	NPA	Medium-quality	54530	5795964	0.00940827
1428.74	Bacillaceae_G	PA	Medium-quality	20722	6272017	0.00330388
1428.75	Bacillaceae_G	SOIL	Medium-quality	66423	5850336	0.0113537
1428.75	Bacillaceae_G	PA	High-quality	26333	6384973	0.00412421
1428.86	Bacillaceae_G	PA	Complete	71939	6265430	0.0114819
1428.92	Bacillaceae_G	SOIL	Complete	36815	6261186	0.00587988
1428.92	Bacillaceae_G	SOIL	High-quality	34608	6438960	0.00537478
1428.93	Bacillaceae_G	PA	High-quality	134265	5689472	0.0235989
1.42988e+06	Enterobacteriaceae	NPA	Complete	82004	5493061	0.0149287
1430.14	Bacillaceae_G	NPA	Medium-quality	77947	6393839	0.012191
1.43146e+06	Enterobacteriaceae	NPA	Complete	118899	5959983	0.0199496
1.43171e+06	Pseudomonadaceae	NPA	Complete	212329	7177216	0.0295838
1433.7	Bacillaceae_G	NPA	High-quality	75598	6693370	0.0112945
1433.9	Bacillaceae_G	NPA	Medium-quality	71699	6178927	0.0116038
1.43329e+06	Bacillaceae_G	NPA	Medium-quality	28432	5313924	0.00535047
1.43419e+06	Burkholderiaceae	NPA	Complete	82496	7356686	0.0112137
1.4342e+06	Burkholderiaceae	NPA	High-quality	45155	7222662	0.00625185
1.4342e+06	Burkholderiaceae	NPA	High-quality	141408	7297897	0.0193765
1.4342e+06	Burkholderiaceae	NPA	Complete	71388	7318850	0.00975399
1.4342e+06	Burkholderiaceae	NPA	Complete	38962	7300018	0.00533725
1.43421e+06	Burkholderiaceae	NPA	Medium-quality	28044	7311346	0.00383568
1.43421e+06	Burkholderiaceae	NPA	Complete	189841	7503533	0.0253002
1.43421e+06	Burkholderiaceae	NPA	Complete	138836	7393026	0.0187793
1.43421e+06	Burkholderiaceae	NPA	Complete	123062	7275397	0.0169148
1.43421e+06	Burkholderiaceae	NPA	Complete	75341	7298408	0.0103229
1.43432e+06	Bacillaceae	NPA	High-quality	68361	4005145	0.0170683
1.43493e+06	Burkholderiaceae	NPA	Complete	126561	7259944	0.0174328
1.43493e+06	Burkholderiaceae	NPA	High-quality	35985	6701812	0.00536944
1.43493e+06	Burkholderiaceae	NPA	Medium-quality	19943	7186784	0.00277495
1.43515e+06	Enterobacteriaceae	NPA	Complete	110943	3947789	0.0281026
1.43536e+06	Burkholderiaceae	NPA	Medium-quality	38128	7150114	0.0053325
1.43537e+06	Burkholderiaceae	NPA	High-quality	189040	7341492	0.0257495
1.43537e+06	Burkholderiaceae	NPA	Medium-quality	71428	7462284	0.00957187
1.43537e+06	Burkholderiaceae	NPA	Medium-quality	83084	7086464	0.0117243
1.43598e+06	Burkholderiaceae	NPA	Medium-quality	74975	7249989	0.0103414
1.43599e+06	Burkholderiaceae	NPA	High-quality	118201	7303396	0.0161844
1.43599e+06	Burkholderiaceae	NPA	Complete	141007	7672516	0.0183782
1.43599e+06	Burkholderiaceae	NPA	High-quality	123765	7421128	0.0166774
1.43599e+06	Burkholderiaceae	NPA	High-quality	54809	7335388	0.00747186
1.43599e+06	Burkholderiaceae	NPA	Complete	36102	7199030	0.00501484
1.43599e+06	Burkholderiaceae	NPA	Complete	97951	7575830	0.0129294
1.436e+06	Burkholderiaceae	NPA	Complete	39308	7276426	0.0054021
1.436e+06	Burkholderiaceae	NPA	Complete	121446	7516686	0.0161569
1.436e+06	Burkholderiaceae	NPA	Medium-quality	39786	7292338	0.00545586
1.436e+06	Burkholderiaceae	NPA	Complete	73649	7520165	0.00979354
1.436e+06	Burkholderiaceae	NPA	High-quality	46268	7287066	0.00634933
1.4363e+06	Enterobacteriaceae	NPA	Medium-quality	57991	4238116	0.0136832
1.437e+06	Burkholderiaceae	NPA	High-quality	166541	7371190	0.0225935
1.437e+06	Burkholderiaceae	NPA	Medium-quality	14830	7312903	0.00202792
1.437e+06	Burkholderiaceae	NPA	Medium-quality	101465	7313920	0.0138729
1.437e+06	Burkholderiaceae	NPA	Complete	88388	7262013	0.0121713
1.437e+06	Burkholderiaceae	NPA	Medium-quality	19586	7569293	0.00258756
1.43701e+06	Bacillaceae	SOIL	Medium-quality	67984	4034036	0.0168526
1.43869e+06	Enterobacteriaceae	NPA	Complete	206510	5000065	0.0413015
1.43869e+06	Enterobacteriaceae	NPA	Medium-quality	26283	4928679	0.00533267
1.43869e+06	Enterobacteriaceae	NPA	Complete	125840	5036718	0.0249845
1.4387e+06	Enterobacteriaceae	NPA	Complete	67283	5227535	0.0128709
1.4387e+06	Enterobacteriaceae	NPA	High-quality	55413	5565721	0.00995612
1.43873e+06	Enterobacteriaceae	NPA	Medium-quality	27081	5565484	0.00486588
1.43878e+06	Enterobacteriaceae	NPA	Medium-quality	155631	5633971	0.0276237
1.43879e+06	Enterobacteriaceae	NPA	Complete	53072	5499780	0.00964984
1.43879e+06	Enterobacteriaceae	NPA	Complete	119074	5672468	0.0209916
1.4388e+06	Enterobacteriaceae	NPA	Complete	105316	5478855	0.0192223
1.4388e+06	Enterobacteriaceae	NPA	Complete	145928	5452671	0.0267627
1.4388e+06	Enterobacteriaceae	NPA	High-quality	86263	5549605	0.015544
1.43881e+06	Enterobacteriaceae	NPA	Medium-quality	44039	5390412	0.00816988
1.43881e+06	Enterobacteriaceae	NPA	Complete	164060	5736771	0.028598
1.43932e+06	Enterobacteriaceae	NPA	Complete	116050	5734030	0.0202388
1.43932e+06	Enterobacteriaceae	NPA	High-quality	53695	5293203	0.0101441
1.43933e+06	Enterobacteriaceae	NPA	Complete	94592	4822561	0.0196145
1.43933e+06	Enterobacteriaceae	NPA	Complete	146877	5136578	0.0285943
1.43986e+06	Burkholderiaceae	NPA	Medium-quality	41889	7165130	0.00584623
1.43986e+06	Burkholderiaceae	NPA	Medium-quality	71137	7226684	0.00984366
1.44005e+06	Enterobacteriaceae	NPA	Complete	74493	4701875	0.0158433
1.44005e+06	Streptomycetaceae	SOIL	High-quality	42241	8243500	0.00512416
1.44078e+06	Burkholderiaceae	NPA	Complete	34275	5778710	0.00593125
1441.12	Bacillaceae_G	NPA	Medium-quality	55798	6393734	0.00872698
1441.3	Bacillaceae_G	NPA	Complete	614928	6916808	0.0889034
1441.4	Bacillaceae_G	SOIL	Complete	272415	6179896	0.0440808
1.44163e+06	Pseudomonadaceae	PA	Medium-quality	36995	5986012	0.00618024
1.44311e+06	Enterobacteriaceae	NPA	Complete	296918	4900014	0.0605953
1.44404e+06	Enterobacteriaceae	NPA	Medium-quality	19509	4965006	0.0039293
1.44405e+06	Enterobacteriaceae	NPA	Complete	167902	5446335	0.0308284
1.44405e+06	Enterobacteriaceae	NPA	Complete	38890	5422993	0.00717132
1.44406e+06	Enterobacteriaceae	NPA	Medium-quality	19616	4789923	0.00409526
1.44407e+06	Enterobacteriaceae	NPA	Medium-quality	19518	4796164	0.0040695
1.44407e+06	Enterobacteriaceae	NPA	Medium-quality	45492	4925970	0.00923514
1.44408e+06	Enterobacteriaceae	NPA	Medium-quality	27108	5048006	0.00537004
1.44409e+06	Enterobacteriaceae	NPA	Complete	78008	5325397	0.0146483
1.44409e+06	Enterobacteriaceae	NPA	Medium-quality	90725	5166967	0.0175587
1.44411e+06	Enterobacteriaceae	NPA	Complete	62773	5239307	0.0119812
1.44411e+06	Enterobacteriaceae	NPA	Medium-quality	8431	5362266	0.00157228
1.44412e+06	Enterobacteriaceae	NPA	Complete	68439	5299384	0.0129145
1.44413e+06	Enterobacteriaceae	NPA	Complete	92496	5089646	0.0181734
1.44414e+06	Enterobacteriaceae	NPA	Complete	28724	4905892	0.005855
1.44414e+06	Enterobacteriaceae	NPA	Medium-quality	38150	5180914	0.00736357
1.44414e+06	Enterobacteriaceae	NPA	High-quality	73366	5117966	0.014335
1.44415e+06	Enterobacteriaceae	NPA	High-quality	8788	5360304	0.00163946
1.44416e+06	Enterobacteriaceae	NPA	Medium-quality	41727	5465378	0.00763479
1.44416e+06	Enterobacteriaceae	NPA	Medium-quality	24104	5404125	0.0044603
1.44416e+06	Enterobacteriaceae	NPA	Medium-quality	15374	5290814	0.00290579
1.44418e+06	Enterobacteriaceae	NPA	Medium-quality	73835	5146593	0.0143464
1.4442e+06	Enterobacteriaceae	NPA	High-quality	94505	4901577	0.0192805
1.44421e+06	Enterobacteriaceae	NPA	Medium-quality	25850	4974306	0.00519671
1.44421e+06	Enterobacteriaceae	NPA	Complete	45547	5226094	0.0087153
1.44422e+06	Enterobacteriaceae	NPA	High-quality	98526	5647831	0.0174449
1.44423e+06	Enterobacteriaceae	NPA	Medium-quality	41080	4929218	0.00833398
1.44425e+06	Enterobacteriaceae	NPA	Complete	65583	5052082	0.0129814
1.44425e+06	Enterobacteriaceae	NPA	Medium-quality	34874	4831902	0.00721745
1.44426e+06	Enterobacteriaceae	NPA	Medium-quality	84057	4911172	0.0171155
1.44427e+06	Enterobacteriaceae	NPA	Complete	121922	5028039	0.0242484
1.44427e+06	Enterobacteriaceae	NPA	High-quality	37290	5100285	0.00731136
1.44428e+06	Enterobacteriaceae	NPA	Complete	70485	5294474	0.0133129
1.44428e+06	Enterobacteriaceae	NPA	Complete	35694	5208246	0.00685336
1.44655e+06	Enterobacteriaceae	NPA	Complete	495062	5932641	0.0834472
1.4466e+06	Enterobacteriaceae	NPA	Complete	472927	5541583	0.0853415
1.44679e+06	Bacillaceae	NPA	Medium-quality	69348	3982168	0.0174146
1.44753e+06	Pseudomonadaceae	NPA	High-quality	129995	6803320	0.0191076
1.44754e+06	Pseudomonadaceae	NPA	Complete	191592	6910993	0.0277228
1.44754e+06	Pseudomonadaceae	NPA	Medium-quality	72745	6451019	0.0112765
1.44909e+06	Bacillaceae	PA	Medium-quality	31954	3957904	0.00807347
1.44933e+06	Burkholderiaceae	NPA	High-quality	106500	6442825	0.01653
1.44979e+06	Rhizobiaceae	NPA	Complete	133086	7643556	0.0174115
1.44997e+06	Enterobacteriaceae	NPA	Medium-quality	46860	4903249	0.00955693
1.45043e+06	Enterobacteriaceae	NPA	Complete	125677	5198355	0.0241763
1.45043e+06	Enterobacteriaceae	NPA	High-quality	79834	5052771	0.0158
1.45043e+06	Enterobacteriaceae	NPA	Medium-quality	19404	5150488	0.00376741
1.45043e+06	Enterobacteriaceae	NPA	Complete	111456	4831883	0.0230668
1.45043e+06	Enterobacteriaceae	NPA	Complete	146487	5001869	0.0292865
1451.28	Paenibacillaceae	NPA	Medium-quality	33736	7273724	0.00463806
1.45126e+06	Enterobacteriaceae	NPA	Medium-quality	77855	5858158	0.01329
1.45126e+06	Enterobacteriaceae	NPA	Medium-quality	24263	4933223	0.00491829
1.45127e+06	Enterobacteriaceae	NPA	Medium-quality	29294	5354311	0.00547111
1452.36	Bacillaceae	PA	Complete	210661	4258149	0.0494724
1452.38	Bacillaceae	SOIL	High-quality	81437	4102978	0.0198483
1452.39	Bacillaceae	SOIL	Medium-quality	32576	4281282	0.00760894
1452.4	Bacillaceae	PA	Complete	68489	4123307	0.0166102
1452.42	Bacillaceae	PA	Complete	80022	4153751	0.019265
1.45251e+06	Burkholderiaceae	NPA	Medium-quality	36976	3643199	0.0101493
1.45347e+06	Enterobacteriaceae	NPA	Complete	248524	5111617	0.0486194
1.4535e+06	Pseudomonadaceae	NPA	Medium-quality	13559	5392257	0.00251453
1.45458e+06	Enterobacteriaceae	NPA	Complete	317053	4991101	0.0635237
1.45459e+06	Enterobacteriaceae	NPA	High-quality	83543	4864598	0.0171737
1.4556e+06	Enterobacteriaceae	NPA	Complete	73424	5308561	0.0138312
1.4556e+06	Enterobacteriaceae	NPA	High-quality	175818	5262590	0.033409
1.4556e+06	Enterobacteriaceae	NPA	Complete	168677	4999267	0.0337403
1.4556e+06	Enterobacteriaceae	NPA	High-quality	96333	5563933	0.0173138
1.4556e+06	Enterobacteriaceae	NPA	High-quality	106279	5705450	0.0186276
1.45561e+06	Enterobacteriaceae	NPA	High-quality	39993	5676944	0.00704481
1.45561e+06	Enterobacteriaceae	PA	Complete	198678	5783769	0.034351
1.45716e+06	Bacillaceae	SOIL	Medium-quality	66014	3929318	0.0168004
1.45717e+06	Burkholderiaceae	SOIL	Medium-quality	39391	3956064	0.00995712
1.4573e+06	Enterobacteriaceae	NPA	Complete	78781	5264979	0.0149632
1.45821e+06	Bacillaceae	NPA	High-quality	182228	4052546	0.0449663
1.45836e+06	Burkholderiaceae	SOIL	Medium-quality	92360	8611053	0.0107257
1.45843e+06	Burkholderiaceae	NPA	Medium-quality	36542	2623236	0.0139301
1.46008e+06	Enterobacteriaceae	NPA	High-quality	89043	5279587	0.0168655
1.46069e+06	Pseudomonadaceae	PA	Complete	87227	5623997	0.0155098
1.46316e+06	Enterobacteriaceae	NPA	Medium-quality	48707	5597706	0.00870124
1.46316e+06	Enterobacteriaceae	NPA	High-quality	79390	5640275	0.0140756
1.46316e+06	Enterobacteriaceae	NPA	Medium-quality	74332	5807157	0.0128001
1.46316e+06	Enterobacteriaceae	NPA	Medium-quality	38970	5808834	0.00670875
1.46316e+06	Enterobacteriaceae	NPA	Complete	103575	5708302	0.0181446
1.46316e+06	Enterobacteriaceae	NPA	High-quality	220436	5445991	0.0404767
1.46317e+06	Enterobacteriaceae	NPA	Medium-quality	75094	5526921	0.013587
1.46317e+06	Enterobacteriaceae	NPA	Medium-quality	41136	5376081	0.00765167
1.46317e+06	Enterobacteriaceae	NPA	Complete	60465	5088626	0.0118824
1.46317e+06	Enterobacteriaceae	NPA	High-quality	150523	5791222	0.0259916
1.46317e+06	Enterobacteriaceae	NPA	High-quality	38254	5134131	0.00745092
1.46317e+06	Enterobacteriaceae	NPA	Complete	149764	5699275	0.0262777
1.46317e+06	Enterobacteriaceae	NPA	Complete	162410	5487820	0.0295946
1.46317e+06	Enterobacteriaceae	NPA	High-quality	74705	5480629	0.0136307
1.46317e+06	Enterobacteriaceae	NPA	Complete	118188	5452401	0.0216763
1.46317e+06	Enterobacteriaceae	NPA	Complete	37302	5690643	0.00655497
1.46317e+06	Enterobacteriaceae	NPA	High-quality	77094	5652037	0.01364
1.46317e+06	Enterobacteriaceae	NPA	High-quality	68093	5368048	0.0126849
1.46317e+06	Enterobacteriaceae	NPA	Complete	117671	5740941	0.0204968
1.46317e+06	Enterobacteriaceae	NPA	Complete	53553	5418771	0.00988287
1.46317e+06	Enterobacteriaceae	NPA	Complete	55023	5773210	0.00953075
1.46317e+06	Enterobacteriaceae	NPA	Complete	123409	5699904	0.0216511
1.46317e+06	Enterobacteriaceae	NPA	Complete	36087	5403606	0.00667832
1.46317e+06	Enterobacteriaceae	NPA	Medium-quality	45286	5582030	0.00811282
1.46317e+06	Enterobacteriaceae	NPA	High-quality	66666	5673509	0.0117504
1.46317e+06	Enterobacteriaceae	NPA	High-quality	41346	5577956	0.00741239
1.46317e+06	Enterobacteriaceae	NPA	Complete	171849	5763231	0.0298182
1.46317e+06	Enterobacteriaceae	NPA	Medium-quality	34277	5860250	0.00584907
1.46317e+06	Enterobacteriaceae	NPA	Complete	125723	5490758	0.0228972
1.46317e+06	Enterobacteriaceae	NPA	Complete	148963	5261441	0.0283122
1.46317e+06	Enterobacteriaceae	NPA	Complete	262295	6039753	0.0434281
1.46317e+06	Enterobacteriaceae	NPA	Complete	66754	5580376	0.0119623
1.46317e+06	Enterobacteriaceae	NPA	Complete	41524	5418654	0.00766316
1.4636e+06	Rhodobacteraceae	NPA	Complete	64117	5786070	0.0110813
1.46383e+06	Streptomycetaceae	NPA	High-quality	36750	8863434	0.00414625
1.46387e+06	Streptomycetaceae	SOIL	Medium-quality	48596	9138054	0.00531798
1.46389e+06	Streptomycetaceae	SOIL	Complete	39154	8474751	0.00462008
1.4639e+06	Streptomycetaceae	SOIL	Complete	42594	8737340	0.00487494
1.4639e+06	Streptomycetaceae	SOIL	High-quality	60835	8160967	0.00745439
1.46392e+06	Streptomycetaceae	SOIL	High-quality	107997	10480439	0.0103046
1.46393e+06	Streptomycetaceae	SOIL	Medium-quality	42801	8744700	0.00489451
1.46564e+06	Enterobacteriaceae	PA	Complete	102370	5876876	0.0174191
1468.3	Paenibacillaceae	SOIL	Complete	126858	6272436	0.0202247
1.46841e+06	Burkholderiaceae	NPA	Complete	179171	7285824	0.0245917
1.46961e+06	Rhodobacteraceae	NPA	Medium-quality	90080	3819905	0.0235817
1.47059e+06	Xanthomonadaceae	PA	High-quality	96374	4634795	0.0207936
147645	Rhodobacteraceae	NPA	Complete	183076	4620225	0.0396249
1.47688e+06	Streptomycetaceae	NPA	High-quality	113159	9426194	0.0120047
1.47813e+06	Sphingomonadaceae	SOIL	Medium-quality	127455	5024847	0.025365
1.47814e+06	Pseudomonadaceae	SOIL	High-quality	37416	5905595	0.00633569
1.48416e+06	Enterobacteriaceae	NPA	Complete	75018	4967343	0.0151022
1.48416e+06	Enterobacteriaceae	NPA	Complete	108867	4410683	0.0246826
1.48771e+06	Streptomycetaceae	NPA	High-quality	70140	7444861	0.00942126
1.49274e+06	Flavobacteriaceae	NPA	Medium-quality	70600	4402594	0.016036
149385	Enterobacteriaceae	NPA	Complete	84259	4840854	0.0174058
149385	Enterobacteriaceae	NPA	High-quality	67265	4915736	0.0136836
149391	Enterobacteriaceae	NPA	Complete	84614	4939957	0.0171285
149391	Enterobacteriaceae	NPA	High-quality	84330	4780979	0.0176386
1.49669e+06	Rhizobiaceae	NPA	Medium-quality	30160	5061979	0.00595814
1.49768e+06	Listeriaceae	NPA	Medium-quality	33689	3540357	0.00951571
1.49909e+06	Enterobacteriaceae	PA	Complete	188127	4255520	0.0442078
1.50069e+06	Pseudomonadaceae	PA	High-quality	163092	6885464	0.0236864
1.50069e+06	Pseudomonadaceae	PA	Complete	76628	6833117	0.0112142
1.50278e+06	Pseudomonadaceae	NPA	High-quality	62934	7065644	0.00890704
1.50305e+06	Burkholderiaceae	SOIL	Complete	75118	7763654	0.0096756
1.50305e+06	Burkholderiaceae	SOIL	Medium-quality	31119	7574665	0.0041083
1.50305e+06	Burkholderiaceae	SOIL	Medium-quality	20238	7727470	0.00261897
1.50305e+06	Burkholderiaceae	SOIL	Medium-quality	19834	7403409	0.00267904
1.50305e+06	Burkholderiaceae	SOIL	Medium-quality	26973	7779615	0.00346714
1.50305e+06	Burkholderiaceae	SOIL	Complete	110165	7570873	0.0145512
1.50305e+06	Burkholderiaceae	SOIL	High-quality	157328	7625004	0.0206332
1.50305e+06	Burkholderiaceae	SOIL	High-quality	105212	7009433	0.0150101
1.50306e+06	Burkholderiaceae	PA	Medium-quality	67161	6966460	0.00964062
1.50306e+06	Burkholderiaceae	SOIL	High-quality	110173	7132262	0.0154471
1.50306e+06	Burkholderiaceae	SOIL	Complete	72386	6791740	0.0106579
1.50306e+06	Burkholderiaceae	PA	Complete	105467	6649911	0.0158599
1.50306e+06	Burkholderiaceae	SOIL	Complete	97747	6741310	0.0144997
1.50306e+06	Burkholderiaceae	SOIL	High-quality	99421	7023957	0.0141546
1.50306e+06	Burkholderiaceae	SOIL	High-quality	46750	6902370	0.00677304
1.50306e+06	Burkholderiaceae	SOIL	Medium-quality	43028	6851652	0.00627995
1.50593e+06	Rhizobiaceae	NPA	Complete	38726	6869171	0.00563765
1.50595e+06	Rhizobiaceae	PA	Complete	39226	6509277	0.00602617
1.50596e+06	Enterobacteriaceae	NPA	High-quality	31884	4743981	0.00672094
1.50659e+06	Burkholderiaceae	SOIL	High-quality	80630	8633651	0.00933904
1.50659e+06	Burkholderiaceae	SOIL	Complete	75227	8723138	0.00862385
1.50781e+06	Enterobacteriaceae	PA	Complete	52228	4922167	0.0106108
1.50851e+06	Enterobacteriaceae	PA	Medium-quality	69902	4477839	0.0156107
1.50941e+06	Rhizobiaceae	NPA	High-quality	52365	5134606	0.0101984
1.51004e+06	Rhizobiaceae	NPA	Medium-quality	39652	5570156	0.00711865
1.51046e+06	Rhodobacteraceae	NPA	Medium-quality	30742	4077640	0.00753916
1.51389e+06	Pseudomonadaceae	NPA	Complete	126108	7044612	0.0179013
1.5195e+06	Streptomycetaceae	NPA	Complete	32368	7754592	0.00417404
152263	Xanthomonadaceae	PA	High-quality	57627	4761583	0.0121025
1.52342e+06	Sphingomonadaceae	NPA	Complete	81718	4145010	0.0197148
1.52575e+06	Streptomycetaceae	NPA	High-quality	152989	7799375	0.0196155
1.52674e+06	Enterobacteriaceae	NPA	Complete	114312	4809062	0.0237701
152682	Sphingomonadaceae	PA	Complete	116170	3653375	0.031798
1.52869e+06	Burkholderiaceae	PA	Medium-quality	36237	8238897	0.00439828
1.52901e+06	Rhizobiaceae	NPA	Medium-quality	45546	6694283	0.00680372
1.53256e+06	Enterobacteriaceae	NPA	High-quality	134587	5324817	0.0252754
1.53524e+06	Rhizobiaceae	PA	High-quality	39890	6913256	0.00577007
1.53525e+06	Rhizobiaceae	PA	Medium-quality	33899	6353547	0.00533545
1.53562e+06	Pseudomonadaceae	NPA	Medium-quality	20549	7393685	0.00277926
1.53564e+06	Pseudomonadaceae	NPA	High-quality	37731	5772172	0.00653671
1.53728e+06	Burkholderiaceae	NPA	Complete	42157	6386530	0.00660092
1.53728e+06	Burkholderiaceae	NPA	Complete	93606	6155876	0.015206
1.5381e+06	Burkholderiaceae	SOIL	Complete	83560	6835230	0.0122249
1.53914e+06	Burkholderiaceae	SOIL	High-quality	54570	7926600	0.00688441
1.54247e+06	Enterobacteriaceae	NPA	Complete	143771	4801411	0.0299435
1.54297e+06	Burkholderiaceae	NPA	Complete	135355	7894237	0.0171461
1.5448e+06	Enterobacteriaceae	PA	Complete	58901	5226863	0.0112689
1.54752e+06	Xanthomonadaceae	NPA	Complete	42315	3945173	0.0107258
1.55276e+06	Xanthomonadaceae	PA	High-quality	49612	4885204	0.0101556
155322	Bacillaceae_G	PA	High-quality	85956	5616824	0.0153033
155322	Bacillaceae_G	PA	High-quality	68331	5514718	0.0123907
155322	Bacillaceae_G	PA	Medium-quality	35697	5932418	0.00601728
155322	Bacillaceae_G	PA	Medium-quality	27729	5979761	0.00463714
155322	Bacillaceae_G	PA	Medium-quality	33715	6247870	0.00539624
155322	Bacillaceae_G	SOIL	Medium-quality	28001	5401295	0.00518413
155322	Bacillaceae_G	PA	Medium-quality	32546	6080795	0.00535226
155322	Bacillaceae_G	NPA	Medium-quality	51022	5875192	0.00868431
155322	Bacillaceae_G	PA	Medium-quality	31130	5977381	0.00520797
155322	Bacillaceae_G	NPA	Medium-quality	134446	6485854	0.0207291
155322	Bacillaceae_G	PA	Medium-quality	35522	5840266	0.00608226
155322	Bacillaceae_G	PA	Medium-quality	28094	6124632	0.00458705
155322	Bacillaceae_G	NPA	Complete	67309	5665251	0.011881
155322	Bacillaceae_G	SOIL	High-quality	38173	6035135	0.00632513
155322	Bacillaceae_G	PA	Medium-quality	45671	5598410	0.00815785
155322	Bacillaceae_G	PA	Medium-quality	42295	5553935	0.00761532
155322	Bacillaceae_G	PA	Complete	87064	5917849	0.0147121
155322	Bacillaceae_G	PA	Medium-quality	32292	5993870	0.0053875
155322	Bacillaceae_G	SOIL	Medium-quality	72627	5539558	0.0131106
155322	Bacillaceae_G	SOIL	Medium-quality	26564	5773289	0.00460119
155322	Bacillaceae_G	PA	High-quality	212320	6141510	0.0345713
155322	Bacillaceae_G	PA	High-quality	63261	5881241	0.0107564
155322	Bacillaceae_G	PA	Medium-quality	125634	5896276	0.0213073
155322	Bacillaceae_G	PA	High-quality	169916	5596514	0.030361
155322	Bacillaceae_G	SOIL	Complete	38176	5895806	0.00647511
155322	Bacillaceae_G	PA	Medium-quality	42431	6249888	0.00678908
155322	Bacillaceae_G	PA	Complete	44662	5996026	0.0074486
155322	Bacillaceae_G	PA	Medium-quality	66071	5891354	0.0112149
155322	Bacillaceae_G	PA	Medium-quality	34888	6029620	0.0057861
155322	Bacillaceae_G	PA	Medium-quality	38442	5819519	0.0066057
155322	Bacillaceae_G	PA	Complete	40495	5817917	0.0069604
155322	Bacillaceae_G	PA	High-quality	95774	5928675	0.0161544
155322	Bacillaceae_G	PA	High-quality	87837	5979176	0.0146905
155322	Bacillaceae_G	PA	Medium-quality	45452	6080212	0.0074754
155322	Bacillaceae_G	PA	Medium-quality	46681	5913544	0.00789391
155322	Bacillaceae_G	SOIL	High-quality	126015	5593149	0.0225302
155323	Bacillaceae_G	PA	Medium-quality	22736	5791529	0.00392573
155323	Bacillaceae_G	SOIL	High-quality	63451	5867337	0.0108143
155323	Bacillaceae_G	PA	Medium-quality	22446	6086086	0.00368808
155323	Bacillaceae_G	SOIL	Complete	86120	5538868	0.0155483
155323	Bacillaceae_G	PA	Medium-quality	20387	5853843	0.00348267
155323	Bacillaceae_G	PA	High-quality	90239	6088780	0.0148205
155323	Bacillaceae_G	PA	Complete	36006	5614076	0.00641352
155323	Bacillaceae_G	PA	High-quality	79248	6016938	0.0131708
155323	Bacillaceae_G	PA	High-quality	39992	6201084	0.00644919
155323	Bacillaceae_G	PA	Complete	79863	5978733	0.0133578
1.5602e+06	Burkholderiaceae	NPA	Complete	107441	6386165	0.016824
1.5602e+06	Burkholderiaceae	NPA	High-quality	37694	6224897	0.00605536
1.56451e+06	Rhodobacteraceae	NPA	Complete	73258	4473545	0.0163758
1.56636e+06	Paenibacillaceae	NPA	High-quality	95360	5787303	0.0164775
1.56935e+06	Rhodobacteraceae	NPA	Medium-quality	75738	4569459	0.0165748
1.57177e+06	Burkholderiaceae	PA	Complete	43948	7718530	0.00569383
1.57182e+06	Enterobacteriaceae	NPA	Complete	131313	4981029	0.0263626
1575.3	Micrococcaceae	NPA	High-quality	79787	2653159	0.0300725
157783	Pseudomonadaceae	PA	Complete	54709	4823531	0.0113421
157783	Pseudomonadaceae	PA	Complete	50827	4671094	0.0108812
1.5779e+06	Rhodobacteraceae	NPA	High-quality	37791	4542505	0.00831942
1.58103e+06	Bacillaceae	SOIL	Medium-quality	31941	3793858	0.00841913
1.58109e+06	Pseudomonadaceae	NPA	Complete	37503	6322964	0.00593124
1.58112e+06	Pseudomonadaceae	NPA	Complete	75105	6401307	0.0117328
158501	Sphingomonadaceae	SOIL	High-quality	120452	6918128	0.0174111
158628	Pseudomonadaceae	NPA	Complete	95236	5686785	0.0167469
1.58665e+06	Bacillaceae_G	NPA	Medium-quality	24814	6360084	0.00390152
158822	Enterobacteriaceae	NPA	High-quality	105654	5469298	0.0193177
158823	Enterobacteriaceae	NPA	High-quality	39233	4659311	0.00842034
158823	Enterobacteriaceae	NPA	High-quality	92178	5052868	0.0182427
158823	Enterobacteriaceae	NPA	High-quality	76553	4691775	0.0163164
158836	Enterobacteriaceae	NPA	High-quality	73644	4992489	0.014751
158836	Enterobacteriaceae	NPA	High-quality	125611	5233554	0.0240011
158836	Enterobacteriaceae	NPA	Complete	211889	4950914	0.042798
158836	Enterobacteriaceae	NPA	Medium-quality	24617	4857072	0.00506828
158836	Enterobacteriaceae	NPA	Complete	33889	4622802	0.00733083
158836	Enterobacteriaceae	NPA	Complete	140124	5286021	0.0265084
158836	Enterobacteriaceae	NPA	Medium-quality	39008	4636311	0.00841359
158836	Enterobacteriaceae	NPA	High-quality	89938	4839419	0.0185845
158836	Enterobacteriaceae	NPA	Complete	296089	5101002	0.0580453
158836	Enterobacteriaceae	NPA	Complete	90047	4821786	0.018675
158837	Enterobacteriaceae	NPA	Complete	95231	5278089	0.0180427
1.58863e+06	Bacillaceae_G	NPA	Medium-quality	24814	6025621	0.00411808
158877	Enterobacteriaceae	NPA	Medium-quality	35037	4654361	0.00752778
1.59065e+06	Paenibacillaceae	SOIL	High-quality	100750	4344717	0.0231891
1.6039e+06	Sphingomonadaceae	SOIL	Complete	90117	3771912	0.0238916
1.6059e+06	Rhizobiaceae	SOIL	Medium-quality	33995	5218755	0.00651401
1.60899e+06	Pseudomonadaceae	NPA	Complete	125799	5004386	0.0251377
1.60899e+06	Pseudomonadaceae	NPA	High-quality	132115	4792107	0.0275693
1.609e+06	Pseudomonadaceae	NPA	High-quality	73193	5676287	0.0128945
1.60998e+06	Sphingomonadaceae	SOIL	Complete	54981	5228389	0.0105159
1.61567e+06	Pseudomonadaceae	NPA	Complete	107918	6015212	0.0179408
1.61567e+06	Pseudomonadaceae	NPA	Medium-quality	132270	6733097	0.0196447
1.61568e+06	Pseudomonadaceae	NPA	Complete	129672	6730325	0.0192668
1.61702e+06	Bacillaceae	NPA	Complete	69333	3634690	0.0190754
1.61796e+06	Enterobacteriaceae	NPA	Complete	191787	5196066	0.03691
1.61821e+06	Micrococcaceae	NPA	Medium-quality	38719	3599434	0.010757
1.61924e+06	Enterobacteriaceae	NPA	Complete	44064	4514087	0.00976144
1.61924e+06	Enterobacteriaceae	NPA	Complete	171452	4997010	0.0343109
1.61925e+06	Enterobacteriaceae	NPA	Complete	36040	5015902	0.00718515
1.61925e+06	Enterobacteriaceae	NPA	Complete	30681	5394483	0.00568748
1.61925e+06	Enterobacteriaceae	NPA	High-quality	65048	5201228	0.0125063
1.61925e+06	Enterobacteriaceae	NPA	High-quality	51959	5440401	0.00955058
1.61925e+06	Enterobacteriaceae	NPA	Complete	104583	5088034	0.0205547
1.61925e+06	Enterobacteriaceae	NPA	Complete	180055	4990389	0.0360804
162426	Microbacteriaceae	NPA	Complete	15728	2887813	0.00544634
1.62821e+06	Bacillaceae	PA	Complete	159617	4003810	0.0398663
163011	Pseudomonadaceae	PA	Medium-quality	43522	6495504	0.00670033
1.63452e+06	Sphingomonadaceae	NPA	Medium-quality	37197	3258499	0.0114154
1.63642e+06	Burkholderiaceae	SOIL	Complete	175999	6899630	0.0255085
1.63643e+06	Burkholderiaceae	SOIL	Complete	107501	6787645	0.0158377
1.63661e+06	Pseudomonadaceae	NPA	High-quality	47798	6219044	0.00768575
1.63816e+06	Rhizobiaceae	PA	Medium-quality	81034	4974837	0.0162888
1639.1	Listeriaceae	NPA	Complete	38928	3123034	0.0124648
1639.11	Listeriaceae	NPA	Medium-quality	30506	2954245	0.0103262
1639.13	Listeriaceae	NPA	Medium-quality	40929	3074406	0.0133128
1639.13	Listeriaceae	NPA	High-quality	38672	2946727	0.0131237
1639.13	Listeriaceae	NPA	High-quality	37159	3098101	0.0119941
1639.13	Listeriaceae	NPA	High-quality	43213	2867431	0.0150703
1639.13	Listeriaceae	NPA	Medium-quality	28428	3026975	0.00939155
1639.19	Listeriaceae	NPA	Complete	43673	2977523	0.0146676
1639.2	Listeriaceae	NPA	Medium-quality	34102	2971832	0.0114751
1639.2	Listeriaceae	NPA	High-quality	41074	2859251	0.0143653
1639.2	Listeriaceae	NPA	Medium-quality	86905	2966648	0.029294
1639.2	Listeriaceae	NPA	Medium-quality	34993	2897453	0.0120772
1639.21	Listeriaceae	NPA	High-quality	43549	2967252	0.0146765
1639.21	Listeriaceae	NPA	Complete	37583	2882875	0.0130366
1639.21	Listeriaceae	NPA	High-quality	42720	2982868	0.0143218
1639.22	Listeriaceae	NPA	Medium-quality	68973	3106599	0.0222021
1639.24	Listeriaceae	PA	Complete	200067	3072093	0.065124
1639.24	Listeriaceae	PA	High-quality	40650	2966818	0.0137015
1639.25	Listeriaceae	NPA	High-quality	77828	3006291	0.0258884
1639.25	Listeriaceae	NPA	Complete	97716	3145924	0.0310611
1639.31	Listeriaceae	NPA	Medium-quality	31415	2853813	0.0110081
1639.31	Listeriaceae	NPA	High-quality	41690	2853576	0.0146097
1639.32	Listeriaceae	NPA	Complete	72158	3101808	0.0232632
1639.35	Listeriaceae	NPA	Medium-quality	57904	3033300	0.0190894
1639.36	Listeriaceae	NPA	Complete	84966	3023308	0.0281037
1639.44	Listeriaceae	NPA	High-quality	89258	3111490	0.0286866
1639.99	Listeriaceae	NPA	Complete	83492	2947293	0.0283284
1640	Listeriaceae	NPA	Complete	43316	2918502	0.0148419
1.64171e+06	Xanthomonadaceae	SOIL	Complete	142623	4917215	0.0290048
1.64204e+06	Microbacteriaceae	NPA	Complete	154077	3536703	0.0435652
1.64344e+06	Microbacteriaceae	NPA	High-quality	76399	3879742	0.0196918
1.64382e+06	Enterobacteriaceae	NPA	Complete	50809	4877692	0.0104166
164547	Burkholderiaceae	PA	Complete	38823	6476522	0.00599442
1.64634e+06	Enterobacteriaceae	PA	Complete	71958	4870303	0.0147749
1.64892e+06	Bacillaceae	NPA	High-quality	70757	4317578	0.0163881
1.64892e+06	Bacillaceae	NPA	Medium-quality	74526	4370039	0.0170539
1.64892e+06	Bacillaceae	PA	Medium-quality	29746	4352468	0.00683428
1.64892e+06	Bacillaceae	PA	Complete	74088	4566040	0.0162259
1.64892e+06	Bacillaceae	NPA	Complete	69592	4464381	0.0155883
1.64892e+06	Bacillaceae	NPA	High-quality	40199	4376831	0.0091845
1.64892e+06	Bacillaceae	NPA	Medium-quality	62994	4455407	0.0141388
1.65065e+06	Enterobacteriaceae	NPA	Complete	181623	4142037	0.0438487
165438	Xanthomonadaceae	SOIL	Medium-quality	39791	3245011	0.0122622
1.6561e+06	Enterobacteriaceae	NPA	Complete	51154	4856096	0.010534
1.65972e+06	Enterobacteriaceae	NPA	High-quality	103454	5265663	0.0196469
1.65972e+06	Enterobacteriaceae	NPA	High-quality	158163	5062045	0.0312449
1.65972e+06	Enterobacteriaceae	NPA	Complete	94635	5115149	0.0185009
1.65972e+06	Enterobacteriaceae	NPA	Complete	71878	4872892	0.0147506
1.66103e+06	Pseudomonadaceae	NPA	Complete	62395	5532473	0.011278
1.66103e+06	Pseudomonadaceae	NPA	Complete	101477	6400771	0.0158539
1.66103e+06	Pseudomonadaceae	NPA	High-quality	89286	5415012	0.0164886
1.66104e+06	Pseudomonadaceae	NPA	High-quality	76489	6284301	0.0121714
1.66104e+06	Pseudomonadaceae	NPA	Complete	55213	6089375	0.00906711
1.66104e+06	Pseudomonadaceae	NPA	High-quality	172529	6340580	0.0272103
1.66104e+06	Pseudomonadaceae	NPA	Medium-quality	19380	5746848	0.00337228
1.66105e+06	Pseudomonadaceae	NPA	Complete	100133	5718736	0.0175096
1.66105e+06	Pseudomonadaceae	NPA	High-quality	87880	6091541	0.0144266
1.66105e+06	Pseudomonadaceae	NPA	Complete	121147	6466925	0.0187333
1.66105e+06	Pseudomonadaceae	NPA	High-quality	105529	6142670	0.0171797
1.66105e+06	Pseudomonadaceae	NPA	Complete	83327	6986834	0.0119263
1.66105e+06	Pseudomonadaceae	NPA	High-quality	54048	6551757	0.00824939
1.66105e+06	Pseudomonadaceae	NPA	Medium-quality	125663	6713864	0.0187169
1.66105e+06	Pseudomonadaceae	NPA	Complete	159582	6062879	0.0263212
1.66106e+06	Pseudomonadaceae	NPA	High-quality	81316	6327194	0.0128518
1.66106e+06	Pseudomonadaceae	NPA	Medium-quality	41932	5429876	0.00772246
1.66106e+06	Pseudomonadaceae	NPA	High-quality	40450	6229293	0.00649351
1.66139e+06	Pseudomonadaceae	PA	High-quality	106544	6127707	0.0173873
1.66246e+06	Burkholderiaceae	SOIL	Medium-quality	39849	4058023	0.00981981
1.66246e+06	Burkholderiaceae	SOIL	High-quality	185906	4565632	0.0407186
1.66404e+06	Bacillaceae	SOIL	Medium-quality	27135	3687156	0.00735933
1.66407e+06	Bacillaceae	NPA	Complete	439043	4659467	0.094226
1.66733e+06	Enterobacteriaceae	NPA	High-quality	114759	5649400	0.0203135
1.66733e+06	Enterobacteriaceae	NPA	Complete	149480	5598010	0.0267023
1.6718e+06	Rhizobiaceae	PA	Medium-quality	43538	7383497	0.00589666
1.67813e+06	Rhodobacteraceae	SOIL	Medium-quality	48713	5079079	0.00959091
1.67864e+06	Streptomycetaceae	SOIL	Medium-quality	21117	7055077	0.00299316
1.67919e+06	Bacillaceae	NPA	Complete	70439	3841225	0.0183376
1.68119e+06	Pseudomonadaceae	PA	Medium-quality	41170	4732857	0.00869876
1.6812e+06	Enterobacteriaceae	PA	Complete	85517	5271693	0.0162219
1.6812e+06	Enterobacteriaceae	PA	Complete	44911	4256263	0.0105517
1.6822e+06	Burkholderiaceae	PA	Medium-quality	48345	8836195	0.00547125
1.68439e+06	Sphingomonadaceae	PA	Complete	189765	6269463	0.0302681
1.68501e+06	Weeksellaceae	NPA	Medium-quality	39351	4871648	0.00807755
1.68638e+06	Enterobacteriaceae	NPA	Complete	220958	5005078	0.0441468
1.69025e+06	Pseudomonadaceae	PA	High-quality	80981	7446015	0.0108758
1.69025e+06	Micrococcaceae	NPA	High-quality	43950	3851242	0.0114119
1.6905e+06	Enterobacteriaceae	PA	Complete	88037	4942973	0.0178105
16933_8#19.contigs_velvet	Enterobacteriaceae	NPA	Complete	54802	5000645	0.010959
1.69522e+06	Paenibacillaceae	SOIL	Medium-quality	42469	5375858	0.00789995
169670	Pseudomonadaceae	NPA	High-quality	63649	6345609	0.0100304
1.69704e+06	Burkholderiaceae	NPA	High-quality	36740	5532470	0.00664079
1.69931e+06	Pseudomonadaceae	PA	Medium-quality	28324	5981037	0.00473563
1.70334e+06	Sphingomonadaceae	NPA	Medium-quality	40861	4210079	0.00970552
1.70397e+06	Rhizobiaceae	PA	High-quality	87589	6860888	0.0127664
1.70397e+06	Rhizobiaceae	PA	Medium-quality	60482	6929066	0.00872874
1.70531e+06	Burkholderiaceae	NPA	Complete	46385	7952930	0.00583244
170540	Pseudomonadaceae	NPA	Complete	110216	4322744	0.0254968
1.70623e+06	Burkholderiaceae	NPA	Medium-quality	211136	7852214	0.0268887
1.70673e+06	Bacillaceae_G	NPA	Medium-quality	164551	5433652	0.0302837
1.70872e+06	Rhizobiaceae	PA	High-quality	85952	6789493	0.0126596
1.70878e+06	Pseudomonadaceae	NPA	Complete	35190	4155021	0.00846927
1.71268e+06	Pseudomonadaceae	PA	Complete	100942	6890177	0.0146501
1.71268e+06	Pseudomonadaceae	PA	High-quality	35836	6671413	0.00537158
1.71268e+06	Pseudomonadaceae	PA	High-quality	93054	6536518	0.014236
1.71268e+06	Pseudomonadaceae	PA	Complete	72246	6355584	0.0113673
1.71268e+06	Pseudomonadaceae	PA	Complete	59951	6539256	0.00916786
1.71427e+06	Enterobacteriaceae	NPA	Complete	131580	5731500	0.0229573
1.71437e+06	Microbacteriaceae	NPA	High-quality	154647	4827965	0.0320315
1.71526e+06	Enterobacteriaceae	SOIL	High-quality	48396	4702949	0.0102906
1.73512e+06	Sphingomonadaceae	SOIL	High-quality	46174	3873878	0.0119193
1.73568e+06	Sphingomonadaceae	PA	High-quality	42406	3204003	0.0132353
1.73569e+06	Sphingomonadaceae	PA	Medium-quality	31728	4313322	0.00735581
1.73569e+06	Sphingomonadaceae	PA	High-quality	32587	4143790	0.00786406
1.73623e+06	Pseudomonadaceae	PA	Medium-quality	59378	6283121	0.0094504
1.73623e+06	Burkholderiaceae	PA	Medium-quality	52120	6231257	0.00836428
1.73624e+06	Burkholderiaceae	PA	Complete	74787	5749411	0.0130078
1.73624e+06	Burkholderiaceae	PA	Complete	63562	5869697	0.0108288
1.73627e+06	Pseudomonadaceae	PA	High-quality	91167	6376752	0.0142968
1.73629e+06	Microbacteriaceae	PA	High-quality	17325	3533805	0.00490265
1.7363e+06	Sphingomonadaceae	PA	Medium-quality	39376	3733197	0.0105475
1.73633e+06	Microbacteriaceae	PA	Medium-quality	40204	4017524	0.0100072
1.73633e+06	Microbacteriaceae	PA	High-quality	91405	3866076	0.0236428
1.73638e+06	Pseudomonadaceae	PA	High-quality	91939	5868027	0.0156678
1.73647e+06	Rhizobiaceae	PA	Complete	88206	5460675	0.0161529
1.73651e+06	Burkholderiaceae	PA	High-quality	38915	5676132	0.0068559
1.73652e+06	Pseudomonadaceae	PA	Medium-quality	48691	6733554	0.0072311
1.73652e+06	Burkholderiaceae	PA	Medium-quality	32968	6579467	0.00501074
1.73653e+06	Pseudomonadaceae	PA	Medium-quality	30400	7029547	0.0043246
1.73653e+06	Burkholderiaceae	PA	High-quality	41339	5274600	0.00783737
1.73655e+06	Rhizobiaceae	PA	Complete	133801	5513853	0.0242663
1.73656e+06	Rhizobiaceae	PA	Medium-quality	78105	4619371	0.0169081
1.73656e+06	Pseudomonadaceae	PA	Medium-quality	28411	6216018	0.00457061
1.73657e+06	Burkholderiaceae	PA	Complete	36230	5103772	0.00709867
1.73657e+06	Streptomycetaceae	PA	High-quality	160793	9213798	0.0174513
1.7366e+06	Microbacteriaceae	PA	High-quality	15645	4158469	0.0037622
1.7366e+06	Burkholderiaceae	PA	High-quality	31811	6212786	0.00512025
1.7366e+06	Pseudomonadaceae	PA	Complete	91644	6554480	0.0139819
173675	Sphingomonadaceae	NPA	High-quality	37618	4306761	0.00873464
1.73736e+06	Enterobacteriaceae	PA	Complete	168429	5114497	0.0329317
1.73912e+06	Bacillaceae	SOIL	Medium-quality	27857	3734657	0.00745905
1.74081e+06	Bacillaceae	SOIL	Medium-quality	30144	4006259	0.00752423
1.74314e+06	Micrococcaceae	PA	High-quality	121906	3707708	0.0328791
1.75065e+06	Pseudomonadaceae	NPA	Complete	153866	6110875	0.025179
1.75197e+06	Pseudomonadaceae	PA	Complete	145212	6323264	0.0229647
1.75524e+06	Burkholderiaceae	NPA	Medium-quality	24645	6196351	0.00397734
1.75818e+06	Rhodobacteraceae	NPA	Medium-quality	45906	4157437	0.0110419
1.75908e+06	Sphingomonadaceae	NPA	Medium-quality	39832	4308725	0.0092445
1.76353e+06	Flavobacteriaceae	NPA	High-quality	53777	3027315	0.0177639
1.76354e+06	Paenibacillaceae	NPA	High-quality	76994	4757181	0.0161848
1.76427e+06	Rhizobiaceae	PA	High-quality	90878	6896178	0.013178
1.76427e+06	Rhizobiaceae	PA	High-quality	102481	6806915	0.0150554
1.76427e+06	Rhizobiaceae	PA	Medium-quality	41358	6732062	0.00614344
1.76428e+06	Rhizobiaceae	PA	Medium-quality	33397	5823108	0.00573525
1.76428e+06	Rhizobiaceae	PA	Medium-quality	41866	5795980	0.00722328
1.76455e+06	Rhizobiaceae	PA	Medium-quality	64567	7351159	0.00878324
1.77608e+06	Microbacteriaceae	NPA	Complete	69103	3537817	0.0195327
1.77642e+06	Rhizobiaceae	NPA	Medium-quality	38881	6879637	0.00565161
1.77918e+06	Enterobacteriaceae	NPA	Complete	242319	5202504	0.0465774
1.78352e+06	Streptomycetaceae	SOIL	High-quality	47857	9083372	0.00526864
1.78966e+06	Enterobacteriaceae	NPA	Medium-quality	8119	5051690	0.00160718
1.79396e+06	Bacillaceae	SOIL	High-quality	220802	3888259	0.0567869
179636	Burkholderiaceae	NPA	High-quality	92949	4671828	0.0198956
1.79661e+06	Burkholderiaceae	NPA	High-quality	130244	7136420	0.0182506
179879	Burkholderiaceae	SOIL	Complete	60414	7273051	0.00830656
179879	Burkholderiaceae	SOIL	High-quality	64219	7195078	0.00892541
179880	Burkholderiaceae	SOIL	Complete	151899	7428383	0.0204485
179997	Enterobacteriaceae	NPA	Medium-quality	18749	4702412	0.0039871
180196	Burkholderiaceae	NPA	Medium-quality	55311	6009835	0.00920341
180283	Burkholderiaceae	NPA	High-quality	447072	7195716	0.0621303
180850	Bacillaceae_G	SOIL	Complete	147105	6198448	0.0237326
180859	Bacillaceae_G	PA	Medium-quality	51655	5620396	0.00919063
180870	Bacillaceae_G	PA	Medium-quality	35958	6523688	0.00551191
180875	Bacillaceae_G	PA	Medium-quality	43180	6005755	0.00718977
180894	Bacillaceae_G	NPA	High-quality	270718	6509502	0.0415881
1.80941e+06	Burkholderiaceae	SOIL	High-quality	38917	3784322	0.0102837
180957	Enterobacteriaceae	PA	Complete	49570	4702692	0.0105408
180957	Enterobacteriaceae	PA	Medium-quality	19601	4815476	0.00407042
180957	Enterobacteriaceae	PA	Complete	35525	4780080	0.00743188
180957	Enterobacteriaceae	PA	Medium-quality	39599	4822177	0.00821185
180957	Enterobacteriaceae	PA	High-quality	35319	4966299	0.00711174
180957	Enterobacteriaceae	PA	Medium-quality	19453	4924809	0.00395
1.81218e+06	Pseudomonadaceae	SOIL	Medium-quality	51071	5946122	0.00858896
1.81218e+06	Sphingomonadaceae	NPA	Medium-quality	35039	3281674	0.0106772
1.81293e+06	Enterobacteriaceae	NPA	Complete	52301	4722136	0.0110757
1.81294e+06	Enterobacteriaceae	NPA	Complete	70311	5040850	0.0139482
1.81294e+06	Enterobacteriaceae	NPA	Complete	99032	4757728	0.020815
1.81294e+06	Enterobacteriaceae	NPA	Complete	50283	4618549	0.0108872
1.81294e+06	Enterobacteriaceae	NPA	Complete	152155	4899997	0.0310521
1.81669e+06	Paenibacillaceae	NPA	High-quality	140890	6327271	0.0222671
1.82002e+06	Enterobacteriaceae	NPA	Complete	127763	4936305	0.0258823
1.82593e+06	Rhizobiaceae	PA	Medium-quality	29285	6957481	0.00420914
1.82598e+06	Pseudomonadaceae	PA	High-quality	79896	5547454	0.0144023
1.82715e+06	Burkholderiaceae	NPA	High-quality	173916	6659907	0.0261139
1.82729e+06	Bacillaceae_G	NPA	High-quality	31775	5929383	0.0053589
1.82729e+06	Bacillaceae_G	NPA	High-quality	61037	6007142	0.0101607
1.8273e+06	Pseudomonadaceae	NPA	Complete	52850	5742799	0.00920283
1.8273e+06	Pseudomonadaceae	NPA	Complete	143512	6211636	0.0231037
1.8277e+06	Streptomycetaceae	SOIL	High-quality	87593	8056508	0.0108723
1.8278e+06	Streptomycetaceae	SOIL	Medium-quality	53511	8074254	0.00662736
1.82802e+06	Streptomycetaceae	SOIL	Complete	59321	9079700	0.00653337
1.82802e+06	Streptomycetaceae	SOIL	High-quality	50508	8929626	0.00565623
1.83577e+06	Burkholderiaceae	NPA	Medium-quality	57547	3551956	0.0162015
1.83577e+06	Burkholderiaceae	NPA	Complete	38014	3554856	0.0106935
1.83713e+06	Bacillaceae	SOIL	Medium-quality	68272	4109356	0.0166138
1.83971e+06	Pseudomonadaceae	NPA	Medium-quality	65510	6445752	0.0101633
1.84165e+06	Rhizobiaceae	PA	Medium-quality	34907	6102734	0.0057199
1.84324e+06	Sphingomonadaceae	SOIL	Medium-quality	44852	3722743	0.0120481
1.84369e+06	Pseudomonadaceae	NPA	Complete	101778	5849131	0.0174005
1.8441e+06	Pseudomonadaceae	SOIL	High-quality	44461	6357243	0.00699375
1.84448e+06	Streptomycetaceae	NPA	High-quality	40189	8195763	0.00490363
1.84858e+06	Enterobacteriaceae	NPA	Medium-quality	31873	4585298	0.00695113
1.84859e+06	Micrococcaceae	NPA	Medium-quality	57985	4058149	0.0142885
1.8486e+06	Micrococcaceae	NPA	Medium-quality	37410	3785151	0.00988336
1.8486e+06	Micrococcaceae	NPA	High-quality	47431	3723429	0.0127385
1.84861e+06	Bacillaceae_G	NPA	High-quality	64702	5745836	0.0112607
1.84871e+06	Paenibacillaceae	NPA	Medium-quality	80827	7180602	0.0112563
1.84873e+06	Pseudomonadaceae	NPA	High-quality	135135	6362474	0.0212394
184913	Enterobacteriaceae	NPA	Complete	104977	5130518	0.0204613
1.85025e+06	Rhodobacteraceae	NPA	Medium-quality	39600	3780829	0.0104739
1.85035e+06	Sphingomonadaceae	SOIL	High-quality	120011	5966702	0.0201135
1.85158e+06	Burkholderiaceae	NPA	High-quality	39486	7324361	0.00539105
1.85459e+06	Pseudonocardiaceae	NPA	Medium-quality	41552	6342753	0.0065511
1.85757e+06	Bacillaceae	PA	Medium-quality	74222	3708057	0.0200164
1.86013e+06	Sphingomonadaceae	NPA	Medium-quality	11217	3344734	0.00335363
1.86631e+06	Bacillaceae_G	NPA	Medium-quality	30291	5231040	0.00579063
1.86631e+06	Bacillaceae_G	NPA	High-quality	66377	5836127	0.0113735
1.86796e+06	Rhizobiaceae	PA	Medium-quality	87297	5156254	0.0169303
1.86814e+06	Enterobacteriaceae	PA	Complete	48512	4551186	0.0106592
1.86923e+06	Pseudomonadaceae	PA	Complete	104637	6984066	0.0149822
1.86931e+06	Sphingomonadaceae	NPA	Medium-quality	38943	3549198	0.0109723
1.87105e+06	Xanthomonadaceae	NPA	High-quality	43278	3961218	0.0109254
1.87371e+06	Rhizobiaceae	NPA	Complete	115175	6225177	0.0185015
1.87894e+06	Enterobacteriaceae	NPA	Complete	378286	3131594	0.120797
1.88652e+06	Enterobacteriaceae	NPA	Complete	99377	5401568	0.0183978
1888.8	Streptomycetaceae	NPA	Medium-quality	52254	7170504	0.00728735
1.88889e+06	Sphingomonadaceae	NPA	High-quality	56078	4099485	0.0136793
1890.27	Streptomycetaceae	SOIL	Medium-quality	65570	8506622	0.00770811
1.8903e+06	Bacillaceae_G	PA	Medium-quality	23734	5732178	0.00414049
1.8903e+06	Bacillaceae_G	PA	High-quality	29523	5615646	0.00525728
1.8903e+06	Bacillaceae_G	PA	High-quality	90548	5380465	0.016829
1.8903e+06	Bacillaceae_G	PA	Medium-quality	34160	5784172	0.00590577
1.8903e+06	Bacillaceae_G	NPA	Medium-quality	24727	5422690	0.00455991
1.8903e+06	Bacillaceae_G	SOIL	High-quality	74991	5423708	0.0138265
1.8903e+06	Bacillaceae_G	PA	Medium-quality	37362	5914914	0.00631657
1.8903e+06	Bacillaceae_G	PA	Complete	96729	5413519	0.017868
1.8903e+06	Bacillaceae_G	SOIL	Complete	100426	5422695	0.0185196
1.8903e+06	Bacillaceae_G	PA	Medium-quality	31319	5304671	0.00590404
1.8903e+06	Bacillaceae_G	PA	Medium-quality	69050	5484064	0.012591
1.8903e+06	Bacillaceae_G	PA	Medium-quality	34879	5366590	0.00649928
1.8903e+06	Bacillaceae_G	SOIL	Medium-quality	26764	6074066	0.00440627
1.8903e+06	Bacillaceae_G	PA	Complete	48939	5642517	0.00867326
1.8903e+06	Bacillaceae_G	PA	Medium-quality	72651	5990230	0.0121282
1.8903e+06	Bacillaceae_G	PA	High-quality	48464	5535807	0.00875464
1.8903e+06	Bacillaceae_G	PA	Complete	34613	6044329	0.00572652
1.8903e+06	Bacillaceae_G	PA	Complete	48130	5516454	0.00872481
1.8903e+06	Bacillaceae_G	PA	High-quality	52837	5884781	0.00897858
1.8903e+06	Bacillaceae_G	PA	High-quality	81667	5939251	0.0137504
1.8903e+06	Bacillaceae_G	PA	Complete	83955	5571479	0.0150687
1.8903e+06	Bacillaceae_G	PA	Complete	34910	5742985	0.00607872
1.8903e+06	Bacillaceae_G	SOIL	Medium-quality	32882	5617898	0.00585308
1.8903e+06	Bacillaceae_G	SOIL	Medium-quality	35206	5529279	0.00636719
1.8903e+06	Bacillaceae_G	PA	High-quality	68829	5369054	0.0128196
1.8903e+06	Bacillaceae_G	PA	Medium-quality	28157	5983484	0.00470579
1.8903e+06	Bacillaceae_G	PA	Medium-quality	34782	5404686	0.00643553
1.8903e+06	Bacillaceae_G	PA	Medium-quality	27672	5659876	0.00488915
1.8903e+06	Bacillaceae_G	SOIL	Medium-quality	46501	5745429	0.00809356
1.8903e+06	Bacillaceae_G	PA	High-quality	130085	5599974	0.0232296
1.8903e+06	Bacillaceae_G	SOIL	Medium-quality	24578	5588196	0.0043982
1.8903e+06	Bacillaceae_G	NPA	Complete	134705	5482463	0.0245702
1.8903e+06	Bacillaceae_G	SOIL	Medium-quality	24578	5407295	0.00454534
1.8903e+06	Bacillaceae_G	NPA	High-quality	37254	5726172	0.00650592
1.8903e+06	Bacillaceae_G	PA	High-quality	62449	5991849	0.0104223
1.8903e+06	Bacillaceae_G	PA	Medium-quality	32339	5925901	0.00545723
1.8903e+06	Bacillaceae_G	PA	High-quality	97117	5783127	0.0167932
1.8903e+06	Bacillaceae_G	PA	Medium-quality	38516	5794425	0.00664708
1.8903e+06	Bacillaceae_G	PA	Complete	35722	5883116	0.00607195
1.8903e+06	Bacillaceae_G	SOIL	Medium-quality	104186	5935214	0.0175539
1.8903e+06	Bacillaceae_G	SOIL	Medium-quality	66370	5726068	0.0115909
1.8903e+06	Bacillaceae_G	NPA	Medium-quality	34118	5919971	0.0057632
1.8903e+06	Bacillaceae_G	SOIL	Medium-quality	34142	5823123	0.00586318
1.8903e+06	Bacillaceae_G	SOIL	Medium-quality	36734	5547928	0.00662121
1.8903e+06	Bacillaceae_G	PA	Complete	36215	5860439	0.00617957
1.8903e+06	Bacillaceae_G	PA	Medium-quality	27139	5475240	0.00495668
1.89168e+06	Enterobacteriaceae	PA	Medium-quality	62258	4316301	0.0144239
1892.7	Streptomycetaceae	NPA	High-quality	91761	8847108	0.0103719
1.89285e+06	Sphingomonadaceae	NPA	Complete	101132	4555801	0.0221985
1.8929e+06	Burkholderiaceae	PA	Complete	36879	6079821	0.0060658
1894.3	Streptomycetaceae	SOIL	High-quality	79690	8392917	0.00949491
1.89763e+06	Micrococcaceae	NPA	High-quality	46772	3479503	0.0134421
1.90363e+06	Enterobacteriaceae	PA	Complete	43900	4956522	0.00885702
1.90476e+06	Pseudomonadaceae	PA	Medium-quality	42263	6133573	0.00689044
1.90494e+06	Xanthomonadaceae	PA	Medium-quality	42844	4317450	0.00992345
1.90514e+06	Pseudonocardiaceae	SOIL	Medium-quality	46648	10670026	0.00437187
1.90767e+06	Rhizobiaceae	PA	Medium-quality	40885	5652327	0.0072333
1.90852e+06	Enterobacteriaceae	NPA	Medium-quality	63403	2281807	0.0277863
1.91114e+06	Enterobacteriaceae	NPA	Medium-quality	22782	5376513	0.00423732
1.91358e+06	Micrococcaceae	NPA	High-quality	85255	4924590	0.0173121
191391	Pseudomonadaceae	PA	High-quality	63174	6120652	0.0103214
1.91441e+06	Rhodobacteraceae	NPA	Medium-quality	31364	3272033	0.00958548
1.91486e+06	Enterobacteriaceae	PA	Complete	69625	4398890	0.0158279
1.91487e+06	Burkholderiaceae	NPA	Medium-quality	25920	3419381	0.00758032
1.91499e+06	Enterobacteriaceae	PA	Medium-quality	76005	5012778	0.0151623
1.91508e+06	Rhodobacteraceae	NPA	Medium-quality	30078	4185626	0.00718602
1.91531e+06	Rhodobacteraceae	NPA	High-quality	67538	4330998	0.0155941
1.91532e+06	Rhodobacteraceae	NPA	Medium-quality	39237	4060064	0.00966413
1.91728e+06	Pseudomonadaceae	NPA	High-quality	82646	6032271	0.0137006
1.91742e+06	Pseudomonadaceae	SOIL	Complete	84290	5101242	0.0165234
1.92019e+06	Burkholderiaceae	PA	Complete	105838	6430384	0.016459
1.92042e+06	Paenibacillaceae	NPA	Medium-quality	132410	7230871	0.0183118
1.92502e+06	Bacillaceae	SOIL	High-quality	79766	4516141	0.0176624
1.92502e+06	Bacillaceae	SOIL	Medium-quality	30665	4378519	0.00700351
1926.3	Streptomycetaceae	SOIL	Complete	138102	9336224	0.0147921
1.92833e+06	Rhodobacteraceae	NPA	Complete	82141	3361844	0.0244333
1.92866e+06	Enterobacteriaceae	NPA	Complete	196380	5413936	0.0362731
192955	Enterobacteriaceae	NPA	Medium-quality	19256	5020798	0.00383525
1.93053e+06	Pseudomonadaceae	NPA	Medium-quality	32557	5040792	0.00645871
1.93124e+06	Pseudomonadaceae	NPA	Complete	106405	4035153	0.0263695
1.93211e+06	Pseudomonadaceae	PA	High-quality	40477	5400277	0.00749536
1.93303e+06	Streptomycetaceae	SOIL	Medium-quality	39190	7817762	0.00501294
1.93328e+06	Enterobacteriaceae	NPA	Complete	84078	5314870	0.0158194
1935.6	Streptomycetaceae	SOIL	Medium-quality	46051	10530441	0.00437313
1.93518e+06	Enterobacteriaceae	NPA	High-quality	200799	4584634	0.0437983
1.93833e+06	Microbacteriaceae	SOIL	High-quality	17171	3822982	0.00449152
1.93844e+06	Pseudomonadaceae	SOIL	Complete	34757	6763216	0.00513912
1.93861e+06	Burkholderiaceae	NPA	Medium-quality	44582	6288464	0.00708949
1.93862e+06	Microbacteriaceae	PA	Medium-quality	79803	3882151	0.0205564
1.94076e+06	Streptomycetaceae	PA	Complete	59657	8138908	0.00732985
1.94135e+06	Bacillaceae	NPA	High-quality	69410	4051970	0.0171299
1.94363e+06	Pseudomonadaceae	SOIL	Medium-quality	32132	6686052	0.00480583
1.94363e+06	Pseudomonadaceae	SOIL	High-quality	55163	7044803	0.00783031
1.94566e+06	Rhodobacteraceae	NPA	High-quality	192176	3033494	0.0633514
1946.3	Streptomycetaceae	SOIL	Medium-quality	38133	9262443	0.00411695
1.94907e+06	Pseudomonadaceae	PA	High-quality	54073	6003176	0.0090074
1.95507e+06	Streptomycetaceae	NPA	Medium-quality	41001	9023708	0.0045437
195709	Xanthomonadaceae	PA	Medium-quality	24472	5144433	0.00475699
195709	Xanthomonadaceae	PA	Medium-quality	27663	4999462	0.0055332
1.95881e+06	Bacillaceae_G	SOIL	High-quality	138583	5873661	0.023594
1961.4	Streptomycetaceae	SOIL	High-quality	54502	8318538	0.00655187
1.96171e+06	Pseudomonadaceae	SOIL	High-quality	101815	6256198	0.0162743
1.96264e+06	Enterobacteriaceae	NPA	Medium-quality	20504	4677388	0.00438364
1.96765e+06	Enterobacteriaceae	NPA	Complete	50501	4691795	0.0107637
1.96766e+06	Enterobacteriaceae	NPA	Medium-quality	46897	4895392	0.00957983
1.96778e+06	Rhizobiaceae	PA	Medium-quality	23777	6294057	0.00377769
1.96799e+06	Enterobacteriaceae	NPA	Complete	161803	4861879	0.0332799
1.96799e+06	Enterobacteriaceae	NPA	Complete	91485	4700842	0.0194614
1.96843e+06	Burkholderiaceae	SOIL	Medium-quality	65528	5798956	0.0113
1.97041e+06	Sphingomonadaceae	NPA	Complete	41245	4102969	0.0100525
1.97041e+06	Burkholderiaceae	NPA	Medium-quality	43069	4913759	0.00876498
1.97047e+06	Enterobacteriaceae	NPA	Medium-quality	24184	2478810	0.00975629
1.97047e+06	Enterobacteriaceae	NPA	High-quality	53374	2709192	0.0197011
1.97047e+06	Enterobacteriaceae	NPA	Medium-quality	30120	2482892	0.012131
1.97059e+06	Sphingomonadaceae	NPA	Medium-quality	29185	3365582	0.00867161
1.97287e+06	Rhizobiaceae	PA	Medium-quality	49359	5089824	0.00969758
1.97301e+06	Rhodobacteraceae	NPA	High-quality	17691	3842802	0.00460367
1.97301e+06	Pseudomonadaceae	SOIL	Complete	64360	6777130	0.00949664
1.97571e+06	Enterobacteriaceae	NPA	High-quality	133556	4877109	0.0273843
1.97791e+06	Burkholderiaceae	NPA	Medium-quality	67485	3478868	0.0193986
1.97791e+06	Burkholderiaceae	NPA	Medium-quality	44889	3686752	0.0121758
1.97791e+06	Burkholderiaceae	NPA	Medium-quality	39480	3640611	0.0108443
1.97812e+06	Paenibacillaceae	SOIL	Medium-quality	53051	5716101	0.00928098
1.98117e+06	Rhizobiaceae	PA	High-quality	45447	6686318	0.00679701
1.9815e+06	Burkholderiaceae	NPA	High-quality	33171	6284785	0.00527798
1.98168e+06	Pseudomonadaceae	PA	High-quality	83749	6324915	0.0132411
1.98169e+06	Pseudomonadaceae	PA	Complete	88853	6269860	0.0141714
1.9817e+06	Pseudomonadaceae	PA	Complete	113772	6318722	0.0180055
1.98171e+06	Pseudomonadaceae	PA	High-quality	65186	6309817	0.0103309
1.98171e+06	Pseudomonadaceae	PA	High-quality	58235	5990992	0.00972043
1.98171e+06	Pseudomonadaceae	SOIL	High-quality	43260	5564809	0.00777385
1.98171e+06	Pseudomonadaceae	SOIL	High-quality	169410	7086907	0.0239046
1.98171e+06	Pseudomonadaceae	SOIL	High-quality	43816	5885007	0.00744536
1.98172e+06	Pseudomonadaceae	SOIL	Medium-quality	32884	6273438	0.00524178
1.98173e+06	Pseudomonadaceae	SOIL	Complete	35164	6399959	0.00549441
[truncated: 28,831 more rows]
