# Supplementary material for: Plasmids, prophages, and defense systems are depleted from plant microbiota genomes
Source: Genome Biol. 2025 Jun 11;26:163. doi: 10.1186/s13059-025-03641-3 (PMC12153167; doi:10.1186/s13059-025-03641-3)
Supplement: Supplementary file 7 — Additional file 7: Table S6: Summary of intact defense system abundance Normalized base pair length of each defense system class per genome, based on Defense-finder annotations. [file 13059_2025_3641_MOESM7_ESM.xlsx]

## Sheet: supplementary table 5 - defense
genome_id	family	habitat	type	subtype	protein_in_syst	genes_count	len_of_sys_bp	total_nucleotides	norm
1.00237e+06	Listeriaceae	NPA	PD-Lambda-1	PD-Lambda-1	1002366.3_AGCN01000033_251	1	1308	2891679	0.000452332
1.00237e+06	Listeriaceae	NPA	PD-T7-2	PD-T7-2	1002366.3_AGCN01000012_37,1002366.3_AGCN01000012_38	2	2898	2891679	0.00100219
1.00237e+06	Listeriaceae	NPA	CasFinder	CAS_Class1-Subtype-I-B	1002366.3_AGCN01000026_61,1002366.3_AGCN01000026_62,1002366.3_AGCN01000026_63,1002366.3_AGCN01000026_64,1002366.3_AGCN01000026_65,1002366.3_AGCN01000026_67	6	4305	2891679	0.00148875
1.00237e+06	Listeriaceae	NPA	CasFinder	CAS_Class2-Subtype-II-A	1002366.3_AGCN01000043_111,1002366.3_AGCN01000043_113	2	4569	2891679	0.00158005
1.00237e+06	Listeriaceae	NPA	MazEF	MazEF	1002366.3_AGCN01000012_28,1002366.3_AGCN01000012_29	2	534	2891679	0.000184668
1.00544e+06	Enterobacteriaceae	NPA	PsyrTA	PsyrTA	1005437.3_AOEF01000159_93,1005437.3_AOEF01000159_94	2	2100	5288634	0.000397078
1.00544e+06	Enterobacteriaceae	NPA	Mok_Hok_Sok	Mok_Hok_Sok	1005437.3_AOEF01000001_9	1	207	5288634	3.91405e-05
1.00544e+06	Enterobacteriaceae	NPA	Zorya	Zorya_TypeII	1005437.3_AOEF01000014_10,1005437.3_AOEF01000014_11,1005437.3_AOEF01000014_12	3	2934	5288634	0.000554775
1.00544e+06	Enterobacteriaceae	NPA	RosmerTA	RosmerTA	1005437.3_AOEF01000042_3,1005437.3_AOEF01000042_4	2	1626	5288634	0.000307452
1.00544e+06	Enterobacteriaceae	NPA	Druantia	Druantia_III	1005437.3_AOEF01000014_8,1005437.3_AOEF01000014_9	2	9600	5288634	0.00181521
1.00544e+06	Enterobacteriaceae	NPA	PD-T4-3	PD-T4-3	1005437.3_AOEF01000015_1	1	762	5288634	0.000144083
1.00544e+06	Enterobacteriaceae	NPA	RM	RM_Type_IIG	1005437.3_AOEF01000014_6	1	4650	5288634	0.000879244
1.00544e+06	Enterobacteriaceae	NPA	RM	RM_Type_I	1005437.3_AOEF01000018_49,1005437.3_AOEF01000018_50,1005437.3_AOEF01000018_51	3	5355	5288634	0.00101255
1.00544e+06	Enterobacteriaceae	NPA	RM	RM_Type_II	1005437.3_AOEF01000122_10,1005437.3_AOEF01000122_11	2	2400	5288634	0.000453803
1.00544e+06	Enterobacteriaceae	NPA	CasFinder	CAS_Class1-Subtype-I-E	1005437.3_AOEF01000142_60,1005437.3_AOEF01000142_61,1005437.3_AOEF01000142_62,1005437.3_AOEF01000142_63,1005437.3_AOEF01000142_64,1005437.3_AOEF01000142_65,1005437.3_AOEF01000142_66,1005437.3_AOEF01000142_67	8	7410	5288634	0.00140112
1.00544e+06	Enterobacteriaceae	NPA	MazEF	MazEF	1005437.3_AOEF01000143_9,1005437.3_AOEF01000143_10	2	567	5288634	0.000107211
1.00544e+06	Enterobacteriaceae	NPA	MazEF	MazEF	1005437.3_AOEF01000184_18,1005437.3_AOEF01000184_19	2	546	5288634	0.00010324
1.00549e+06	Enterobacteriaceae	NPA	DarTG	DarTG	1005494.3_AKLF01000174_7,1005494.3_AKLF01000174_8	2	1062	5568438	0.000190718
1.00549e+06	Enterobacteriaceae	NPA	PsyrTA	PsyrTA	1005494.3_AKLF01000547_61,1005494.3_AKLF01000547_62	2	2100	5568438	0.000377126
1.00549e+06	Enterobacteriaceae	NPA	Mok_Hok_Sok	Mok_Hok_Sok	1005494.3_AKLF01000003_20	1	207	5568438	3.71738e-05
1.00549e+06	Enterobacteriaceae	NPA	Zorya	Zorya_TypeI	1005494.3_AKLF01000173_2,1005494.3_AKLF01000173_3,1005494.3_AKLF01000173_4,1005494.3_AKLF01000173_5	4	7698	5568438	0.00138243
1.00549e+06	Enterobacteriaceae	NPA	Zorya	Zorya_TypeII	1005494.3_AKLF01000595_11,1005494.3_AKLF01000595_12,1005494.3_AKLF01000595_13	3	2934	5568438	0.000526898
1.00549e+06	Enterobacteriaceae	NPA	Lamassu-Fam	Lamassu-Lipase	1005494.3_AKLF01000460_2,1005494.3_AKLF01000460_3,1005494.3_AKLF01000460_4	3	3669	5568438	0.000658892
1.00549e+06	Enterobacteriaceae	NPA	PD-T4-3	PD-T4-3	1005494.3_AKLF01000047_2	1	633	5568438	0.000113676
1.00549e+06	Enterobacteriaceae	NPA	Druantia	Druantia_III	1005494.3_AKLF01000595_14,1005494.3_AKLF01000595_15,1005494.3_AKLF01000595_16	3	9417	5568438	0.00169114
1.00549e+06	Enterobacteriaceae	NPA	RM	RM_Type_I	1005494.3_AKLF01000174_6,1005494.3_AKLF01000174_9,1005494.3_AKLF01000174_10	3	6576	5568438	0.00118094
1.00549e+06	Enterobacteriaceae	NPA	RM	RM_Type_II	1005494.3_AKLF01000499_9,1005494.3_AKLF01000499_10	2	2400	5568438	0.000431001
1.00549e+06	Enterobacteriaceae	NPA	RM	RM_Type_IIG	1005494.3_AKLF01000595_18	1	4650	5568438	0.000835064
1.00549e+06	Enterobacteriaceae	NPA	RM	RM_Type_I	1005494.3_AKLF01000596_23,1005494.3_AKLF01000596_24,1005494.3_AKLF01000596_25	3	5355	5568438	0.00096167
1.00549e+06	Enterobacteriaceae	NPA	CasFinder	CAS_Class1-Subtype-I-E	1005494.3_AKLF01000520_99,1005494.3_AKLF01000520_100,1005494.3_AKLF01000520_101,1005494.3_AKLF01000520_102,1005494.3_AKLF01000520_103,1005494.3_AKLF01000520_104,1005494.3_AKLF01000520_105,1005494.3_AKLF01000520_106	8	7410	5568438	0.00133071
1.00549e+06	Enterobacteriaceae	NPA	MazEF	MazEF	1005494.3_AKLF01000521_9,1005494.3_AKLF01000521_10	2	567	5568438	0.000101824
1.00549e+06	Enterobacteriaceae	NPA	MazEF	MazEF	1005494.3_AKLF01000593_18,1005494.3_AKLF01000593_19	2	546	5568438	9.80526e-05
1.02736e+06	Enterobacteriaceae	NPA	ShosTA	ShosTA	1027364.3_AFJJ01000024_21,1027364.3_AFJJ01000024_22	2	1113	3759581	0.000296044
1.02736e+06	Enterobacteriaceae	NPA	Gao_Hhe	Gao_Hhe	1027364.3_AFJJ01000018_108	1	5724	3759581	0.00152251
1.02736e+06	Enterobacteriaceae	NPA	dCTPdeaminase	dCTPdeaminase	1027364.3_AFJJ01000035_36	1	1443	3759581	0.000383819
1.02736e+06	Enterobacteriaceae	NPA	AbiE	AbiE	1027364.3_AFJJ01000056_104,1027364.3_AFJJ01000056_105	2	1245	3759581	0.000331154
1.02736e+06	Enterobacteriaceae	NPA	RM	RM_Type_I	1027364.3_AFJJ01000022_78,1027364.3_AFJJ01000022_79,1027364.3_AFJJ01000022_80	3	5913	3759581	0.00157278
1.02736e+06	Enterobacteriaceae	NPA	RM	RM_Type_I	1027364.3_AFJJ01000050_21,1027364.3_AFJJ01000050_22,1027364.3_AFJJ01000050_23	3	4614	3759581	0.00122726
1.0288e+06	Rhizobiaceae	PA	Septu	Septu	1028801.3_HG938355_4149,1028801.3_HG938355_4150	2	1185	6413184	0.000184776
1.0288e+06	Rhizobiaceae	PA	RosmerTA	RosmerTA	1028801.3_HG938355_948,1028801.3_HG938355_949	2	1887	6413184	0.000294238
1.0288e+06	Rhizobiaceae	PA	AbiE	AbiE	1028801.3_HG938356_524,1028801.3_HG938356_525	2	1260	6413184	0.00019647
1.0288e+06	Rhizobiaceae	PA	RM	RM_Type_IIG	1028801.3_HG938355_2340	1	3030	6413184	0.000472464
1.0288e+06	Rhizobiaceae	PA	Pycsar	Pycsar	1028801.3_HG938355_1455,1028801.3_HG938355_1456	2	1047	6413184	0.000163257
1.0288e+06	Rhizobiaceae	PA	CBASS	CBASS_I	1028801.3_HG938355_2350,1028801.3_HG938355_2351	2	1491	6413184	0.00023249
1.0288e+06	Rhizobiaceae	PA	MazEF	MazEF	1028801.3_HG938356_516,1028801.3_HG938356_517	2	486	6413184	7.57814e-05
1.03399e+06	Rhizobiaceae	PA	Septu	Septu	1033991.3_CP007068_781,1033991.3_CP007068_782	2	1854	6703653	0.000276566
1.03399e+06	Rhizobiaceae	PA	ShosTA	ShosTA	1033991.3_CP007070_227,1033991.3_CP007070_228	2	1161	6703653	0.000173189
1.03399e+06	Rhizobiaceae	PA	Shedu	Shedu	1033991.3_CP007068_780	1	1080	6703653	0.000161106
1.03399e+06	Rhizobiaceae	PA	Lamassu-Fam	Lamassu-Mrr	1033991.3_CP007068_783,1033991.3_CP007068_784,1033991.3_CP007068_785	3	3243	6703653	0.000483766
1.03399e+06	Rhizobiaceae	PA	Gao_Iet	Gao_Iet	1033991.3_CP007070_1,1033991.3_CP007070_2	2	2388	6703653	0.000356224
1.03399e+06	Rhizobiaceae	PA	Shedu	Shedu	1033991.3_CP007070_4	1	876	6703653	0.000130675
1.03399e+06	Rhizobiaceae	PA	Lit	Lit	1033991.3_CP007070_221	1	423	6703653	6.30999e-05
1.03399e+06	Rhizobiaceae	PA	dGTPase	dGTPase	1033991.3_CP007070_230	1	1350	6703653	0.000201383
1.03399e+06	Rhizobiaceae	PA	Gabija	Gabija	1033991.3_CP007070_231,1033991.3_CP007070_232	2	3738	6703653	0.000557606
1.03399e+06	Rhizobiaceae	PA	RM	RM_Type_II	1033991.3_CP007070_26,1033991.3_CP007070_27	2	2556	6703653	0.000381285
1.03399e+06	Rhizobiaceae	PA	PfiAT	PfiAT	1033991.3_CP007068_208,1033991.3_CP007068_209	2	558	6703653	8.32382e-05
1.03481e+06	Flavobacteriaceae	NPA	Septu	Septu	1034807.5_NC_016001_42,1034807.5_NC_016001_43	2	1830	3559884	0.000514062
1.03481e+06	Flavobacteriaceae	NPA	Septu	Septu	1034807.5_NC_016001_1489,1034807.5_NC_016001_1490	2	1791	3559884	0.000503106
1.03481e+06	Flavobacteriaceae	NPA	Menshen	Menshen	1034807.5_NC_016001_2764,1034807.5_NC_016001_2765,1034807.5_NC_016001_2766	3	2367	3559884	0.000664909
1.03481e+06	Flavobacteriaceae	NPA	Gabija	Gabija	1034807.5_NC_016001_2716,1034807.5_NC_016001_2717	2	3822	3559884	0.00107363
1.03481e+06	Flavobacteriaceae	NPA	RM	RM_Type_IIG	1034807.5_NC_016001_124	1	2847	3559884	0.000799745
1.03481e+06	Flavobacteriaceae	NPA	RM	RM_Type_II	1034807.5_NC_016001_170,1034807.5_NC_016001_171,1034807.5_NC_016001_172	3	5031	3559884	0.00141325
1.03481e+06	Flavobacteriaceae	NPA	RM	RM_Type_II	1034807.5_NC_016001_257,1034807.5_NC_016001_258	2	1971	3559884	0.00055367
1.03481e+06	Flavobacteriaceae	NPA	RM	RM_Type_IIG	1034807.5_NC_016001_484	1	2004	3559884	0.00056294
1.03481e+06	Flavobacteriaceae	NPA	RM	RM_Type_IIG	1034807.5_NC_016001_692	1	3774	3559884	0.00106015
1.03481e+06	Flavobacteriaceae	NPA	RM	RM_Type_II	1034807.5_NC_016001_850,1034807.5_NC_016001_851	2	1554	3559884	0.000436531
1.03481e+06	Flavobacteriaceae	NPA	RM	RM_Type_II	1034807.5_NC_016001_1323,1034807.5_NC_016001_1324	2	2562	3559884	0.000719686
1.03481e+06	Flavobacteriaceae	NPA	RM	RM_Type_IIG	1034807.5_NC_016001_1565	1	2847	3559884	0.000799745
1.03481e+06	Flavobacteriaceae	NPA	RM	RM_Type_I	1034807.5_NC_016001_1813,1034807.5_NC_016001_1816,1034807.5_NC_016001_1819	3	6510	3559884	0.00182871
1.03481e+06	Flavobacteriaceae	NPA	RM	RM_Type_I	1034807.5_NC_016001_1980,1034807.5_NC_016001_1981,1034807.5_NC_016001_1984	3	4281	3559884	0.00120257
1.03481e+06	Flavobacteriaceae	NPA	RM	RM_Type_II	1034807.5_NC_016001_2149,1034807.5_NC_016001_2150	2	2244	3559884	0.000630358
1.03481e+06	Flavobacteriaceae	NPA	RM	RM_Type_IIG	1034807.5_NC_016001_2198	1	2412	3559884	0.00067755
1.03481e+06	Flavobacteriaceae	NPA	RM	RM_Type_IIG	1034807.5_NC_016001_2312	1	3846	3559884	0.00108037
1.03481e+06	Flavobacteriaceae	NPA	RM	RM_Type_III	1034807.5_NC_016001_2718,1034807.5_NC_016001_2719	2	3846	3559884	0.00108037
1.03481e+06	Flavobacteriaceae	NPA	RM	RM_Type_II	1034807.5_NC_016001_2986,1034807.5_NC_016001_2988	2	1752	3559884	0.000492151
1.03481e+06	Flavobacteriaceae	NPA	CasFinder	CAS_Class2-Subtype-II-C	1034807.5_NC_016001_1634,1034807.5_NC_016001_1636,1034807.5_NC_016001_1640	3	2103	3559884	0.00059075
1.03481e+06	Flavobacteriaceae	NPA	CasFinder	CAS_Class2-Subtype-VI-B	1034807.5_NC_016001_2202,1034807.5_NC_016001_2203	2	4119	3559884	0.00115706
1.03481e+06	Flavobacteriaceae	NPA	Tiamat	Tiamat	1034807.5_NC_016001_979	1	3723	3559884	0.00104582
1.03481e+06	Flavobacteriaceae	NPA	BREX	BREX_I	1034807.5_NC_016001_1022,1034807.5_NC_016001_1023,1034807.5_NC_016001_1029,1034807.5_NC_016001_1030,1034807.5_NC_016001_1032	5	10374	3559884	0.00291414
1.03481e+06	Flavobacteriaceae	NPA	SanaTA	SanaTA	1034807.5_NC_016001_1024,1034807.5_NC_016001_1025	2	1326	3559884	0.000372484
1.03481e+06	Flavobacteriaceae	NPA	Retron	Retron_XII	1034807.5_NC_016001_1757	1	978	3559884	0.000274728
1.03481e+06	Flavobacteriaceae	NPA	Pycsar	Pycsar	1034807.5_NC_016001_1890,1034807.5_NC_016001_1891	2	1200	3559884	0.00033709
1.03481e+06	Flavobacteriaceae	NPA	Retron	Retron_XIII	1034807.5_NC_016001_2931,1034807.5_NC_016001_2932,1034807.5_NC_016001_2933	3	4854	3559884	0.00136353
103796	Pseudomonadaceae	PA	DarTG	DarTG	103796.29_CP017009_627,103796.29_CP017009_628,103796.29_CP017009_629	3	1584	6676278	0.000237258
103796	Pseudomonadaceae	PA	Septu	Septu	103796.29_CP017009_1120,103796.29_CP017009_1121	2	2070	6676278	0.000310053
103796	Pseudomonadaceae	PA	Septu	Septu	103796.29_CP017009_5265,103796.29_CP017009_5266	2	1887	6676278	0.000282643
103796	Pseudomonadaceae	PA	Shango	Shango	103796.29_CP017009_2337,103796.29_CP017009_2338,103796.29_CP017009_2339	3	5592	6676278	0.000837592
103796	Pseudomonadaceae	PA	Gabija	Gabija	103796.29_CP017009_2998,103796.29_CP017009_2999	2	2616	6676278	0.000391835
103796	Pseudomonadaceae	PA	Gabija	Gabija	103796.29_CP017009_5862,103796.29_CP017009_5863	2	3579	6676278	0.000536077
103796	Pseudomonadaceae	PA	Gao_Qat	Gao_Qat	103796.29_CP017009_5871,103796.29_CP017009_5872,103796.29_CP017009_5873,103796.29_CP017009_5874	4	4605	6676278	0.000689756
103796	Pseudomonadaceae	PA	RM	RM_Type_I	103796.29_CP017009_5,103796.29_CP017009_6,103796.29_CP017009_7	3	5865	6676278	0.000878483
103796	Pseudomonadaceae	PA	RM	RM_Type_I	103796.29_CP017009_29,103796.29_CP017009_30,103796.29_CP017009_31	3	5049	6676278	0.00075626
103796	Pseudomonadaceae	PA	RM	RM_Type_II	103796.29_CP017009_171,103796.29_CP017009_173	2	1851	6676278	0.00027725
103796	Pseudomonadaceae	PA	RM	RM_Type_IIG	103796.29_CP017009_1048	1	1296	6676278	0.00019412
103796	Pseudomonadaceae	PA	Retron	Retron_XII	103796.29_CP017009_448	1	1668	6676278	0.00024984
103796	Pseudomonadaceae	PA	PfiAT	PfiAT	103796.29_CP017010_1,103796.29_CP017010_2	2	588	6676278	8.8073e-05
103797	Pseudomonadaceae	PA	Septu	Septu	103796.69_MTHK01000004_84,103796.69_MTHK01000004_85	2	1887	6234788	0.000302657
103797	Pseudomonadaceae	PA	Septu	Septu	103796.69_MTHK01000072_13,103796.69_MTHK01000072_14	2	2070	6234788	0.000332008
103797	Pseudomonadaceae	PA	DarTG	DarTG	103796.69_MTHK01000192_1,103796.69_MTHK01000192_2,103796.69_MTHK01000192_3	3	1584	6234788	0.000254058
103797	Pseudomonadaceae	PA	Shango	Shango	103796.69_MTHK01000023_8,103796.69_MTHK01000023_9,103796.69_MTHK01000023_10	3	5592	6234788	0.000896903
103797	Pseudomonadaceae	PA	PD-T4-5	PD-T4-5	103796.69_MTHK01000002_84	1	909	6234788	0.000145795
103797	Pseudomonadaceae	PA	RM	RM_Type_II	103796.69_MTHK01000002_25,103796.69_MTHK01000002_27	2	1851	6234788	0.000296883
103797	Pseudomonadaceae	PA	RM	RM_Type_I	103796.69_MTHK01000021_48,103796.69_MTHK01000021_49,103796.69_MTHK01000021_50	3	5592	6234788	0.000896903
103797	Pseudomonadaceae	PA	RM	RM_Type_IIG	103796.69_MTHK01000184_3	1	1296	6234788	0.000207866
103797	Pseudomonadaceae	PA	PfiAT	PfiAT	103796.69_MTHK01000195_4,103796.69_MTHK01000195_5	2	588	6234788	9.43095e-05
103797	Pseudomonadaceae	PA	Retron	Retron_XII	103796.69_MTHK01000224_1	1	1200	6234788	0.000192468
103797	Pseudomonadaceae	PA	Septu	Septu	103796.70_MTHO01000005_86,103796.70_MTHO01000005_87	2	1887	6269937	0.00030096
103797	Pseudomonadaceae	PA	DarTG	DarTG	103796.70_MTHO01000032_54,103796.70_MTHO01000032_55,103796.70_MTHO01000032_56	3	1584	6269937	0.000252634
103797	Pseudomonadaceae	PA	Septu	Septu	103796.70_MTHO01000067_14,103796.70_MTHO01000067_15	2	2070	6269937	0.000330147
103797	Pseudomonadaceae	PA	Shango	Shango	103796.70_MTHO01000024_52,103796.70_MTHO01000024_53,103796.70_MTHO01000024_54	3	5592	6269937	0.000891875
103797	Pseudomonadaceae	PA	Gao_Upx	Gao_Upx	103796.70_MTHO01000001_165	1	3606	6269937	0.000575125
103797	Pseudomonadaceae	PA	Gabija	Gabija	103796.70_MTHO01000116_3,103796.70_MTHO01000116_4	2	4125	6269937	0.000657901
103797	Pseudomonadaceae	PA	Gabija	Gabija	103796.70_MTHO01000149_3,103796.70_MTHO01000149_4	2	3519	6269937	0.00056125
103797	Pseudomonadaceae	PA	Gabija	Gabija	103796.70_MTHO01000156_4,103796.70_MTHO01000156_5	2	2616	6269937	0.000417229
103797	Pseudomonadaceae	PA	PD-T4-5	PD-T4-5	103796.70_MTHO01000002_85	1	909	6269937	0.000144978
103797	Pseudomonadaceae	PA	RM	RM_Type_II	103796.70_MTHO01000002_26,103796.70_MTHO01000002_28	2	1851	6269937	0.000295218
103797	Pseudomonadaceae	PA	RM	RM_Type_I	103796.70_MTHO01000044_28,103796.70_MTHO01000044_29,103796.70_MTHO01000044_30	3	5592	6269937	0.000891875
103797	Pseudomonadaceae	PA	RM	RM_Type_IIG	103796.70_MTHO01000184_3	1	1296	6269937	0.000206701
103797	Pseudomonadaceae	PA	Retron	Retron_XII	103796.70_MTHO01000040_36	1	1668	6269937	0.000266031
103797	Pseudomonadaceae	PA	PfiAT	PfiAT	103796.70_MTHO01000190_4,103796.70_MTHO01000190_5	2	588	6269937	9.37808e-05
103797	Pseudomonadaceae	PA	Septu	Septu	103796.97_CP024712_610,103796.97_CP024712_611	2	1887	6693471	0.000281917
103797	Pseudomonadaceae	PA	Septu	Septu	103796.97_CP024712_4746,103796.97_CP024712_4747	2	2070	6693471	0.000309257
103797	Pseudomonadaceae	PA	DarTG	DarTG	103796.97_CP024712_5189,103796.97_CP024712_5190	2	1053	6693471	0.000157317
103797	Pseudomonadaceae	PA	RosmerTA	RosmerTA	103796.97_CP024712_1396,103796.97_CP024712_1397	2	1530	6693471	0.000228581
103797	Pseudomonadaceae	PA	Shango	Shango	103796.97_CP024712_2995,103796.97_CP024712_2996,103796.97_CP024712_2997	3	5670	6693471	0.000847094
103797	Pseudomonadaceae	PA	Shango	Shango	103796.97_CP024712_3544,103796.97_CP024712_3545,103796.97_CP024712_3546	3	5592	6693471	0.000835441
103797	Pseudomonadaceae	PA	Lamassu-Fam	Lamassu-Cap4_nuclease	103796.97_CP024712_2430,103796.97_CP024712_2433,103796.97_CP024712_2434	3	3459	6693471	0.000516772
103797	Pseudomonadaceae	PA	Gabija	Gabija	103796.97_CP024712_2989,103796.97_CP024712_2992,103796.97_CP024712_2993	3	4059	6693471	0.000606412
103797	Pseudomonadaceae	PA	Gabija	Gabija	103796.97_CP024712_4430,103796.97_CP024712_4431	2	3465	6693471	0.000517669
103797	Pseudomonadaceae	PA	Gabija	Gabija	103796.97_CP024712_5395,103796.97_CP024712_5396	2	2445	6693471	0.000365281
103797	Pseudomonadaceae	PA	PD-T4-5	PD-T4-5	103796.97_CP024712_5723	1	909	6693471	0.000135804
103797	Pseudomonadaceae	PA	RM	RM_Type_I	103796.97_CP024712_1061,103796.97_CP024712_1062,103796.97_CP024712_1064	3	5814	6693471	0.000868608
103797	Pseudomonadaceae	PA	RM	RM_Type_II	103796.97_CP024712_1711,103796.97_CP024712_1714	2	2283	6693471	0.000341079
103797	Pseudomonadaceae	PA	RM	RM_Type_II	103796.97_CP024712_5637,103796.97_CP024712_5639	2	1842	6693471	0.000275194
103797	Pseudomonadaceae	PA	RM	RM_Type_IIG	103796.97_CP024714_13	1	4875	6693471	0.000728322
103855	Burkholderiaceae	NPA	Wadjet	Wadjet_I	103855.14_CP012077_500,103855.14_CP012077_501,103855.14_CP012077_502,103855.14_CP012077_503	4	6570	4859884	0.00135188
103855	Burkholderiaceae	NPA	Kiwa	Kiwa	103855.14_CP012077_690,103855.14_CP012077_691	2	1500	4859884	0.000308649
103855	Burkholderiaceae	NPA	RM	RM_Type_IIG	103855.14_CP012077_678	1	4461	4859884	0.000917923
103855	Burkholderiaceae	NPA	RM	RM_Type_I	103855.14_CP012077_688,103855.14_CP012077_689,103855.14_CP012077_693	3	6099	4859884	0.00125497
103855	Burkholderiaceae	NPA	RM	RM_Type_II	103855.14_CP012077_1301,103855.14_CP012077_1302	2	1104	4859884	0.000227166
1.03892e+06	Pseudomonadaceae	PA	Septu	Septu	1038922.3_AGBM01000001_2214,1038922.3_AGBM01000001_2215	2	2052	6367968	0.000322238
1.03892e+06	Pseudomonadaceae	PA	AbiD	AbiD	1038922.3_AGBM01000001_127	1	969	6367968	0.000152168
1.03892e+06	Pseudomonadaceae	PA	PD-T7-2	PD-T7-2	1038922.3_AGBM01000001_4247,1038922.3_AGBM01000001_4248	2	2634	6367968	0.000413633
1.03892e+06	Pseudomonadaceae	PA	PD-Lambda-5	PD-Lambda-5	1038922.3_AGBM01000001_1955,1038922.3_AGBM01000001_1956	2	2253	6367968	0.000353802
1.03892e+06	Pseudomonadaceae	PA	RM	RM_Type_II	1038922.3_AGBM01000002_717,1038922.3_AGBM01000002_718	2	2724	6367968	0.000427766
1.03892e+06	Pseudomonadaceae	PA	SanaTA	SanaTA	1038922.3_AGBM01000001_3813,1038922.3_AGBM01000001_3814	2	1347	6367968	0.000211527
1.03892e+06	Pseudomonadaceae	PA	Septu	Septu	1038923.3_CM001512_2135,1038923.3_CM001512_2136	2	2259	6602611	0.000342137
1.03892e+06	Pseudomonadaceae	PA	DRT	DRT_3	1038923.3_CM001512_4852,1038923.3_CM001512_4853	2	2694	6602611	0.00040802
1.03892e+06	Pseudomonadaceae	PA	AbiD	AbiD	1038923.3_CM001512_339	1	966	6602611	0.000146306
1.03892e+06	Pseudomonadaceae	PA	RloC	RloC	1038923.3_CM001512_2122	1	2328	6602611	0.000352588
1.03892e+06	Pseudomonadaceae	PA	RM	RM_Type_IIG	1038923.3_CM001512_761	1	2700	6602611	0.000408929
1.04098e+06	Rhizobiaceae	PA	DRT	DRT9	1040981.5_JAFG01000006_612	1	1593	6847884	0.000232627
1.04098e+06	Rhizobiaceae	PA	Lamassu-Fam	Lamassu-Cap4_nuclease	1040981.5_JAFG01000003_517,1040981.5_JAFG01000003_518,1040981.5_JAFG01000003_519	3	3522	6847884	0.000514319
1.04098e+06	Rhizobiaceae	PA	Gabija	Gabija	1040981.5_KI912610_301,1040981.5_KI912610_302	2	4098	6847884	0.000598433
1.04098e+06	Rhizobiaceae	PA	Druantia	Druantia_II	1040981.5_JAFG01000006_65,1040981.5_JAFG01000006_66,1040981.5_JAFG01000006_67,1040981.5_JAFG01000006_68	4	10971	6847884	0.0016021
1.04098e+06	Rhizobiaceae	PA	Tiamat	Tiamat	1040981.5_JAFG01000006_62	1	4482	6847884	0.000654509
1.04098e+06	Rhizobiaceae	PA	SoFIC	SoFic	1040981.5_JAFG01000012_54	1	1089	6847884	0.000159027
1.04098e+06	Rhizobiaceae	PA	Retron	Retron_II	1040981.5_KI912610_1501,1040981.5_KI912610_1502	2	1743	6847884	0.000254531
1.04099e+06	Rhizobiaceae	PA	Wadjet	Wadjet_II	1040985.3_AZUX01000006_53,1040985.3_AZUX01000006_54,1040985.3_AZUX01000006_55,1040985.3_AZUX01000006_57	4	7608	7036487	0.00108122
1.04099e+06	Rhizobiaceae	PA	DRT	DRT8	1040985.3_AZUX01000054_11	1	948	7036487	0.000134726
1.04099e+06	Rhizobiaceae	PA	Zorya	Zorya_TypeI	1040985.3_AZUX01000005_170,1040985.3_AZUX01000005_171,1040985.3_AZUX01000005_172,1040985.3_AZUX01000005_173	4	5856	7036487	0.000832233
1.04099e+06	Rhizobiaceae	PA	Hachiman	Hachiman	1040985.3_AZUX01000006_176,1040985.3_AZUX01000006_177	2	2832	7036487	0.000402474
1.04099e+06	Rhizobiaceae	PA	Gabija	Gabija	1040985.3_AZUX01000003_66,1040985.3_AZUX01000003_67	2	2775	7036487	0.000394373
1.04099e+06	Rhizobiaceae	PA	DISARM	DISARM_1	1040985.3_AZUX01000004_251,1040985.3_AZUX01000004_252,1040985.3_AZUX01000004_254,1040985.3_AZUX01000004_256	4	10275	7036487	0.00146025
1.04099e+06	Rhizobiaceae	PA	Gao_Upx	Gao_Upx	1040985.3_AZUX01000004_258	1	3609	7036487	0.000512898
1.04099e+06	Rhizobiaceae	PA	AbiE	AbiE	1040985.3_AZUX01000064_11,1040985.3_AZUX01000064_12	2	819	7036487	0.000116393
1.04099e+06	Rhizobiaceae	PA	PD-T7-2	PD-T7-2	1040985.3_AZUX01000054_9,1040985.3_AZUX01000054_10	2	3159	7036487	0.000448946
1.04099e+06	Rhizobiaceae	PA	RM	RM_Type_II	1040985.3_AZUX01000054_2,1040985.3_AZUX01000054_3	2	2127	7036487	0.000302282
1.04099e+06	Rhizobiaceae	PA	CBASS	CBASS_II	1040985.3_AZUX01000052_19,1040985.3_AZUX01000052_20,1040985.3_AZUX01000052_21	3	2388	7036487	0.000339374
1.04099e+06	Rhizobiaceae	PA	SanaTA	SanaTA	1040985.3_AZUX01000067_14,1040985.3_AZUX01000067_15	2	1053	7036487	0.000149649
1.04116e+06	Rhizobiaceae	PA	Septu	Septu	1041159.3_AZUW01000044_15,1041159.3_AZUW01000044_16	2	1839	6292026	0.000292275
1.04116e+06	Rhizobiaceae	PA	Rst_3HP	Rst_3HP	1041159.3_AZUW01000040_20,1041159.3_AZUW01000040_21,1041159.3_AZUW01000040_22	3	2373	6292026	0.000377144
1.04116e+06	Rhizobiaceae	PA	RM	RM_Type_II	1041159.3_AZUW01000044_8,1041159.3_AZUW01000044_9,1041159.3_AZUW01000044_11	3	4185	6292026	0.000665128
1.04116e+06	Rhizobiaceae	PA	Dazbog	Dazbog	1041159.3_AZUW01000044_12,1041159.3_AZUW01000044_13	2	1191	6292026	0.000189287
105219	Burkholderiaceae	NPA	Avs	Avs_II	105219.17_PJEY01000001_1132	1	2151	5084397	0.000423059
105219	Burkholderiaceae	NPA	Wadjet	Wadjet_III	105219.17_PJEY01000003_33,105219.17_PJEY01000003_34,105219.17_PJEY01000003_36	3	6543	5084397	0.00128688
105219	Burkholderiaceae	NPA	PD-T7-3	PD-T7-3	105219.17_PJEY01000003_40	1	1164	5084397	0.000228936
105219	Burkholderiaceae	NPA	Lamassu-Fam	Lamassu-Cap4_nuclease	105219.17_PJEY01000001_576,105219.17_PJEY01000001_577,105219.17_PJEY01000001_578	3	3540	5084397	0.000696248
105219	Burkholderiaceae	NPA	RM	RM_Type_IIG	105219.17_PJEY01000001_163	1	2592	5084397	0.000509795
105219	Burkholderiaceae	NPA	RM	RM_Type_I	105219.17_PJEY01000003_375,105219.17_PJEY01000003_376,105219.17_PJEY01000003_377	3	4818	5084397	0.000947605
105219	Burkholderiaceae	NPA	RM	RM_Type_II	105219.17_PJEY01000003_533,105219.17_PJEY01000003_534	2	2208	5084397	0.00043427
105219	Burkholderiaceae	NPA	Borvo	Borvo	105219.17_PJEY01000001_1126	1	2184	5084397	0.000429549
105219	Burkholderiaceae	NPA	BREX	BREX_III	105219.17_PJEY01000003_38,105219.17_PJEY01000003_41,105219.17_PJEY01000003_42,105219.17_PJEY01000003_43	4	7356	5084397	0.00144678
105220	Burkholderiaceae	NPA	Wadjet	Wadjet_I	105219.7_BBUP01000009_158,105219.7_BBUP01000009_159,105219.7_BBUP01000009_160,105219.7_BBUP01000009_161	4	6561	4669233	0.00140516
105220	Burkholderiaceae	NPA	Dsr	Dsr_II	105219.7_BBUP01000013_18	1	2628	4669233	0.000562833
105220	Burkholderiaceae	NPA	PD-T4-8	PD-T4-8	105219.7_BBUP01000008_31	1	1227	4669233	0.000262784
105220	Burkholderiaceae	NPA	Gabija	Gabija	105219.7_BBUP01000009_141,105219.7_BBUP01000009_142	2	3084	4669233	0.000660494
105220	Burkholderiaceae	NPA	RM	RM_Type_II	105219.7_BBUP01000023_73,105219.7_BBUP01000023_74	2	2292	4669233	0.000490873
1.05319e+06	Bacillaceae_G	NPA	Septu	Septu	1053193.3_AHDN01000061_18,1053193.3_AHDN01000061_19	2	1890	5718373	0.000330514
1.05319e+06	Bacillaceae_G	NPA	RM	RM_Type_IV	1053193.3_AHDN01000033_96	1	1725	5718373	0.000301659
1.05319e+06	Bacillaceae_G	NPA	CBASS	CBASS_I	1053193.3_AHDN01000064_15,1053193.3_AHDN01000064_16	2	1035	5718373	0.000180996
1.05319e+06	Bacillaceae_G	NPA	Uzume	Uzume	1053193.3_AHDN01000069_13	1	657	5718373	0.000114893
1.07168e+06	Burkholderiaceae	PA	Avs	Avs_V	1071679.4_JFHE01000005_4	1	2262	6704301	0.000337395
1.07168e+06	Burkholderiaceae	PA	Hachiman	Hachiman	1071679.4_JFHE01000054_20,1071679.4_JFHE01000054_21	2	3999	6704301	0.000596483
1.07168e+06	Burkholderiaceae	PA	Detocs	Detocs_hydrolase	1071679.4_JFHE01000085_1,1071679.4_JFHE01000085_2,1071679.4_JFHE01000085_3	3	4923	6704301	0.000734305
1.07168e+06	Burkholderiaceae	PA	RM	RM_Type_II	1071679.4_JFHE01000005_5,1071679.4_JFHE01000005_6	2	1701	6704301	0.000253718
1.07168e+06	Burkholderiaceae	PA	CasFinder	CAS_Class1-Subtype-I-E	1071679.4_JFHE01000007_5,1071679.4_JFHE01000007_8,1071679.4_JFHE01000007_9,1071679.4_JFHE01000007_10,1071679.4_JFHE01000007_11,1071679.4_JFHE01000007_12,1071679.4_JFHE01000007_13	7	5982	6704301	0.000892263
107401	Flavobacteriaceae	NPA	Septu	Septu	107401.14_LT634361_332,107401.14_LT634361_333,107401.14_LT634361_334	3	5925	3435971	0.0017244
107401	Flavobacteriaceae	NPA	Mokosh	Mokosh_TypeII	107401.14_LT634361_2025	1	2949	3435971	0.000858273
107401	Flavobacteriaceae	NPA	Gabija	Gabija	107401.14_LT634361_331,107401.14_LT634361_332	2	5028	3435971	0.00146334
107401	Flavobacteriaceae	NPA	RM	RM_Type_IIG	107401.14_LT634361_1708	1	2985	3435971	0.00086875
107401	Flavobacteriaceae	NPA	RM	RM_Type_II	107401.14_LT634361_2163,107401.14_LT634361_2164	2	1815	3435971	0.000528235
107401	Flavobacteriaceae	NPA	RM	RM_Type_I	107401.14_LT634361_2198,107401.14_LT634361_2199,107401.14_LT634361_2200	3	6522	3435971	0.00189815
107401	Flavobacteriaceae	NPA	RM	RM_Type_IV	107401.14_LT634361_2330	1	1518	3435971	0.000441797
107401	Flavobacteriaceae	NPA	RM	RM_Type_I	107401.14_LT634361_2331,107401.14_LT634361_2334,107401.14_LT634361_2335	3	5661	3435971	0.00164757
107401	Flavobacteriaceae	NPA	CasFinder	CAS_Class2-Subtype-II-C	107401.14_LT634361_1900,107401.14_LT634361_1901,107401.14_LT634361_1902	3	3528	3435971	0.00102678
107401	Flavobacteriaceae	NPA	CBASS	CBASS_I	107401.14_LT634361_643,107401.14_LT634361_644	2	1506	3435971	0.000438304
1.07655e+06	Enterobacteriaceae	PA	Septu	Septu	1076549.5_PIQI01000014_126,1076549.5_PIQI01000014_127	2	1800	5748059	0.000313149
1.07655e+06	Enterobacteriaceae	PA	Dsr	Dsr_I	1076549.5_PIQI01000015_95	1	3825	5748059	0.000665442
1.07655e+06	Enterobacteriaceae	PA	Septu	Septu	1076549.5_PIQI01000015_104,1076549.5_PIQI01000015_105	2	1812	5748059	0.000315237
1.07655e+06	Enterobacteriaceae	PA	PsyrTA	PsyrTA	1076549.5_PIQI01000031_81,1076549.5_PIQI01000031_82	2	3300	5748059	0.000574107
1.07655e+06	Enterobacteriaceae	PA	GAPS2	GAPS2	1076549.5_PIQI01000011_850	1	1998	5748059	0.000347596
1.07655e+06	Enterobacteriaceae	PA	AbiE	AbiE	1076549.5_PIQI01000011_13,1076549.5_PIQI01000011_14	2	1251	5748059	0.000217639
1.07655e+06	Enterobacteriaceae	PA	PD-T4-7	PD-T4-7	1076549.5_PIQI01000003_364	1	771	5748059	0.000134132
1.07655e+06	Enterobacteriaceae	PA	PD-T4-5	PD-T4-5	1076549.5_PIQI01000029_93	1	933	5748059	0.000162316
1.07655e+06	Enterobacteriaceae	PA	RM	RM_Type_I	1076549.5_PIQI01000023_229,1076549.5_PIQI01000023_230,1076549.5_PIQI01000023_231	3	5478	5748059	0.000953017
1.07655e+06	Enterobacteriaceae	PA	SoFIC	SoFic	1076549.5_PIQI01000009_61	1	1035	5748059	0.000180061
1.07655e+06	Enterobacteriaceae	PA	MazEF	MazEF	1076549.5_PIQI01000011_538,1076549.5_PIQI01000011_539	2	510	5748059	8.87256e-05
1.07655e+06	Enterobacteriaceae	PA	SoFIC	SoFic	1076549.5_PIQI01000011_892	1	1092	5748059	0.000189977
1.07655e+06	Enterobacteriaceae	PA	PfiAT	PfiAT	1076549.5_PIQI01000015_93,1076549.5_PIQI01000015_94	2	441	5748059	7.67216e-05
1.07836e+06	Pseudomonadaceae	PA	Septu	Septu	1078355.3_LHVO01000018_125,1078355.3_LHVO01000018_126	2	1941	6815860	0.000284777
1.07836e+06	Pseudomonadaceae	PA	Septu	Septu	1078355.3_LHVO01000028_56,1078355.3_LHVO01000028_57	2	1170	6815860	0.000171658
1.07836e+06	Pseudomonadaceae	PA	ShosTA	ShosTA	1078355.3_LHVO01000053_118,1078355.3_LHVO01000053_119	2	1170	6815860	0.000171658
1.07836e+06	Pseudomonadaceae	PA	Shango	Shango	1078355.3_LHVO01000011_10,1078355.3_LHVO01000011_11,1078355.3_LHVO01000011_12	3	5637	6815860	0.000827042
1.07836e+06	Pseudomonadaceae	PA	BstA	BstA	1078355.3_LHVO01000015_98	1	870	6815860	0.000127643
1.07836e+06	Pseudomonadaceae	PA	Gao_Iet	Gao_Iet	1078355.3_LHVO01000053_2,1078355.3_LHVO01000053_3	2	2442	6815860	0.000358282
1.07836e+06	Pseudomonadaceae	PA	AbiD	AbiD	1078355.3_LHVO01000056_239	1	972	6815860	0.000142609
1.07846e+06	Pseudomonadaceae	NPA	Wadjet	Wadjet_I	1078464.3_BADP01000033_11,1078464.3_BADP01000033_12,1078464.3_BADP01000033_13,1078464.3_BADP01000033_14	4	6378	6735052	0.000946986
1.07846e+06	Pseudomonadaceae	NPA	JukAB	JukAB	1078464.3_BADP01000033_19,1078464.3_BADP01000033_22,1078464.3_BADP01000033_23	3	2373	6735052	0.000352336
1.07846e+06	Pseudomonadaceae	NPA	Rst_HelicaseDUF2290	Rst_HelicaseDUF2290	1078464.3_BADP01000047_7,1078464.3_BADP01000047_8	2	2442	6735052	0.000362581
1.07846e+06	Pseudomonadaceae	NPA	AbiJ	AbiJ	1078464.3_BADP01000052_27	1	414	6735052	6.14695e-05
1.07846e+06	Pseudomonadaceae	NPA	RloC	RloC	1078464.3_BADP01000144_35	1	2199	6735052	0.000326501
1.07846e+06	Pseudomonadaceae	NPA	Gao_Qat	Gao_Qat	1078464.3_BADP01000106_2,1078464.3_BADP01000106_3,1078464.3_BADP01000106_4,1078464.3_BADP01000106_5	4	4785	6735052	0.000710462
1.07846e+06	Pseudomonadaceae	NPA	Druantia	Druantia_III	1078464.3_BADP01000144_27,1078464.3_BADP01000144_28	2	9435	6735052	0.00140088
1.07846e+06	Pseudomonadaceae	NPA	RM	RM_Type_I	1078464.3_BADP01000052_23,1078464.3_BADP01000052_25	2	4473	6735052	0.000664137
1.07846e+06	Pseudomonadaceae	NPA	RM	RM_Type_I	1078464.3_BADP01000106_25,1078464.3_BADP01000106_26,1078464.3_BADP01000106_27	3	5508	6735052	0.000817811
1.07846e+06	Pseudomonadaceae	NPA	RM	RM_Type_III	1078464.3_BADP01000132_10,1078464.3_BADP01000132_11	2	5064	6735052	0.000751887
1.07846e+06	Pseudomonadaceae	NPA	RM	RM_Type_IV	1078464.3_BADP01000132_12	1	1599	6735052	0.000237415
1.07846e+06	Pseudomonadaceae	NPA	RM	RM_Type_I	1078464.3_BADP01000144_14,1078464.3_BADP01000144_15,1078464.3_BADP01000144_16	3	5709	6735052	0.000847655
1.07846e+06	Pseudomonadaceae	NPA	RM	RM_Type_IIG	1078464.3_BADP01000196_11	1	3996	6735052	0.000593314
1.07846e+06	Pseudomonadaceae	NPA	CasFinder	CAS_Class1-Subtype-I-E	1078464.3_BADP01000042_8,1078464.3_BADP01000042_9,1078464.3_BADP01000042_10,1078464.3_BADP01000042_11,1078464.3_BADP01000042_12,1078464.3_BADP01000042_13,1078464.3_BADP01000042_14,1078464.3_BADP01000042_15	8	6243	6735052	0.000926942
1.07846e+06	Pseudomonadaceae	NPA	CBASS	CBASS_II	1078464.3_BADP01000033_50,1078464.3_BADP01000033_51,1078464.3_BADP01000033_52	3	2268	6735052	0.000336746
1.07846e+06	Pseudomonadaceae	NPA	Retron	Retron_VI	1078464.3_BADP01000115_5,1078464.3_BADP01000115_6	2	1221	6735052	0.00018129
1.08189e+06	Enterobacteriaceae	NPA	PsyrTA	PsyrTA	1081890.3_AVRL01000118_93,1081890.3_AVRL01000118_94	2	2100	5353370	0.000392276
1.08189e+06	Enterobacteriaceae	NPA	Mok_Hok_Sok	Mok_Hok_Sok	1081890.3_AVRL01000003_6	1	207	5353370	3.86672e-05
1.08189e+06	Enterobacteriaceae	NPA	Mok_Hok_Sok	Mok_Hok_Sok	1081890.3_AVRL01000134_9	1	138	5353370	2.57782e-05
1.08189e+06	Enterobacteriaceae	NPA	Zorya	Zorya_TypeII	1081890.3_AVRL01000137_11,1081890.3_AVRL01000137_12,1081890.3_AVRL01000137_13	3	2934	5353370	0.000548066
1.08189e+06	Enterobacteriaceae	NPA	PD-T4-3	PD-T4-3	1081890.3_AVRL01000094_1	1	762	5353370	0.00014234
1.08189e+06	Enterobacteriaceae	NPA	Druantia	Druantia_III	1081890.3_AVRL01000137_8,1081890.3_AVRL01000137_10	2	7698	5353370	0.00143797
1.08189e+06	Enterobacteriaceae	NPA	RM	RM_Type_II	1081890.3_AVRL01000102_10,1081890.3_AVRL01000102_11	2	2400	5353370	0.000448316
1.08189e+06	Enterobacteriaceae	NPA	RM	RM_Type_I	1081890.3_AVRL01000133_7,1081890.3_AVRL01000133_8,1081890.3_AVRL01000133_9	3	5355	5353370	0.0010003
1.08189e+06	Enterobacteriaceae	NPA	RM	RM_Type_IIG	1081890.3_AVRL01000137_6	1	4650	5353370	0.000868612
1.08189e+06	Enterobacteriaceae	NPA	CasFinder	CAS_Class1-Subtype-I-E	1081890.3_AVRL01000111_97,1081890.3_AVRL01000111_98,1081890.3_AVRL01000111_99,1081890.3_AVRL01000111_100,1081890.3_AVRL01000111_101,1081890.3_AVRL01000111_102,1081890.3_AVRL01000111_103,1081890.3_AVRL01000111_104	8	7410	5353370	0.00138418
1.08189e+06	Enterobacteriaceae	NPA	MazEF	MazEF	1081890.3_AVRL01000111_130,1081890.3_AVRL01000111_131	2	567	5353370	0.000105915
1.08189e+06	Enterobacteriaceae	NPA	MazEF	MazEF	1081890.3_AVRL01000132_20,1081890.3_AVRL01000132_21	2	546	5353370	0.000101992
1.08189e+06	Enterobacteriaceae	NPA	PsyrTA	PsyrTA	1081894.3_AVRK01000124_35,1081894.3_AVRK01000124_36	2	2100	5359959	0.000391794
1.08189e+06	Enterobacteriaceae	NPA	Mok_Hok_Sok	Mok_Hok_Sok	1081894.3_AVRK01000004_1	1	207	5359959	3.86197e-05
1.08189e+06	Enterobacteriaceae	NPA	Mok_Hok_Sok	Mok_Hok_Sok	1081894.3_AVRK01000009_4	1	138	5359959	2.57465e-05
1.08189e+06	Enterobacteriaceae	NPA	Zorya	Zorya_TypeII	1081894.3_AVRK01000010_69,1081894.3_AVRK01000010_70,1081894.3_AVRK01000010_71	3	2934	5359959	0.000547392
1.08189e+06	Enterobacteriaceae	NPA	Druantia	Druantia_III	1081894.3_AVRK01000010_72,1081894.3_AVRK01000010_73	2	9600	5359959	0.00179106
1.08189e+06	Enterobacteriaceae	NPA	PD-T4-3	PD-T4-3	1081894.3_AVRK01000018_1	1	762	5359959	0.000142165
1.08189e+06	Enterobacteriaceae	NPA	RM	RM_Type_IIG	1081894.3_AVRK01000010_75	1	4650	5359959	0.000867544
1.08189e+06	Enterobacteriaceae	NPA	RM	RM_Type_I	1081894.3_AVRK01000010_120,1081894.3_AVRK01000010_121,1081894.3_AVRK01000010_122	3	5355	5359959	0.000999075
1.08189e+06	Enterobacteriaceae	NPA	RM	RM_Type_II	1081894.3_AVRK01000037_13,1081894.3_AVRK01000037_15	2	2391	5359959	0.000446086
1.08189e+06	Enterobacteriaceae	NPA	CasFinder	CAS_Class1-Subtype-I-E	1081894.3_AVRK01000118_97,1081894.3_AVRK01000118_98,1081894.3_AVRK01000118_99,1081894.3_AVRK01000118_100,1081894.3_AVRK01000118_101,1081894.3_AVRK01000118_102,1081894.3_AVRK01000118_103,1081894.3_AVRK01000118_104	8	7410	5359959	0.00138247
1.08189e+06	Enterobacteriaceae	NPA	MazEF	MazEF	1081894.3_AVRK01000010_20,1081894.3_AVRK01000010_21	2	546	5359959	0.000101866
1.08189e+06	Enterobacteriaceae	NPA	MazEF	MazEF	1081894.3_AVRK01000118_130,1081894.3_AVRK01000118_131	2	567	5359959	0.000105784
1.08293e+06	Rhizobiaceae	PA	Septu	Septu	1082933.3_AGSN01000239_13,1082933.3_AGSN01000239_14	2	2112	7293571	0.00028957
1.08293e+06	Rhizobiaceae	PA	Mokosh	Mokosh_Type_I_C	1082933.3_AGSN01000015_20,1082933.3_AGSN01000015_21	2	5010	7293571	0.000686906
1.08293e+06	Rhizobiaceae	PA	Hachiman	Hachiman	1082933.3_AGSN01000184_37,1082933.3_AGSN01000184_38	2	3993	7293571	0.000547468
1.08293e+06	Rhizobiaceae	PA	Shedu	Shedu	1082933.3_AGSN01000119_71	1	1074	7293571	0.000147253
1.08293e+06	Rhizobiaceae	PA	Gabija	Gabija	1082933.3_AGSN01000124_49,1082933.3_AGSN01000124_50,1082933.3_AGSN01000124_52	3	3534	7293571	0.000484536
1.08293e+06	Rhizobiaceae	PA	RloC	RloC	1082933.3_AGSN01000199_14	1	2349	7293571	0.000322064
1.08293e+06	Rhizobiaceae	PA	RM	RM_Type_II	1082933.3_AGSN01000199_38,1082933.3_AGSN01000199_39	2	1059	7293571	0.000145196
1.08293e+06	Rhizobiaceae	PA	RM	RM_Type_IIG	1082933.3_AGSN01000211_21	1	3000	7293571	0.000411321
1.08293e+06	Rhizobiaceae	PA	RM	RM_Type_I	1082933.3_AGSN01000239_15,1082933.3_AGSN01000239_18,1082933.3_AGSN01000239_19	3	5661	7293571	0.000776163
1.08293e+06	Rhizobiaceae	PA	CBASS	CBASS_II	1082933.3_AGSN01000015_23,1082933.3_AGSN01000015_24,1082933.3_AGSN01000015_25,1082933.3_AGSN01000015_26	4	1800	7293571	0.000246793
1.08293e+06	Rhizobiaceae	PA	MazEF	MazEF	1082933.3_AGSN01000087_9,1082933.3_AGSN01000087_10	2	558	7293571	7.65057e-05
1.08293e+06	Rhizobiaceae	PA	Retron	Retron_I_C	1082933.3_AGSN01000119_70	1	1674	7293571	0.000229517
1.08293e+06	Rhizobiaceae	PA	SanaTA	SanaTA	1082933.3_AGSN01000199_36,1082933.3_AGSN01000199_37	2	1350	7293571	0.000185095
1.08503e+06	Burkholderiaceae	NPA	ShosTA	ShosTA	1085027.3_AHJA01000050_1,1085027.3_AHJA01000050_2	2	1431	7156856	0.000199948
1.08503e+06	Burkholderiaceae	NPA	RosmerTA	RosmerTA	1085027.3_AHJA01000100_28,1085027.3_AHJA01000100_29	2	1728	7156856	0.000241447
1.08503e+06	Burkholderiaceae	NPA	Shedu	Shedu	1085027.3_AHJA01000100_26	1	1197	7156856	0.000167252
1.08503e+06	Burkholderiaceae	NPA	RM	RM_Type_III	1085027.3_AHJA01000246_125,1085027.3_AHJA01000246_126	2	4992	7156856	0.000697513
1.08604e+06	Burkholderiaceae	NPA	DRT	DRT_3	1086036.3_AHJD01000319_52,1086036.3_AHJD01000319_53	2	2733	7111387	0.000384313
1.08604e+06	Burkholderiaceae	NPA	RosmerTA	RosmerTA	1086036.3_AHJD01000023_2,1086036.3_AHJD01000023_3	2	1677	7111387	0.000235819
1.08604e+06	Burkholderiaceae	NPA	AbiE	AbiE	1086036.3_AHJD01000002_7,1086036.3_AHJD01000002_8	2	1197	7111387	0.000168322
1.08604e+06	Burkholderiaceae	NPA	Thoeris	Thoeris_II	1086036.3_AHJD01000107_14,1086036.3_AHJD01000107_15	2	1242	7111387	0.000174649
1.08604e+06	Burkholderiaceae	NPA	Panchino_gp28	Panchino_gp28	1086036.3_AHJD01000114_1	1	2568	7111387	0.000361111
1.08604e+06	Burkholderiaceae	NPA	RM	RM_Type_III	1086036.3_AHJD01000001_17,1086036.3_AHJD01000001_18	2	4989	7111387	0.000701551
1.08604e+06	Burkholderiaceae	NPA	RM	RM_Type_IIG	1086036.3_AHJD01000298_29	1	3753	7111387	0.000527745
1.08604e+06	Burkholderiaceae	NPA	RM	RM_Type_II	1086036.3_AHJD01000327_8,1086036.3_AHJD01000327_10	2	2640	7111387	0.000371236
1.08604e+06	Burkholderiaceae	NPA	CBASS	CBASS_II	1086036.3_AHJD01000298_19,1086036.3_AHJD01000298_20,1086036.3_AHJD01000298_21	3	2259	7111387	0.00031766
108619	Enterobacteriaceae	NPA	ShosTA	ShosTA	108619.147_QDRK01000004_184,108619.147_QDRK01000004_185	2	2034	5021025	0.000405097
108619	Enterobacteriaceae	NPA	Mok_Hok_Sok	Mok_Hok_Sok	108619.147_QDRK01000013_63	1	207	5021025	4.12266e-05
108619	Enterobacteriaceae	NPA	AbiU	AbiU	108619.147_QDRK01000049_1	1	1338	5021025	0.000266479
108619	Enterobacteriaceae	NPA	PD-T4-3	PD-T4-3	108619.147_QDRK01000035_9	1	609	5021025	0.00012129
108619	Enterobacteriaceae	NPA	RM	RM_Type_III	108619.147_QDRK01000002_109,108619.147_QDRK01000002_110	2	4902	5021025	0.000976295
108619	Enterobacteriaceae	NPA	RM	RM_Type_I	108619.147_QDRK01000004_127,108619.147_QDRK01000004_133,108619.147_QDRK01000004_134,108619.147_QDRK01000004_135	4	6750	5021025	0.00134435
108619	Enterobacteriaceae	NPA	RM	RM_Type_I	108619.147_QDRK01000004_180,108619.147_QDRK01000004_181,108619.147_QDRK01000004_182	3	5670	5021025	0.00112925
108619	Enterobacteriaceae	NPA	RM	RM_Type_I	108619.147_QDRK01000039_1,108619.147_QDRK01000039_2	2	3837	5021025	0.000764187
108619	Enterobacteriaceae	NPA	CasFinder	CAS_Class1-Subtype-I-E	108619.147_QDRK01000020_31,108619.147_QDRK01000020_32,108619.147_QDRK01000020_33,108619.147_QDRK01000020_34,108619.147_QDRK01000020_35,108619.147_QDRK01000020_36,108619.147_QDRK01000020_37,108619.147_QDRK01000020_38	8	7392	5021025	0.00147221
108619	Enterobacteriaceae	NPA	CasFinder	CAS_Class1-Subtype-I-E	108619.147_QDRK01000033_1,108619.147_QDRK01000033_2,108619.147_QDRK01000033_3,108619.147_QDRK01000033_4,108619.147_QDRK01000033_5,108619.147_QDRK01000033_6,108619.147_QDRK01000033_7	7	5247	5021025	0.00104501
108619	Enterobacteriaceae	NPA	ShosTA	ShosTA	108619.160_QDOI01000004_184,108619.160_QDOI01000004_185	2	2034	4909643	0.000414287
108619	Enterobacteriaceae	NPA	Mok_Hok_Sok	Mok_Hok_Sok	108619.160_QDOI01000012_112	1	153	4909643	3.11632e-05
108619	Enterobacteriaceae	NPA	Shedu	Shedu	108619.160_QDOI01000012_153	1	567	4909643	0.000115487
108619	Enterobacteriaceae	NPA	RM	RM_Type_III	108619.160_QDOI01000002_67,108619.160_QDOI01000002_68	2	4902	4909643	0.000998443
108619	Enterobacteriaceae	NPA	RM	RM_Type_I	108619.160_QDOI01000004_127,108619.160_QDOI01000004_133,108619.160_QDOI01000004_134,108619.160_QDOI01000004_135	4	6750	4909643	0.00137484
108619	Enterobacteriaceae	NPA	RM	RM_Type_I	108619.160_QDOI01000004_180,108619.160_QDOI01000004_181,108619.160_QDOI01000004_182	3	5670	4909643	0.00115487
108619	Enterobacteriaceae	NPA	CasFinder	CAS_Class1-Subtype-I-E	108619.160_QDOI01000003_402,108619.160_QDOI01000003_403,108619.160_QDOI01000003_404,108619.160_QDOI01000003_405,108619.160_QDOI01000003_406,108619.160_QDOI01000003_407,108619.160_QDOI01000003_408,108619.160_QDOI01000003_409	8	7392	4909643	0.00150561
108619	Enterobacteriaceae	NPA	Retron	Retron_II	108619.160_QDOI01000016_43,108619.160_QDOI01000016_44	2	1452	4909643	0.000295745
1.08946e+06	Pseudomonadaceae	NPA	Wadjet	Wadjet_I	1089456.3_AP012280_269,1089456.3_AP012280_270,1089456.3_AP012280_271,1089456.3_AP012280_272	4	6375	6764661	0.000942398
1.08946e+06	Pseudomonadaceae	NPA	PsyrTA	PsyrTA	1089456.3_AP012280_3708,1089456.3_AP012280_3709	2	2883	6764661	0.000426185
1.08946e+06	Pseudomonadaceae	NPA	Mokosh	Mokosh_Type_I_D	1089456.3_AP012280_1355,1089456.3_AP012280_1356	2	4461	6764661	0.000659457
1.08946e+06	Pseudomonadaceae	NPA	RloC	RloC	1089456.3_AP012280_853	1	2289	6764661	0.000338376
1.08946e+06	Pseudomonadaceae	NPA	Gabija	Gabija	1089456.3_AP012280_3704,1089456.3_AP012280_3705	2	3363	6764661	0.000497142
1.08946e+06	Pseudomonadaceae	NPA	Druantia	Druantia_II	1089456.3_AP012280_3171,1089456.3_AP012280_3172,1089456.3_AP012280_3173,1089456.3_AP012280_3174	4	11586	6764661	0.00171272
1.08946e+06	Pseudomonadaceae	NPA	RM	RM_Type_I	1089456.3_AP012280_276,1089456.3_AP012280_282,1089456.3_AP012280_283	3	5877	6764661	0.00086878
1.08946e+06	Pseudomonadaceae	NPA	RM	RM_Type_III	1089456.3_AP012280_1345,1089456.3_AP012280_1346	2	4941	6764661	0.000730414
1.08946e+06	Pseudomonadaceae	NPA	RM	RM_Type_IV	1089456.3_AP012280_1357	1	2265	6764661	0.000334828
1.08946e+06	Pseudomonadaceae	NPA	RM	RM_Type_I	1089456.3_AP012280_3702,1089456.3_AP012280_3703,1089456.3_AP012280_3706,1089456.3_AP012280_3707	4	6828	6764661	0.00100936
1.08954e+06	Pseudonocardiaceae	NPA	Wadjet	Wadjet_II	1089544.3_ARPK01000004_185,1089544.3_ARPK01000004_186,1089544.3_ARPK01000004_187	3	6390	8703871	0.000734156
1.08954e+06	Pseudonocardiaceae	NPA	Wadjet	Wadjet_I	1089544.3_ARPK01000004_1878,1089544.3_ARPK01000004_1879,1089544.3_ARPK01000004_1880,1089544.3_ARPK01000004_1881	4	6519	8703871	0.000748977
1.08954e+06	Pseudonocardiaceae	NPA	RM	RM_Type_I	1089544.3_ARPK01000001_2050,1089544.3_ARPK01000001_2051,1089544.3_ARPK01000001_2052	3	6804	8703871	0.000781721
1.08954e+06	Pseudonocardiaceae	NPA	RM	RM_Type_IV	1089544.3_ARPK01000004_1965	1	726	8703871	8.34112e-05
1.08954e+06	Pseudonocardiaceae	NPA	RM	RM_Type_IIG	1089544.3_ARPK01000004_2393	1	4791	8703871	0.000550445
1.08954e+06	Pseudonocardiaceae	NPA	RM	RM_Type_II	1089544.3_ARPK01000004_2635,1089544.3_ARPK01000004_2636,1089544.3_ARPK01000004_2637	3	4056	8703871	0.000466
1.08954e+06	Pseudonocardiaceae	NPA	CBASS	CBASS_III	1089544.3_ARPK01000001_2053,1089544.3_ARPK01000001_2054,1089544.3_ARPK01000001_2055,1089544.3_ARPK01000001_2056,1089544.3_ARPK01000001_2057	5	3096	8703871	0.000355704
1.08954e+06	Pseudonocardiaceae	NPA	BREX	BREX_I	1089544.3_ARPK01000004_1972,1089544.3_ARPK01000004_1973,1089544.3_ARPK01000004_1974,1089544.3_ARPK01000004_1975,1089544.3_ARPK01000004_1976,1089544.3_ARPK01000004_1977	6	12426	8703871	0.00142764
1.09093e+06	Enterobacteriaceae	NPA	DRT	DRT8	1090929.3_AHAW01000006_57,1090929.3_AHAW01000006_58	2	2286	5106636	0.000447653
1.09093e+06	Enterobacteriaceae	NPA	Shango	Shango	1090929.3_AHAW01000045_205,1090929.3_AHAW01000045_206,1090929.3_AHAW01000045_207	3	5673	5106636	0.00111091
1.09093e+06	Enterobacteriaceae	NPA	Menshen	Menshen	1090929.3_AHAW01000069_30,1090929.3_AHAW01000069_31,1090929.3_AHAW01000069_32	3	3192	5106636	0.000625069
1.09093e+06	Enterobacteriaceae	NPA	Zorya	Zorya_TypeII	1090929.3_AHAW01000071_13,1090929.3_AHAW01000071_14,1090929.3_AHAW01000071_15	3	2937	5106636	0.000575134
1.09093e+06	Enterobacteriaceae	NPA	Mok_Hok_Sok	Mok_Hok_Sok	1090929.3_AHAW01000074_6	1	207	5106636	4.05355e-05
1.09093e+06	Enterobacteriaceae	NPA	RosmerTA	RosmerTA	1090929.3_AHAW01000094_9,1090929.3_AHAW01000094_10	2	1623	5106636	0.000317822
1.09093e+06	Enterobacteriaceae	NPA	Druantia	Druantia_III	1090929.3_AHAW01000071_16,1090929.3_AHAW01000071_17	2	9600	5106636	0.00187991
1.09093e+06	Enterobacteriaceae	NPA	RM	RM_Type_IIG	1090929.3_AHAW01000071_19	1	4623	5106636	0.000905293
1.09093e+06	Enterobacteriaceae	NPA	MazEF	MazEF	1090929.3_AHAW01000045_14,1090929.3_AHAW01000045_15	2	567	5106636	0.000111032
1.09093e+06	Enterobacteriaceae	NPA	Retron	Retron_VI	1090929.3_AHAW01000069_26,1090929.3_AHAW01000069_27	2	1206	5106636	0.000236163
109214	Xanthomonadaceae	PA	Wadjet	Wadjet_I	109214.3_MDFM01000040_17,109214.3_MDFM01000040_18,109214.3_MDFM01000040_19,109214.3_MDFM01000040_20	4	6537	5057880	0.00129244
109214	Xanthomonadaceae	PA	PD-Lambda-1	PD-Lambda-1	109214.3_MDFM01000059_4	1	1146	5057880	0.000226577
109214	Xanthomonadaceae	PA	SspBCDE	SspBCDE	109214.3_MDFM01000015_24,109214.3_MDFM01000015_25,109214.3_MDFM01000015_26,109214.3_MDFM01000015_31,109214.3_MDFM01000015_32,109214.3_MDFM01000015_33	6	13656	5057880	0.00269995
109214	Xanthomonadaceae	PA	Lamassu-Fam	Lamassu-Cap4_nuclease	109214.3_MDFM01000010_2,109214.3_MDFM01000010_3	2	3138	5057880	0.000620418
109214	Xanthomonadaceae	PA	Gao_TerY	Gao_TerY	109214.3_MDFM01000010_4,109214.3_MDFM01000010_5,109214.3_MDFM01000010_6	3	3120	5057880	0.000616859
109214	Xanthomonadaceae	PA	Lamassu-Fam	Lamassu-Cap4_nuclease	109214.3_MDFM01000020_87,109214.3_MDFM01000020_88	2	2070	5057880	0.000409262
109214	Xanthomonadaceae	PA	AbiU	AbiU	109214.3_MDFM01000027_31	1	1452	5057880	0.000287077
109214	Xanthomonadaceae	PA	AbiD	AbiD	109214.3_MDFM01000028_9	1	906	5057880	0.000179126
109214	Xanthomonadaceae	PA	Shedu	Shedu	109214.3_MDFM01000035_1	1	1005	5057880	0.0001987
109214	Xanthomonadaceae	PA	BstA	BstA	109214.3_MDFM01000042_5	1	897	5057880	0.000177347
109214	Xanthomonadaceae	PA	SoFIC	SoFic	109214.3_MDFM01000008_89	1	1047	5057880	0.000207004
1.09676e+06	Micrococcaceae	PA	Wadjet	Wadjet_I	1096756.5_ATKN01000004_63,1096756.5_ATKN01000004_64,1096756.5_ATKN01000004_65	3	5238	3637389	0.00144004
1.09676e+06	Micrococcaceae	PA	Septu	Septu	1096756.5_ATKN01000005_149,1096756.5_ATKN01000005_150	2	1887	3637389	0.000518779
1.09676e+06	Micrococcaceae	PA	Gabija	Gabija	1096756.5_ATKN01000025_10,1096756.5_ATKN01000025_11	2	3648	3637389	0.00100292
1.09676e+06	Micrococcaceae	PA	CapRel	CapRel	1096756.5_ATKN01000005_177	1	588	3637389	0.000161654
1.09676e+06	Micrococcaceae	PA	RM	RM_Type_II	1096756.5_ATKN01000004_7,1096756.5_ATKN01000004_8	2	2451	3637389	0.000673835
1.09676e+06	Micrococcaceae	PA	RM	RM_Type_I	1096756.5_ATKN01000025_6,1096756.5_ATKN01000025_7,1096756.5_ATKN01000025_8	3	6537	3637389	0.00179717
1.09686e+06	Pseudonocardiaceae	NPA	Wadjet	Wadjet_III	1096856.3_CP012184_3247,1096856.3_CP012184_3249,1096856.3_CP012184_3250	3	6519	7205934	0.000904671
1.09686e+06	Pseudonocardiaceae	NPA	Wadjet	Wadjet_II	1096856.3_CP012185_549,1096856.3_CP012185_550,1096856.3_CP012185_551,1096856.3_CP012185_552	4	7917	7205934	0.00109868
1.09686e+06	Pseudonocardiaceae	NPA	RM	RM_Type_II	1096856.3_CP012184_912,1096856.3_CP012184_917	2	3093	7205934	0.00042923
1.09686e+06	Pseudonocardiaceae	NPA	RM	RM_Type_IV	1096856.3_CP012185_205	1	696	7205934	9.65871e-05
1.09687e+06	Pseudonocardiaceae	NPA	Wadjet	Wadjet_III	1096868.3_CP010989_145,1096868.3_CP010989_147,1096868.3_CP010989_148	3	6519	6554452	0.000994591
1.09687e+06	Pseudonocardiaceae	NPA	RM	RM_Type_II	1096868.3_CP010989_3514,1096868.3_CP010989_3519	2	3093	6554452	0.000471893
1.10468e+06	Pseudomonadaceae	PA	Septu	Septu	1104682.4_ANJE01000036_51,1104682.4_ANJE01000036_52	2	2316	6253677	0.000370342
1.10468e+06	Pseudomonadaceae	PA	Septu	Septu	1104682.4_ANJE01000068_22,1104682.4_ANJE01000068_23	2	1977	6253677	0.000316134
1.10468e+06	Pseudomonadaceae	PA	Septu	Septu	1104682.4_ANJE01000146_3,1104682.4_ANJE01000146_4	2	1983	6253677	0.000317093
1.10468e+06	Pseudomonadaceae	PA	DRT	DRT_4	1104682.4_ANJE01000167_2	1	1587	6253677	0.000253771
1.10468e+06	Pseudomonadaceae	PA	Hachiman	Hachiman	1104682.4_ANJE01000015_8,1104682.4_ANJE01000015_9	2	3924	6253677	0.000627471
1.10468e+06	Pseudomonadaceae	PA	RosmerTA	RosmerTA	1104682.4_ANJE01000017_57,1104682.4_ANJE01000017_58	2	1608	6253677	0.000257129
1.10468e+06	Pseudomonadaceae	PA	Zorya	Zorya_TypeI	1104682.4_ANJE01000017_106,1104682.4_ANJE01000017_107,1104682.4_ANJE01000017_108,1104682.4_ANJE01000017_109	4	7485	6253677	0.0011969
1.10468e+06	Pseudomonadaceae	PA	Shango	Shango	1104682.4_ANJE01000042_8,1104682.4_ANJE01000042_9,1104682.4_ANJE01000042_10	3	5595	6253677	0.000894674
1.10468e+06	Pseudomonadaceae	PA	BstA	BstA	1104682.4_ANJE01000006_26	1	891	6253677	0.000142476
1.10468e+06	Pseudomonadaceae	PA	Lamassu-Fam	Lamassu-Cap4_nuclease	1104682.4_ANJE01000095_1,1104682.4_ANJE01000095_2,1104682.4_ANJE01000095_3	3	3540	6253677	0.000566067
1.10468e+06	Pseudomonadaceae	PA	Gabija	Gabija	1104682.4_ANJE01000095_13,1104682.4_ANJE01000095_14	2	1971	6253677	0.000315175
1.10468e+06	Pseudomonadaceae	PA	RM	RM_Type_I	1104682.4_ANJE01000003_129,1104682.4_ANJE01000003_130,1104682.4_ANJE01000003_132	3	6474	6253677	0.00103523
1.10468e+06	Pseudomonadaceae	PA	RM	RM_Type_II	1104682.4_ANJE01000030_20,1104682.4_ANJE01000030_21	2	2940	6253677	0.000470123
1.10468e+06	Pseudomonadaceae	PA	PfiAT	PfiAT	1104682.4_ANJE01000006_71,1104682.4_ANJE01000006_72	2	582	6253677	9.30652e-05
1.10468e+06	Pseudomonadaceae	PA	PfiAT	PfiAT	1104682.4_ANJE01000028_2,1104682.4_ANJE01000028_3	2	588	6253677	9.40247e-05
1.10468e+06	Pseudomonadaceae	PA	Retron	Retron_III	1104682.4_ANJE01000088_46,1104682.4_ANJE01000088_47	2	2376	6253677	0.000379936
1.10468e+06	Pseudomonadaceae	PA	SanaTA	SanaTA	1104682.4_ANJE01000088_52,1104682.4_ANJE01000088_53	2	1224	6253677	0.000195725
1.11601e+06	Enterobacteriaceae	NPA	Avs	Avs_II	1116009.3_APXF01000079_3	1	4449	4969790	0.000895209
1.11601e+06	Enterobacteriaceae	NPA	Mok_Hok_Sok	Mok_Hok_Sok	1116009.3_APXF01000020_2	1	207	4969790	4.16517e-05
1.11601e+06	Enterobacteriaceae	NPA	Mok_Hok_Sok	Mok_Hok_Sok	1116009.3_APXF01000041_2	1	207	4969790	4.16517e-05
1.11601e+06	Enterobacteriaceae	NPA	Gao_Hhe	Gao_Hhe	1116009.3_APXF01000024_2	1	5412	4969790	0.00108898
1.11601e+06	Enterobacteriaceae	NPA	Rst_3HP	Rst_3HP	1116009.3_APXF01000078_72,1116009.3_APXF01000078_73,1116009.3_APXF01000078_74	3	2706	4969790	0.00054449
1.11601e+06	Enterobacteriaceae	NPA	AbiH	AbiH	1116009.3_APXF01000110_1	1	504	4969790	0.000101413
1.11601e+06	Enterobacteriaceae	NPA	PD-T4-3	PD-T4-3	1116009.3_APXF01000079_11	1	762	4969790	0.000153326
1.11601e+06	Enterobacteriaceae	NPA	RM	RM_Type_I	1116009.3_APXF01000039_3,1116009.3_APXF01000039_5,1116009.3_APXF01000039_6	3	5751	4969790	0.00115719
1.11601e+06	Enterobacteriaceae	NPA	RM	RM_Type_II	1116009.3_APXF01000198_52,1116009.3_APXF01000198_53	2	2127	4969790	0.000427986
1.11601e+06	Enterobacteriaceae	NPA	CasFinder	CAS_Class1-Subtype-I-E	1116009.3_APXF01000154_95,1116009.3_APXF01000154_96,1116009.3_APXF01000154_97,1116009.3_APXF01000154_98,1116009.3_APXF01000154_99,1116009.3_APXF01000154_100,1116009.3_APXF01000154_101	7	4905	4969790	0.000986963
1.11601e+06	Enterobacteriaceae	NPA	MazEF	MazEF	1116009.3_APXF01000155_23,1116009.3_APXF01000155_24	2	567	4969790	0.000114089
1.11602e+06	Enterobacteriaceae	NPA	PD-Lambda-1	PD-Lambda-1	1116016.3_AQDU01000086_84	1	1461	5101828	0.000286368
1.11602e+06	Enterobacteriaceae	NPA	Septu	Septu	1116016.3_AQDU01000139_11,1116016.3_AQDU01000139_12	2	2349	5101828	0.000460423
1.11602e+06	Enterobacteriaceae	NPA	PD-T7-1	PD-T7-1	1116016.3_AQDU01000139_3	1	1308	5101828	0.000256379
1.11602e+06	Enterobacteriaceae	NPA	Gao_Tmn	Gao_Tmn	1116016.3_AQDU01000063_2	1	3741	5101828	0.000733267
1.11602e+06	Enterobacteriaceae	NPA	AbiU	AbiU	1116016.3_AQDU01000088_91	1	1455	5101828	0.000285192
1.11602e+06	Enterobacteriaceae	NPA	Gao_Iet	Gao_Iet	1116016.3_AQDU01000094_81,1116016.3_AQDU01000094_82	2	3402	5101828	0.00066682
1.11602e+06	Enterobacteriaceae	NPA	Pif	Pif	1116016.3_AQDU01000114_3,1116016.3_AQDU01000114_4	2	3303	5101828	0.000647415
1.11602e+06	Enterobacteriaceae	NPA	Lamassu-Fam	Lamassu-Cap4_nuclease	1116016.3_AQDU01000139_13,1116016.3_AQDU01000139_14	2	2637	5101828	0.000516874
1.11602e+06	Enterobacteriaceae	NPA	Paris	PARIS_II	1116016.3_AQDU01000076_61,1116016.3_AQDU01000076_62	2	1893	5101828	0.000371043
1.11602e+06	Enterobacteriaceae	NPA	PD-T4-5	PD-T4-5	1116016.3_AQDU01000113_105	1	921	5101828	0.000180524
1.11602e+06	Enterobacteriaceae	NPA	RM	RM_Type_IV	1116016.3_AQDU01000146_54	1	1911	5101828	0.000374572
1.11602e+06	Enterobacteriaceae	NPA	Pycsar	Pycsar	1116016.3_AQDU01000020_10,1116016.3_AQDU01000020_12	2	1527	5101828	0.000299304
1.11602e+06	Enterobacteriaceae	NPA	MazEF	MazEF	1116016.3_AQDU01000112_25,1116016.3_AQDU01000112_26	2	567	5101828	0.000111137
1.11602e+06	Enterobacteriaceae	NPA	NLR	NLR_like_bNACHT01	1116017.3_AQDT01000119_45	1	1863	5328058	0.000349658
1.11602e+06	Enterobacteriaceae	NPA	Mok_Hok_Sok	Mok_Hok_Sok	1116017.3_AQDT01000182_1	1	207	5328058	3.88509e-05
1.11602e+06	Enterobacteriaceae	NPA	Pif	Pif	1116017.3_AQDT01000048_3,1116017.3_AQDT01000048_4	2	3303	5328058	0.000619926
1.11602e+06	Enterobacteriaceae	NPA	Gao_Hhe	Gao_Hhe	1116017.3_AQDT01000080_4	1	5730	5328058	0.00107544
1.11602e+06	Enterobacteriaceae	NPA	Gao_Tmn	Gao_Tmn	1116017.3_AQDT01000137_2	1	3741	5328058	0.000702132
1.11602e+06	Enterobacteriaceae	NPA	PD-T4-3	PD-T4-3	1116017.3_AQDT01000010_2	1	762	5328058	0.000143016
1.11602e+06	Enterobacteriaceae	NPA	RM	RM_Type_I	1116017.3_AQDT01000039_3,1116017.3_AQDT01000039_5,1116017.3_AQDT01000039_6	3	5892	5328058	0.00110584
1.11602e+06	Enterobacteriaceae	NPA	RM	RM_Type_I	1116017.3_AQDT01000073_258,1116017.3_AQDT01000073_259,1116017.3_AQDT01000073_260	3	5484	5328058	0.00102927
1.11602e+06	Enterobacteriaceae	NPA	CasFinder	CAS_Class1-Subtype-I-E	1116017.3_AQDT01000046_97,1116017.3_AQDT01000046_98,1116017.3_AQDT01000046_99,1116017.3_AQDT01000046_100,1116017.3_AQDT01000046_101,1116017.3_AQDT01000046_102,1116017.3_AQDT01000046_103,1116017.3_AQDT01000046_104	8	7425	5328058	0.00139357
1.11602e+06	Enterobacteriaceae	NPA	MazEF	MazEF	1116017.3_AQDT01000046_118,1116017.3_AQDT01000046_119	2	567	5328058	0.000106418
1.11602e+06	Enterobacteriaceae	NPA	MazEF	MazEF	1116017.3_AQDT01000073_218,1116017.3_AQDT01000073_219	2	546	5328058	0.000102476
1.11602e+06	Enterobacteriaceae	NPA	SanaTA	SanaTA	1116017.3_AQDT01000073_262,1116017.3_AQDT01000073_263	2	1326	5328058	0.000248871
1.11602e+06	Enterobacteriaceae	NPA	MazEF	MazEF	1116017.3_AQDT01000081_3,1116017.3_AQDT01000081_4	2	501	5328058	9.40305e-05
1.11602e+06	Enterobacteriaceae	NPA	Pycsar	Pycsar	1116017.3_AQDT01000111_1,1116017.3_AQDT01000111_2	2	1845	5328058	0.00034628
1.11602e+06	Enterobacteriaceae	NPA	Pycsar	Pycsar	1116017.3_AQDT01000139_2,1116017.3_AQDT01000139_4	2	1527	5328058	0.000286596
1.11603e+06	Enterobacteriaceae	NPA	Septu	Septu	1116027.3_APXJ01000101_57,1116027.3_APXJ01000101_58	2	1716	5056041	0.000339396
1.11603e+06	Enterobacteriaceae	NPA	Mokosh	Mokosh_TypeII	1116027.3_APXJ01000104_354	1	3504	5056041	0.000693032
1.11603e+06	Enterobacteriaceae	NPA	Menshen	Menshen	1116027.3_APXJ01000133_7,1116027.3_APXJ01000133_8,1116027.3_APXJ01000133_9	3	3198	5056041	0.000632511
1.11603e+06	Enterobacteriaceae	NPA	RloC	RloC	1116027.3_APXJ01000062_1	1	2178	5056041	0.000430772
1.11603e+06	Enterobacteriaceae	NPA	Gao_Iet	Gao_Iet	1116027.3_APXJ01000070_3,1116027.3_APXJ01000070_4	2	3402	5056041	0.000672858
1.11603e+06	Enterobacteriaceae	NPA	Gabija	Gabija	1116027.3_APXJ01000104_74,1116027.3_APXJ01000104_75	2	2613	5056041	0.000516808
1.11603e+06	Enterobacteriaceae	NPA	dCTPdeaminase	dCTPdeaminase	1116027.3_APXJ01000134_43	1	1518	5056041	0.000300235
1.11603e+06	Enterobacteriaceae	NPA	PD-T4-5	PD-T4-5	1116027.3_APXJ01000133_6	1	900	5056041	0.000178005
1.11603e+06	Enterobacteriaceae	NPA	RM	RM_Type_II	1116027.3_APXJ01000127_46,1116027.3_APXJ01000127_47	2	1926	5056041	0.00038093
1.11603e+06	Enterobacteriaceae	NPA	RM	RM_Type_I	1116027.3_APXJ01000134_6,1116027.3_APXJ01000134_7,1116027.3_APXJ01000134_8	3	6270	5056041	0.0012401
1.11603e+06	Enterobacteriaceae	NPA	RM	RM_Type_IV	1116027.3_APXJ01000134_9	1	525	5056041	0.000103836
1.11603e+06	Enterobacteriaceae	NPA	CasFinder	CAS_Class1-Subtype-I-E	1116027.3_APXJ01000104_115,1116027.3_APXJ01000104_116,1116027.3_APXJ01000104_117,1116027.3_APXJ01000104_118,1116027.3_APXJ01000104_119,1116027.3_APXJ01000104_120,1116027.3_APXJ01000104_121,1116027.3_APXJ01000104_122	8	7416	5056041	0.00146676
1.11603e+06	Enterobacteriaceae	NPA	MazEF	MazEF	1116027.3_APXJ01000104_144,1116027.3_APXJ01000104_145	2	567	5056041	0.000112143
1.11603e+06	Enterobacteriaceae	NPA	MazEF	MazEF	1116027.3_APXJ01000127_6,1116027.3_APXJ01000127_7	2	546	5056041	0.00010799
1.11603e+06	Enterobacteriaceae	NPA	Septu	Septu	1116034.3_AQDC01000064_17,1116034.3_AQDC01000064_19	2	2412	5054520	0.000477197
1.11603e+06	Enterobacteriaceae	NPA	Mok_Hok_Sok	Mok_Hok_Sok	1116034.3_AQDC01000014_16	1	207	5054520	4.09534e-05
1.11603e+06	Enterobacteriaceae	NPA	AbiE	AbiE	1116034.3_AQDC01000106_289,1116034.3_AQDC01000106_290	2	1248	5054520	0.000246908
1.11603e+06	Enterobacteriaceae	NPA	CasFinder	CAS_Class1-Subtype-I-F	1116034.3_AQDC01000066_64,1116034.3_AQDC01000066_65,1116034.3_AQDC01000066_66,1116034.3_AQDC01000066_67,1116034.3_AQDC01000066_68,1116034.3_AQDC01000066_69	6	7584	5054520	0.00150044
1.11603e+06	Enterobacteriaceae	NPA	CasFinder	CAS_Class1-Subtype-I-E	1116034.3_AQDC01000087_98,1116034.3_AQDC01000087_99,1116034.3_AQDC01000087_100,1116034.3_AQDC01000087_101,1116034.3_AQDC01000087_102,1116034.3_AQDC01000087_103,1116034.3_AQDC01000087_104,1116034.3_AQDC01000087_105	8	7416	5054520	0.0014672
1.11603e+06	Enterobacteriaceae	NPA	MazEF	MazEF	1116034.3_AQDC01000087_127,1116034.3_AQDC01000087_128	2	567	5054520	0.000112177
1.11603e+06	Enterobacteriaceae	NPA	BREX	BREX_I	1116034.3_AQDC01000106_292,1116034.3_AQDC01000106_293,1116034.3_AQDC01000106_294,1116034.3_AQDC01000106_295,1116034.3_AQDC01000106_296,1116034.3_AQDC01000106_297	6	12363	5054520	0.00244593
1.11605e+06	Enterobacteriaceae	NPA	PD-Lambda-1	PD-Lambda-1	1116051.3_APYO01000020_12	1	1470	5394923	0.000272478
1.11605e+06	Enterobacteriaceae	NPA	PD-Lambda-4	PD-Lambda-4	1116051.3_APYO01000052_3,1116051.3_APYO01000052_4	2	4572	5394923	0.000847463
1.11605e+06	Enterobacteriaceae	NPA	Zorya	Zorya_TypeI	1116051.3_APYO01000007_30,1116051.3_APYO01000007_31,1116051.3_APYO01000007_32,1116051.3_APYO01000007_33	4	7713	5394923	0.00142968
1.11605e+06	Enterobacteriaceae	NPA	Mok_Hok_Sok	Mok_Hok_Sok	1116051.3_APYO01000128_1	1	207	5394923	3.83694e-05
1.11605e+06	Enterobacteriaceae	NPA	Mok_Hok_Sok	Mok_Hok_Sok	1116051.3_APYO01000159_3	1	207	5394923	3.83694e-05
1.11605e+06	Enterobacteriaceae	NPA	Gabija	Gabija	1116051.3_APYO01000052_101,1116051.3_APYO01000052_102	2	3693	5394923	0.000684532
1.11605e+06	Enterobacteriaceae	NPA	AbiU	AbiU	1116051.3_APYO01000101_2	1	1596	5394923	0.000295834
1.11605e+06	Enterobacteriaceae	NPA	PD-T4-5	PD-T4-5	1116051.3_APYO01000148_5	1	921	5394923	0.000170716
1.11605e+06	Enterobacteriaceae	NPA	RM	RM_Type_I	1116051.3_APYO01000007_34,1116051.3_APYO01000007_35,1116051.3_APYO01000007_37	3	6051	5394923	0.00112161
1.11605e+06	Enterobacteriaceae	NPA	RM	RM_Type_I	1116051.3_APYO01000093_24,1116051.3_APYO01000093_25,1116051.3_APYO01000093_26	3	6027	5394923	0.00111716
1.11605e+06	Enterobacteriaceae	NPA	CasFinder	CAS_Class1-Subtype-I-E	1116051.3_APYO01000052_130,1116051.3_APYO01000052_131,1116051.3_APYO01000052_132,1116051.3_APYO01000052_133,1116051.3_APYO01000052_134,1116051.3_APYO01000052_135,1116051.3_APYO01000052_136,1116051.3_APYO01000052_137	8	7374	5394923	0.00136684
1.11605e+06	Enterobacteriaceae	NPA	MazEF	MazEF	1116051.3_APYO01000056_10,1116051.3_APYO01000056_11	2	567	5394923	0.000105099
1.11605e+06	Enterobacteriaceae	NPA	MazEF	MazEF	1116051.3_APYO01000086_11,1116051.3_APYO01000086_12	2	546	5394923	0.000101206
1.11605e+06	Enterobacteriaceae	NPA	SoFIC	SoFic	1116051.3_APYO01000090_4	1	1029	5394923	0.000190735
1.11605e+06	Enterobacteriaceae	NPA	MazEF	MazEF	1116051.3_APYO01000114_2,1116051.3_APYO01000114_3	2	501	5394923	9.28651e-05
1.11607e+06	Enterobacteriaceae	NPA	NLR	NLR_like_bNACHT01	1116074.3_AQAB01000039_41	1	1833	5068494	0.000361646
1.11607e+06	Enterobacteriaceae	NPA	PD-Lambda-4	PD-Lambda-4	1116074.3_AQAB01000040_3,1116074.3_AQAB01000040_4	2	4572	5068494	0.000902043
1.11607e+06	Enterobacteriaceae	NPA	Dpd	Dpd	1116074.3_AQAB01000061_260,1116074.3_AQAB01000061_261,1116074.3_AQAB01000061_262,1116074.3_AQAB01000061_263,1116074.3_AQAB01000061_264,1116074.3_AQAB01000061_265,1116074.3_AQAB01000061_266,1116074.3_AQAB01000061_267,1116074.3_AQAB01000061_268,1116074.3_AQAB01000061_269,1116074.3_AQAB01000061_270,1116074.3_AQAB01000061_271	12	20868	5068494	0.0041172
1.11607e+06	Enterobacteriaceae	NPA	Mok_Hok_Sok	Mok_Hok_Sok	1116074.3_AQAB01000083_5	1	207	5068494	4.08405e-05
1.11607e+06	Enterobacteriaceae	NPA	AbiQ	AbiQ	1116074.3_AQAB01000104_5	1	474	5068494	9.35189e-05
1.11607e+06	Enterobacteriaceae	NPA	PD-T4-5	PD-T4-5	1116074.3_AQAB01000104_64	1	933	5068494	0.000184078
1.11607e+06	Enterobacteriaceae	NPA	PD-T4-3	PD-T4-3	1116074.3_AQAB01000112_4	1	762	5068494	0.000150341
1.11607e+06	Enterobacteriaceae	NPA	CasFinder	CAS_Class1-Subtype-I-E	1116074.3_AQAB01000040_109,1116074.3_AQAB01000040_110,1116074.3_AQAB01000040_111,1116074.3_AQAB01000040_112,1116074.3_AQAB01000040_113,1116074.3_AQAB01000040_114,1116074.3_AQAB01000040_115,1116074.3_AQAB01000040_116	8	7374	5068494	0.00145487
1.11607e+06	Enterobacteriaceae	NPA	MazEF	MazEF	1116074.3_AQAB01000040_132,1116074.3_AQAB01000040_133	2	567	5068494	0.000111868
1.11607e+06	Enterobacteriaceae	NPA	MazEF	MazEF	1116074.3_AQAB01000061_218,1116074.3_AQAB01000061_219	2	546	5068494	0.000107724
1.11609e+06	Enterobacteriaceae	NPA	FS_GIY_YIG	FS_GIY_YIG	1116090.3_AQBX01000017_2	1	939	5067073	0.000185314
1.11609e+06	Enterobacteriaceae	NPA	Rst_gop_beta_cll	Rst_gop_beta_cll	1116090.3_AQBX01000143_47,1116090.3_AQBX01000143_48,1116090.3_AQBX01000143_49	3	2241	5067073	0.000442267
1.11609e+06	Enterobacteriaceae	NPA	Mok_Hok_Sok	Mok_Hok_Sok	1116090.3_AQBX01000007_2	1	207	5067073	4.0852e-05
1.11609e+06	Enterobacteriaceae	NPA	Mokosh	Mokosh_TypeII	1116090.3_AQBX01000055_2	1	3504	5067073	0.000691523
1.11609e+06	Enterobacteriaceae	NPA	Mok_Hok_Sok	Mok_Hok_Sok	1116090.3_AQBX01000097_3	1	207	5067073	4.0852e-05
1.11609e+06	Enterobacteriaceae	NPA	Menshen	Menshen	1116090.3_AQBX01000142_118,1116090.3_AQBX01000142_119,1116090.3_AQBX01000142_120	3	3198	5067073	0.000631134
1.11609e+06	Enterobacteriaceae	NPA	RloC	RloC	1116090.3_AQBX01000080_2	1	2178	5067073	0.000429834
1.11609e+06	Enterobacteriaceae	NPA	Gao_Iet	Gao_Iet	1116090.3_AQBX01000083_9,1116090.3_AQBX01000083_10	2	3402	5067073	0.000671394
1.11609e+06	Enterobacteriaceae	NPA	Gabija	Gabija	1116090.3_AQBX01000115_73,1116090.3_AQBX01000115_74	2	2613	5067073	0.000515682
1.11609e+06	Enterobacteriaceae	NPA	Shedu	Shedu	1116090.3_AQBX01000135_78	1	2838	5067073	0.000560087
1.11609e+06	Enterobacteriaceae	NPA	dCTPdeaminase	dCTPdeaminase	1116090.3_AQBX01000150_41	1	1518	5067073	0.000299581
1.11609e+06	Enterobacteriaceae	NPA	PD-T4-5	PD-T4-5	1116090.3_AQBX01000142_121	1	900	5067073	0.000177617
1.11609e+06	Enterobacteriaceae	NPA	Druantia	Druantia_III	1116090.3_AQBX01000150_1,1116090.3_AQBX01000150_2	2	8064	5067073	0.00159145
1.11609e+06	Enterobacteriaceae	NPA	RM	RM_Type_II	1116090.3_AQBX01000041_12,1116090.3_AQBX01000041_13	2	1926	5067073	0.000380101
1.11609e+06	Enterobacteriaceae	NPA	RM	RM_Type_II	1116090.3_AQBX01000135_77,1116090.3_AQBX01000135_78	2	3870	5067073	0.000763755
1.11609e+06	Enterobacteriaceae	NPA	RM	RM_Type_I	1116090.3_AQBX01000150_4,1116090.3_AQBX01000150_5,1116090.3_AQBX01000150_6	3	6270	5067073	0.0012374
1.11609e+06	Enterobacteriaceae	NPA	RM	RM_Type_IV	1116090.3_AQBX01000150_7	1	525	5067073	0.00010361
1.11609e+06	Enterobacteriaceae	NPA	CasFinder	CAS_Class1-Subtype-I-E	1116090.3_AQBX01000115_114,1116090.3_AQBX01000115_115,1116090.3_AQBX01000115_116,1116090.3_AQBX01000115_117,1116090.3_AQBX01000115_118,1116090.3_AQBX01000115_119,1116090.3_AQBX01000115_120,1116090.3_AQBX01000115_121	8	7416	5067073	0.00146357
1.11609e+06	Enterobacteriaceae	NPA	MazEF	MazEF	1116090.3_AQBX01000115_143,1116090.3_AQBX01000115_144	2	567	5067073	0.000111899
1.11609e+06	Enterobacteriaceae	NPA	MazEF	MazEF	1116090.3_AQBX01000143_6,1116090.3_AQBX01000143_7	2	546	5067073	0.000107755
1.1161e+06	Enterobacteriaceae	NPA	FS_GIY_YIG	FS_GIY_YIG	1116097.3_AQCE01000184_1	1	939	4813112	0.000195092
1.1161e+06	Enterobacteriaceae	NPA	Mokosh	Mokosh_TypeII	1116097.3_AQCE01000163_2	1	3504	4813112	0.000728011
1.1161e+06	Enterobacteriaceae	NPA	Shedu	Shedu	1116097.3_AQCE01000034_2	1	2838	4813112	0.000589639
1.1161e+06	Enterobacteriaceae	NPA	Gao_Iet	Gao_Iet	1116097.3_AQCE01000052_5,1116097.3_AQCE01000052_6	2	3402	4813112	0.000706819
1.1161e+06	Enterobacteriaceae	NPA	Druantia	Druantia_III	1116097.3_AQCE01000149_1,1116097.3_AQCE01000149_2	2	8064	4813112	0.00167542
1.1161e+06	Enterobacteriaceae	NPA	RM	RM_Type_II	1116097.3_AQCE01000034_1,1116097.3_AQCE01000034_2	2	3870	4813112	0.000804054
1.1161e+06	Enterobacteriaceae	NPA	RM	RM_Type_I	1116097.3_AQCE01000149_4,1116097.3_AQCE01000149_5,1116097.3_AQCE01000149_6	3	6270	4813112	0.00130269
1.1161e+06	Enterobacteriaceae	NPA	RM	RM_Type_IV	1116097.3_AQCE01000149_7	1	525	4813112	0.000109077
1.1161e+06	Enterobacteriaceae	NPA	CasFinder	CAS_Class1-Subtype-I-E	1116097.3_AQCE01000090_27,1116097.3_AQCE01000090_28,1116097.3_AQCE01000090_29,1116097.3_AQCE01000090_30,1116097.3_AQCE01000090_31,1116097.3_AQCE01000090_32,1116097.3_AQCE01000090_33,1116097.3_AQCE01000090_34	8	7416	4813112	0.00154079
1.1161e+06	Enterobacteriaceae	NPA	MazEF	MazEF	1116097.3_AQCE01000091_7,1116097.3_AQCE01000091_8	2	567	4813112	0.000117803
1.1161e+06	Enterobacteriaceae	NPA	MazEF	MazEF	1116097.3_AQCE01000139_6,1116097.3_AQCE01000139_7	2	546	4813112	0.00011344
1.11612e+06	Enterobacteriaceae	NPA	DarTG	DarTG	1116119.3_AQFG01000020_23,1116119.3_AQFG01000020_24	2	1062	5286235	0.000200899
1.11612e+06	Enterobacteriaceae	NPA	PD-Lambda-1	PD-Lambda-1	1116119.3_AQFG01000035_173	1	852	5286235	0.000161173
1.11612e+06	Enterobacteriaceae	NPA	Mok_Hok_Sok	Mok_Hok_Sok	1116119.3_AQFG01000009_4	1	207	5286235	3.91583e-05
1.11612e+06	Enterobacteriaceae	NPA	Mok_Hok_Sok	Mok_Hok_Sok	1116119.3_AQFG01000011_1	1	207	5286235	3.91583e-05
1.11612e+06	Enterobacteriaceae	NPA	RosmerTA	RosmerTA	1116119.3_AQFG01000020_298,1116119.3_AQFG01000020_299	2	1689	5286235	0.000319509
1.11612e+06	Enterobacteriaceae	NPA	Mok_Hok_Sok	Mok_Hok_Sok	1116119.3_AQFG01000022_2	1	117	5286235	2.2133e-05
1.11612e+06	Enterobacteriaceae	NPA	Gabija	Gabija	1116119.3_AQFG01000035_174,1116119.3_AQFG01000035_177	2	2646	5286235	0.000500545
1.11612e+06	Enterobacteriaceae	NPA	RM	RM_Type_I	1116119.3_AQFG01000015_90,1116119.3_AQFG01000015_91	2	5004	5286235	0.000946609
1.11612e+06	Enterobacteriaceae	NPA	RM	RM_Type_IV	1116119.3_AQFG01000015_92	1	525	5286235	9.93145e-05
1.11612e+06	Enterobacteriaceae	NPA	RM	RM_Type_I	1116119.3_AQFG01000020_22,1116119.3_AQFG01000020_25,1116119.3_AQFG01000020_26	3	6711	5286235	0.00126952
1.11612e+06	Enterobacteriaceae	NPA	RM	RM_Type_I	1116119.3_AQFG01000023_5,1116119.3_AQFG01000023_6,1116119.3_AQFG01000023_7	3	5577	5286235	0.001055
1.11612e+06	Enterobacteriaceae	NPA	RM	RM_Type_III	1116119.3_AQFG01000026_220,1116119.3_AQFG01000026_221	2	4758	5286235	0.000900073
1.11612e+06	Enterobacteriaceae	NPA	RM	RM_Type_I	1116119.3_AQFG01000035_185,1116119.3_AQFG01000035_186,1116119.3_AQFG01000035_187	3	5133	5286235	0.000971012
1.11612e+06	Enterobacteriaceae	NPA	CasFinder	CAS_Class1-Subtype-I-E	1116119.3_AQFG01000023_146,1116119.3_AQFG01000023_147,1116119.3_AQFG01000023_148,1116119.3_AQFG01000023_149,1116119.3_AQFG01000023_150,1116119.3_AQFG01000023_151,1116119.3_AQFG01000023_152	7	4776	5286235	0.000903479
1.11612e+06	Enterobacteriaceae	NPA	CBASS	CBASS_I	1116119.3_AQFG01000022_17,1116119.3_AQFG01000022_18	2	1821	5286235	0.00034448
1.11612e+06	Enterobacteriaceae	NPA	CBASS	CBASS_II	1116119.3_AQFG01000023_26,1116119.3_AQFG01000023_27,1116119.3_AQFG01000023_28,1116119.3_AQFG01000023_32	4	2832	5286235	0.000535731
1.11612e+06	Enterobacteriaceae	NPA	MazEF	MazEF	1116119.3_AQFG01000026_24,1116119.3_AQFG01000026_25	2	567	5286235	0.00010726
1.11612e+06	Enterobacteriaceae	NPA	MazEF	MazEF	1116119.3_AQFG01000035_295,1116119.3_AQFG01000035_296	2	546	5286235	0.000103287
1.11612e+06	Enterobacteriaceae	NPA	NLR	NLR_like_bNACHT09	1116121.3_AQEE01000105_34	1	2097	4941536	0.000424362
1.11612e+06	Enterobacteriaceae	NPA	Mok_Hok_Sok	Mok_Hok_Sok	1116121.3_AQEE01000026_3	1	132	4941536	2.67123e-05
1.11612e+06	Enterobacteriaceae	NPA	Lamassu-Fam	Lamassu-Cap4_nuclease	1116121.3_AQEE01000011_14,1116121.3_AQEE01000011_16	2	3372	4941536	0.000682379
1.11612e+06	Enterobacteriaceae	NPA	RM	RM_Type_II	1116121.3_AQEE01000032_1,1116121.3_AQEE01000032_4	2	1812	4941536	0.000366688
1.11612e+06	Enterobacteriaceae	NPA	RM	RM_Type_III	1116121.3_AQEE01000112_7,1116121.3_AQEE01000112_8	2	4341	4941536	0.000878472
1.11612e+06	Enterobacteriaceae	NPA	RM	RM_Type_III	1116121.3_AQEE01000143_9,1116121.3_AQEE01000143_10	2	4758	4941536	0.000962859
1.11612e+06	Enterobacteriaceae	NPA	MazEF	MazEF	1116121.3_AQEE01000110_12,1116121.3_AQEE01000110_13	2	567	4941536	0.000114742
1.11612e+06	Enterobacteriaceae	NPA	CBASS	CBASS_I	1116121.3_AQEE01000114_15,1116121.3_AQEE01000114_16	2	1821	4941536	0.000368509
1.11612e+06	Enterobacteriaceae	NPA	Retron	Retron_XII	1116121.3_AQEE01000132_78	1	1389	4941536	0.000281087
1.11613e+06	Enterobacteriaceae	NPA	PsyrTA	PsyrTA	1116125.3_AQDR01000098_96,1116125.3_AQDR01000098_97	2	3279	5215288	0.000628728
1.11613e+06	Enterobacteriaceae	NPA	Mok_Hok_Sok	Mok_Hok_Sok	1116125.3_AQDR01000010_1	1	207	5215288	3.9691e-05
1.11613e+06	Enterobacteriaceae	NPA	PD-T4-3	PD-T4-3	1116125.3_AQDR01000068_54	1	693	5215288	0.000132879
1.11613e+06	Enterobacteriaceae	NPA	RM	RM_Type_I	1116125.3_AQDR01000102_9,1116125.3_AQDR01000102_10,1116125.3_AQDR01000102_11	3	5532	5215288	0.00106073
1.11613e+06	Enterobacteriaceae	NPA	RM	RM_Type_II	1116125.3_AQDR01000106_74,1116125.3_AQDR01000106_75,1116125.3_AQDR01000106_76	3	2703	5215288	0.000518284
1.11613e+06	Enterobacteriaceae	NPA	RM	RM_Type_I	1116125.3_AQDR01000119_33,1116125.3_AQDR01000119_34,1116125.3_AQDR01000119_35	3	6282	5215288	0.00120454
1.11613e+06	Enterobacteriaceae	NPA	Pycsar	Pycsar	1116125.3_AQDR01000090_10,1116125.3_AQDR01000090_11	2	1890	5215288	0.000362396
1.11613e+06	Enterobacteriaceae	NPA	Eleos	Eleos	1116125.3_AQDR01000102_1,1116125.3_AQDR01000102_2,1116125.3_AQDR01000102_3	3	3954	5215288	0.000758156
1.11613e+06	Enterobacteriaceae	NPA	ShosTA	ShosTA	1116127.3_AQDQ01000006_38,1116127.3_AQDQ01000006_39	2	2028	5124874	0.000395717
1.11613e+06	Enterobacteriaceae	NPA	Septu	Septu	1116127.3_AQDQ01000085_9,1116127.3_AQDQ01000085_10	2	2082	5124874	0.000406254
1.11613e+06	Enterobacteriaceae	NPA	Mok_Hok_Sok	Mok_Hok_Sok	1116127.3_AQDQ01000040_2	1	207	5124874	4.03912e-05
1.11613e+06	Enterobacteriaceae	NPA	Mokosh	Mokosh_Type_I_A	1116127.3_AQDQ01000121_3,1116127.3_AQDQ01000121_4	2	6351	5124874	0.00123925
1.11613e+06	Enterobacteriaceae	NPA	AbiH	AbiH	1116127.3_AQDQ01000026_133	1	768	5124874	0.000149857
1.11613e+06	Enterobacteriaceae	NPA	Gao_Ape	Gao_Ape	1116127.3_AQDQ01000102_26	1	1800	5124874	0.000351228
1.11613e+06	Enterobacteriaceae	NPA	AbiE	AbiE	1116127.3_AQDQ01000107_14,1116127.3_AQDQ01000107_15	2	1248	5124874	0.000243518
1.11613e+06	Enterobacteriaceae	NPA	PD-T7-2	PD-T7-2	1116127.3_AQDQ01000056_3,1116127.3_AQDQ01000056_4	2	2829	5124874	0.000552014
1.11613e+06	Enterobacteriaceae	NPA	PD-T4-3	PD-T4-3	1116127.3_AQDQ01000122_44	1	693	5124874	0.000135223
1.11613e+06	Enterobacteriaceae	NPA	RM	RM_Type_II	1116127.3_AQDQ01000102_22,1116127.3_AQDQ01000102_23	2	2127	5124874	0.000415035
1.11613e+06	Enterobacteriaceae	NPA	CasFinder	CAS_Class1-Subtype-I-F	1116127.3_AQDQ01000021_65,1116127.3_AQDQ01000021_66,1116127.3_AQDQ01000021_67,1116127.3_AQDQ01000021_68,1116127.3_AQDQ01000021_69,1116127.3_AQDQ01000021_70	6	7584	5124874	0.00147984
1.11613e+06	Enterobacteriaceae	NPA	CasFinder	CAS_Class1-Subtype-I-E	1116127.3_AQDQ01000063_44,1116127.3_AQDQ01000063_45,1116127.3_AQDQ01000063_46,1116127.3_AQDQ01000063_47,1116127.3_AQDQ01000063_48,1116127.3_AQDQ01000063_49,1116127.3_AQDQ01000063_50,1116127.3_AQDQ01000063_51	8	7227	5124874	0.00141018
1.11613e+06	Enterobacteriaceae	NPA	MazEF	MazEF	1116127.3_AQDQ01000063_65,1116127.3_AQDQ01000063_66	2	567	5124874	0.000110637
1.11613e+06	Enterobacteriaceae	NPA	MazEF	MazEF	1116127.3_AQDQ01000100_6,1116127.3_AQDQ01000100_7	2	546	5124874	0.000106539
1.11613e+06	Enterobacteriaceae	NPA	SEFIR	SEFIR	1116127.3_AQDQ01000110_4	1	1416	5124874	0.000276299
1.11613e+06	Enterobacteriaceae	NPA	MazEF	MazEF	1116127.3_AQDQ01000139_5,1116127.3_AQDQ01000139_6	2	501	5124874	9.77585e-05
1.11614e+06	Enterobacteriaceae	NPA	Avs	Avs_II	1116138.3_AQEU01000003_6	1	1938	5016401	0.000386333
1.11614e+06	Enterobacteriaceae	NPA	Mok_Hok_Sok	Mok_Hok_Sok	1116138.3_AQEU01000005_908	1	207	5016401	4.12646e-05
1.11614e+06	Enterobacteriaceae	NPA	Mok_Hok_Sok	Mok_Hok_Sok	1116138.3_AQEU01000006_36	1	207	5016401	4.12646e-05
1.11614e+06	Enterobacteriaceae	NPA	Mok_Hok_Sok	Mok_Hok_Sok	1116138.3_AQEU01000026_15	1	207	5016401	4.12646e-05
1.11614e+06	Enterobacteriaceae	NPA	AbiH	AbiH	1116138.3_AQEU01000005_871	1	504	5016401	0.00010047
1.11614e+06	Enterobacteriaceae	NPA	Gao_Hhe	Gao_Hhe	1116138.3_AQEU01000009_1	1	5412	5016401	0.00107886
1.11614e+06	Enterobacteriaceae	NPA	PD-T4-3	PD-T4-3	1116138.3_AQEU01000003_15	1	711	5016401	0.000141735
1.11614e+06	Enterobacteriaceae	NPA	RM	RM_Type_III	1116138.3_AQEU01000009_91,1116138.3_AQEU01000009_92	2	4809	5016401	0.000958655
1.11614e+06	Enterobacteriaceae	NPA	CasFinder	CAS_Class1-Subtype-I-E	1116138.3_AQEU01000015_128,1116138.3_AQEU01000015_129,1116138.3_AQEU01000015_130,1116138.3_AQEU01000015_131,1116138.3_AQEU01000015_132,1116138.3_AQEU01000015_133,1116138.3_AQEU01000015_134,1116138.3_AQEU01000015_135	8	7215	5016401	0.00143828
1.11614e+06	Enterobacteriaceae	NPA	MazEF	MazEF	1116138.3_AQEU01000015_157,1116138.3_AQEU01000015_158	2	567	5016401	0.000113029
1.11619e+06	Enterobacteriaceae	NPA	DRT	DRT8	1116189.3_AQAW01000006_55,1116189.3_AQAW01000006_56	2	2286	5198295	0.00043976
1.11619e+06	Enterobacteriaceae	NPA	Dnd	Dnd_ABCDEFGH	1116189.3_AQAW01000075_6,1116189.3_AQAW01000075_7,1116189.3_AQAW01000075_8,1116189.3_AQAW01000075_11,1116189.3_AQAW01000075_12,1116189.3_AQAW01000075_13,1116189.3_AQAW01000075_14	7	12927	5198295	0.00248678
1.11619e+06	Enterobacteriaceae	NPA	Mok_Hok_Sok	Mok_Hok_Sok	1116189.3_AQAW01000085_3	1	153	5198295	2.94327e-05
1.11619e+06	Enterobacteriaceae	NPA	Mok_Hok_Sok	Mok_Hok_Sok	1116189.3_AQAW01000143_4	1	207	5198295	3.98207e-05
1.11619e+06	Enterobacteriaceae	NPA	Pif	Pif	1116189.3_AQAW01000036_7,1116189.3_AQAW01000036_8	2	2916	5198295	0.000560953
1.11619e+06	Enterobacteriaceae	NPA	Gao_Tmn	Gao_Tmn	1116189.3_AQAW01000162_1	1	2958	5198295	0.000569033
1.11619e+06	Enterobacteriaceae	NPA	RM	RM_Type_II	1116189.3_AQAW01000058_28,1116189.3_AQAW01000058_32	2	1791	5198295	0.000344536
1.11619e+06	Enterobacteriaceae	NPA	CasFinder	CAS_Class1-Subtype-I-E	1116189.3_AQAW01000051_99,1116189.3_AQAW01000051_100,1116189.3_AQAW01000051_102,1116189.3_AQAW01000051_103,1116189.3_AQAW01000051_104,1116189.3_AQAW01000051_105,1116189.3_AQAW01000051_106,1116189.3_AQAW01000051_107	8	7056	5198295	0.00135737
1.11619e+06	Enterobacteriaceae	NPA	Retron	Retron_XII	1116189.3_AQAW01000006_50	1	1668	5198295	0.000320874
1.11619e+06	Enterobacteriaceae	NPA	MazEF	MazEF	1116189.3_AQAW01000051_129,1116189.3_AQAW01000051_130	2	567	5198295	0.000109074
1.11619e+06	Enterobacteriaceae	NPA	CBASS	CBASS_I	1116189.3_AQAW01000053_7,1116189.3_AQAW01000053_8	2	951	5198295	0.000182945
1.11619e+06	Enterobacteriaceae	NPA	MazEF	MazEF	1116189.3_AQAW01000073_82,1116189.3_AQAW01000073_83	2	546	5198295	0.000105034
1.12189e+06	Flavobacteriaceae	NPA	DarTG	DarTG	1121888.3_AUDL01000001_375,1121888.3_AUDL01000001_376	2	999	4820308	0.000207248
1.12189e+06	Flavobacteriaceae	NPA	RloC	RloC	1121888.3_AUDL01000002_12	1	2346	4820308	0.000486691
1.12189e+06	Flavobacteriaceae	NPA	AbiH	AbiH	1121888.3_AUDL01000012_104	1	963	4820308	0.00019978
1.12189e+06	Flavobacteriaceae	NPA	Thoeris	Thoeris_I	1121888.3_AUDL01000003_221,1121888.3_AUDL01000003_222,1121888.3_AUDL01000003_223	3	2538	4820308	0.000526522
1.12189e+06	Flavobacteriaceae	NPA	RM	RM_Type_IIG	1121888.3_AUDL01000017_10	1	1881	4820308	0.000390224
1.12189e+06	Flavobacteriaceae	NPA	MADS	MADS	1121888.3_AUDL01000004_135,1121888.3_AUDL01000004_136,1121888.3_AUDL01000004_137,1121888.3_AUDL01000004_138,1121888.3_AUDL01000004_139	5	11880	4820308	0.00246457
1.12262e+06	Burkholderiaceae	NPA	Wadjet	Wadjet_I	1122620.3_AQVB01000001_107,1122620.3_AQVB01000001_108,1122620.3_AQVB01000001_109,1122620.3_AQVB01000001_110	4	6447	2311610	0.00278897
1.12262e+06	Burkholderiaceae	NPA	PsyrTA	PsyrTA	1122620.3_AQVB01000023_8,1122620.3_AQVB01000023_9	2	3489	2311610	0.00150934
1.12262e+06	Burkholderiaceae	NPA	dGTPase	dGTPase	1122620.3_AQVB01000017_38	1	1422	2311610	0.000615156
1.12262e+06	Burkholderiaceae	NPA	AbiU	AbiU	1122620.3_AQVB01000021_20	1	1041	2311610	0.000450335
1.12262e+06	Burkholderiaceae	NPA	RM	RM_Type_I	1122620.3_AQVB01000008_67,1122620.3_AQVB01000008_69,1122620.3_AQVB01000008_70	3	5271	2311610	0.00228023
1.12262e+06	Burkholderiaceae	NPA	RM	RM_Type_II	1122620.3_AQVB01000009_4,1122620.3_AQVB01000009_5	2	1668	2311610	0.000721575
1.12262e+06	Burkholderiaceae	NPA	RM	RM_Type_II	1122620.3_AQVB01000010_52,1122620.3_AQVB01000010_53	2	3645	2311610	0.00157682
1.12262e+06	Burkholderiaceae	NPA	CasFinder	CAS_Class1-Subtype-I-F	1122620.3_AQVB01000002_132,1122620.3_AQVB01000002_133,1122620.3_AQVB01000002_134,1122620.3_AQVB01000002_135,1122620.3_AQVB01000002_136,1122620.3_AQVB01000002_137	6	7347	2311610	0.0031783
1.12262e+06	Burkholderiaceae	NPA	SoFIC	SoFic	1122620.3_AQVB01000007_72	1	1107	2311610	0.000478887
1.12292e+06	Paenibacillaceae	NPA	DRT	DRT6	1122921.3_ARIL01000038_219	1	1473	6384870	0.000230702
1.12292e+06	Paenibacillaceae	NPA	Gabija	Gabija	1122921.3_ARIL01000033_318,1122921.3_ARIL01000033_319	2	3756	6384870	0.000588266
1.12292e+06	Paenibacillaceae	NPA	RM	RM_Type_II	1122921.3_ARIL01000034_278,1122921.3_ARIL01000034_280,1122921.3_ARIL01000034_281	3	2310	6384870	0.000361793
1.12292e+06	Paenibacillaceae	NPA	CasFinder	CAS_Class1-Subtype-I-C	1122921.3_ARIL01000025_69,1122921.3_ARIL01000025_70,1122921.3_ARIL01000025_71,1122921.3_ARIL01000025_72,1122921.3_ARIL01000025_73,1122921.3_ARIL01000025_74,1122921.3_ARIL01000025_76	7	6405	6384870	0.00100315
1.12292e+06	Paenibacillaceae	PA	Wadjet	Wadjet_II	1122924.3_AULX01000007_197,1122924.3_AULX01000007_198,1122924.3_AULX01000007_199,1122924.3_AULX01000007_200	4	8055	6753677	0.00119268
1.12292e+06	Paenibacillaceae	PA	Avs	Avs_I	1122924.3_AULX01000027_112,1122924.3_AULX01000027_113,1122924.3_AULX01000027_114	3	7302	6753677	0.00108119
1.12292e+06	Paenibacillaceae	PA	DRT	DRT8	1122924.3_AULX01000029_58	1	1578	6753677	0.00023365
1.12292e+06	Paenibacillaceae	PA	RosmerTA	RosmerTA	1122924.3_AULX01000018_11,1122924.3_AULX01000018_12	2	1926	6753677	0.000285178
1.12292e+06	Paenibacillaceae	PA	Gabija	Gabija	1122924.3_AULX01000006_165,1122924.3_AULX01000006_166	2	3987	6753677	0.000590345
1.12292e+06	Paenibacillaceae	PA	RM	RM_Type_IV	1122924.3_AULX01000006_161	1	1143	6753677	0.000169241
1.12292e+06	Paenibacillaceae	PA	CasFinder	CAS_Class1-Subtype-III-B	1122924.3_AULX01000005_8,1122924.3_AULX01000005_9,1122924.3_AULX01000005_10,1122924.3_AULX01000005_11,1122924.3_AULX01000005_12,1122924.3_AULX01000005_13,1122924.3_AULX01000005_14	7	6126	6753677	0.000907061
1.12292e+06	Paenibacillaceae	PA	CasFinder	CAS_Class1-Subtype-I-C	1122924.3_AULX01000015_102,1122924.3_AULX01000015_104,1122924.3_AULX01000015_105,1122924.3_AULX01000015_106	4	4332	6753677	0.000641428
1.12292e+06	Paenibacillaceae	PA	CasFinder	CAS_Class1-Subtype-I-C	1122924.3_AULX01000015_132,1122924.3_AULX01000015_133,1122924.3_AULX01000015_134,1122924.3_AULX01000015_135	4	4446	6753677	0.000658308
1.12292e+06	Paenibacillaceae	PA	MazEF	MazEF	1122924.3_AULX01000005_51,1122924.3_AULX01000005_52	2	507	6753677	7.50702e-05
1.12335e+06	Flavobacteriaceae	NPA	Septu	Septu	1123347.4_AUMF01000004_10,1123347.4_AUMF01000004_11	2	2271	4122291	0.000550907
1.12335e+06	Flavobacteriaceae	NPA	PD-Lambda-1	PD-Lambda-1	1123347.4_AUMF01000011_104	1	1497	4122291	0.000363148
1.12335e+06	Flavobacteriaceae	NPA	Septu	Septu	1123347.4_AUMF01000016_43,1123347.4_AUMF01000016_44	2	1770	4122291	0.000429373
1.12335e+06	Flavobacteriaceae	NPA	Mokosh	Mokosh_TypeII	1123347.4_AUMF01000011_53	1	2952	4122291	0.000716107
1.12335e+06	Flavobacteriaceae	NPA	Lamassu-Fam	Lamassu-Cap4_nuclease	1123347.4_AUMF01000001_71,1123347.4_AUMF01000001_72	2	2781	4122291	0.000674625
1.12335e+06	Flavobacteriaceae	NPA	Gabija	Gabija	1123347.4_AUMF01000001_129,1123347.4_AUMF01000001_130	2	4023	4122291	0.000975914
1.12335e+06	Flavobacteriaceae	NPA	Gao_Tmn	Gao_Tmn	1123347.4_AUMF01000014_73	1	1884	4122291	0.000457027
1.12335e+06	Flavobacteriaceae	NPA	RM	RM_Type_II	1123347.4_AUMF01000008_180,1123347.4_AUMF01000008_181,1123347.4_AUMF01000008_182	3	1800	4122291	0.00043665
1.12335e+06	Flavobacteriaceae	NPA	RM	RM_Type_IV	1123347.4_AUMF01000011_171	1	1170	4122291	0.000283823
1.12335e+06	Flavobacteriaceae	NPA	Retron	Retron_XIII	1123347.4_AUMF01000009_51,1123347.4_AUMF01000009_52,1123347.4_AUMF01000009_53	3	6090	4122291	0.00147733
1.12683e+06	Paenibacillaceae	PA	DRT	DRT9	1126833.4_CP011058_591	1	1491	5749967	0.000259306
1.12683e+06	Paenibacillaceae	PA	Gabija	Gabija	1126833.4_CP011058_592,1126833.4_CP011058_593	2	3609	5749967	0.000627656
1.12683e+06	Paenibacillaceae	PA	AbiU	AbiU	1126833.4_CP011058_1282	1	1497	5749967	0.000260349
1.12683e+06	Paenibacillaceae	PA	Gao_TerY	Gao_TerY	1126833.4_CP011058_2233,1126833.4_CP011058_2234,1126833.4_CP011058_2235	3	2412	5749967	0.000419481
1.12683e+06	Paenibacillaceae	PA	RloC	RloC	1126833.4_CP011058_2573	1	2337	5749967	0.000406437
1.12683e+06	Paenibacillaceae	PA	RM	RM_Type_II	1126833.4_CP011058_1285,1126833.4_CP011058_1287	2	2838	5749967	0.000493568
1.12683e+06	Paenibacillaceae	PA	RM	RM_Type_I	1126833.4_CP011058_2570,1126833.4_CP011058_2571,1126833.4_CP011058_2572	3	5802	5749967	0.00100905
1.12683e+06	Paenibacillaceae	PA	CasFinder	CAS_Class1-Subtype-I-C	1126833.4_CP011058_2890,1126833.4_CP011058_2891,1126833.4_CP011058_2892,1126833.4_CP011058_2893,1126833.4_CP011058_2894,1126833.4_CP011058_2895,1126833.4_CP011058_2896	7	6819	5749967	0.00118592
1.1269e+06	Enterobacteriaceae	NPA	MqsRAC	MqsRAC	1126904.3_AIBB01000255_26,1126904.3_AIBB01000255_28	2	888	5035052	0.000176364
1.1269e+06	Enterobacteriaceae	NPA	Mok_Hok_Sok	Mok_Hok_Sok	1126904.3_AIBB01000059_1	1	207	5035052	4.11118e-05
1.1269e+06	Enterobacteriaceae	NPA	Dnd	Dnd_ABCDE	1126904.3_AIBB01000247_1,1126904.3_AIBB01000247_2,1126904.3_AIBB01000247_3,1126904.3_AIBB01000247_4	4	4953	5035052	0.000983704
1.1269e+06	Enterobacteriaceae	NPA	Mokosh	Mokosh_TypeII	1126904.3_AIBB01000270_8	1	3504	5035052	0.000695921
1.1269e+06	Enterobacteriaceae	NPA	Mokosh	Mokosh_Type_I_A	1126904.3_AIBB01000307_12,1126904.3_AIBB01000307_13	2	6291	5035052	0.00124944
1.1269e+06	Enterobacteriaceae	NPA	Rst_DUF4238	Rst_DUF4238	1126904.3_AIBB01000025_143	1	924	5035052	0.000183513
1.1269e+06	Enterobacteriaceae	NPA	AbiJ	AbiJ	1126904.3_AIBB01000038_6	1	411	5035052	8.16278e-05
1.1269e+06	Enterobacteriaceae	NPA	RM	RM_Type_II	1126904.3_AIBB01000045_1,1126904.3_AIBB01000045_2	2	1812	5035052	0.000359877
1.1269e+06	Enterobacteriaceae	NPA	RM	RM_Type_I	1126904.3_AIBB01000153_3,1126904.3_AIBB01000153_4,1126904.3_AIBB01000153_5	3	6270	5035052	0.00124527
1.1269e+06	Enterobacteriaceae	NPA	RM	RM_Type_IV	1126904.3_AIBB01000153_6	1	525	5035052	0.000104269
1.1269e+06	Enterobacteriaceae	NPA	RM	RM_Type_IIG	1126904.3_AIBB01000287_1	1	2055	5035052	0.000408139
1.1269e+06	Enterobacteriaceae	NPA	MazEF	MazEF	1126904.3_AIBB01000035_7,1126904.3_AIBB01000035_8	2	567	5035052	0.000112611
1.12691e+06	Enterobacteriaceae	NPA	PsyrTA	PsyrTA	1126905.3_AIBC01000012_91,1126905.3_AIBC01000012_92	2	3279	5081126	0.000645329
1.12691e+06	Enterobacteriaceae	NPA	Dpd	Dpd	1126905.3_AIBC01000018_4,1126905.3_AIBC01000018_5,1126905.3_AIBC01000018_6,1126905.3_AIBC01000018_7,1126905.3_AIBC01000018_8,1126905.3_AIBC01000018_9,1126905.3_AIBC01000018_10,1126905.3_AIBC01000018_11,1126905.3_AIBC01000018_12,1126905.3_AIBC01000018_13,1126905.3_AIBC01000018_14,1126905.3_AIBC01000018_15	12	21171	5081126	0.0041666
1.12691e+06	Enterobacteriaceae	NPA	Mok_Hok_Sok	Mok_Hok_Sok	1126905.3_AIBC01000171_2	1	207	5081126	4.0739e-05
1.12691e+06	Enterobacteriaceae	NPA	CasFinder	CAS_Class1-Subtype-I-E	1126905.3_AIBC01000269_98,1126905.3_AIBC01000269_99,1126905.3_AIBC01000269_100,1126905.3_AIBC01000269_101,1126905.3_AIBC01000269_102,1126905.3_AIBC01000269_103,1126905.3_AIBC01000269_104,1126905.3_AIBC01000269_105	8	7440	5081126	0.00146424
1.12691e+06	Enterobacteriaceae	NPA	MazEF	MazEF	1126905.3_AIBC01000018_55,1126905.3_AIBC01000018_56	2	546	5081126	0.000107456
1.12691e+06	Enterobacteriaceae	NPA	MazEF	MazEF	1126905.3_AIBC01000269_127,1126905.3_AIBC01000269_128	2	567	5081126	0.000111589
1.12691e+06	Enterobacteriaceae	NPA	NLR	NLR_like_bNACHT01	1126906.3_AIBD01000027_14	1	1863	4989679	0.000373371
1.12691e+06	Enterobacteriaceae	NPA	Septu	Septu	1126906.3_AIBD01000158_2,1126906.3_AIBD01000158_3	2	2244	4989679	0.000449728
1.12691e+06	Enterobacteriaceae	NPA	PD-Lambda-1	PD-Lambda-1	1126906.3_AIBD01000207_9	1	1473	4989679	0.000295209
1.12691e+06	Enterobacteriaceae	NPA	Mok_Hok_Sok	Mok_Hok_Sok	1126906.3_AIBD01000120_6	1	207	4989679	4.14856e-05
1.12691e+06	Enterobacteriaceae	NPA	AbiE	AbiE	1126906.3_AIBD01000048_45,1126906.3_AIBD01000048_46	2	1248	4989679	0.000250116
1.12691e+06	Enterobacteriaceae	NPA	CasFinder	CAS_Class1-Subtype-I-E	1126906.3_AIBD01000134_10,1126906.3_AIBD01000134_11,1126906.3_AIBD01000134_12,1126906.3_AIBD01000134_13,1126906.3_AIBD01000134_14,1126906.3_AIBD01000134_15,1126906.3_AIBD01000134_16,1126906.3_AIBD01000134_17	8	7380	4989679	0.00147905
1.12691e+06	Enterobacteriaceae	NPA	MazEF	MazEF	1126906.3_AIBD01000048_5,1126906.3_AIBD01000048_6	2	546	4989679	0.000109426
1.12691e+06	Enterobacteriaceae	NPA	BREX	BREX_I	1126906.3_AIBD01000048_48,1126906.3_AIBD01000048_49,1126906.3_AIBD01000048_50,1126906.3_AIBD01000048_51,1126906.3_AIBD01000048_52,1126906.3_AIBD01000048_53	6	12309	4989679	0.00246689
1.12691e+06	Enterobacteriaceae	NPA	CBASS	CBASS_I	1126906.3_AIBD01000083_25,1126906.3_AIBD01000083_26	2	1857	4989679	0.000372168
1.12691e+06	Enterobacteriaceae	NPA	MazEF	MazEF	1126906.3_AIBD01000160_30,1126906.3_AIBD01000160_31	2	567	4989679	0.000113635
1.12691e+06	Enterobacteriaceae	NPA	PsyrTA	PsyrTA	1126907.3_AIBE01000006_83,1126907.3_AIBE01000006_84	2	3282	5179604	0.000633639
1.12691e+06	Enterobacteriaceae	NPA	Pif	Pif	1126907.3_AIBE01000050_13,1126907.3_AIBE01000050_14	2	3303	5179604	0.000637694
1.12691e+06	Enterobacteriaceae	NPA	RM	RM_Type_II	1126907.3_AIBE01000013_6,1126907.3_AIBE01000013_10	2	1866	5179604	0.000360259
1.12691e+06	Enterobacteriaceae	NPA	RM	RM_Type_IV	1126907.3_AIBE01000325_45	1	1854	5179604	0.000357942
1.12691e+06	Enterobacteriaceae	NPA	RM	RM_Type_I	1126907.3_AIBE01000325_46,1126907.3_AIBE01000325_47,1126907.3_AIBE01000325_48,1126907.3_AIBE01000325_49	4	6780	5179604	0.00130898
1.12691e+06	Enterobacteriaceae	NPA	MazEF	MazEF	1126907.3_AIBE01000121_74,1126907.3_AIBE01000121_75	2	567	5179604	0.000109468
1.12691e+06	Enterobacteriaceae	NPA	PsyrTA	PsyrTA	1126909.3_AIBG01000010_101,1126909.3_AIBG01000010_102	2	3282	5038463	0.000651389
1.12691e+06	Enterobacteriaceae	NPA	Mok_Hok_Sok	Mok_Hok_Sok	1126909.3_AIBG01000041_1	1	207	5038463	4.1084e-05
1.12691e+06	Enterobacteriaceae	NPA	Pif	Pif	1126909.3_AIBG01000012_19,1126909.3_AIBG01000012_20	2	3303	5038463	0.000655557
1.12691e+06	Enterobacteriaceae	NPA	Rst_3HP	Rst_3HP	1126909.3_AIBG01000128_19,1126909.3_AIBG01000128_20,1126909.3_AIBG01000128_21	3	2463	5038463	0.00048884
1.12691e+06	Enterobacteriaceae	NPA	RM	RM_Type_II	1126909.3_AIBG01000031_1,1126909.3_AIBG01000031_2	2	1767	5038463	0.000350702
1.12691e+06	Enterobacteriaceae	NPA	RM	RM_Type_IV	1126909.3_AIBG01000051_45	1	1854	5038463	0.000367969
1.12691e+06	Enterobacteriaceae	NPA	RM	RM_Type_I	1126909.3_AIBG01000051_46,1126909.3_AIBG01000051_47,1126909.3_AIBG01000051_48,1126909.3_AIBG01000051_49	4	6780	5038463	0.00134565
1.12691e+06	Enterobacteriaceae	NPA	RM	RM_Type_II	1126909.3_AIBG01000051_97,1126909.3_AIBG01000051_101	2	1866	5038463	0.000370351
1.12691e+06	Enterobacteriaceae	NPA	MazEF	MazEF	1126909.3_AIBG01000046_74,1126909.3_AIBG01000046_75	2	567	5038463	0.000112534
1.12691e+06	Enterobacteriaceae	NPA	DRT	DRT_5	1126911.3_AIBH01000142_75	1	1479	4918959	0.000300673
1.12691e+06	Enterobacteriaceae	NPA	Shango	Shango	1126911.3_AIBH01000022_1,1126911.3_AIBH01000022_2,1126911.3_AIBH01000022_3	3	4908	4918959	0.000997772
1.12691e+06	Enterobacteriaceae	NPA	Mok_Hok_Sok	Mok_Hok_Sok	1126911.3_AIBH01000051_6	1	207	4918959	4.20821e-05
1.12691e+06	Enterobacteriaceae	NPA	Lamassu-Fam	Lamassu-Mrr	1126911.3_AIBH01000005_16,1126911.3_AIBH01000005_17,1126911.3_AIBH01000005_18	3	3276	4918959	0.000665995
1.12691e+06	Enterobacteriaceae	NPA	RloC	RloC	1126911.3_AIBH01000022_6	1	2175	4918959	0.000442167
1.12691e+06	Enterobacteriaceae	NPA	RM	RM_Type_I	1126911.3_AIBH01000082_3,1126911.3_AIBH01000082_4,1126911.3_AIBH01000082_5	3	5508	4918959	0.00111975
1.12691e+06	Enterobacteriaceae	NPA	RM	RM_Type_II	1126911.3_AIBH01000105_38,1126911.3_AIBH01000105_39	2	2298	4918959	0.000467172
1.12691e+06	Enterobacteriaceae	NPA	RM	RM_Type_IIG	1126911.3_AIBH01000118_148	1	2679	4918959	0.000544627
1.12691e+06	Enterobacteriaceae	NPA	SanaTA	SanaTA	1126911.3_AIBH01000022_4,1126911.3_AIBH01000022_5	2	1362	4918959	0.000276888
1.12691e+06	Enterobacteriaceae	NPA	MazEF	MazEF	1126911.3_AIBH01000022_167,1126911.3_AIBH01000022_168	2	567	4918959	0.000115268
1.12691e+06	Enterobacteriaceae	NPA	Retron	Retron_I_A	1126911.3_AIBH01000044_1,1126911.3_AIBH01000044_2,1126911.3_AIBH01000044_3	3	3186	4918959	0.000647698
1.12692e+06	Enterobacteriaceae	NPA	PD-Lambda-1	PD-Lambda-1	1126917.3_AIBM01000064_9	1	1470	4966689	0.000295972
1.12692e+06	Enterobacteriaceae	NPA	FS_HP	FS_HP	1126917.3_AIBM01000067_36	1	516	4966689	0.000103892
1.12692e+06	Enterobacteriaceae	NPA	Mok_Hok_Sok	Mok_Hok_Sok	1126917.3_AIBM01000017_7	1	207	4966689	4.16777e-05
1.12692e+06	Enterobacteriaceae	NPA	dGTPase	dGTPase	1126917.3_AIBM01000170_1	1	1344	4966689	0.000270603
1.12692e+06	Enterobacteriaceae	NPA	RM	RM_Type_I	1126917.3_AIBM01000046_7,1126917.3_AIBM01000046_8,1126917.3_AIBM01000046_9	3	6021	4966689	0.00121228
1.12692e+06	Enterobacteriaceae	NPA	CasFinder	CAS_Class1-Subtype-I-E	1126917.3_AIBM01000022_2,1126917.3_AIBM01000022_3,1126917.3_AIBM01000022_4,1126917.3_AIBM01000022_5,1126917.3_AIBM01000022_6,1126917.3_AIBM01000022_7,1126917.3_AIBM01000022_8,1126917.3_AIBM01000022_9	8	7413	4966689	0.00149254
1.12692e+06	Enterobacteriaceae	NPA	MazEF	MazEF	1126917.3_AIBM01000090_79,1126917.3_AIBM01000090_80	2	567	4966689	0.000114161
1.12692e+06	Enterobacteriaceae	NPA	Septu	Septu	1126921.3_AIBP01000008_136,1126921.3_AIBP01000008_137	2	2166	4697200	0.000461126
1.12692e+06	Enterobacteriaceae	NPA	Shango	Shango	1126921.3_AIBP01000135_1,1126921.3_AIBP01000135_3,1126921.3_AIBP01000135_4	3	3924	4697200	0.000835391
1.12692e+06	Enterobacteriaceae	NPA	Lamassu-Fam	Lamassu-Cap4_nuclease	1126921.3_AIBP01000008_130,1126921.3_AIBP01000008_132	2	3654	4697200	0.00077791
1.12692e+06	Enterobacteriaceae	NPA	Gao_Tmn	Gao_Tmn	1126921.3_AIBP01000008_152	1	2085	4697200	0.000443881
1.12692e+06	Enterobacteriaceae	NPA	RloC	RloC	1126921.3_AIBP01000079_197	1	2175	4697200	0.000463042
1.12692e+06	Enterobacteriaceae	NPA	RM	RM_Type_IV	1126921.3_AIBP01000008_155	1	750	4697200	0.00015967
1.12692e+06	Enterobacteriaceae	NPA	RM	RM_Type_II	1126921.3_AIBP01000022_1,1126921.3_AIBP01000022_5	2	1809	4697200	0.000385123
1.12692e+06	Enterobacteriaceae	NPA	RM	RM_Type_IV	1126921.3_AIBP01000025_6	1	771	4697200	0.00016414
1.12692e+06	Enterobacteriaceae	NPA	MazEF	MazEF	1126921.3_AIBP01000079_28,1126921.3_AIBP01000079_29	2	567	4697200	0.00012071
1.12692e+06	Enterobacteriaceae	NPA	SanaTA	SanaTA	1126921.3_AIBP01000079_198,1126921.3_AIBP01000079_199	2	1362	4697200	0.00028996
1.12692e+06	Enterobacteriaceae	NPA	Septu	Septu	1126923.3_AIBR01000113_25,1126923.3_AIBR01000113_26	2	2238	5324891	0.00042029
1.12692e+06	Enterobacteriaceae	NPA	Shango	Shango	1126923.3_AIBR01000058_30,1126923.3_AIBR01000058_31,1126923.3_AIBR01000058_32	3	5676	5324891	0.00106594
1.12692e+06	Enterobacteriaceae	NPA	Mok_Hok_Sok	Mok_Hok_Sok	1126923.3_AIBR01000064_1	1	207	5324891	3.8874e-05
1.12692e+06	Enterobacteriaceae	NPA	PD-T7-4	PD-T7-4	1126923.3_AIBR01000185_116	1	624	5324891	0.000117185
1.12692e+06	Enterobacteriaceae	NPA	RM	RM_Type_IV	1126923.3_AIBR01000333_42	1	1911	5324891	0.000358881
1.12692e+06	Enterobacteriaceae	NPA	RM	RM_Type_I	1126923.3_AIBR01000333_44,1126923.3_AIBR01000333_45,1126923.3_AIBR01000333_46	3	5367	5324891	0.00100791
1.12692e+06	Enterobacteriaceae	NPA	CasFinder	CAS_Class1-Subtype-I-E	1126923.3_AIBR01000273_123,1126923.3_AIBR01000273_124,1126923.3_AIBR01000273_125,1126923.3_AIBR01000273_126,1126923.3_AIBR01000273_127,1126923.3_AIBR01000273_128,1126923.3_AIBR01000273_129,1126923.3_AIBR01000273_130	8	7380	5324891	0.00138594
1.12692e+06	Enterobacteriaceae	NPA	MazEF	MazEF	1126923.3_AIBR01000188_19,1126923.3_AIBR01000188_20	2	546	5324891	0.000102537
1.12692e+06	Enterobacteriaceae	NPA	MazEF	MazEF	1126923.3_AIBR01000273_98,1126923.3_AIBR01000273_99	2	567	5324891	0.000106481
1.12692e+06	Enterobacteriaceae	NPA	NLR	NLR_like_bNACHT01	1126924.3_AIBS01000017_1	1	1830	4626542	0.000395544
1.12692e+06	Enterobacteriaceae	NPA	Mok_Hok_Sok	Mok_Hok_Sok	1126924.3_AIBS01000025_1	1	153	4626542	3.30701e-05
1.12692e+06	Enterobacteriaceae	NPA	Hachiman	Hachiman	1126924.3_AIBS01000053_33,1126924.3_AIBS01000053_34	2	3987	4626542	0.000861767
1.12692e+06	Enterobacteriaceae	NPA	RM	RM_Type_I	1126924.3_AIBS01000005_204,1126924.3_AIBS01000005_205,1126924.3_AIBS01000005_206	3	5508	4626542	0.00119052
1.12692e+06	Enterobacteriaceae	NPA	RM	RM_Type_IV	1126924.3_AIBS01000053_32	1	768	4626542	0.000165999
1.12692e+06	Enterobacteriaceae	NPA	MazEF	MazEF	1126924.3_AIBS01000003_26,1126924.3_AIBS01000003_27	2	567	4626542	0.000122554
1.12694e+06	Enterobacteriaceae	NPA	PsyrTA	PsyrTA	1126935.3_AICC01000094_91,1126935.3_AICC01000094_92	2	3279	5146697	0.000637108
1.12694e+06	Enterobacteriaceae	NPA	Dpd	Dpd	1126935.3_AICC01000069_123,1126935.3_AICC01000069_124,1126935.3_AICC01000069_125,1126935.3_AICC01000069_126,1126935.3_AICC01000069_127,1126935.3_AICC01000069_128,1126935.3_AICC01000069_129,1126935.3_AICC01000069_130,1126935.3_AICC01000069_131,1126935.3_AICC01000069_132,1126935.3_AICC01000069_133,1126935.3_AICC01000069_134	12	21159	5146697	0.00411118
1.12694e+06	Enterobacteriaceae	NPA	RM	RM_Type_IV	1126935.3_AICC01000184_2	1	654	5146697	0.000127072
1.12694e+06	Enterobacteriaceae	NPA	CasFinder	CAS_Class1-Subtype-I-E	1126935.3_AICC01000057_98,1126935.3_AICC01000057_99,1126935.3_AICC01000057_100,1126935.3_AICC01000057_101,1126935.3_AICC01000057_102,1126935.3_AICC01000057_103,1126935.3_AICC01000057_104,1126935.3_AICC01000057_105	8	7440	5146697	0.00144559
1.12694e+06	Enterobacteriaceae	NPA	MazEF	MazEF	1126935.3_AICC01000069_82,1126935.3_AICC01000069_83	2	546	5146697	0.000106087
1.12694e+06	Enterobacteriaceae	NPA	MazEF	MazEF	1126935.3_AICC01000207_8,1126935.3_AICC01000207_9	2	567	5146697	0.000110168
1.12898e+06	Enterobacteriaceae	NPA	Dsr	Dsr_II	1128983.3_JXTD01000025_2	1	2079	4474111	0.000464673
1.12898e+06	Enterobacteriaceae	NPA	Mok_Hok_Sok	Mok_Hok_Sok	1128983.3_JXTD01000012_49	1	153	4474111	3.41967e-05
1.12898e+06	Enterobacteriaceae	NPA	GAPS2	GAPS2	1128983.3_JXTD01000014_83	1	1995	4474111	0.000445899
1.12898e+06	Enterobacteriaceae	NPA	CasFinder	CAS_Class1-Subtype-I-F	1128983.3_JXTD01000007_44,1128983.3_JXTD01000007_45,1128983.3_JXTD01000007_46,1128983.3_JXTD01000007_47,1128983.3_JXTD01000007_48,1128983.3_JXTD01000007_49	6	7635	4474111	0.00170648
1.12898e+06	Enterobacteriaceae	NPA	CasFinder	CAS_Class1-Subtype-I-E	1128983.3_JXTD01000053_15,1128983.3_JXTD01000053_17,1128983.3_JXTD01000053_18,1128983.3_JXTD01000053_19,1128983.3_JXTD01000053_20,1128983.3_JXTD01000053_21,1128983.3_JXTD01000053_22,1128983.3_JXTD01000053_23	8	7251	4474111	0.00162066
1.13083e+06	Burkholderiaceae	PA	Wadjet	Wadjet_I	1130828.6_CP016555_245,1130828.6_CP016555_246,1130828.6_CP016555_247,1130828.6_CP016555_248	4	6576	6059899	0.00108517
1.13083e+06	Burkholderiaceae	PA	Wadjet	Wadjet_II	1130828.6_CP016555_1588,1130828.6_CP016555_1589,1130828.6_CP016555_1590,1130828.6_CP016555_1591	4	8079	6059899	0.00133319
1.13083e+06	Burkholderiaceae	PA	Lamassu-Fam	Lamassu-Mrr	1130828.6_CP016554_356,1130828.6_CP016554_357	2	2679	6059899	0.000442087
1.13083e+06	Burkholderiaceae	PA	AbiE	AbiE	1130828.6_CP016555_1520,1130828.6_CP016555_1521,1130828.6_CP016555_1522	3	1215	6059899	0.000200498
1.13083e+06	Burkholderiaceae	PA	AbiE	AbiE	1130828.6_CP016555_1585,1130828.6_CP016555_1586	2	1017	6059899	0.000167825
1.13083e+06	Burkholderiaceae	PA	Gao_Her	Gao_Her_DUF	1130828.6_CP016554_1103,1130828.6_CP016554_1104	2	2883	6059899	0.000475751
1.13083e+06	Burkholderiaceae	PA	RM	RM_Type_I	1130828.6_CP016554_34,1130828.6_CP016554_36	2	2967	6059899	0.000489612
1.13083e+06	Burkholderiaceae	PA	CBASS	CBASS_II	1130828.6_CP016555_223,1130828.6_CP016555_224,1130828.6_CP016555_225	3	2481	6059899	0.000409413
1.13469e+06	Enterobacteriaceae	NPA	DRT	DRT_2	1134687.24_CP023185_4143	1	1281	6418567	0.000199577
1.13469e+06	Enterobacteriaceae	NPA	Hachiman	Hachiman	1134687.24_CP023185_3180,1134687.24_CP023185_3181	2	1950	6418567	0.000303806
1.13469e+06	Enterobacteriaceae	NPA	GAPS4	GAPS4	1134687.24_CP023185_3276,1134687.24_CP023185_3277	2	2022	6418567	0.000315024
1.13469e+06	Enterobacteriaceae	NPA	Gao_Ppl	Gao_Ppl	1134687.24_CP023186_32	1	2724	6418567	0.000424394
1.13469e+06	Enterobacteriaceae	NPA	PD-T7-2	PD-T7-2	1134687.24_CP023186_56,1134687.24_CP023186_57	2	2826	6418567	0.000440285
1.13469e+06	Enterobacteriaceae	NPA	RM	RM_Type_I	1134687.24_CP023185_1747,1134687.24_CP023185_1748,1134687.24_CP023185_1749	3	5658	6418567	0.000881505
1.13469e+06	Enterobacteriaceae	NPA	RM	RM_Type_IV	1134687.24_CP023185_3680	1	669	6418567	0.000104229
1.13469e+06	Enterobacteriaceae	NPA	RM	RM_Type_II	1134687.24_CP023186_36,1134687.24_CP023186_37	2	2064	6418567	0.000321567
1.13469e+06	Enterobacteriaceae	NPA	CasFinder	CAS_Class1-Subtype-I-E	1134687.24_CP023185_3494,1134687.24_CP023185_3495,1134687.24_CP023185_3496,1134687.24_CP023185_3497,1134687.24_CP023185_3498,1134687.24_CP023185_3499,1134687.24_CP023185_3500,1134687.24_CP023185_3501	8	7380	6418567	0.00114979
1.13469e+06	Enterobacteriaceae	NPA	BREX	BREX_I	1134687.24_CP023185_1843,1134687.24_CP023185_1844,1134687.24_CP023185_1845,1134687.24_CP023185_1846,1134687.24_CP023185_1847,1134687.24_CP023185_1848	6	12306	6418567	0.00191725
1.13469e+06	Enterobacteriaceae	NPA	PD-Lambda-1	PD-Lambda-1	1134687.8_MPJB01000005_222	1	1083	6514001	0.000166257
1.13469e+06	Enterobacteriaceae	NPA	Mok_Hok_Sok	Mok_Hok_Sok	1134687.8_MPJB01000002_126	1	153	6514001	2.34879e-05
1.13469e+06	Enterobacteriaceae	NPA	Mok_Hok_Sok	Mok_Hok_Sok	1134687.8_MPJB01000061_9	1	153	6514001	2.34879e-05
1.13469e+06	Enterobacteriaceae	NPA	Mok_Hok_Sok	Mok_Hok_Sok	1134687.8_MPJB01000063_12	1	153	6514001	2.34879e-05
1.13469e+06	Enterobacteriaceae	NPA	PD-T4-5	PD-T4-5	1134687.8_MPJB01000035_42	1	921	6514001	0.000141388
1.13469e+06	Enterobacteriaceae	NPA	PD-T4-3	PD-T4-3	1134687.8_MPJB01000083_2	1	762	6514001	0.000116979
1.13469e+06	Enterobacteriaceae	NPA	RM	RM_Type_IV	1134687.8_MPJB01000035_55	1	795	6514001	0.000122045
1.13469e+06	Enterobacteriaceae	NPA	RM	RM_Type_II	1134687.8_MPJB01000060_20,1134687.8_MPJB01000060_21	2	2307	6514001	0.00035416
1.13469e+06	Enterobacteriaceae	NPA	RM	RM_Type_IV	1134687.8_MPJB01000067_4	1	1686	6514001	0.000258827
1.13469e+06	Enterobacteriaceae	NPA	RM	RM_Type_I	1134687.8_MPJB01000081_1,1134687.8_MPJB01000081_2,1134687.8_MPJB01000081_3	3	5226	6514001	0.000802272
1.13469e+06	Enterobacteriaceae	NPA	MazEF	MazEF	1134687.8_MPJB01000007_19,1134687.8_MPJB01000007_20	2	516	6514001	7.9214e-05
1.13469e+06	Enterobacteriaceae	NPA	CBASS	CBASS_II	1134687.8_MPJB01000046_19,1134687.8_MPJB01000046_20,1134687.8_MPJB01000046_21,1134687.8_MPJB01000046_22	4	2754	6514001	0.000422782
1.13469e+06	Enterobacteriaceae	NPA	CBASS	CBASS_II	1134687.8_MPJB01000083_3,1134687.8_MPJB01000083_4,1134687.8_MPJB01000083_5	3	2004	6514001	0.000307645
1.14011e+06	Enterobacteriaceae	PA	Wadjet	Wadjet_I	1140114.3_KV407481_249,1140114.3_KV407481_250,1140114.3_KV407481_251,1140114.3_KV407481_252	4	6432	5540009	0.00116101
1.14011e+06	Enterobacteriaceae	PA	PD-Lambda-1	PD-Lambda-1	1140114.3_LOAR01000004_400	1	876	5540009	0.000158122
1.14011e+06	Enterobacteriaceae	PA	Mok_Hok_Sok	Mok_Hok_Sok	1140114.3_LOAR01000018_46	1	153	5540009	2.76173e-05
1.14011e+06	Enterobacteriaceae	PA	Mokosh	Mokosh_TypeII	1140114.3_LOAR01000024_9	1	3504	5540009	0.00063249
1.14011e+06	Enterobacteriaceae	PA	AbiE	AbiE	1140114.3_LOAR01000007_215,1140114.3_LOAR01000007_216	2	1245	5540009	0.000224729
1.14011e+06	Enterobacteriaceae	PA	Rst_3HP	Rst_3HP	1140114.3_LOAR01000016_57,1140114.3_LOAR01000016_58,1140114.3_LOAR01000016_59	3	2721	5540009	0.000491154
1.14011e+06	Enterobacteriaceae	PA	Kiwa	Kiwa	1140114.3_LOAR01000023_58,1140114.3_LOAR01000023_59	2	1554	5540009	0.000280505
1.14011e+06	Enterobacteriaceae	PA	PD-T4-5	PD-T4-5	1140114.3_LOAR01000028_33	1	921	5540009	0.000166245
1.14011e+06	Enterobacteriaceae	PA	RM	RM_Type_IIG	1140114.3_LOAR01000024_22	1	2952	5540009	0.000532851
1.14011e+06	Enterobacteriaceae	PA	MazEF	MazEF	1140114.3_LOAR01000004_89,1140114.3_LOAR01000004_90	2	516	5540009	9.31406e-05
1.14166e+06	Enterobacteriaceae	NPA	DRT	DRT_2	1141661.3_AKKM01000005_150	1	1272	4189482	0.000303617
1.14166e+06	Enterobacteriaceae	NPA	GAPS2	GAPS2	1141661.3_AKKM01000005_263	1	1995	4189482	0.000476193
1.14166e+06	Enterobacteriaceae	NPA	Mokosh	Mokosh_TypeII	1141661.3_AKKM01000020_184	1	3504	4189482	0.00083638
1.14166e+06	Enterobacteriaceae	NPA	Gao_Tmn	Gao_Tmn	1141661.3_AKKM01000014_4	1	3150	4189482	0.000751883
1.14166e+06	Enterobacteriaceae	NPA	Gabija	Gabija	1141661.3_AKKM01000014_5,1141661.3_AKKM01000014_6	2	3603	4189482	0.000860011
1.14166e+06	Enterobacteriaceae	NPA	Gao_Her	Gao_Her_DUF	1141661.3_AKKM01000026_4,1141661.3_AKKM01000026_5	2	2865	4189482	0.000683855
1.14166e+06	Enterobacteriaceae	NPA	PD-T4-3	PD-T4-3	1141661.3_AKKM01000027_117	1	729	4189482	0.000174007
1.14166e+06	Enterobacteriaceae	NPA	RM	RM_Type_I	1141661.3_AKKM01000020_333,1141661.3_AKKM01000020_334,1141661.3_AKKM01000020_335	3	6516	4189482	0.00155532
1.14166e+06	Enterobacteriaceae	NPA	RM	RM_Type_I	1141661.3_AKKM01000020_350,1141661.3_AKKM01000020_351,1141661.3_AKKM01000020_352	3	5493	4189482	0.00131114
1.14431e+06	Rhizobiaceae	PA	DRT	DRT_2	1144306.3_AJVM01000008_221	1	1377	6497619	0.000211924
1.14431e+06	Rhizobiaceae	PA	Rst_3HP	Rst_3HP	1144306.3_AJVM01000008_218,1144306.3_AJVM01000008_219,1144306.3_AJVM01000008_220	3	2316	6497619	0.000356438
1.14432e+06	Weeksellaceae	PA	DarTG	DarTG	1144316.3_AKJY01000043_7,1144316.3_AKJY01000043_8	2	1017	4484672	0.000226772
1.14432e+06	Weeksellaceae	PA	Wadjet	Wadjet_I	1144316.3_AKJY01000051_1,1144316.3_AKJY01000051_2,1144316.3_AKJY01000051_3,1144316.3_AKJY01000051_4	4	6435	4484672	0.00143489
1.14432e+06	Weeksellaceae	PA	Shedu	Shedu	1144316.3_AKJY01000100_5	1	1260	4484672	0.000280957
1.14432e+06	Weeksellaceae	PA	RM	RM_Type_IV	1144316.3_AKJY01000006_35	1	477	4484672	0.000106362
1.14432e+06	Weeksellaceae	PA	RM	RM_Type_II	1144316.3_AKJY01000023_23,1144316.3_AKJY01000023_26	2	2955	4484672	0.000658911
1.14432e+06	Weeksellaceae	PA	RM	RM_Type_II	1144316.3_AKJY01000063_42,1144316.3_AKJY01000063_43	2	2616	4484672	0.00058332
1.14432e+06	Weeksellaceae	PA	RM	RM_Type_IIG	1144316.3_AKJY01000072_8	1	2007	4484672	0.000447524
1.14432e+06	Weeksellaceae	PA	CasFinder	CAS_Class2-Subtype-II-C	1144316.3_AKJY01000027_70,1144316.3_AKJY01000027_72,1144316.3_AKJY01000027_73,1144316.3_AKJY01000027_74	4	4539	4484672	0.00101211
1.14433e+06	Pseudomonadaceae	PA	Septu	Septu	1144332.3_AKJK01000043_91,1144332.3_AKJK01000043_92	2	1965	6692143	0.000293628
1.14433e+06	Pseudomonadaceae	PA	DarTG	DarTG	1144332.3_AKJK01000049_97,1144332.3_AKJK01000049_98	2	1053	6692143	0.000157349
1.14433e+06	Pseudomonadaceae	PA	Septu	Septu	1144332.3_AKJK01000078_27,1144332.3_AKJK01000078_28	2	1977	6692143	0.000295421
1.14433e+06	Pseudomonadaceae	PA	AbiE	AbiE	1144332.3_AKJK01000008_48,1144332.3_AKJK01000008_49	2	852	6692143	0.000127313
1.14433e+06	Pseudomonadaceae	PA	RloC	RloC	1144332.3_AKJK01000100_31	1	2349	6692143	0.000351009
1.14433e+06	Pseudomonadaceae	PA	dCTPdeaminase	dCTPdeaminase	1144332.3_AKJK01000146_10	1	1473	6692143	0.000220109
1.14433e+06	Pseudomonadaceae	PA	RM	RM_Type_I	1144332.3_AKJK01000043_89,1144332.3_AKJK01000043_90,1144332.3_AKJK01000043_93	3	6342	6692143	0.000947678
1.14433e+06	Pseudomonadaceae	PA	RM	RM_Type_IV	1144332.3_AKJK01000043_94	1	597	6692143	8.92091e-05
1.14433e+06	Pseudomonadaceae	PA	RM	RM_Type_I	1144332.3_AKJK01000049_103,1144332.3_AKJK01000049_105,1144332.3_AKJK01000049_106	3	6372	6692143	0.000952161
1.14433e+06	Pseudomonadaceae	PA	RM	RM_Type_II	1144332.3_AKJK01000059_45,1144332.3_AKJK01000059_46,1144332.3_AKJK01000059_49	3	4971	6692143	0.000742811
1.14433e+06	Pseudomonadaceae	PA	SEFIR	SEFIR	1144332.3_AKJK01000059_80	1	813	6692143	0.000121486
1.14434e+06	Pseudomonadaceae	PA	DRT	DRT_4	1144335.3_AKJH01000019_156	1	1575	6502113	0.000242229
1.14434e+06	Pseudomonadaceae	PA	Lamassu-Fam	Lamassu-Mrr	1144335.3_AKJH01000023_50,1144335.3_AKJH01000023_51	2	2796	6502113	0.000430014
1.14434e+06	Pseudomonadaceae	PA	Gabija	Gabija	1144335.3_AKJH01000076_51,1144335.3_AKJH01000076_52	2	2553	6502113	0.000392642
1.14434e+06	Pseudomonadaceae	PA	RM	RM_Type_II	1144335.3_AKJH01000030_43,1144335.3_AKJH01000030_46	2	1875	6502113	0.000288368
1.14434e+06	Pseudomonadaceae	PA	RM	RM_Type_IV	1144335.3_AKJH01000030_44	1	906	6502113	0.000139339
1.14434e+06	Pseudomonadaceae	PA	Septu	Septu	1144337.3_AKJF01000012_7,1144337.3_AKJF01000012_8	2	1566	7287561	0.000214887
1.14434e+06	Pseudomonadaceae	PA	RloC	RloC	1144337.3_AKJF01000069_22	1	2190	7287561	0.000300512
1.14434e+06	Pseudomonadaceae	PA	MazEF	MazEF	1144337.3_AKJF01000017_62,1144337.3_AKJF01000017_63	2	498	7287561	6.83356e-05
1.14775e+06	Enterobacteriaceae	NPA	Septu	Septu	1147753.3_CAGQ01000022_62,1147753.3_CAGQ01000022_63	2	2007	5016891	0.000400049
1.14775e+06	Enterobacteriaceae	NPA	Gao_Ppl	Gao_Ppl	1147753.3_CAGQ01000033_31	1	2679	5016891	0.000533996
1.14775e+06	Enterobacteriaceae	NPA	BstA	BstA	1147753.3_CAGQ01000042_21	1	903	5016891	0.000179992
1.14775e+06	Enterobacteriaceae	NPA	Gao_Mza	Gao_Mza	1147753.3_CAGQ01000078_53,1147753.3_CAGQ01000078_54,1147753.3_CAGQ01000078_55,1147753.3_CAGQ01000078_56,1147753.3_CAGQ01000078_57	5	9195	5016891	0.00183281
1.14775e+06	Enterobacteriaceae	NPA	PD-T4-3	PD-T4-3	1147753.3_CAGQ01000022_36	1	762	5016891	0.000151887
1.14775e+06	Enterobacteriaceae	NPA	RM	RM_Type_III	1147753.3_CAGQ01000037_197,1147753.3_CAGQ01000037_198	2	4902	5016891	0.000977099
1.14775e+06	Enterobacteriaceae	NPA	RM	RM_Type_II	1147753.3_CAGQ01000078_85,1147753.3_CAGQ01000078_86,1147753.3_CAGQ01000078_91,1147753.3_CAGQ01000078_93,1147753.3_CAGQ01000078_94,1147753.3_CAGQ01000078_95	6	6342	5016891	0.00126413
1.14775e+06	Enterobacteriaceae	NPA	CasFinder	CAS_Class1-Subtype-I-E	1147753.3_CAGQ01000072_2,1147753.3_CAGQ01000072_3,1147753.3_CAGQ01000072_4,1147753.3_CAGQ01000072_5,1147753.3_CAGQ01000072_6,1147753.3_CAGQ01000072_7,1147753.3_CAGQ01000072_8,1147753.3_CAGQ01000072_9	8	7092	5016891	0.00141362
1.14851e+06	Pseudomonadaceae	PA	Septu	Septu	1148509.9_QFAW01000001_147,1148509.9_QFAW01000001_148	2	1767	6112380	0.000289085
1.14851e+06	Pseudomonadaceae	PA	Septu	Septu	1148509.9_QFAW01000010_62,1148509.9_QFAW01000010_63	2	2067	6112380	0.000338166
1.14851e+06	Pseudomonadaceae	PA	PD-T4-6	PD-T4-6	1148509.9_QFAW01000026_52	1	1275	6112380	0.000208593
1.14851e+06	Pseudomonadaceae	PA	BstA	BstA	1148509.9_QFAW01000002_32	1	867	6112380	0.000141843
1.14851e+06	Pseudomonadaceae	PA	dCTPdeaminase	dCTPdeaminase	1148509.9_QFAW01000004_65	1	1665	6112380	0.000272398
1.14851e+06	Pseudomonadaceae	PA	Lamassu-Fam	Lamassu-Cap4_nuclease	1148509.9_QFAW01000025_66,1148509.9_QFAW01000025_67,1148509.9_QFAW01000025_68	3	3564	6112380	0.000583079
1.14851e+06	Pseudomonadaceae	PA	AbiD	AbiD	1148509.9_QFAW01000043_2	1	933	6112380	0.000152641
1.14851e+06	Pseudomonadaceae	PA	Lamassu-Fam	Lamassu-Cap4_nuclease	1148509.9_QFAW01000069_5,1148509.9_QFAW01000069_7	2	3069	6112380	0.000502096
1.15086e+06	Pseudomonadaceae	PA	PD-Lambda-1	PD-Lambda-1	1150862.3_AIEU01000074_27	1	1488	6350233	0.000234322
1.15086e+06	Pseudomonadaceae	PA	Septu	Septu	1150862.3_AIEU01000171_7,1150862.3_AIEU01000171_8	2	2169	6350233	0.000341562
1.15086e+06	Pseudomonadaceae	PA	RosmerTA	RosmerTA	1150862.3_AIEU01000272_4,1150862.3_AIEU01000272_5	2	1704	6350233	0.000268337
1.15086e+06	Pseudomonadaceae	PA	Lamassu-Fam	Lamassu-Cap4_nuclease	1150862.3_AIEU01000033_45,1150862.3_AIEU01000033_47	2	3345	6350233	0.000526752
1.15086e+06	Pseudomonadaceae	PA	dCTPdeaminase	dCTPdeaminase	1150862.3_AIEU01000131_9	1	1467	6350233	0.000231015
1.15086e+06	Pseudomonadaceae	PA	RloC	RloC	1150862.3_AIEU01000131_17	1	2367	6350233	0.000372742
1.15086e+06	Pseudomonadaceae	PA	AbiE	AbiE	1150862.3_AIEU01000146_12,1150862.3_AIEU01000146_13	2	816	6350233	0.000128499
1.15086e+06	Pseudomonadaceae	PA	dCTPdeaminase	dCTPdeaminase	1150862.3_AIEU01000272_3	1	1389	6350233	0.000218732
1.15086e+06	Pseudomonadaceae	PA	BREX	BREX_I	1150862.3_AIEU01000030_2,1150862.3_AIEU01000030_3,1150862.3_AIEU01000030_6,1150862.3_AIEU01000030_7,1150862.3_AIEU01000030_8,1150862.3_AIEU01000030_9	6	12309	6350233	0.00193835
1.15086e+06	Pseudomonadaceae	PA	Eleos	Eleos	1150862.3_AIEU01000030_4,1150862.3_AIEU01000030_5	2	3327	6350233	0.000523918
1.15086e+06	Pseudomonadaceae	PA	PfiAT	PfiAT	1150862.3_AIEU01000129_13,1150862.3_AIEU01000129_14	2	552	6350233	8.69259e-05
1.15476e+06	Pseudomonadaceae	PA	Septu	Septu	1154762.3_AKCK01000025_20,1154762.3_AKCK01000025_21	2	1884	5825140	0.000323426
1.15476e+06	Pseudomonadaceae	PA	DarTG	DarTG	1154762.3_AKCK01000028_43,1154762.3_AKCK01000028_44	2	1053	5825140	0.000180768
1.15476e+06	Pseudomonadaceae	PA	Shango	Shango	1154762.3_AKCK01000069_46,1154762.3_AKCK01000069_47,1154762.3_AKCK01000069_48	3	5637	5825140	0.000967702
1.15476e+06	Pseudomonadaceae	PA	PD-T7-5	PD-T7-5	1154762.3_AKCK01000077_21	1	1050	5825140	0.000180253
1.15476e+06	Pseudomonadaceae	PA	RloC	RloC	1154762.3_AKCK01000052_30	1	2199	5825140	0.000377502
1.15476e+06	Pseudomonadaceae	PA	Lamassu-Fam	Lamassu-Mrr	1154762.3_AKCK01000085_31,1154762.3_AKCK01000085_32,1154762.3_AKCK01000085_33	3	3168	5825140	0.00054385
1.15476e+06	Pseudomonadaceae	PA	AbiD	AbiD	1154762.3_AKCK01000107_18	1	984	5825140	0.000168923
1.15476e+06	Pseudomonadaceae	PA	CBASS	CBASS_I	1154762.3_AKCK01000085_23,1154762.3_AKCK01000085_24	2	978	5825140	0.000167893
1.15694e+06	Rhizobiaceae	PA	DRT	DRT6	1156935.5_ALJF01000013_253	1	1542	5085061	0.000303241
1.15694e+06	Rhizobiaceae	PA	Detocs	Detocs	1156935.5_ALJF01000007_3,1156935.5_ALJF01000007_4,1156935.5_ALJF01000007_5	3	4869	5085061	0.000957511
1.15694e+06	Rhizobiaceae	PA	RM	RM_Type_IIG	1156935.5_ALJF01000002_455	1	2847	5085061	0.000559875
1.15694e+06	Rhizobiaceae	PA	RM	RM_Type_II	1156935.5_ALJF01000009_44,1156935.5_ALJF01000009_47	2	1629	5085061	0.00032035
1.15806e+06	Streptomycetaceae	PA	Septu	Septu	1158056.3_JABQ01000003_109,1158056.3_JABQ01000003_110	2	2217	11084188	0.000200015
1.15806e+06	Streptomycetaceae	PA	Wadjet	Wadjet_II	1158056.3_JABQ01000013_62,1158056.3_JABQ01000013_63,1158056.3_JABQ01000013_64,1158056.3_JABQ01000013_65	4	7941	11084188	0.000716426
1.15806e+06	Streptomycetaceae	PA	RosmerTA	RosmerTA	1158056.3_JABQ01000003_42,1158056.3_JABQ01000003_43	2	1725	11084188	0.000155627
1.15806e+06	Streptomycetaceae	PA	CasFinder	CAS_Class1-Subtype-I-C	1158056.3_JABQ01000137_2,1158056.3_JABQ01000137_3,1158056.3_JABQ01000137_4,1158056.3_JABQ01000137_5,1158056.3_JABQ01000137_6,1158056.3_JABQ01000137_7,1158056.3_JABQ01000137_8	7	6081	11084188	0.000548619
1.15806e+06	Streptomycetaceae	PA	Tiamat	Tiamat	1158056.3_JABQ01000008_2	1	3903	11084188	0.000352123
1.15806e+06	Streptomycetaceae	PA	BREX	BREX_II	1158056.3_JABQ01000013_74,1158056.3_JABQ01000013_76,1158056.3_JABQ01000013_77,1158056.3_JABQ01000013_81,1158056.3_JABQ01000013_82,1158056.3_JABQ01000013_85,1158056.3_JABQ01000013_86	7	21996	11084188	0.00198445
1.15949e+06	Enterobacteriaceae	NPA	DRT	DRT_4	1159490.3_AJLA01000019_22	1	1161	4440865	0.000261436
1.15949e+06	Enterobacteriaceae	NPA	Mok_Hok_Sok	Mok_Hok_Sok	1159490.3_AJLA01000021_56	1	153	4440865	3.44527e-05
1.15949e+06	Enterobacteriaceae	NPA	GAPS2	GAPS2	1159490.3_AJLA01000025_82	1	1995	4440865	0.000449237
1.15949e+06	Enterobacteriaceae	NPA	Azaca	Azaca	1159490.3_AJLA01000007_23,1159490.3_AJLA01000007_24,1159490.3_AJLA01000007_25	3	5571	4440865	0.00125449
1.15949e+06	Enterobacteriaceae	NPA	RM	RM_Type_I	1159490.3_AJLA01000025_115,1159490.3_AJLA01000025_116	2	2982	4440865	0.000671491
1.15949e+06	Enterobacteriaceae	NPA	CasFinder	CAS_Class1-Subtype-I-E	1159490.3_AJLA01000031_538,1159490.3_AJLA01000031_539,1159490.3_AJLA01000031_540,1159490.3_AJLA01000031_541,1159490.3_AJLA01000031_542,1159490.3_AJLA01000031_543,1159490.3_AJLA01000031_544,1159490.3_AJLA01000031_547	8	5670	4440865	0.00127678
1.15961e+06	Enterobacteriaceae	NPA	Avs	Avs_III	1159614.3_AJLC01000157_27,1159614.3_AJLC01000157_29	2	4461	4347705	0.00102606
1.15961e+06	Enterobacteriaceae	NPA	Mok_Hok_Sok	Mok_Hok_Sok	1159614.3_AJLC01000092_2	1	153	4347705	3.5191e-05
1.15961e+06	Enterobacteriaceae	NPA	Dnd	Dnd_ABCDEFGH	1159614.3_AJLC01000108_6,1159614.3_AJLC01000108_7,1159614.3_AJLC01000108_8,1159614.3_AJLC01000108_9,1159614.3_AJLC01000108_12,1159614.3_AJLC01000108_14,1159614.3_AJLC01000108_15	7	12318	4347705	0.00283322
1.15961e+06	Enterobacteriaceae	NPA	GAPS2	GAPS2	1159614.3_AJLC01000163_94	1	1995	4347705	0.000458863
1.15961e+06	Enterobacteriaceae	NPA	Mok_Hok_Sok	Mok_Hok_Sok	1159614.3_AJLC01000176_9	1	132	4347705	3.03608e-05
1.15961e+06	Enterobacteriaceae	NPA	Mok_Hok_Sok	Mok_Hok_Sok	1159614.3_AJLC01000177_61	1	153	4347705	3.5191e-05
1.15961e+06	Enterobacteriaceae	NPA	RM	RM_Type_II	1159614.3_AJLC01000166_32,1159614.3_AJLC01000166_33	2	1830	4347705	0.000420912
1.15961e+06	Enterobacteriaceae	NPA	CasFinder	CAS_Class1-Subtype-I-E	1159614.3_AJLC01000124_10,1159614.3_AJLC01000124_11,1159614.3_AJLC01000124_12,1159614.3_AJLC01000124_13,1159614.3_AJLC01000124_14,1159614.3_AJLC01000124_15,1159614.3_AJLC01000124_16,1159614.3_AJLC01000124_17	8	7263	4347705	0.00167054
1.16075e+06	Enterobacteriaceae	NPA	Wadjet	Wadjet_III	1160751.3_MYCE01000026_34,1160751.3_MYCE01000026_35,1160751.3_MYCE01000026_37	3	6771	4665092	0.00145142
1.16075e+06	Enterobacteriaceae	NPA	RM	RM_Type_III	1160751.3_MYCE01000012_92,1160751.3_MYCE01000012_93	2	4902	4665092	0.00105078
1.16075e+06	Enterobacteriaceae	NPA	RM	RM_Type_IV	1160751.3_MYCE01000026_5	1	534	4665092	0.000114467
1.16075e+06	Enterobacteriaceae	NPA	RM	RM_Type_I	1160751.3_MYCE01000026_6,1160751.3_MYCE01000026_7,1160751.3_MYCE01000026_8	3	5781	4665092	0.0012392
1.16075e+06	Enterobacteriaceae	NPA	CasFinder	CAS_Class1-Subtype-I-E	1160751.3_MYCE01000004_130,1160751.3_MYCE01000004_131,1160751.3_MYCE01000004_132,1160751.3_MYCE01000004_133,1160751.3_MYCE01000004_134,1160751.3_MYCE01000004_135,1160751.3_MYCE01000004_136,1160751.3_MYCE01000004_137	8	7113	4665092	0.00152473
1.16764e+06	Xanthomonadaceae	PA	Wadjet	Wadjet_I	1167641.3_AJLO01000045_124,1167641.3_AJLO01000045_125,1167641.3_AJLO01000045_126	3	5304	4511336	0.0011757
1.16764e+06	Xanthomonadaceae	PA	AbiD	AbiD	1167641.3_AJLO01000015_22	1	885	4511336	0.000196172
1.16932e+06	Enterobacteriaceae	NPA	FS_HP	FS_HP	1169316.3_ASTO01000025_91	1	516	5124621	0.00010069
1.16932e+06	Enterobacteriaceae	NPA	Mokosh	Mokosh_TypeII	1169316.3_ASTO01000042_150	1	3504	5124621	0.000683758
1.16932e+06	Enterobacteriaceae	NPA	Gao_Qat	Gao_Qat	1169316.3_ASTO01000010_1,1169316.3_ASTO01000010_2,1169316.3_ASTO01000010_3,1169316.3_ASTO01000010_4	4	4227	5124621	0.000824841
1.16932e+06	Enterobacteriaceae	NPA	RM	RM_Type_IV	1169316.3_ASTO01000011_233	1	1911	5124621	0.000372906
1.16932e+06	Enterobacteriaceae	NPA	RM	RM_Type_I	1169316.3_ASTO01000011_235,1169316.3_ASTO01000011_236,1169316.3_ASTO01000011_237	3	5298	5124621	0.00103383
1.16932e+06	Enterobacteriaceae	NPA	CasFinder	CAS_Class1-Subtype-I-F	1169316.3_ASTO01000015_180,1169316.3_ASTO01000015_181,1169316.3_ASTO01000015_182,1169316.3_ASTO01000015_184,1169316.3_ASTO01000015_185,1169316.3_ASTO01000015_186	6	6888	5124621	0.0013441
1.16932e+06	Enterobacteriaceae	NPA	CBASS	CBASS_I	1169316.3_ASTO01000010_5,1169316.3_ASTO01000010_6	2	900	5124621	0.000175623
1.16932e+06	Enterobacteriaceae	NPA	MazEF	MazEF	1169316.3_ASTO01000040_101,1169316.3_ASTO01000040_102	2	567	5124621	0.000110642
1.16932e+06	Enterobacteriaceae	NPA	NLR	NLR_like_bNACHT01	1169321.3_ASTS01000010_28	1	1539	4693951	0.000327869
1.16932e+06	Enterobacteriaceae	NPA	PsyrTA	PsyrTA	1169321.3_ASTS01000018_192,1169321.3_ASTS01000018_193	2	3279	4693951	0.000698559
1.16932e+06	Enterobacteriaceae	NPA	Mokosh	Mokosh_TypeII	1169321.3_ASTS01000012_437	1	3504	4693951	0.000746493
1.16932e+06	Enterobacteriaceae	NPA	Zorya	Zorya_TypeI	1169321.3_ASTS01000021_111,1169321.3_ASTS01000021_112,1169321.3_ASTS01000021_113,1169321.3_ASTS01000021_114	4	7149	4693951	0.00152302
1.16932e+06	Enterobacteriaceae	NPA	Gao_Iet	Gao_Iet	1169321.3_ASTS01000024_60,1169321.3_ASTS01000024_63	2	2484	4693951	0.000529192
1.16932e+06	Enterobacteriaceae	NPA	RM	RM_Type_IV	1169321.3_ASTS01000019_123	1	1893	4693951	0.000403285
1.16932e+06	Enterobacteriaceae	NPA	RM	RM_Type_I	1169321.3_ASTS01000019_125,1169321.3_ASTS01000019_126,1169321.3_ASTS01000019_127	3	5376	4693951	0.0011453
1.16932e+06	Enterobacteriaceae	NPA	RM	RM_Type_II	1169321.3_ASTS01000020_173,1169321.3_ASTS01000020_174	2	2433	4693951	0.000518327
1.16932e+06	Enterobacteriaceae	NPA	RM	RM_Type_I	1169321.3_ASTS01000036_53,1169321.3_ASTS01000036_54,1169321.3_ASTS01000036_55	3	5157	4693951	0.00109865
1.16932e+06	Enterobacteriaceae	NPA	SanaTA	SanaTA	1169321.3_ASTS01000012_438,1169321.3_ASTS01000012_439	2	1326	4693951	0.000282491
1.16933e+06	Enterobacteriaceae	NPA	PsyrTA	PsyrTA	1169329.3_ANVJ01000031_158,1169329.3_ANVJ01000031_159	2	3282	4963515	0.000661225
1.16933e+06	Enterobacteriaceae	NPA	Dnd	Dnd_ABCDEFGH	1169329.3_ANVJ01000007_100,1169329.3_ANVJ01000007_101,1169329.3_ANVJ01000007_102,1169329.3_ANVJ01000007_103,1169329.3_ANVJ01000007_104,1169329.3_ANVJ01000007_105,1169329.3_ANVJ01000007_106	7	12870	4963515	0.00259292
1.16933e+06	Enterobacteriaceae	NPA	Zorya	Zorya_TypeI	1169329.3_ANVJ01000007_107,1169329.3_ANVJ01000007_108,1169329.3_ANVJ01000007_109,1169329.3_ANVJ01000007_110	4	7707	4963515	0.00155273
1.16933e+06	Enterobacteriaceae	NPA	Dnd	Dnd_ABCDEFGH	1169329.3_ANVJ01000013_28,1169329.3_ANVJ01000013_29,1169329.3_ANVJ01000013_30,1169329.3_ANVJ01000013_31,1169329.3_ANVJ01000013_33,1169329.3_ANVJ01000013_34,1169329.3_ANVJ01000013_35	7	12921	4963515	0.0026032
1.16933e+06	Enterobacteriaceae	NPA	Hachiman	Hachiman	1169329.3_ANVJ01000026_476,1169329.3_ANVJ01000026_477	2	1887	4963515	0.000380174
1.16933e+06	Enterobacteriaceae	NPA	AbiE	AbiE	1169329.3_ANVJ01000013_38,1169329.3_ANVJ01000013_39	2	1197	4963515	0.00024116
1.16933e+06	Enterobacteriaceae	NPA	Kiwa	Kiwa	1169329.3_ANVJ01000025_151,1169329.3_ANVJ01000025_152	2	1596	4963515	0.000321546
1.16933e+06	Enterobacteriaceae	NPA	CasFinder	CAS_Class1-Subtype-I-E	1169329.3_ANVJ01000029_63,1169329.3_ANVJ01000029_64,1169329.3_ANVJ01000029_65,1169329.3_ANVJ01000029_66,1169329.3_ANVJ01000029_67,1169329.3_ANVJ01000029_68,1169329.3_ANVJ01000029_69,1169329.3_ANVJ01000029_70	8	7374	4963515	0.00148564
1.16933e+06	Enterobacteriaceae	NPA	MazEF	MazEF	1169329.3_ANVJ01000007_58,1169329.3_ANVJ01000007_59	2	546	4963515	0.000110003
1.16933e+06	Enterobacteriaceae	NPA	Avs	Avs_V	1169330.3_ANSQ01000025_152	1	2301	5039964	0.000456551
1.16933e+06	Enterobacteriaceae	NPA	Detocs	Detocs_hydrolase	1169330.3_ANSQ01000016_126,1169330.3_ANSQ01000016_127,1169330.3_ANSQ01000016_128	3	4896	5039964	0.000971436
1.16933e+06	Enterobacteriaceae	NPA	Shango	Shango	1169330.3_ANSQ01000025_149,1169330.3_ANSQ01000025_150,1169330.3_ANSQ01000025_151	3	5676	5039964	0.0011262
1.16933e+06	Enterobacteriaceae	NPA	dGTPase	dGTPase	1169330.3_ANSQ01000016_135	1	1350	5039964	0.000267859
1.16933e+06	Enterobacteriaceae	NPA	Gabija	Gabija	1169330.3_ANSQ01000035_3,1169330.3_ANSQ01000035_4	2	1827	5039964	0.000362503
1.16933e+06	Enterobacteriaceae	NPA	PD-T4-8	PD-T4-8	1169330.3_ANSQ01000038_41	1	1218	5039964	0.000241668
1.16933e+06	Enterobacteriaceae	NPA	Rst_DUF4238	Rst_DUF4238	1169330.3_ANSQ01000038_63	1	924	5039964	0.000183335
1.16933e+06	Enterobacteriaceae	NPA	Gao_Qat	Gao_Qat	1169330.3_ANSQ01000006_97,1169330.3_ANSQ01000006_98,1169330.3_ANSQ01000006_99,1169330.3_ANSQ01000006_100	4	4224	5039964	0.000838101
1.16933e+06	Enterobacteriaceae	NPA	RM	RM_Type_III	1169330.3_ANSQ01000037_34,1169330.3_ANSQ01000037_35	2	4806	5039964	0.000953578
1.16933e+06	Enterobacteriaceae	NPA	CasFinder	CAS_Class1-Subtype-I-E	1169330.3_ANSQ01000006_123,1169330.3_ANSQ01000006_124,1169330.3_ANSQ01000006_126,1169330.3_ANSQ01000006_127,1169330.3_ANSQ01000006_128,1169330.3_ANSQ01000006_129,1169330.3_ANSQ01000006_130,1169330.3_ANSQ01000006_131	8	7158	5039964	0.00142025
1.16933e+06	Enterobacteriaceae	NPA	MazEF	MazEF	1169330.3_ANSQ01000006_151,1169330.3_ANSQ01000006_152	2	567	5039964	0.000112501
1.16933e+06	Enterobacteriaceae	NPA	MazEF	MazEF	1169330.3_ANSQ01000016_312,1169330.3_ANSQ01000016_313	2	546	5039964	0.000108334
1.16933e+06	Enterobacteriaceae	NPA	Retron	Retron_II	1169330.3_ANSQ01000024_183,1169330.3_ANSQ01000024_184	2	1434	5039964	0.000284526
1.16933e+06	Enterobacteriaceae	NPA	CBASS	CBASS_III	1169330.3_ANSQ01000025_117,1169330.3_ANSQ01000025_118,1169330.3_ANSQ01000025_119,1169330.3_ANSQ01000025_120	4	3039	5039964	0.00060298
1.16933e+06	Enterobacteriaceae	NPA	Retron	Retron_VI	1169330.3_ANSQ01000037_23,1169330.3_ANSQ01000037_24	2	1209	5039964	0.000239883
1.16933e+06	Enterobacteriaceae	NPA	MazEF	MazEF	1169330.3_ANSQ01000049_10,1169330.3_ANSQ01000049_11	2	501	5039964	9.94055e-05
1.16933e+06	Enterobacteriaceae	NPA	Dsr	Dsr_II	1169331.3_ANSR01000004_63	1	2715	4486744	0.000605116
1.16933e+06	Enterobacteriaceae	NPA	PD-Lambda-1	PD-Lambda-1	1169331.3_ANSR01000018_132	1	1461	4486744	0.000325626
1.16933e+06	Enterobacteriaceae	NPA	PD-T7-5	PD-T7-5	1169331.3_ANSR01000004_35	1	1005	4486744	0.000223993
1.16933e+06	Enterobacteriaceae	NPA	Zorya	Zorya_TypeI	1169331.3_ANSR01000004_81,1169331.3_ANSR01000004_82,1169331.3_ANSR01000004_83,1169331.3_ANSR01000004_84	4	7191	4486744	0.00160272
1.16933e+06	Enterobacteriaceae	NPA	PD-T7-4	PD-T7-4	1169331.3_ANSR01000033_41	1	615	4486744	0.00013707
1.16933e+06	Enterobacteriaceae	NPA	RM	RM_Type_II	1169331.3_ANSR01000045_9,1169331.3_ANSR01000045_10	2	1398	4486744	0.000311585
1.16933e+06	Enterobacteriaceae	NPA	RM	RM_Type_I	1169331.3_ANSR01000045_48,1169331.3_ANSR01000045_49,1169331.3_ANSR01000045_50	3	6327	4486744	0.00141015
1.16933e+06	Enterobacteriaceae	NPA	CasFinder	CAS_Class1-Subtype-I-F	1169331.3_ANSR01000015_115,1169331.3_ANSR01000015_116,1169331.3_ANSR01000015_117,1169331.3_ANSR01000015_118,1169331.3_ANSR01000015_119,1169331.3_ANSR01000015_120	6	7584	4486744	0.00169031
1.16933e+06	Enterobacteriaceae	NPA	PD-Lambda-1	PD-Lambda-1	1169333.3_ASTU01000015_139	1	1365	5286387	0.00025821
1.16933e+06	Enterobacteriaceae	NPA	Mokosh	Mokosh_TypeII	1169333.3_ASTU01000063_344	1	3504	5286387	0.000662835
1.16933e+06	Enterobacteriaceae	NPA	Dpd	Dpd	1169333.3_ASTU01000075_101,1169333.3_ASTU01000075_102,1169333.3_ASTU01000075_103,1169333.3_ASTU01000075_104,1169333.3_ASTU01000075_105,1169333.3_ASTU01000075_106,1169333.3_ASTU01000075_107,1169333.3_ASTU01000075_108,1169333.3_ASTU01000075_109,1169333.3_ASTU01000075_110,1169333.3_ASTU01000075_111,1169333.3_ASTU01000075_112	12	20868	5286387	0.0039475
1.16933e+06	Enterobacteriaceae	NPA	Rst_HelicaseDUF2290	Rst_HelicaseDUF2290	1169333.3_ASTU01000004_28,1169333.3_ASTU01000004_29	2	2340	5286387	0.000442646
1.16933e+06	Enterobacteriaceae	NPA	Gao_Iet	Gao_Iet	1169333.3_ASTU01000019_113,1169333.3_ASTU01000019_114	2	3402	5286387	0.00064354
1.16933e+06	Enterobacteriaceae	NPA	RM	RM_Type_IIG	1169333.3_ASTU01000058_10	1	1929	5286387	0.0003649
1.16933e+06	Enterobacteriaceae	NPA	Retron	Retron_I_C	1169333.3_ASTU01000015_153	1	1737	5286387	0.00032858
1.16933e+06	Enterobacteriaceae	NPA	MazEF	MazEF	1169333.3_ASTU01000063_150,1169333.3_ASTU01000063_151	2	567	5286387	0.000107257
1.16934e+06	Enterobacteriaceae	NPA	DRT	DRT_5	1169336.3_ANVK01000016_332	1	1479	4897749	0.000301975
1.16934e+06	Enterobacteriaceae	NPA	AbiP2	AbiP2	1169336.3_ANVK01000020_48	1	1476	4897749	0.000301363
1.16934e+06	Enterobacteriaceae	NPA	PsyrTA	PsyrTA	1169336.3_ANVK01000023_154,1169336.3_ANVK01000023_155	2	3282	4897749	0.000670104
1.16934e+06	Enterobacteriaceae	NPA	Mok_Hok_Sok	Mok_Hok_Sok	1169336.3_ANVK01000001_134	1	207	4897749	4.22643e-05
1.16934e+06	Enterobacteriaceae	NPA	RM	RM_Type_II	1169336.3_ANVK01000006_22,1169336.3_ANVK01000006_23,1169336.3_ANVK01000006_29	3	2625	4897749	0.00053596
1.16934e+06	Enterobacteriaceae	NPA	Septu	Septu	1169338.3_ASTV01000003_179,1169338.3_ASTV01000003_180	2	2352	5037301	0.000466917
1.16934e+06	Enterobacteriaceae	NPA	PsyrTA	PsyrTA	1169338.3_ASTV01000020_161,1169338.3_ASTV01000020_162	2	3282	5037301	0.000651539
1.16934e+06	Enterobacteriaceae	NPA	Mok_Hok_Sok	Mok_Hok_Sok	1169338.3_ASTV01000005_1	1	207	5037301	4.10934e-05
1.16934e+06	Enterobacteriaceae	NPA	Hachiman	Hachiman	1169338.3_ASTV01000017_28,1169338.3_ASTV01000017_29	2	3900	5037301	0.000774224
1.16934e+06	Enterobacteriaceae	NPA	Dnd	Dnd_ABCDEFGH	1169338.3_ASTV01000026_103,1169338.3_ASTV01000026_104,1169338.3_ASTV01000026_105,1169338.3_ASTV01000026_108,1169338.3_ASTV01000026_109,1169338.3_ASTV01000026_110,1169338.3_ASTV01000026_111	7	12972	5037301	0.00257519
1.16934e+06	Enterobacteriaceae	NPA	GAPS1	GAPS1	1169338.3_ASTV01000030_91	1	1563	5037301	0.000310285
1.16934e+06	Enterobacteriaceae	NPA	RloC	RloC	1169338.3_ASTV01000011_25	1	2277	5037301	0.000452028
1.16934e+06	Enterobacteriaceae	NPA	RM	RM_Type_I	1169338.3_ASTV01000026_160,1169338.3_ASTV01000026_161,1169338.3_ASTV01000026_162	3	6795	5037301	0.00134894
1.16934e+06	Enterobacteriaceae	NPA	RM	RM_Type_IV	1169338.3_ASTV01000026_163	1	1854	5037301	0.000368054
1.16934e+06	Enterobacteriaceae	NPA	RM	RM_Type_II	1169338.3_ASTV01000030_32,1169338.3_ASTV01000030_33	2	2298	5037301	0.000456197
1.16934e+06	Enterobacteriaceae	NPA	CasFinder	CAS_Class1-Subtype-I-F	1169338.3_ASTV01000001_175,1169338.3_ASTV01000001_176,1169338.3_ASTV01000001_177,1169338.3_ASTV01000001_178,1169338.3_ASTV01000001_179,1169338.3_ASTV01000001_180	6	7584	5037301	0.00150557
1.16934e+06	Enterobacteriaceae	NPA	Retron	Retron_VI	1169338.3_ASTV01000014_67,1169338.3_ASTV01000014_68	2	1209	5037301	0.000240009
1.16934e+06	Enterobacteriaceae	NPA	MazEF	MazEF	1169338.3_ASTV01000018_87,1169338.3_ASTV01000018_88	2	567	5037301	0.00011256
1.16934e+06	Enterobacteriaceae	NPA	DRT	DRT_5	1169342.3_ANVO01000006_335	1	1479	4869974	0.000303698
1.16934e+06	Enterobacteriaceae	NPA	AbiP2	AbiP2	1169342.3_ANVO01000008_48	1	1476	4869974	0.000303082
1.16934e+06	Enterobacteriaceae	NPA	PsyrTA	PsyrTA	1169342.3_ANVO01000011_154,1169342.3_ANVO01000011_155	2	3282	4869974	0.000673926
1.16934e+06	Enterobacteriaceae	NPA	Rst_3HP	Rst_3HP	1169342.3_ANVO01000004_112,1169342.3_ANVO01000004_113,1169342.3_ANVO01000004_114	3	2748	4869974	0.000564274
1.16934e+06	Enterobacteriaceae	NPA	RM	RM_Type_II	1169342.3_ANVO01000002_121,1169342.3_ANVO01000002_122,1169342.3_ANVO01000002_128	3	2625	4869974	0.000539017
1.16934e+06	Enterobacteriaceae	NPA	Septu	Septu	1169343.3_ASTX01000048_97,1169343.3_ASTX01000048_98	2	1998	5337291	0.000374347
1.16934e+06	Enterobacteriaceae	NPA	PsyrTA	PsyrTA	1169343.3_ASTX01000058_143,1169343.3_ASTX01000058_144	2	3279	5337291	0.000614357
1.16934e+06	Enterobacteriaceae	NPA	Mokosh	Mokosh_TypeII	1169343.3_ASTX01000073_11	1	3504	5337291	0.000656513
1.16934e+06	Enterobacteriaceae	NPA	AbiD	AbiD	1169343.3_ASTX01000043_38	1	840	5337291	0.000157383
1.16934e+06	Enterobacteriaceae	NPA	AbiD	AbiD	1169343.3_ASTX01000062_21	1	840	5337291	0.000157383
1.16934e+06	Enterobacteriaceae	NPA	Shedu	Shedu	1169343.3_ASTX01000070_41	1	2838	5337291	0.00053173
1.16934e+06	Enterobacteriaceae	NPA	RM	RM_Type_II	1169343.3_ASTX01000070_40,1169343.3_ASTX01000070_41	2	3870	5337291	0.000725087
1.16934e+06	Enterobacteriaceae	NPA	CasFinder	CAS_Class1-Subtype-I-E	1169343.3_ASTX01000053_1,1169343.3_ASTX01000053_2,1169343.3_ASTX01000053_3,1169343.3_ASTX01000053_4,1169343.3_ASTX01000053_5,1169343.3_ASTX01000053_6,1169343.3_ASTX01000053_7,1169343.3_ASTX01000053_8,1169343.3_ASTX01000053_9	9	7359	5337291	0.00137879
1.16934e+06	Enterobacteriaceae	NPA	MazEF	MazEF	1169343.3_ASTX01000001_54,1169343.3_ASTX01000001_55	2	546	5337291	0.000102299
1.16934e+06	Enterobacteriaceae	NPA	MazEF	MazEF	1169343.3_ASTX01000053_31,1169343.3_ASTX01000053_32	2	567	5337291	0.000106234
1.16934e+06	Enterobacteriaceae	NPA	DRT	DRT_5	1169344.3_ANSW01000018_332	1	1479	4983785	0.000296762
1.16934e+06	Enterobacteriaceae	NPA	AbiP2	AbiP2	1169344.3_ANSW01000021_48	1	1476	4983785	0.00029616
1.16934e+06	Enterobacteriaceae	NPA	PsyrTA	PsyrTA	1169344.3_ANSW01000025_153,1169344.3_ANSW01000025_154	2	3282	4983785	0.000658536
1.16934e+06	Enterobacteriaceae	NPA	Mok_Hok_Sok	Mok_Hok_Sok	1169344.3_ANSW01000001_137	1	207	4983785	4.15347e-05
1.16934e+06	Enterobacteriaceae	NPA	RM	RM_Type_II	1169344.3_ANSW01000005_80,1169344.3_ANSW01000005_86,1169344.3_ANSW01000005_87	3	2625	4983785	0.000526708
1.16935e+06	Enterobacteriaceae	NPA	DarTG	DarTG	1169347.3_ANSY01000014_13,1169347.3_ANSY01000014_14	2	1008	5001996	0.00020152
1.16935e+06	Enterobacteriaceae	NPA	DRT	DRT_5	1169347.3_ANSY01000017_334	1	1479	5001996	0.000295682
1.16935e+06	Enterobacteriaceae	NPA	AbiP2	AbiP2	1169347.3_ANSY01000020_48	1	1476	5001996	0.000295082
1.16935e+06	Enterobacteriaceae	NPA	PsyrTA	PsyrTA	1169347.3_ANSY01000023_152,1169347.3_ANSY01000023_153	2	3282	5001996	0.000656138
1.16935e+06	Enterobacteriaceae	NPA	GAPS1	GAPS1	1169347.3_ANSY01000003_82	1	1563	5001996	0.000312475
1.16935e+06	Enterobacteriaceae	NPA	Mok_Hok_Sok	Mok_Hok_Sok	1169347.3_ANSY01000010_1	1	207	5001996	4.13835e-05
1.16935e+06	Enterobacteriaceae	NPA	Mok_Hok_Sok	Mok_Hok_Sok	1169347.3_ANSY01000013_51	1	207	5001996	4.13835e-05
1.16935e+06	Enterobacteriaceae	NPA	RM	RM_Type_II	1169347.3_ANSY01000029_228,1169347.3_ANSY01000029_229,1169347.3_ANSY01000029_235	3	2625	5001996	0.000524791
1.16935e+06	Enterobacteriaceae	NPA	MazEF	MazEF	1169347.3_ANSY01000017_381,1169347.3_ANSY01000017_382	2	516	5001996	0.000103159
1.16935e+06	Enterobacteriaceae	NPA	PsyrTA	PsyrTA	1169348.3_ANVQ01000034_141,1169348.3_ANVQ01000034_142	2	3279	4730181	0.000693208
1.16935e+06	Enterobacteriaceae	NPA	RloC	RloC	1169348.3_ANVQ01000023_42	1	2178	4730181	0.000460447
1.16935e+06	Enterobacteriaceae	NPA	PD-T4-3	PD-T4-3	1169348.3_ANVQ01000004_4	1	762	4730181	0.000161093
1.16935e+06	Enterobacteriaceae	NPA	CasFinder	CAS_Class1-Subtype-I-E	1169348.3_ANVQ01000028_1,1169348.3_ANVQ01000028_2,1169348.3_ANVQ01000028_3,1169348.3_ANVQ01000028_4,1169348.3_ANVQ01000028_5,1169348.3_ANVQ01000028_6,1169348.3_ANVQ01000028_7,1169348.3_ANVQ01000028_8	8	7374	4730181	0.00155893
1.16935e+06	Enterobacteriaceae	NPA	Retron	Retron_I_C	1169348.3_ANVQ01000004_5	1	1824	4730181	0.000385609
1.16935e+06	Enterobacteriaceae	NPA	MazEF	MazEF	1169348.3_ANVQ01000030_7,1169348.3_ANVQ01000030_8	2	567	4730181	0.000119869
1.16935e+06	Enterobacteriaceae	NPA	Old_exonuclease	Old_exonuclease	1169351.3_ASQM01000117_1	1	1755	4490742	0.000390804
1.16935e+06	Enterobacteriaceae	NPA	PsyrTA	PsyrTA	1169351.3_ASQM01000179_65,1169351.3_ASQM01000179_66,1169351.3_ASQM01000179_67	3	3243	4490742	0.000722152
1.16935e+06	Enterobacteriaceae	NPA	Zorya	Zorya_TypeI	1169351.3_ASQM01000167_8,1169351.3_ASQM01000167_9,1169351.3_ASQM01000167_10,1169351.3_ASQM01000167_11	4	7152	4490742	0.00159261
1.16935e+06	Enterobacteriaceae	NPA	RM	RM_Type_II	1169351.3_ASQM01000174_4,1169351.3_ASQM01000174_5	2	2412	4490742	0.000537105
1.16935e+06	Enterobacteriaceae	NPA	RM	RM_Type_I	1169351.3_ASQM01000176_10,1169351.3_ASQM01000176_11	2	3840	4490742	0.000855093
1.16935e+06	Enterobacteriaceae	NPA	RM	RM_Type_IV	1169351.3_ASQM01000176_14	1	1893	4490742	0.000421534
1.16935e+06	Enterobacteriaceae	NPA	RM	RM_Type_II	1169351.3_ASQM01000199_37,1169351.3_ASQM01000199_38	2	1647	4490742	0.000366755
1.16935e+06	Enterobacteriaceae	NPA	CasFinder	CAS_Class1-Subtype-I-F	1169351.3_ASQM01000149_8,1169351.3_ASQM01000149_9,1169351.3_ASQM01000149_10,1169351.3_ASQM01000149_11,1169351.3_ASQM01000149_12,1169351.3_ASQM01000149_13	6	7581	4490742	0.00168814
1.16935e+06	Enterobacteriaceae	NPA	SanaTA	SanaTA	1169351.3_ASQM01000199_33,1169351.3_ASQM01000199_34	2	1326	4490742	0.000295274
1.16935e+06	Enterobacteriaceae	NPA	PD-Lambda-1	PD-Lambda-1	1169353.3_ASUB01000008_109	1	1347	5269132	0.00025564
1.16935e+06	Enterobacteriaceae	NPA	Septu	Septu	1169353.3_ASUB01000011_52,1169353.3_ASUB01000011_53	2	1998	5269132	0.00037919
1.16935e+06	Enterobacteriaceae	NPA	PsyrTA	PsyrTA	1169353.3_ASUB01000033_146,1169353.3_ASUB01000033_147	2	3279	5269132	0.000622304
1.16935e+06	Enterobacteriaceae	NPA	Mok_Hok_Sok	Mok_Hok_Sok	1169353.3_ASUB01000040_49	1	207	5269132	3.92854e-05
1.16935e+06	Enterobacteriaceae	NPA	RloC	RloC	1169353.3_ASUB01000041_68	1	2169	5269132	0.000411643
1.16935e+06	Enterobacteriaceae	NPA	RM	RM_Type_IV	1169353.3_ASUB01000022_103	1	519	5269132	9.84982e-05
1.16935e+06	Enterobacteriaceae	NPA	RM	RM_Type_II	1169353.3_ASUB01000025_27,1169353.3_ASUB01000025_28	2	1491	5269132	0.000282969
1.16935e+06	Enterobacteriaceae	NPA	CasFinder	CAS_Class1-Subtype-I-E	1169353.3_ASUB01000026_67,1169353.3_ASUB01000026_68,1169353.3_ASUB01000026_69,1169353.3_ASUB01000026_70,1169353.3_ASUB01000026_71,1169353.3_ASUB01000026_72,1169353.3_ASUB01000026_73,1169353.3_ASUB01000026_74	8	7377	5269132	0.00140004
1.16935e+06	Enterobacteriaceae	NPA	Retron	Retron_I_C	1169353.3_ASUB01000008_123	1	1737	5269132	0.000329656
1.16935e+06	Enterobacteriaceae	NPA	Retron	Retron_VI	1169353.3_ASUB01000025_31,1169353.3_ASUB01000025_32	2	1197	5269132	0.000227172
1.16935e+06	Enterobacteriaceae	NPA	MazEF	MazEF	1169353.3_ASUB01000028_31,1169353.3_ASUB01000028_32	2	567	5269132	0.000107608
1.16935e+06	Enterobacteriaceae	NPA	PD-Lambda-1	PD-Lambda-1	1169354.3_ASUC01000012_104	1	1347	5513241	0.000244321
1.16935e+06	Enterobacteriaceae	NPA	Septu	Septu	1169354.3_ASUC01000031_222,1169354.3_ASUC01000031_223	2	1998	5513241	0.0003624
1.16935e+06	Enterobacteriaceae	NPA	PsyrTA	PsyrTA	1169354.3_ASUC01000045_141,1169354.3_ASUC01000045_142	2	3279	5513241	0.00059475
1.16935e+06	Enterobacteriaceae	NPA	Avs	Avs_IV	1169354.3_ASUC01000056_66	1	4758	5513241	0.000863013
1.16935e+06	Enterobacteriaceae	NPA	Mok_Hok_Sok	Mok_Hok_Sok	1169354.3_ASUC01000066_35	1	138	5513241	2.50306e-05
1.16935e+06	Enterobacteriaceae	NPA	RM	RM_Type_IV	1169354.3_ASUC01000024_208	1	519	5513241	9.4137e-05
1.16935e+06	Enterobacteriaceae	NPA	CasFinder	CAS_Class1-Subtype-I-E	1169354.3_ASUC01000037_66,1169354.3_ASUC01000037_67,1169354.3_ASUC01000037_68,1169354.3_ASUC01000037_69,1169354.3_ASUC01000037_70,1169354.3_ASUC01000037_71,1169354.3_ASUC01000037_72,1169354.3_ASUC01000037_73	8	7377	5513241	0.00133805
1.16935e+06	Enterobacteriaceae	NPA	Retron	Retron_I_C	1169354.3_ASUC01000012_118	1	1737	5513241	0.00031506
1.16935e+06	Enterobacteriaceae	NPA	MazEF	MazEF	1169354.3_ASUC01000037_97,1169354.3_ASUC01000037_98	2	567	5513241	0.000102843
1.16935e+06	Enterobacteriaceae	NPA	SanaTA	SanaTA	1169354.3_ASUC01000042_9,1169354.3_ASUC01000042_10	2	1116	5513241	0.000202422
1.16935e+06	Enterobacteriaceae	NPA	MazEF	MazEF	1169354.3_ASUC01000056_294,1169354.3_ASUC01000056_295	2	546	5513241	9.90343e-05
1.16936e+06	Enterobacteriaceae	NPA	PsyrTA	PsyrTA	1169356.3_ANSZ01000038_162,1169356.3_ANSZ01000038_163	2	3282	5243602	0.000625906
1.16936e+06	Enterobacteriaceae	NPA	Septu	Septu	1169356.3_ANSZ01000039_99,1169356.3_ANSZ01000039_100	2	2082	5243602	0.000397055
1.16936e+06	Enterobacteriaceae	NPA	Mokosh	Mokosh_TypeII	1169356.3_ANSZ01000004_108	1	3504	5243602	0.000668243
1.16936e+06	Enterobacteriaceae	NPA	Mok_Hok_Sok	Mok_Hok_Sok	1169356.3_ANSZ01000045_3	1	207	5243602	3.94767e-05
1.16936e+06	Enterobacteriaceae	NPA	Lamassu-Fam	Lamassu-Mrr	1169356.3_ANSZ01000039_86,1169356.3_ANSZ01000039_87,1169356.3_ANSZ01000039_88	3	3264	5243602	0.000622473
1.16936e+06	Enterobacteriaceae	NPA	RM	RM_Type_III	1169356.3_ANSZ01000004_200,1169356.3_ANSZ01000004_201	2	5031	5243602	0.000959455
1.16936e+06	Enterobacteriaceae	NPA	RM	RM_Type_IV	1169356.3_ANSZ01000004_236	1	1911	5243602	0.000364444
1.16936e+06	Enterobacteriaceae	NPA	RM	RM_Type_I	1169356.3_ANSZ01000004_238,1169356.3_ANSZ01000004_239,1169356.3_ANSZ01000004_240	3	5370	5243602	0.0010241
1.16936e+06	Enterobacteriaceae	NPA	SanaTA	SanaTA	1169356.3_ANSZ01000037_8,1169356.3_ANSZ01000037_9	2	1116	5243602	0.000212831
1.16936e+06	Enterobacteriaceae	NPA	Septu	Septu	1169359.3_ANVN01000021_3,1169359.3_ANVN01000021_4	2	2349	4809931	0.000488365
1.16936e+06	Enterobacteriaceae	NPA	Mok_Hok_Sok	Mok_Hok_Sok	1169359.3_ANVN01000002_45	1	207	4809931	4.3036e-05
1.16936e+06	Enterobacteriaceae	NPA	Hachiman	Hachiman	1169359.3_ANVN01000013_9,1169359.3_ANVN01000013_10	2	2046	4809931	0.00042537
1.16936e+06	Enterobacteriaceae	NPA	RM	RM_Type_I	1169359.3_ANVN01000017_321,1169359.3_ANVN01000017_322,1169359.3_ANVN01000017_324	3	6072	4809931	0.00126239
1.16936e+06	Enterobacteriaceae	NPA	RM	RM_Type_IV	1169359.3_ANVN01000034_486	1	942	4809931	0.000195845
1.16936e+06	Enterobacteriaceae	NPA	CasFinder	CAS_Class1-Subtype-I-E	1169359.3_ANVN01000045_125,1169359.3_ANVN01000045_126,1169359.3_ANVN01000045_127,1169359.3_ANVN01000045_128,1169359.3_ANVN01000045_129,1169359.3_ANVN01000045_130,1169359.3_ANVN01000045_131,1169359.3_ANVN01000045_132	8	7236	4809931	0.00150439
1.16936e+06	Enterobacteriaceae	NPA	MazEF	MazEF	1169359.3_ANVN01000003_12,1169359.3_ANVN01000003_13	2	501	4809931	0.000104159
1.16936e+06	Enterobacteriaceae	NPA	MazEF	MazEF	1169359.3_ANVN01000045_154,1169359.3_ANVN01000045_155	2	567	4809931	0.000117881
1.16966e+06	Enterobacteriaceae	NPA	Gao_RL	Gao_RL	1169663.3_AJMB01000084_159,1169663.3_AJMB01000084_160,1169663.3_AJMB01000084_161,1169663.3_AJMB01000084_162	4	9183	5146299	0.00178439
1.16966e+06	Enterobacteriaceae	NPA	Mokosh	Mokosh_TypeII	1169663.3_AJMB01000025_106	1	3504	5146299	0.000680878
1.16966e+06	Enterobacteriaceae	NPA	PD-T4-3	PD-T4-3	1169663.3_AJMB01000107_3	1	762	5146299	0.000148068
1.16966e+06	Enterobacteriaceae	NPA	CasFinder	CAS_Class1-Subtype-I-E	1169663.3_AJMB01000063_54,1169663.3_AJMB01000063_55,1169663.3_AJMB01000063_56,1169663.3_AJMB01000063_57,1169663.3_AJMB01000063_58,1169663.3_AJMB01000063_59,1169663.3_AJMB01000063_60,1169663.3_AJMB01000063_61	8	7416	5146299	0.00144104
1.16966e+06	Enterobacteriaceae	NPA	MazEF	MazEF	1169663.3_AJMB01000025_65,1169663.3_AJMB01000025_66	2	546	5146299	0.000106096
1.16966e+06	Enterobacteriaceae	NPA	MazEF	MazEF	1169663.3_AJMB01000063_31,1169663.3_AJMB01000063_32	2	567	5146299	0.000110176
1.17369e+06	Enterobacteriaceae	NPA	NLR	NLR_like_bNACHT09	1173690.3_JTFD01000033_36	1	1815	4664032	0.000389148
1.17369e+06	Enterobacteriaceae	NPA	PD-Lambda-3	PD-Lambda-3	1173690.3_JTFD01000041_10,1173690.3_JTFD01000041_11	2	1272	4664032	0.000272725
1.17369e+06	Enterobacteriaceae	NPA	Hachiman	Hachiman	1173690.3_JTFD01000006_160,1173690.3_JTFD01000006_161	2	2055	4664032	0.000440606
1.17369e+06	Enterobacteriaceae	NPA	Hachiman	Hachiman	1173690.3_JTFD01000041_4,1173690.3_JTFD01000041_5	2	3996	4664032	0.000856769
1.17369e+06	Enterobacteriaceae	NPA	RloC	RloC	1173690.3_JTFD01000020_62	1	2277	4664032	0.000488204
1.17369e+06	Enterobacteriaceae	NPA	PD-T4-3	PD-T4-3	1173690.3_JTFD01000020_59	1	711	4664032	0.000152443
1.17369e+06	Enterobacteriaceae	NPA	RM	RM_Type_I	1173690.3_JTFD01000018_74,1173690.3_JTFD01000018_76,1173690.3_JTFD01000018_77	3	5838	4664032	0.00125171
1.17369e+06	Enterobacteriaceae	NPA	RM	RM_Type_II	1173690.3_JTFD01000020_60,1173690.3_JTFD01000020_61	2	2301	4664032	0.00049335
1.17369e+06	Enterobacteriaceae	NPA	CasFinder	CAS_Class1-Subtype-I-E	1173690.3_JTFD01000025_1,1173690.3_JTFD01000025_2,1173690.3_JTFD01000025_3,1173690.3_JTFD01000025_4	4	2652	4664032	0.000568607
1.17369e+06	Enterobacteriaceae	NPA	MazEF	MazEF	1173690.3_JTFD01000007_22,1173690.3_JTFD01000007_23	2	567	4664032	0.000121569
1.17369e+06	Enterobacteriaceae	NPA	CBASS	CBASS_I	1173690.3_JTFD01000023_6,1173690.3_JTFD01000023_7	2	900	4664032	0.000192966
1.17649e+06	Pseudomonadaceae	PA	Septu	Septu	1176491.3_ALAC01000002_229,1176491.3_ALAC01000002_230	2	2079	5993579	0.000346871
1.17649e+06	Pseudomonadaceae	PA	Septu	Septu	1176491.3_ALAC01000003_55,1176491.3_ALAC01000003_56	2	2010	5993579	0.000335359
1.17649e+06	Pseudomonadaceae	PA	Gabija	Gabija	1176491.3_ALAC01000023_38,1176491.3_ALAC01000023_39	2	3291	5993579	0.000549088
1.17649e+06	Pseudomonadaceae	PA	Gao_Her	Gao_Her_DUF	1176491.3_ALAC01000024_47,1176491.3_ALAC01000024_49	2	2472	5993579	0.000412441
1.17649e+06	Pseudomonadaceae	PA	RM	RM_Type_IIG	1176491.3_ALAC01000002_241	1	4074	5993579	0.000679727
1.17649e+06	Pseudomonadaceae	PA	RM	RM_Type_IIG	1176491.3_ALAC01000024_50	1	3144	5993579	0.000524561
1.17649e+06	Pseudomonadaceae	PA	PfiAT	PfiAT	1176491.3_ALAC01000012_55,1176491.3_ALAC01000012_56	2	588	5993579	9.8105e-05
1.18173e+06	Enterobacteriaceae	NPA	DRT	DRT8	1181730.3_ANWW01000012_106,1181730.3_ANWW01000012_107	2	2286	5025790	0.000454854
1.18173e+06	Enterobacteriaceae	NPA	Mok_Hok_Sok	Mok_Hok_Sok	1181730.3_ANWW01000003_82	1	207	5025790	4.11876e-05
1.18173e+06	Enterobacteriaceae	NPA	Hachiman	Hachiman	1181730.3_ANWW01000021_76,1181730.3_ANWW01000021_77	2	4002	5025790	0.000796293
1.18173e+06	Enterobacteriaceae	NPA	PD-T7-4	PD-T7-4	1181730.3_ANWW01000026_104	1	624	5025790	0.00012416
1.18173e+06	Enterobacteriaceae	NPA	AbiU	AbiU	1181730.3_ANWW01000017_140	1	1557	5025790	0.000309802
1.18173e+06	Enterobacteriaceae	NPA	PD-T4-8	PD-T4-8	1181730.3_ANWW01000021_193	1	1215	5025790	0.000241753
1.18173e+06	Enterobacteriaceae	NPA	AbiL	AbiL	1181730.3_ANWW01000021_476,1181730.3_ANWW01000021_477	2	1722	5025790	0.000342633
1.18173e+06	Enterobacteriaceae	NPA	Gao_Her	Gao_Her_SIR	1181730.3_ANWW01000021_214,1181730.3_ANWW01000021_215	2	3057	5025790	0.000608263
1.18173e+06	Enterobacteriaceae	NPA	RM	RM_Type_II	1181730.3_ANWW01000011_125,1181730.3_ANWW01000011_129	2	1791	5025790	0.000356362
1.18173e+06	Enterobacteriaceae	NPA	RM	RM_Type_IV	1181730.3_ANWW01000011_167	1	1464	5025790	0.000291297
1.18173e+06	Enterobacteriaceae	NPA	RM	RM_Type_I	1181730.3_ANWW01000011_169,1181730.3_ANWW01000011_170,1181730.3_ANWW01000011_171	3	5352	5025790	0.00106491
1.18173e+06	Enterobacteriaceae	NPA	RM	RM_Type_I	1181730.3_ANWW01000026_223,1181730.3_ANWW01000026_224,1181730.3_ANWW01000026_225	3	5943	5025790	0.0011825
1.18173e+06	Enterobacteriaceae	NPA	CasFinder	CAS_Class1-Subtype-I-E	1181730.3_ANWW01000025_1,1181730.3_ANWW01000025_2,1181730.3_ANWW01000025_3,1181730.3_ANWW01000025_4,1181730.3_ANWW01000025_5,1181730.3_ANWW01000025_6,1181730.3_ANWW01000025_7,1181730.3_ANWW01000025_8	8	7413	5025790	0.00147499
1.18173e+06	Enterobacteriaceae	NPA	MazEF	MazEF	1181730.3_ANWW01000011_64,1181730.3_ANWW01000011_65	2	546	5025790	0.00010864
1.18173e+06	Enterobacteriaceae	NPA	CBASS	CBASS_II	1181730.3_ANWW01000021_81,1181730.3_ANWW01000021_82,1181730.3_ANWW01000021_83,1181730.3_ANWW01000021_84,1181730.3_ANWW01000021_86,1181730.3_ANWW01000021_87	6	4617	5025790	0.000918662
1.18173e+06	Enterobacteriaceae	NPA	MazEF	MazEF	1181730.3_ANWW01000026_7,1181730.3_ANWW01000026_8	2	567	5025790	0.000112818
1.18178e+06	Enterobacteriaceae	NPA	Avs	Avs_IV	1181777.3_ANTW01000031_97	1	4755	4883581	0.000973671
1.18178e+06	Enterobacteriaceae	NPA	dGTPase	dGTPase	1181777.3_ANTW01000031_104	1	1164	4883581	0.00023835
1.18178e+06	Enterobacteriaceae	NPA	Gao_Qat	Gao_Qat	1181777.3_ANTW01000008_57,1181777.3_ANTW01000008_58,1181777.3_ANTW01000008_59,1181777.3_ANTW01000008_60	4	4224	4883581	0.000864939
1.18178e+06	Enterobacteriaceae	NPA	RM	RM_Type_III	1181777.3_ANTW01000067_182,1181777.3_ANTW01000067_183	2	4803	4883581	0.0009835
1.18178e+06	Enterobacteriaceae	NPA	CasFinder	CAS_Class1-Subtype-I-E	1181777.3_ANTW01000009_1,1181777.3_ANTW01000009_2,1181777.3_ANTW01000009_3,1181777.3_ANTW01000009_5,1181777.3_ANTW01000009_6,1181777.3_ANTW01000009_7,1181777.3_ANTW01000009_8,1181777.3_ANTW01000009_9	8	7056	4883581	0.00144484
1.18178e+06	Enterobacteriaceae	NPA	Retron	Retron_I_B	1181777.3_ANTW01000002_64,1181777.3_ANTW01000002_65	2	3303	4883581	0.000676348
1.18178e+06	Enterobacteriaceae	NPA	Retron	Retron_IV	1181777.3_ANTW01000008_42,1181777.3_ANTW01000008_43	2	1542	4883581	0.000315752
1.18178e+06	Enterobacteriaceae	NPA	MazEF	MazEF	1181777.3_ANTW01000010_7,1181777.3_ANTW01000010_8	2	567	4883581	0.000116103
1.18178e+06	Enterobacteriaceae	NPA	MazEF	MazEF	1181777.3_ANTW01000034_67,1181777.3_ANTW01000034_68	2	546	4883581	0.000111803
1.18265e+06	Enterobacteriaceae	NPA	Septu	Septu	1182653.3_ANVS01000014_338,1182653.3_ANVS01000014_339	2	1416	4846917	0.000292144
1.18265e+06	Enterobacteriaceae	NPA	Mok_Hok_Sok	Mok_Hok_Sok	1182653.3_ANVS01000001_78	1	207	4846917	4.27076e-05
1.18265e+06	Enterobacteriaceae	NPA	Gabija	Gabija	1182653.3_ANVS01000004_34,1182653.3_ANVS01000004_35	2	4032	4846917	0.000831869
1.18265e+06	Enterobacteriaceae	NPA	Gabija	Gabija	1182653.3_ANVS01000014_385,1182653.3_ANVS01000014_386	2	3657	4846917	0.0007545
1.18265e+06	Enterobacteriaceae	NPA	Paris	PARIS_I	1182653.3_ANVS01000008_126,1182653.3_ANVS01000008_127	2	2061	4846917	0.000425219
1.18265e+06	Enterobacteriaceae	NPA	RM	RM_Type_III	1182653.3_ANVS01000028_110,1182653.3_ANVS01000028_111	2	4872	4846917	0.00100518
1.18265e+06	Enterobacteriaceae	NPA	RM	RM_Type_IV	1182653.3_ANVS01000029_40	1	1911	4846917	0.000394271
1.18265e+06	Enterobacteriaceae	NPA	RM	RM_Type_I	1182653.3_ANVS01000029_42,1182653.3_ANVS01000029_43,1182653.3_ANVS01000029_44	3	5349	4846917	0.00110359
1.18265e+06	Enterobacteriaceae	NPA	CasFinder	CAS_Class1-Subtype-I-F	1182653.3_ANVS01000009_46,1182653.3_ANVS01000009_47,1182653.3_ANVS01000009_48,1182653.3_ANVS01000009_49,1182653.3_ANVS01000009_50,1182653.3_ANVS01000009_51	6	7584	4846917	0.00156471
1.18265e+06	Enterobacteriaceae	NPA	MazEF	MazEF	1182653.3_ANVS01000014_378,1182653.3_ANVS01000014_379	2	516	4846917	0.000106459
1.18265e+06	Enterobacteriaceae	NPA	MazEF	MazEF	1182653.3_ANVS01000018_86,1182653.3_ANVS01000018_87	2	567	4846917	0.000116982
1.18265e+06	Enterobacteriaceae	NPA	Avs	Avs_IV	1182654.3_ANUB01000001_33	1	4758	4975730	0.000956242
1.18265e+06	Enterobacteriaceae	NPA	PsyrTA	PsyrTA	1182654.3_ANUB01000018_164,1182654.3_ANUB01000018_165	2	3282	4975730	0.000659602
1.18265e+06	Enterobacteriaceae	NPA	Mok_Hok_Sok	Mok_Hok_Sok	1182654.3_ANUB01000022_80	1	207	4975730	4.16019e-05
1.18265e+06	Enterobacteriaceae	NPA	Gabija	Gabija	1182654.3_ANUB01000017_40,1182654.3_ANUB01000017_41	2	2613	4975730	0.000525149
1.18265e+06	Enterobacteriaceae	NPA	CasFinder	CAS_Class1-Subtype-I-F	1182654.3_ANUB01000006_181,1182654.3_ANUB01000006_182,1182654.3_ANUB01000006_183,1182654.3_ANUB01000006_184,1182654.3_ANUB01000006_185,1182654.3_ANUB01000006_186	6	7293	4975730	0.00146572
1.18265e+06	Enterobacteriaceae	NPA	BREX	BREX_I	1182654.3_ANUB01000002_202,1182654.3_ANUB01000002_203,1182654.3_ANUB01000002_204,1182654.3_ANUB01000002_205,1182654.3_ANUB01000002_208,1182654.3_ANUB01000002_209	6	12351	4975730	0.00248225
1.18265e+06	Enterobacteriaceae	NPA	MazEF	MazEF	1182654.3_ANUB01000017_108,1182654.3_ANUB01000017_109	2	567	4975730	0.000113953
1.18266e+06	Enterobacteriaceae	NPA	PD-Lambda-1	PD-Lambda-1	1182658.3_ANUD01000026_17	1	1344	5163027	0.000260312
1.18266e+06	Enterobacteriaceae	NPA	Mok_Hok_Sok	Mok_Hok_Sok	1182658.3_ANUD01000002_31	1	207	5163027	4.00928e-05
1.18266e+06	Enterobacteriaceae	NPA	RosmerTA	RosmerTA	1182658.3_ANUD01000043_1,1182658.3_ANUD01000043_2	2	1623	5163027	0.00031435
1.18266e+06	Enterobacteriaceae	NPA	Pif	Pif	1182658.3_ANUD01000002_4,1182658.3_ANUD01000002_5	2	3303	5163027	0.000639741
1.18266e+06	Enterobacteriaceae	NPA	RM	RM_Type_I	1182658.3_ANUD01000010_43,1182658.3_ANUD01000010_44,1182658.3_ANUD01000010_45	3	5514	5163027	0.00106798
1.18266e+06	Enterobacteriaceae	NPA	RM	RM_Type_I	1182658.3_ANUD01000012_5,1182658.3_ANUD01000012_6,1182658.3_ANUD01000012_7	3	6318	5163027	0.0012237
1.18266e+06	Enterobacteriaceae	NPA	CasFinder	CAS_Class1-Subtype-I-E	1182658.3_ANUD01000071_1,1182658.3_ANUD01000071_2,1182658.3_ANUD01000071_3,1182658.3_ANUD01000071_4	4	2175	5163027	0.000421265
1.18266e+06	Enterobacteriaceae	NPA	CasFinder	CAS_Class1-Subtype-I-E	1182658.3_ANUD01000072_2,1182658.3_ANUD01000072_3,1182658.3_ANUD01000072_4	3	4224	5163027	0.000818125
1.18266e+06	Enterobacteriaceae	NPA	Retron	Retron_I_A	1182658.3_ANUD01000026_29,1182658.3_ANUD01000026_30,1182658.3_ANUD01000026_31	3	3123	5163027	0.000604878
1.18266e+06	Enterobacteriaceae	NPA	MazEF	MazEF	1182658.3_ANUD01000072_26,1182658.3_ANUD01000072_27	2	567	5163027	0.000109819
1.18266e+06	Enterobacteriaceae	NPA	Septu	Septu	1182664.3_ANUH01000014_19,1182664.3_ANUH01000014_20	2	2352	5133891	0.000458132
1.18266e+06	Enterobacteriaceae	NPA	PsyrTA	PsyrTA	1182664.3_ANUH01000031_162,1182664.3_ANUH01000031_163	2	3279	5133891	0.000638697
1.18266e+06	Enterobacteriaceae	NPA	Mok_Hok_Sok	Mok_Hok_Sok	1182664.3_ANUH01000007_81	1	207	5133891	4.03203e-05
1.18266e+06	Enterobacteriaceae	NPA	RosmerTA	RosmerTA	1182664.3_ANUH01000014_172,1182664.3_ANUH01000014_173	2	1623	5133891	0.000316134
1.18266e+06	Enterobacteriaceae	NPA	Thoeris	Thoeris_II	1182664.3_ANUH01000024_90,1182664.3_ANUH01000024_91,1182664.3_ANUH01000024_92	3	1707	5133891	0.000332496
1.18266e+06	Enterobacteriaceae	NPA	RM	RM_Type_I	1182664.3_ANUH01000002_242,1182664.3_ANUH01000002_243,1182664.3_ANUH01000002_244	3	6027	5133891	0.00117396
1.18266e+06	Enterobacteriaceae	NPA	SanaTA	SanaTA	1182664.3_ANUH01000008_341,1182664.3_ANUH01000008_342	2	1116	5133891	0.000217379
1.18266e+06	Enterobacteriaceae	NPA	MazEF	MazEF	1182664.3_ANUH01000008_605,1182664.3_ANUH01000008_606	2	567	5133891	0.000110443
1.18267e+06	Enterobacteriaceae	NPA	Wadjet	Wadjet_III	1182673.3_ANUL01000006_101,1182673.3_ANUL01000006_103,1182673.3_ANUL01000006_104	3	6771	5150212	0.0013147
1.18267e+06	Enterobacteriaceae	NPA	PD-Lambda-1	PD-Lambda-1	1182673.3_ANUL01000020_301	1	825	5150212	0.000160188
1.18267e+06	Enterobacteriaceae	NPA	Mok_Hok_Sok	Mok_Hok_Sok	1182673.3_ANUL01000004_1	1	207	5150212	4.01925e-05
1.18267e+06	Enterobacteriaceae	NPA	Zorya	Zorya_TypeII	1182673.3_ANUL01000020_294,1182673.3_ANUL01000020_295,1182673.3_ANUL01000020_296	3	2931	5150212	0.000569103
1.18267e+06	Enterobacteriaceae	NPA	PD-T7-5	PD-T7-5	1182673.3_ANUL01000026_13	1	654	5150212	0.000126985
1.18267e+06	Enterobacteriaceae	NPA	AbiE	AbiE	1182673.3_ANUL01000006_486,1182673.3_ANUL01000006_487	2	1197	5150212	0.000232418
1.18267e+06	Enterobacteriaceae	NPA	Gao_Tmn	Gao_Tmn	1182673.3_ANUL01000025_13	1	3801	5150212	0.000738028
1.18267e+06	Enterobacteriaceae	NPA	PD-T4-3	PD-T4-3	1182673.3_ANUL01000019_32	1	762	5150212	0.000147955
1.18267e+06	Enterobacteriaceae	NPA	RM	RM_Type_IV	1182673.3_ANUL01000006_145	1	1911	5150212	0.000371053
1.18267e+06	Enterobacteriaceae	NPA	RM	RM_Type_I	1182673.3_ANUL01000006_147,1182673.3_ANUL01000006_148,1182673.3_ANUL01000006_149	3	5298	5150212	0.0010287
1.18267e+06	Enterobacteriaceae	NPA	RM	RM_Type_I	1182673.3_ANUL01000006_483,1182673.3_ANUL01000006_484,1182673.3_ANUL01000006_485	3	5628	5150212	0.00109277
1.18267e+06	Enterobacteriaceae	NPA	RM	RM_Type_IV	1182673.3_ANUL01000018_512	1	519	5150212	0.000100773
1.18267e+06	Enterobacteriaceae	NPA	RM	RM_Type_II	1182673.3_ANUL01000019_30,1182673.3_ANUL01000019_31	2	2301	5150212	0.000446778
1.18267e+06	Enterobacteriaceae	NPA	MazEF	MazEF	1182673.3_ANUL01000001_3,1182673.3_ANUL01000001_4	2	501	5150212	9.72775e-05
1.18267e+06	Enterobacteriaceae	NPA	MazEF	MazEF	1182673.3_ANUL01000006_58,1182673.3_ANUL01000006_59	2	546	5150212	0.000106015
1.18267e+06	Enterobacteriaceae	NPA	Septu	Septu	1182674.3_ANUM01000001_78,1182674.3_ANUM01000001_79	2	2082	4997489	0.000416609
1.18267e+06	Enterobacteriaceae	NPA	PsyrTA	PsyrTA	1182674.3_ANUM01000029_162,1182674.3_ANUM01000029_163	2	3282	4997489	0.00065673
1.18267e+06	Enterobacteriaceae	NPA	Lamassu-Fam	Lamassu-Mrr	1182674.3_ANUM01000001_65,1182674.3_ANUM01000001_66,1182674.3_ANUM01000001_67	3	3264	4997489	0.000653128
1.18267e+06	Enterobacteriaceae	NPA	AbiJ	AbiJ	1182674.3_ANUM01000019_199	1	411	4997489	8.22413e-05
1.18267e+06	Enterobacteriaceae	NPA	RM	RM_Type_III	1182674.3_ANUM01000008_109,1182674.3_ANUM01000008_110	2	5031	4997489	0.00100671
1.18267e+06	Enterobacteriaceae	NPA	RM	RM_Type_IV	1182674.3_ANUM01000009_27	1	1911	4997489	0.000382392
1.18267e+06	Enterobacteriaceae	NPA	RM	RM_Type_I	1182674.3_ANUM01000009_29,1182674.3_ANUM01000009_30,1182674.3_ANUM01000009_31	3	5370	4997489	0.00107454
1.18268e+06	Enterobacteriaceae	NPA	PD-Lambda-1	PD-Lambda-1	1182677.3_ASUY01000019_49	1	1347	5375246	0.000250593
1.18268e+06	Enterobacteriaceae	NPA	Septu	Septu	1182677.3_ASUY01000069_29,1182677.3_ASUY01000069_30	2	1998	5375246	0.000371704
1.18268e+06	Enterobacteriaceae	NPA	NLR	NLR_like_bNACHT01	1182677.3_ASUY01000074_1	1	1536	5375246	0.000285754
1.18268e+06	Enterobacteriaceae	NPA	PsyrTA	PsyrTA	1182677.3_ASUY01000086_141,1182677.3_ASUY01000086_142	2	3279	5375246	0.000610019
1.18268e+06	Enterobacteriaceae	NPA	Avs	Avs_IV	1182677.3_ASUY01000103_40	1	4758	5375246	0.000885169
1.18268e+06	Enterobacteriaceae	NPA	RM	RM_Type_IV	1182677.3_ASUY01000058_9	1	519	5375246	9.65537e-05
1.18268e+06	Enterobacteriaceae	NPA	CasFinder	CAS_Class1-Subtype-I-E	1182677.3_ASUY01000076_66,1182677.3_ASUY01000076_67,1182677.3_ASUY01000076_68,1182677.3_ASUY01000076_69,1182677.3_ASUY01000076_70,1182677.3_ASUY01000076_71,1182677.3_ASUY01000076_72,1182677.3_ASUY01000076_73	8	7377	5375246	0.0013724
1.18268e+06	Enterobacteriaceae	NPA	Retron	Retron_I_C	1182677.3_ASUY01000019_63	1	1737	5375246	0.000323148
1.18268e+06	Enterobacteriaceae	NPA	MazEF	MazEF	1182677.3_ASUY01000077_4,1182677.3_ASUY01000077_5	2	567	5375246	0.000105484
1.18268e+06	Enterobacteriaceae	NPA	SanaTA	SanaTA	1182677.3_ASUY01000080_57,1182677.3_ASUY01000080_58	2	1116	5375246	0.000207618
1.18268e+06	Enterobacteriaceae	NPA	MazEF	MazEF	1182677.3_ASUY01000104_27,1182677.3_ASUY01000104_28	2	546	5375246	0.000101577
1.18268e+06	Enterobacteriaceae	NPA	Dsr	Dsr_I	1182679.3_ANUN01000031_119	1	3822	5204437	0.000734373
1.18268e+06	Enterobacteriaceae	NPA	Thoeris	Thoeris_II	1182679.3_ANUN01000014_330,1182679.3_ANUN01000014_331,1182679.3_ANUN01000014_332	3	1707	5204437	0.000327989
1.18268e+06	Enterobacteriaceae	NPA	CapRel	CapRel	1182679.3_ANUN01000016_10	1	1116	5204437	0.000214432
1.18268e+06	Enterobacteriaceae	NPA	Druantia	Druantia_I	1182679.3_ANUN01000030_199,1182679.3_ANUN01000030_200,1182679.3_ANUN01000030_201,1182679.3_ANUN01000030_202,1182679.3_ANUN01000030_203	5	11205	5204437	0.00215297
1.18268e+06	Enterobacteriaceae	NPA	RM	RM_Type_I	1182679.3_ANUN01000031_87,1182679.3_ANUN01000031_88,1182679.3_ANUN01000031_89	3	5967	5204437	0.00114652
1.18268e+06	Enterobacteriaceae	NPA	CasFinder	CAS_Class1-Subtype-I-F	1182679.3_ANUN01000006_133,1182679.3_ANUN01000006_134,1182679.3_ANUN01000006_136,1182679.3_ANUN01000006_137,1182679.3_ANUN01000006_138,1182679.3_ANUN01000006_139	6	7584	5204437	0.00145722
1.18268e+06	Enterobacteriaceae	NPA	MazEF	MazEF	1182679.3_ANUN01000019_89,1182679.3_ANUN01000019_90	2	567	5204437	0.000108946
1.18268e+06	Enterobacteriaceae	NPA	Septu	Septu	1182684.3_ANUQ01000017_87,1182684.3_ANUQ01000017_88	2	2424	4751069	0.000510201
1.18268e+06	Enterobacteriaceae	NPA	ShosTA	ShosTA	1182684.3_ANUQ01000021_66,1182684.3_ANUQ01000021_67	2	2007	4751069	0.000422431
1.18268e+06	Enterobacteriaceae	NPA	PD-T4-3	PD-T4-3	1182684.3_ANUQ01000010_112	1	762	4751069	0.000160385
1.18268e+06	Enterobacteriaceae	NPA	RM	RM_Type_IV	1182684.3_ANUQ01000008_29	1	1911	4751069	0.000402225
1.18268e+06	Enterobacteriaceae	NPA	RM	RM_Type_I	1182684.3_ANUQ01000008_31,1182684.3_ANUQ01000008_32,1182684.3_ANUQ01000008_33	3	5304	4751069	0.00111638
1.18268e+06	Enterobacteriaceae	NPA	RM	RM_Type_I	1182684.3_ANUQ01000018_51,1182684.3_ANUQ01000018_52,1182684.3_ANUQ01000018_54	3	5916	4751069	0.00124519
1.18268e+06	Enterobacteriaceae	NPA	MazEF	MazEF	1182684.3_ANUQ01000026_7,1182684.3_ANUQ01000026_8	2	567	4751069	0.000119342
1.18269e+06	Enterobacteriaceae	NPA	PsyrTA	PsyrTA	1182690.3_ANWB01000031_150,1182690.3_ANWB01000031_151	2	3282	4591470	0.000714804
1.18269e+06	Enterobacteriaceae	NPA	Lamassu-Fam	Lamassu-Cap4_nuclease	1182690.3_ANWB01000020_386,1182690.3_ANWB01000020_387,1182690.3_ANWB01000020_388	3	3966	4591470	0.000863776
1.18269e+06	Enterobacteriaceae	NPA	RM	RM_Type_II	1182690.3_ANWB01000006_33,1182690.3_ANWB01000006_37	2	1809	4591470	0.000393991
1.18269e+06	Enterobacteriaceae	NPA	Retron	Retron_IV	1182690.3_ANWB01000016_161,1182690.3_ANWB01000016_162	2	1869	4591470	0.000407059
1.18269e+06	Enterobacteriaceae	NPA	MazEF	MazEF	1182690.3_ANWB01000027_89,1182690.3_ANWB01000027_90	2	567	4591470	0.00012349
1.18269e+06	Enterobacteriaceae	NPA	Septu	Septu	1182693.3_ASVC01000023_112,1182693.3_ASVC01000023_113	2	2352	5048123	0.000465916
1.18269e+06	Enterobacteriaceae	NPA	BstA	BstA	1182693.3_ASVC01000006_22	1	912	5048123	0.000180661
1.18269e+06	Enterobacteriaceae	NPA	Thoeris	Thoeris_II	1182693.3_ASVC01000028_491,1182693.3_ASVC01000028_492,1182693.3_ASVC01000028_493	3	1707	5048123	0.000338145
1.18269e+06	Enterobacteriaceae	NPA	Druantia	Druantia_I	1182693.3_ASVC01000049_136,1182693.3_ASVC01000049_137,1182693.3_ASVC01000049_138,1182693.3_ASVC01000049_139,1182693.3_ASVC01000049_140	5	11205	5048123	0.00221964
1.18269e+06	Enterobacteriaceae	NPA	RM	RM_Type_I	1182693.3_ASVC01000051_84,1182693.3_ASVC01000051_85,1182693.3_ASVC01000051_86	3	5967	5048123	0.00118202
1.18269e+06	Enterobacteriaceae	NPA	CasFinder	CAS_Class1-Subtype-I-F	1182693.3_ASVC01000017_1,1182693.3_ASVC01000017_2,1182693.3_ASVC01000017_4,1182693.3_ASVC01000017_5,1182693.3_ASVC01000017_6,1182693.3_ASVC01000017_7	6	7584	5048123	0.00150234
1.18269e+06	Enterobacteriaceae	NPA	MazEF	MazEF	1182693.3_ASVC01000036_89,1182693.3_ASVC01000036_90	2	567	5048123	0.000112319
1.1827e+06	Enterobacteriaceae	NPA	AbiP2	AbiP2	1182699.3_ASVF01000031_554	1	1533	5195692	0.000295052
1.1827e+06	Enterobacteriaceae	NPA	PD-T4-3	PD-T4-3	1182699.3_ASVF01000015_2	1	633	5195692	0.000121832
1.1827e+06	Enterobacteriaceae	NPA	PD-T4-3	PD-T4-3	1182699.3_ASVF01000036_22	1	762	5195692	0.00014666
1.1827e+06	Enterobacteriaceae	NPA	RM	RM_Type_IV	1182699.3_ASVF01000028_18	1	795	5195692	0.000153011
1.1827e+06	Enterobacteriaceae	NPA	RM	RM_Type_II	1182699.3_ASVF01000036_20,1182699.3_ASVF01000036_21	2	2301	5195692	0.000442867
1.1827e+06	Enterobacteriaceae	NPA	CasFinder	CAS_Class1-Subtype-I-E	1182699.3_ASVF01000039_1,1182699.3_ASVF01000039_2,1182699.3_ASVF01000039_3,1182699.3_ASVF01000039_5,1182699.3_ASVF01000039_6,1182699.3_ASVF01000039_7,1182699.3_ASVF01000039_8,1182699.3_ASVF01000039_9	8	7080	5195692	0.00136267
1.1827e+06	Enterobacteriaceae	NPA	MazEF	MazEF	1182699.3_ASVF01000007_149,1182699.3_ASVF01000007_150	2	546	5195692	0.000105087
1.1827e+06	Enterobacteriaceae	NPA	CBASS	CBASS_III	1182699.3_ASVF01000022_83,1182699.3_ASVF01000022_84,1182699.3_ASVF01000022_85,1182699.3_ASVF01000022_86	4	3039	5195692	0.000584908
1.1827e+06	Enterobacteriaceae	NPA	Retron	Retron_VI	1182699.3_ASVF01000031_370,1182699.3_ASVF01000031_371	2	1203	5195692	0.000231538
1.1827e+06	Enterobacteriaceae	NPA	MazEF	MazEF	1182699.3_ASVF01000039_34,1182699.3_ASVF01000039_35	2	567	5195692	0.000109129
1.1827e+06	Enterobacteriaceae	NPA	Eleos	Eleos	1182699.3_ASVF01000045_3,1182699.3_ASVF01000045_4	2	3870	5195692	0.000744848
1.1827e+06	Enterobacteriaceae	NPA	MazEF	MazEF	1182699.3_ASVF01000060_4,1182699.3_ASVF01000060_5	2	501	5195692	9.6426e-05
1.1827e+06	Enterobacteriaceae	NPA	ShosTA	ShosTA	1182703.3_ASVI01000020_101,1182703.3_ASVI01000020_102	2	1140	5093097	0.000223832
1.1827e+06	Enterobacteriaceae	NPA	Avs	Avs_IV	1182703.3_ASVI01000027_44	1	4530	5093097	0.000889439
1.1827e+06	Enterobacteriaceae	NPA	Avs	Avs_II	1182703.3_ASVI01000028_3	1	2124	5093097	0.000417035
1.1827e+06	Enterobacteriaceae	NPA	PD-T4-8	PD-T4-8	1182703.3_ASVI01000046_40	1	1215	5093097	0.000238558
1.1827e+06	Enterobacteriaceae	NPA	RloC	RloC	1182703.3_ASVI01000046_42	1	2334	5093097	0.000458267
1.1827e+06	Enterobacteriaceae	NPA	Gao_Ppl	Gao_Ppl	1182703.3_ASVI01000075_57	1	2724	5093097	0.000534842
1.1827e+06	Enterobacteriaceae	NPA	RM	RM_Type_IV	1182703.3_ASVI01000005_32	1	1911	5093097	0.000375214
1.1827e+06	Enterobacteriaceae	NPA	RM	RM_Type_I	1182703.3_ASVI01000005_34,1182703.3_ASVI01000005_35,1182703.3_ASVI01000005_36	3	5373	5093097	0.00105496
1.1827e+06	Enterobacteriaceae	NPA	RM	RM_Type_I	1182703.3_ASVI01000046_18,1182703.3_ASVI01000046_19,1182703.3_ASVI01000046_20	3	4935	5093097	0.000968959
1.1827e+06	Enterobacteriaceae	NPA	RM	RM_Type_IV	1182703.3_ASVI01000073_6	1	795	5093097	0.000156094
1.1827e+06	Enterobacteriaceae	NPA	RM	RM_Type_I	1182703.3_ASVI01000073_18,1182703.3_ASVI01000073_20,1182703.3_ASVI01000073_21	3	5838	5093097	0.00114626
1.1827e+06	Enterobacteriaceae	NPA	RM	RM_Type_II	1182703.3_ASVI01000085_24,1182703.3_ASVI01000085_25	2	2343	5093097	0.000460034
1.1827e+06	Enterobacteriaceae	NPA	CasFinder	CAS_Class1-Subtype-I-E	1182703.3_ASVI01000049_21,1182703.3_ASVI01000049_22,1182703.3_ASVI01000049_23,1182703.3_ASVI01000049_27,1182703.3_ASVI01000049_28,1182703.3_ASVI01000049_29,1182703.3_ASVI01000049_30,1182703.3_ASVI01000049_31	8	7125	5093097	0.00139895
1.1827e+06	Enterobacteriaceae	NPA	MazEF	MazEF	1182703.3_ASVI01000051_4,1182703.3_ASVI01000051_5	2	567	5093097	0.000111327
1.1827e+06	Enterobacteriaceae	NPA	Avs	Avs_I	1182704.3_ASVJ01000051_37,1182704.3_ASVJ01000051_38,1182704.3_ASVJ01000051_39	3	7155	5138246	0.0013925
1.1827e+06	Enterobacteriaceae	NPA	RosmerTA	RosmerTA	1182704.3_ASVJ01000053_83,1182704.3_ASVJ01000053_84	2	1614	5138246	0.000314115
1.1827e+06	Enterobacteriaceae	NPA	Hachiman	Hachiman	1182704.3_ASVJ01000079_35,1182704.3_ASVJ01000079_36	2	3735	5138246	0.000726902
1.1827e+06	Enterobacteriaceae	NPA	RloC	RloC	1182704.3_ASVJ01000012_136	1	2157	5138246	0.000419793
1.1827e+06	Enterobacteriaceae	NPA	AbiH	AbiH	1182704.3_ASVJ01000062_55	1	378	5138246	7.3566e-05
1.1827e+06	Enterobacteriaceae	NPA	AbiH	AbiH	1182704.3_ASVJ01000063_1	1	456	5138246	8.87462e-05
1.1827e+06	Enterobacteriaceae	NPA	RM	RM_Type_I	1182704.3_ASVJ01000010_3,1182704.3_ASVJ01000010_4,1182704.3_ASVJ01000010_5	3	5685	5138246	0.00110641
1.1827e+06	Enterobacteriaceae	NPA	RM	RM_Type_II	1182704.3_ASVJ01000012_133,1182704.3_ASVJ01000012_134	2	2298	5138246	0.000447234
1.1827e+06	Enterobacteriaceae	NPA	RM	RM_Type_I	1182704.3_ASVJ01000051_54,1182704.3_ASVJ01000051_55,1182704.3_ASVJ01000051_57	3	4869	5138246	0.0009476
1.1827e+06	Enterobacteriaceae	NPA	RM	RM_Type_I	1182704.3_ASVJ01000061_2,1182704.3_ASVJ01000061_3,1182704.3_ASVJ01000061_5	3	4758	5138246	0.000925997
1.1827e+06	Enterobacteriaceae	NPA	CasFinder	CAS_Class1-Subtype-I-E	1182704.3_ASVJ01000081_1,1182704.3_ASVJ01000081_2,1182704.3_ASVJ01000081_3,1182704.3_ASVJ01000081_4,1182704.3_ASVJ01000081_5,1182704.3_ASVJ01000081_6,1182704.3_ASVJ01000081_7,1182704.3_ASVJ01000081_8	8	7416	5138246	0.00144329
1.1827e+06	Enterobacteriaceae	NPA	BREX	BREX_I	1182704.3_ASVJ01000029_4,1182704.3_ASVJ01000029_5,1182704.3_ASVJ01000029_6,1182704.3_ASVJ01000029_7,1182704.3_ASVJ01000029_8,1182704.3_ASVJ01000029_9	6	12297	5138246	0.00239323
1.1827e+06	Enterobacteriaceae	NPA	MazEF	MazEF	1182704.3_ASVJ01000029_108,1182704.3_ASVJ01000029_109	2	546	5138246	0.000106262
1.1827e+06	Enterobacteriaceae	NPA	RnlAB	RnlAB	1182704.3_ASVJ01000079_37,1182704.3_ASVJ01000079_38	2	1425	5138246	0.000277332
1.1827e+06	Enterobacteriaceae	NPA	MazEF	MazEF	1182704.3_ASVJ01000083_7,1182704.3_ASVJ01000083_8	2	567	5138246	0.000110349
1.18272e+06	Enterobacteriaceae	NPA	PsyrTA	PsyrTA	1182718.3_ANWH01000006_149,1182718.3_ANWH01000006_150	2	3279	4707549	0.000696541
1.18272e+06	Enterobacteriaceae	NPA	RloC	RloC	1182718.3_ANWH01000031_501	1	2178	4707549	0.000462661
1.18272e+06	Enterobacteriaceae	NPA	RM	RM_Type_II	1182718.3_ANWH01000012_106,1182718.3_ANWH01000012_107	2	1641	4707549	0.000348589
1.18272e+06	Enterobacteriaceae	NPA	CasFinder	CAS_Class1-Subtype-I-E	1182718.3_ANWH01000004_1,1182718.3_ANWH01000004_2,1182718.3_ANWH01000004_3,1182718.3_ANWH01000004_4,1182718.3_ANWH01000004_5,1182718.3_ANWH01000004_6,1182718.3_ANWH01000004_7,1182718.3_ANWH01000004_8	8	7416	4707549	0.00157534
1.18272e+06	Enterobacteriaceae	NPA	MazEF	MazEF	1182718.3_ANWH01000005_7,1182718.3_ANWH01000005_8	2	567	4707549	0.000120445
1.18272e+06	Enterobacteriaceae	NPA	MazEF	MazEF	1182718.3_ANWH01000012_65,1182718.3_ANWH01000012_66	2	480	4707549	0.000101964
1.18272e+06	Enterobacteriaceae	NPA	RnlAB	RnlAB	1182718.3_ANWH01000024_3,1182718.3_ANWH01000024_4	2	1419	4707549	0.000301431
1.18272e+06	Enterobacteriaceae	NPA	ShosTA	ShosTA	1182720.3_ANWJ01000013_405,1182720.3_ANWJ01000013_406	2	1092	5053522	0.000216087
1.18272e+06	Enterobacteriaceae	NPA	Mokosh	Mokosh_Type_I_A	1182720.3_ANWJ01000013_379,1182720.3_ANWJ01000013_383	2	5871	5053522	0.00116176
1.18272e+06	Enterobacteriaceae	NPA	PD-T7-5	PD-T7-5	1182720.3_ANWJ01000020_75	1	1140	5053522	0.000225585
1.18272e+06	Enterobacteriaceae	NPA	PD-T7-5	PD-T7-5	1182720.3_ANWJ01000020_97	1	1005	5053522	0.000198871
1.18272e+06	Enterobacteriaceae	NPA	RloC	RloC	1182720.3_ANWJ01000016_39	1	2178	5053522	0.000430987
1.18272e+06	Enterobacteriaceae	NPA	PD-T4-1	PD-T4-1	1182720.3_ANWJ01000020_90	1	1119	5053522	0.00022143
1.18272e+06	Enterobacteriaceae	NPA	RM	RM_Type_I	1182720.3_ANWJ01000004_242,1182720.3_ANWJ01000004_243,1182720.3_ANWJ01000004_244	3	5253	5053522	0.00103947
1.18272e+06	Enterobacteriaceae	NPA	CasFinder	CAS_Class1-Subtype-I-E	1182720.3_ANWJ01000022_1,1182720.3_ANWJ01000022_2,1182720.3_ANWJ01000022_3,1182720.3_ANWJ01000022_4,1182720.3_ANWJ01000022_5,1182720.3_ANWJ01000022_6,1182720.3_ANWJ01000022_7,1182720.3_ANWJ01000022_8	8	7158	5053522	0.00141644
1.18272e+06	Enterobacteriaceae	NPA	MazEF	MazEF	1182720.3_ANWJ01000004_117,1182720.3_ANWJ01000004_118	2	546	5053522	0.000108043
1.18273e+06	Enterobacteriaceae	NPA	NLR	NLR_like_bNACHT09	1182729.3_ASVQ01000025_214	1	1353	4652566	0.000290807
1.18273e+06	Enterobacteriaceae	NPA	RM	RM_Type_I	1182729.3_ASVQ01000020_283,1182729.3_ASVQ01000020_285,1182729.3_ASVQ01000020_286	3	5850	4652566	0.00125737
1.18273e+06	Enterobacteriaceae	NPA	CasFinder	CAS_Class1-Subtype-I-E	1182729.3_ASVQ01000026_60,1182729.3_ASVQ01000026_61,1182729.3_ASVQ01000026_62,1182729.3_ASVQ01000026_63,1182729.3_ASVQ01000026_64,1182729.3_ASVQ01000026_65,1182729.3_ASVQ01000026_66,1182729.3_ASVQ01000026_67	8	6555	4652566	0.0014089
1.18273e+06	Enterobacteriaceae	NPA	MazEF	MazEF	1182729.3_ASVQ01000026_91,1182729.3_ASVQ01000026_92	2	567	4652566	0.000121868
1.18274e+06	Enterobacteriaceae	NPA	PsyrTA	PsyrTA	1182735.3_ANWQ01000005_154,1182735.3_ANWQ01000005_155	2	3282	4731104	0.000693707
1.18274e+06	Enterobacteriaceae	NPA	DRT	DRT_4	1182735.3_ANWQ01000006_130	1	1605	4731104	0.000339244
1.18274e+06	Enterobacteriaceae	NPA	PD-Lambda-1	PD-Lambda-1	1182735.3_ANWQ01000015_29	1	1473	4731104	0.000311344
1.18274e+06	Enterobacteriaceae	NPA	Kiwa	Kiwa	1182735.3_ANWQ01000016_573,1182735.3_ANWQ01000016_574	2	1386	4731104	0.000292955
1.18274e+06	Enterobacteriaceae	NPA	Gabija	Gabija	1182735.3_ANWQ01000019_388,1182735.3_ANWQ01000019_389	2	3732	4731104	0.000788822
1.18274e+06	Enterobacteriaceae	NPA	RM	RM_Type_I	1182735.3_ANWQ01000011_291,1182735.3_ANWQ01000011_292,1182735.3_ANWQ01000011_293,1182735.3_ANWQ01000011_294,1182735.3_ANWQ01000011_295	5	8100	4731104	0.00171207
1.18274e+06	Enterobacteriaceae	NPA	RM	RM_Type_I	1182735.3_ANWQ01000012_44,1182735.3_ANWQ01000012_45,1182735.3_ANWQ01000012_46	3	6810	4731104	0.00143941
1.18274e+06	Enterobacteriaceae	NPA	RM	RM_Type_IV	1182735.3_ANWQ01000012_47	1	1854	4731104	0.000391875
1.18274e+06	Enterobacteriaceae	NPA	RM	RM_Type_II	1182735.3_ANWQ01000014_41,1182735.3_ANWQ01000014_42	2	2298	4731104	0.000485722
1.18274e+06	Enterobacteriaceae	NPA	RM	RM_Type_IV	1182735.3_ANWQ01000017_2	1	654	4731104	0.000138234
1.18274e+06	Enterobacteriaceae	NPA	SoFIC	SoFic	1182735.3_ANWQ01000014_33	1	1029	4731104	0.000217497
1.18274e+06	Enterobacteriaceae	NPA	Septu	Septu	1182738.3_ANVG01000004_102,1182738.3_ANVG01000004_103	2	2349	4829673	0.000486368
1.18274e+06	Enterobacteriaceae	NPA	DarTG	DarTG	1182738.3_ANVG01000018_26,1182738.3_ANVG01000018_27	2	1068	4829673	0.000221133
1.18274e+06	Enterobacteriaceae	NPA	Mok_Hok_Sok	Mok_Hok_Sok	1182738.3_ANVG01000045_2	1	207	4829673	4.286e-05
1.18274e+06	Enterobacteriaceae	NPA	Lamassu-Fam	Lamassu-Cap4_nuclease	1182738.3_ANVG01000004_100,1182738.3_ANVG01000004_101	2	2484	4829673	0.000514321
1.18274e+06	Enterobacteriaceae	NPA	RM	RM_Type_I	1182738.3_ANVG01000018_25,1182738.3_ANVG01000018_28,1182738.3_ANVG01000018_29	3	6717	4829673	0.00139078
1.18274e+06	Enterobacteriaceae	NPA	RM	RM_Type_IV	1182738.3_ANVG01000031_284	1	942	4829673	0.000195044
1.18274e+06	Enterobacteriaceae	NPA	MazEF	MazEF	1182738.3_ANVG01000039_7,1182738.3_ANVG01000039_8	2	567	4829673	0.000117399
1.18472e+06	Rhizobiaceae	PA	Gao_RL	Gao_RL	1184720.5_NWSM01000007_109,1184720.5_NWSM01000007_110,1184720.5_NWSM01000007_111,1184720.5_NWSM01000007_112	4	9216	7607255	0.00121148
1.18472e+06	Rhizobiaceae	PA	Hachiman	Hachiman	1184720.5_NWSM01000005_378,1184720.5_NWSM01000005_379	2	3996	7607255	0.000525288
1.18472e+06	Rhizobiaceae	PA	Mokosh	Mokosh_Type_I_C	1184720.5_NWSM01000007_113,1184720.5_NWSM01000007_114	2	5235	7607255	0.000688159
1.18472e+06	Rhizobiaceae	PA	ISG15-like	ISG15-like	1184720.5_NWSM01000029_2,1184720.5_NWSM01000029_3,1184720.5_NWSM01000029_4,1184720.5_NWSM01000029_5	4	2790	7607255	0.000366755
1.18472e+06	Rhizobiaceae	PA	CARD_NLR	CARD_NLR_Subtilase	1184720.5_NWSM01000020_58,1184720.5_NWSM01000020_59,1184720.5_NWSM01000020_60	3	8127	7607255	0.00106832
1.18472e+06	Rhizobiaceae	PA	SanaTA	SanaTA	1184720.5_NWSM01000005_381,1184720.5_NWSM01000005_382	2	1323	7607255	0.000173913
1.18472e+06	Rhizobiaceae	PA	Pycsar	Pycsar	1184720.5_NWSM01000008_12,1184720.5_NWSM01000008_13,1184720.5_NWSM01000008_15	3	2097	7607255	0.000275658
1.18472e+06	Rhizobiaceae	PA	PD-Lambda-1	PD-Lambda-1	1184720.7_NWSK01000025_54	1	1398	7094747	0.000197047
1.18472e+06	Rhizobiaceae	PA	Hachiman	Hachiman	1184720.7_NWSK01000013_195,1184720.7_NWSK01000013_196	2	3969	7094747	0.000559428
1.18472e+06	Rhizobiaceae	PA	dCTPdeaminase	dCTPdeaminase	1184720.7_NWSK01000013_15	1	1461	7094747	0.000205927
1.18472e+06	Rhizobiaceae	PA	RM	RM_Type_I	1184720.7_NWSK01000001_314,1184720.7_NWSK01000001_316,1184720.7_NWSK01000001_317	3	6681	7094747	0.000941683
1.18472e+06	Rhizobiaceae	PA	Septu	Septu	1184720.8_NWSN01000015_139,1184720.8_NWSN01000015_140	2	1047	7075351	0.000147979
1.18472e+06	Rhizobiaceae	PA	Shedu	Shedu	1184720.8_NWSN01000026_13	1	1086	7075351	0.000153491
1.18472e+06	Rhizobiaceae	PA	RM	RM_Type_I	1184720.8_NWSN01000012_1,1184720.8_NWSN01000012_2,1184720.8_NWSN01000012_3	3	4599	7075351	0.000650003
1.18472e+06	Rhizobiaceae	PA	RM	RM_Type_III	1184720.8_NWSN01000026_1,1184720.8_NWSN01000026_3	2	4518	7075351	0.000638555
1.18472e+06	Rhizobiaceae	PA	CBASS	CBASS_I	1184720.8_NWSN01000005_66,1184720.8_NWSN01000005_67	2	1692	7075351	0.00023914
1.18565e+06	Rhizobiaceae	PA	Septu	Septu	1185652.3_CP003563_3969,1185652.3_CP003563_3970	2	2175	7032323	0.000309286
1.18565e+06	Rhizobiaceae	PA	Dpd	Dpd	1185652.3_CP003563_428,1185652.3_CP003563_429,1185652.3_CP003563_430,1185652.3_CP003563_431,1185652.3_CP003563_433,1185652.3_CP003563_434,1185652.3_CP003563_437,1185652.3_CP003563_438,1185652.3_CP003563_439,1185652.3_CP003563_440,1185652.3_CP003563_441,1185652.3_CP003563_442,1185652.3_CP003563_443	13	16896	7032323	0.00240262
1.18565e+06	Rhizobiaceae	PA	Hachiman	Hachiman	1185652.3_CP003564_161,1185652.3_CP003564_162	2	3978	7032323	0.000565674
1.18565e+06	Rhizobiaceae	PA	Mokosh	Mokosh_Type_I_C	1185652.3_CP003564_166,1185652.3_CP003564_167	2	5088	7032323	0.000723516
1.18565e+06	Rhizobiaceae	PA	Lamassu-Fam	Lamassu-Mrr	1185652.3_CP003577_1,1185652.3_CP003577_2,1185652.3_CP003577_3	3	3291	7032323	0.000467982
1.18565e+06	Rhizobiaceae	PA	Gao_Qat	Gao_Qat	1185652.3_CP003563_4819,1185652.3_CP003563_4820,1185652.3_CP003563_4821,1185652.3_CP003563_4822	4	3798	7032323	0.000540078
1.18565e+06	Rhizobiaceae	PA	RM	RM_Type_I	1185652.3_CP003563_202,1185652.3_CP003563_203,1185652.3_CP003563_204	3	5820	7032323	0.000827607
1.18565e+06	Rhizobiaceae	PA	SanaTA	SanaTA	1185652.3_CP003564_163,1185652.3_CP003564_164	2	993	7032323	0.000141205
1.18962e+06	Pseudomonadaceae	PA	DRT	DRT_2	1189622.3_AJXI01000015_9	1	1266	6159286	0.000205543
1.18962e+06	Pseudomonadaceae	PA	Septu	Septu	1189622.3_AJXI01000029_18,1189622.3_AJXI01000029_19	2	1893	6159286	0.000307341
1.18962e+06	Pseudomonadaceae	PA	Dsr	Dsr_I	1189622.3_AJXI01000067_14	1	3807	6159286	0.000618091
1.18962e+06	Pseudomonadaceae	PA	Septu	Septu	1189622.3_AJXI01000204_5,1189622.3_AJXI01000204_6	2	1977	6159286	0.000320979
1.18962e+06	Pseudomonadaceae	PA	PD-T7-5	PD-T7-5	1189622.3_AJXI01000001_17	1	903	6159286	0.000146608
1.18962e+06	Pseudomonadaceae	PA	PD-T7-5	PD-T7-5	1189622.3_AJXI01000015_20	1	699	6159286	0.000113487
1.18962e+06	Pseudomonadaceae	PA	Hachiman	Hachiman	1189622.3_AJXI01000015_28,1189622.3_AJXI01000015_29	2	3327	6159286	0.00054016
1.18962e+06	Pseudomonadaceae	PA	RosmerTA	RosmerTA	1189622.3_AJXI01000053_17,1189622.3_AJXI01000053_18	2	1776	6159286	0.000288345
1.18962e+06	Pseudomonadaceae	PA	Mokosh	Mokosh_Type_I_A	1189622.3_AJXI01000173_14,1189622.3_AJXI01000173_16	2	4899	6159286	0.000795384
1.18962e+06	Pseudomonadaceae	PA	PD-T7-3	PD-T7-3	1189622.3_AJXI01000214_5	1	621	6159286	0.000100823
1.18962e+06	Pseudomonadaceae	PA	Lamassu-Fam	Lamassu-Mrr	1189622.3_AJXI01000015_13,1189622.3_AJXI01000015_14,1189622.3_AJXI01000015_15	3	3174	6159286	0.000515319
1.18962e+06	Pseudomonadaceae	PA	RloC	RloC	1189622.3_AJXI01000038_15	1	1137	6159286	0.000184599
1.18962e+06	Pseudomonadaceae	PA	Gabija	Gabija	1189622.3_AJXI01000053_8,1189622.3_AJXI01000053_9	2	3480	6159286	0.000565001
1.18962e+06	Pseudomonadaceae	PA	Gabija	Gabija	1189622.3_AJXI01000056_3,1189622.3_AJXI01000056_5	2	3360	6159286	0.000545518
1.18962e+06	Pseudomonadaceae	PA	Gabija	Gabija	1189622.3_AJXI01000168_75,1189622.3_AJXI01000168_76	2	3573	6159286	0.0005801
1.18962e+06	Pseudomonadaceae	PA	Shedu	Shedu	1189622.3_AJXI01000168_146	1	1152	6159286	0.000187035
1.18962e+06	Pseudomonadaceae	PA	Gabija	Gabija	1189622.3_AJXI01000168_147,1189622.3_AJXI01000168_148	2	1896	6159286	0.000307828
1.18962e+06	Pseudomonadaceae	PA	Kiwa	Kiwa	1189622.3_AJXI01000197_53,1189622.3_AJXI01000197_54,1189622.3_AJXI01000197_55	3	1425	6159286	0.000231358
1.18962e+06	Pseudomonadaceae	PA	Druantia	Druantia_I	1189622.3_AJXI01000198_1,1189622.3_AJXI01000198_2,1189622.3_AJXI01000198_3,1189622.3_AJXI01000198_4	4	7794	6159286	0.00126541
1.18962e+06	Pseudomonadaceae	PA	Gao_Her	Gao_Her_DUF	1189622.3_AJXI01000208_58,1189622.3_AJXI01000208_59	2	2475	6159286	0.000401832
1.18962e+06	Pseudomonadaceae	PA	PrrC	PrrC	1189622.3_AJXI01000006_24,1189622.3_AJXI01000006_25,1189622.3_AJXI01000006_26,1189622.3_AJXI01000006_28	4	5256	6159286	0.000853346
1.18962e+06	Pseudomonadaceae	PA	RM	RM_Type_IIG	1189622.3_AJXI01000197_59	1	4881	6159286	0.000792462
1.18962e+06	Pseudomonadaceae	PA	Retron	Retron_III	1189622.3_AJXI01000053_15,1189622.3_AJXI01000053_16	2	1767	6159286	0.000286884
1.18962e+06	Pseudomonadaceae	PA	Pycsar	Pycsar	1189622.3_AJXI01000053_26,1189622.3_AJXI01000053_27	2	1353	6159286	0.000219668
1.19106e+06	Enterobacteriaceae	NPA	DRT	DRT_2	1191061.3_CP003683_3931	1	516	6450897	7.99889e-05
1.19106e+06	Enterobacteriaceae	NPA	Hachiman	Hachiman	1191061.3_CP003683_4893,1191061.3_CP003683_4894	2	1950	6450897	0.000302284
1.19106e+06	Enterobacteriaceae	NPA	Mok_Hok_Sok	Mok_Hok_Sok	1191061.3_CP003684_115	1	150	6450897	2.32526e-05
1.19106e+06	Enterobacteriaceae	NPA	GAPS4	GAPS4	1191061.3_CP003683_4797,1191061.3_CP003683_4798	2	2022	6450897	0.000313445
1.19106e+06	Enterobacteriaceae	NPA	RM	RM_Type_I	1191061.3_CP003683_638,1191061.3_CP003683_640,1191061.3_CP003683_641	3	5265	6450897	0.000816166
1.19106e+06	Enterobacteriaceae	NPA	RM	RM_Type_IV	1191061.3_CP003683_4397	1	669	6450897	0.000103707
1.19106e+06	Enterobacteriaceae	NPA	RM	RM_Type_II	1191061.3_CP003684_250,1191061.3_CP003684_251	2	2001	6450897	0.000310189
1.19106e+06	Enterobacteriaceae	NPA	CasFinder	CAS_Class1-Subtype-I-E	1191061.3_CP003683_4577,1191061.3_CP003683_4578,1191061.3_CP003683_4579,1191061.3_CP003683_4580,1191061.3_CP003683_4581,1191061.3_CP003683_4582,1191061.3_CP003683_4583,1191061.3_CP003683_4584	8	7380	6450897	0.00114403
1.19106e+06	Enterobacteriaceae	NPA	BREX	BREX_I	1191061.3_CP003683_534,1191061.3_CP003683_535,1191061.3_CP003683_538,1191061.3_CP003683_539,1191061.3_CP003683_540,1191061.3_CP003683_541	6	10590	6450897	0.00164163
1.19106e+06	Enterobacteriaceae	NPA	CBASS	CBASS_II	1191061.3_CP003684_120,1191061.3_CP003684_121,1191061.3_CP003684_122,1191061.3_CP003684_123	4	2529	6450897	0.000392039
1.19189e+06	Flavobacteriaceae	NPA	Septu	Septu	1191889.4_OMKF01000100_2,1191889.4_OMKF01000100_3	2	1998	6009107	0.000332495
1.19189e+06	Flavobacteriaceae	NPA	Paris	PARIS_I	1191889.4_OMKF01000048_48,1191889.4_OMKF01000048_49	2	2181	6009107	0.000362949
119219	Burkholderiaceae	NPA	ShosTA	ShosTA	119219.12_JFZE01000036_668,119219.12_JFZE01000036_669	2	1437	7291874	0.000197069
119219	Burkholderiaceae	NPA	DarTG	DarTG	119219.12_JFZE01000087_32,119219.12_JFZE01000087_33	2	1593	7291874	0.000218462
119219	Burkholderiaceae	NPA	Gabija	Gabija	119219.12_JFZE01000005_268,119219.12_JFZE01000005_269	2	2415	7291874	0.000331191
119219	Burkholderiaceae	NPA	Shedu	Shedu	119219.12_JFZE01000017_2	1	675	7291874	9.25688e-05
119219	Burkholderiaceae	NPA	AbiH	AbiH	119219.12_JFZE01000036_33	1	783	7291874	0.00010738
119219	Burkholderiaceae	NPA	Gabija	Gabija	119219.12_JFZE01000036_44,119219.12_JFZE01000036_45	2	3501	7291874	0.000480123
119219	Burkholderiaceae	NPA	Gao_Qat	Gao_Qat	119219.12_JFZE01000087_26,119219.12_JFZE01000087_27,119219.12_JFZE01000087_28,119219.12_JFZE01000087_29	4	3624	7291874	0.000496992
119219	Burkholderiaceae	NPA	CasFinder	CAS_Class1-Subtype-IV-A	119219.12_JFZE01000047_64,119219.12_JFZE01000047_65,119219.12_JFZE01000047_66,119219.12_JFZE01000047_67,119219.12_JFZE01000047_68	5	5127	7291874	0.000703111
119219	Burkholderiaceae	NPA	DarTG	DarTG	119219.13_JFZF01000026_60,119219.13_JFZF01000026_61	2	1593	7132977	0.000223329
119219	Burkholderiaceae	NPA	Hachiman	Hachiman	119219.13_JFZF01000013_159,119219.13_JFZF01000013_160	2	3723	7132977	0.000521942
119219	Burkholderiaceae	NPA	AbiE	AbiE	119219.13_JFZF01000024_24,119219.13_JFZF01000024_25	2	1236	7132977	0.00017328
119219	Burkholderiaceae	NPA	RloC	RloC	119219.13_JFZF01000046_408	1	2379	7132977	0.000333521
119219	Burkholderiaceae	NPA	Lamassu-Fam	Lamassu-Mrr	119219.13_JFZF01000076_53,119219.13_JFZF01000076_54,119219.13_JFZF01000076_55	3	3294	7132977	0.000461799
119219	Burkholderiaceae	NPA	Gao_Qat	Gao_Qat	119219.13_JFZF01000018_118,119219.13_JFZF01000018_119,119219.13_JFZF01000018_120,119219.13_JFZF01000018_121	4	4686	7132977	0.000656949
119219	Burkholderiaceae	NPA	Gao_Qat	Gao_Qat	119219.13_JFZF01000053_26,119219.13_JFZF01000053_27,119219.13_JFZF01000053_28,119219.13_JFZF01000053_29	4	3624	7132977	0.000508063
119219	Burkholderiaceae	NPA	RM	RM_Type_II	119219.13_JFZF01000010_47,119219.13_JFZF01000010_49	2	2799	7132977	0.000392403
119219	Burkholderiaceae	NPA	CBASS	CBASS_III	119219.13_JFZF01000022_58,119219.13_JFZF01000022_59,119219.13_JFZF01000022_60,119219.13_JFZF01000022_61,119219.13_JFZF01000022_62	5	3447	7132977	0.000483248
1.19592e+06	Xanthomonadaceae	PA	Wadjet	Wadjet_I	1195923.3_CXOI01000064_16,1195923.3_CXOI01000064_17,1195923.3_CXOI01000064_18,1195923.3_CXOI01000064_19	4	6564	4753207	0.00138096
1.19592e+06	Xanthomonadaceae	PA	Hna	Hna	1195923.3_CXOI01000051_2	1	2469	4753207	0.000519439
1.19592e+06	Xanthomonadaceae	PA	RM	RM_Type_II	1195923.3_CXOI01000006_131,1195923.3_CXOI01000006_136,1195923.3_CXOI01000006_137	3	4701	4753207	0.000989016
1.19592e+06	Xanthomonadaceae	PA	RM	RM_Type_I	1195923.3_CXOI01000035_26,1195923.3_CXOI01000035_27,1195923.3_CXOI01000035_29	3	6246	4753207	0.00131406
1.19592e+06	Xanthomonadaceae	PA	CasFinder	CAS_Class1-Subtype-I-C	1195923.3_CXOI01000006_71,1195923.3_CXOI01000006_72,1195923.3_CXOI01000006_73,1195923.3_CXOI01000006_74,1195923.3_CXOI01000006_75,1195923.3_CXOI01000006_76,1195923.3_CXOI01000006_77	7	6090	4753207	0.00128124
1.19592e+06	Xanthomonadaceae	PA	SoFIC	SoFic	1195923.3_CXOI01000024_42	1	1035	4753207	0.000217748
1.19603e+06	Enterobacteriaceae	NPA	ShosTA	ShosTA	1196034.3_AKYX01000130_3,1196034.3_AKYX01000130_4	2	2001	6082330	0.000328986
1.19603e+06	Enterobacteriaceae	NPA	Mok_Hok_Sok	Mok_Hok_Sok	1196034.3_AKYX01000106_3	1	153	6082330	2.51548e-05
1.19603e+06	Enterobacteriaceae	NPA	AbiE	AbiE	1196034.3_AKYX01000028_12,1196034.3_AKYX01000028_13	2	1245	6082330	0.000204691
1.19603e+06	Enterobacteriaceae	NPA	Gabija	Gabija	1196034.3_AKYX01000039_6,1196034.3_AKYX01000039_7	2	3606	6082330	0.000592865
1.19603e+06	Enterobacteriaceae	NPA	AbiQ	AbiQ	1196034.3_AKYX01000170_3	1	489	6082330	8.03968e-05
1.19603e+06	Enterobacteriaceae	NPA	CapRel	CapRel	1196034.3_AKYX01000011_12	1	1017	6082330	0.000167206
1.19603e+06	Enterobacteriaceae	NPA	PD-T4-5	PD-T4-5	1196034.3_AKYX01000111_6	1	948	6082330	0.000155861
1.19603e+06	Enterobacteriaceae	NPA	RM	RM_Type_I	1196034.3_AKYX01000025_38,1196034.3_AKYX01000025_39,1196034.3_AKYX01000025_40	3	6474	6082330	0.0010644
1.19603e+06	Enterobacteriaceae	NPA	CasFinder	CAS_Class1-Subtype-I-E	1196034.3_AKYX01000019_167,1196034.3_AKYX01000019_168,1196034.3_AKYX01000019_169,1196034.3_AKYX01000019_170,1196034.3_AKYX01000019_171,1196034.3_AKYX01000019_172,1196034.3_AKYX01000019_173,1196034.3_AKYX01000019_174	8	5976	6082330	0.000982518
1.19603e+06	Enterobacteriaceae	NPA	CasFinder	CAS_Class1-Subtype-I-E	1196034.3_AKYX01000034_109,1196034.3_AKYX01000034_110,1196034.3_AKYX01000034_111,1196034.3_AKYX01000034_112,1196034.3_AKYX01000034_113,1196034.3_AKYX01000034_114,1196034.3_AKYX01000034_115,1196034.3_AKYX01000034_116	8	7380	6082330	0.00121335
1.1961e+06	Enterobacteriaceae	NPA	Septu	Septu	1196095.180_LZGO01000039_10,1196095.180_LZGO01000039_11	2	1590	2741181	0.000580042
1.1961e+06	Enterobacteriaceae	NPA	RexAB	RexAB	1196095.180_LZGO01000083_54,1196095.180_LZGO01000083_55	2	1056	2741181	0.000385235
1.1961e+06	Enterobacteriaceae	NPA	CasFinder	CAS_Class1-Subtype-I-F	1196095.180_LZGO01000030_37,1196095.180_LZGO01000030_38,1196095.180_LZGO01000030_39,1196095.180_LZGO01000030_40,1196095.180_LZGO01000030_42,1196095.180_LZGO01000030_43	6	7815	2741181	0.00285096
1.1961e+06	Enterobacteriaceae	NPA	ShosTA	ShosTA	1196095.222_NARR01000013_46,1196095.222_NARR01000013_47	2	1446	2929550	0.000493591
1.1961e+06	Enterobacteriaceae	NPA	Septu	Septu	1196095.222_NARR01000058_9,1196095.222_NARR01000058_10	2	1206	2929550	0.000411667
1.1961e+06	Enterobacteriaceae	NPA	Gabija	Gabija	1196095.222_NARR01000013_82,1196095.222_NARR01000013_83	2	4269	2929550	0.00145722
1.1961e+06	Enterobacteriaceae	NPA	CasFinder	CAS_Class1-Subtype-I-E	1196095.222_NARR01000009_61,1196095.222_NARR01000009_62,1196095.222_NARR01000009_63,1196095.222_NARR01000009_64,1196095.222_NARR01000009_65,1196095.222_NARR01000009_66,1196095.222_NARR01000009_67	7	4773	2929550	0.00162926
1.1961e+06	Enterobacteriaceae	NPA	AbiP2	AbiP2	1196095.229_NARZ01000056_9	1	1485	2905171	0.000511158
1.1961e+06	Enterobacteriaceae	NPA	Septu	Septu	1196095.229_NARZ01000064_2,1196095.229_NARZ01000064_3	2	1776	2905171	0.000611324
1.1961e+06	Enterobacteriaceae	NPA	Gabija	Gabija	1196095.229_NARZ01000043_11,1196095.229_NARZ01000043_13	2	3879	2905171	0.0013352
1.1961e+06	Enterobacteriaceae	NPA	Lamassu-Fam	Lamassu-Cap4_nuclease	1196095.229_NARZ01000066_61,1196095.229_NARZ01000066_62,1196095.229_NARZ01000066_63	3	3570	2905171	0.00122884
1.1961e+06	Enterobacteriaceae	NPA	CasFinder	CAS_Class1-Subtype-I-E	1196095.229_NARZ01000074_14,1196095.229_NARZ01000074_15,1196095.229_NARZ01000074_16,1196095.229_NARZ01000074_17,1196095.229_NARZ01000074_18,1196095.229_NARZ01000074_19,1196095.229_NARZ01000074_20	7	4773	2905171	0.00164293
1.1961e+06	Enterobacteriaceae	NPA	Avs	Avs_IV	1196095.231_NASA01000029_1	1	4227	3063691	0.00137971
1.1961e+06	Enterobacteriaceae	NPA	Hachiman	Hachiman	1196095.231_NASA01000015_2,1196095.231_NASA01000015_3	2	2268	3063691	0.000740284
1.1961e+06	Enterobacteriaceae	NPA	Dnd	Dnd_ABCDEFGH	1196095.231_NASA01000015_38,1196095.231_NASA01000015_40,1196095.231_NASA01000015_41,1196095.231_NASA01000015_42,1196095.231_NASA01000015_43,1196095.231_NASA01000015_44,1196095.231_NASA01000015_45	7	11184	3063691	0.0036505
1.1961e+06	Enterobacteriaceae	NPA	Gabija	Gabija	1196095.231_NASA01000004_37,1196095.231_NASA01000004_38,1196095.231_NASA01000004_39	3	5583	3063691	0.00182231
1.1961e+06	Enterobacteriaceae	NPA	RADAR	radar_I	1196095.231_NASA01000028_27,1196095.231_NASA01000028_28	2	5160	3063691	0.00168424
1.1961e+06	Enterobacteriaceae	NPA	RM	RM_Type_I	1196095.231_NASA01000010_15,1196095.231_NASA01000010_16,1196095.231_NASA01000010_17	3	5613	3063691	0.0018321
1.1961e+06	Enterobacteriaceae	NPA	RM	RM_Type_II	1196095.231_NASA01000015_13,1196095.231_NASA01000015_14,1196095.231_NASA01000015_16	3	3885	3063691	0.00126808
1.1961e+06	Enterobacteriaceae	NPA	RM	RM_Type_III	1196095.231_NASA01000015_35,1196095.231_NASA01000015_36	2	4971	3063691	0.00162255
1.1961e+06	Enterobacteriaceae	NPA	CasFinder	CAS_Class1-Subtype-I-E	1196095.231_NASA01000011_54,1196095.231_NASA01000011_55,1196095.231_NASA01000011_56,1196095.231_NASA01000011_57,1196095.231_NASA01000011_58,1196095.231_NASA01000011_59,1196095.231_NASA01000011_60	7	5097	3063691	0.00166368
1.19617e+06	Listeriaceae	NPA	DRT	DRT_2	1196174.3_CP008821_2324	1	1296	2908004	0.000445667
1.19617e+06	Listeriaceae	NPA	Gabija	Gabija	1196174.3_CP008821_1112,1196174.3_CP008821_1113	2	3393	2908004	0.00116678
1.19617e+06	Listeriaceae	NPA	RM	RM_Type_I	1196174.3_CP008821_309,1196174.3_CP008821_310,1196174.3_CP008821_311	3	5697	2908004	0.00195908
1.19772e+06	Enterobacteriaceae	NPA	PD-Lambda-1	PD-Lambda-1	1197719.3_CP006608_921	1	1479	4773537	0.000309833
1.19772e+06	Enterobacteriaceae	NPA	Septu	Septu	1197719.3_CP006608_4259,1197719.3_CP006608_4260	2	2166	4773537	0.000453752
1.19772e+06	Enterobacteriaceae	NPA	dCTPdeaminase	dCTPdeaminase	1197719.3_CP006608_3871	1	1497	4773537	0.000313604
1.19772e+06	Enterobacteriaceae	NPA	RM	RM_Type_III	1197719.3_CP006608_291,1197719.3_CP006608_292	2	4899	4773537	0.00102628
1.19772e+06	Enterobacteriaceae	NPA	RM	RM_Type_I	1197719.3_CP006608_4227,1197719.3_CP006608_4228,1197719.3_CP006608_4229	3	6651	4773537	0.00139331
1.19772e+06	Enterobacteriaceae	NPA	CasFinder	CAS_Class1-Subtype-I-E	1197719.3_CP006608_2787,1197719.3_CP006608_2788,1197719.3_CP006608_2789,1197719.3_CP006608_2790,1197719.3_CP006608_2791,1197719.3_CP006608_2792,1197719.3_CP006608_2793,1197719.3_CP006608_2794	8	7389	4773537	0.00154791
1.19772e+06	Enterobacteriaceae	NPA	PfiAT	PfiAT	1197719.3_CP006608_967,1197719.3_CP006608_968	2	519	4773537	0.000108724
1.1983e+06	Pseudomonadaceae	PA	Septu	Septu	1198303.3_LKEO01000046_82,1198303.3_LKEO01000046_83	2	1188	5954747	0.000199505
1.1983e+06	Pseudomonadaceae	PA	Septu	Septu	1198303.3_LKEO01000073_41,1198303.3_LKEO01000073_42	2	1890	5954747	0.000317394
1.1983e+06	Pseudomonadaceae	PA	DRT	DRT_2	1198303.3_LKEO01000078_29	1	1266	5954747	0.000212603
1.1983e+06	Pseudomonadaceae	PA	DarTG	DarTG	1198303.3_LKEO01000082_167,1198303.3_LKEO01000082_168,1198303.3_LKEO01000082_169	3	1584	5954747	0.000266006
1.1983e+06	Pseudomonadaceae	PA	Septu	Septu	1198303.3_LKEO01000085_33,1198303.3_LKEO01000085_34	2	1953	5954747	0.000327974
1.1983e+06	Pseudomonadaceae	PA	Shango	Shango	1198303.3_LKEO01000046_52,1198303.3_LKEO01000046_53,1198303.3_LKEO01000046_54	3	5637	5954747	0.00094664
1.1983e+06	Pseudomonadaceae	PA	PD-T7-1	PD-T7-1	1198303.3_LKEO01000096_36	1	1332	5954747	0.000223687
1.1983e+06	Pseudomonadaceae	PA	RloC	RloC	1198303.3_LKEO01000013_15	1	2331	5954747	0.000391452
1.1983e+06	Pseudomonadaceae	PA	CapRel	CapRel	1198303.3_LKEO01000126_45	1	1002	5954747	0.000168269
1.1983e+06	Pseudomonadaceae	PA	PfiAT	PfiAT	1198303.3_LKEO01000081_50,1198303.3_LKEO01000081_51	2	588	5954747	9.87447e-05
1.1983e+06	Pseudomonadaceae	PA	Retron	Retron_I_C	1198303.3_LKEO01000115_125	1	1830	5954747	0.000307318
1.19831e+06	Pseudomonadaceae	PA	Septu	Septu	1198305.3_LKEJ01000139_24,1198305.3_LKEJ01000139_25	2	1974	5547180	0.000355856
1.19831e+06	Pseudomonadaceae	PA	Septu	Septu	1198305.3_LKEJ01000189_11,1198305.3_LKEJ01000189_12	2	2229	5547180	0.000401826
1.19831e+06	Pseudomonadaceae	PA	Lamassu-Fam	Lamassu-Cap4_nuclease	1198305.3_LKEJ01000137_37,1198305.3_LKEJ01000137_39	2	3099	5547180	0.000558662
1.19831e+06	Pseudomonadaceae	PA	PrrC	PrrC	1198305.3_LKEJ01000129_12,1198305.3_LKEJ01000129_13,1198305.3_LKEJ01000129_14,1198305.3_LKEJ01000129_15	4	5382	5547180	0.000970223
1.19831e+06	Pseudomonadaceae	PA	PfiAT	PfiAT	1198305.3_LKEJ01000004_3,1198305.3_LKEJ01000004_4	2	588	5547180	0.000106
1.19831e+06	Pseudomonadaceae	PA	Old_exonuclease	Old_exonuclease	1198306.3_LKEP01000005_102	1	1638	6136051	0.000266947
1.19831e+06	Pseudomonadaceae	PA	Septu	Septu	1198306.3_LKEP01000018_45,1198306.3_LKEP01000018_46	2	1602	6136051	0.00026108
1.19831e+06	Pseudomonadaceae	PA	Septu	Septu	1198306.3_LKEP01000058_63,1198306.3_LKEP01000058_64	2	2073	6136051	0.000337839
1.19831e+06	Pseudomonadaceae	PA	RosmerTA	RosmerTA	1198306.3_LKEP01000008_13,1198306.3_LKEP01000008_14	2	1533	6136051	0.000249835
1.19831e+06	Pseudomonadaceae	PA	DISARM	DISARM_1	1198306.3_LKEP01000001_62,1198306.3_LKEP01000001_63,1198306.3_LKEP01000001_64,1198306.3_LKEP01000001_65,1198306.3_LKEP01000001_66,1198306.3_LKEP01000001_67	6	14079	6136051	0.00229447
1.19831e+06	Pseudomonadaceae	PA	Gabija	Gabija	1198306.3_LKEP01000004_109,1198306.3_LKEP01000004_110	2	4020	6136051	0.000655144
1.19831e+06	Pseudomonadaceae	PA	Shedu	Shedu	1198306.3_LKEP01000017_47	1	660	6136051	0.000107561
1.19831e+06	Pseudomonadaceae	PA	AbiJ	AbiJ	1198306.3_LKEP01000023_73	1	399	6136051	6.50255e-05
1.19831e+06	Pseudomonadaceae	PA	SpbK	SpbK	1198306.3_LKEP01000006_2	1	921	6136051	0.000150097
1.19831e+06	Pseudomonadaceae	PA	Thoeris	Thoeris_I	1198306.3_LKEP01000045_283,1198306.3_LKEP01000045_284	2	1323	6136051	0.000215611
1.19831e+06	Pseudomonadaceae	PA	RM	RM_Type_III	1198306.3_LKEP01000023_70,1198306.3_LKEP01000023_71	2	3579	6136051	0.000583274
1.19831e+06	Pseudomonadaceae	PA	PD-Lambda-2	PD-Lambda-2	1198307.3_LKGU01000016_72,1198307.3_LKGU01000016_73,1198307.3_LKGU01000016_74	3	2553	5809603	0.000439445
1.19831e+06	Pseudomonadaceae	PA	DRT	DRT_5	1198307.3_LKGU01000045_30	1	1491	5809603	0.000256644
1.19831e+06	Pseudomonadaceae	PA	Septu	Septu	1198307.3_LKGU01000056_25,1198307.3_LKGU01000056_26	2	2316	5809603	0.00039865
1.19831e+06	Pseudomonadaceae	PA	Septu	Septu	1198307.3_LKGU01000067_83,1198307.3_LKGU01000067_84	2	1887	5809603	0.000324807
1.19831e+06	Pseudomonadaceae	PA	Dsr	Dsr_I	1198307.3_LKGU01000070_124	1	3822	5809603	0.000657876
1.19831e+06	Pseudomonadaceae	PA	SspBCDE	SspBCDE	1198307.3_LKGU01000004_45,1198307.3_LKGU01000004_46,1198307.3_LKGU01000004_47	3	4998	5809603	0.0008603
1.19831e+06	Pseudomonadaceae	PA	RosmerTA	RosmerTA	1198307.3_LKGU01000023_181,1198307.3_LKGU01000023_182	2	1608	5809603	0.000276783
1.19831e+06	Pseudomonadaceae	PA	RM	RM_Type_I	1198307.3_LKGU01000007_3,1198307.3_LKGU01000007_4,1198307.3_LKGU01000007_6	3	6039	5809603	0.00103949
1.19831e+06	Pseudomonadaceae	PA	Olokun	Olokun	1198307.3_LKGU01000045_36,1198307.3_LKGU01000045_37	2	3417	5809603	0.000588164
1.19831e+06	Pseudomonadaceae	PA	Avs	Avs_II	1198308.3_LKGV01000016_35	1	2421	5966977	0.000405733
1.19831e+06	Pseudomonadaceae	PA	Septu	Septu	1198308.3_LKGV01000023_86,1198308.3_LKGV01000023_87	2	2010	5966977	0.000336854
1.19831e+06	Pseudomonadaceae	PA	PD-T7-5	PD-T7-5	1198308.3_LKGV01000010_7	1	1050	5966977	0.000175969
1.19831e+06	Pseudomonadaceae	PA	Gabija	Gabija	1198308.3_LKGV01000038_15,1198308.3_LKGV01000038_16	2	2631	5966977	0.000440927
1.19831e+06	Pseudomonadaceae	PA	RM	RM_Type_I	1198308.3_LKGV01000002_50,1198308.3_LKGV01000002_51,1198308.3_LKGV01000002_52	3	4311	5966977	0.000722476
1.19831e+06	Pseudomonadaceae	PA	RM	RM_Type_IV	1198308.3_LKGV01000012_247	1	1812	5966977	0.000303671
1.19831e+06	Pseudomonadaceae	PA	Dazbog	Dazbog	1198308.3_LKGV01000007_92,1198308.3_LKGV01000007_93	2	2187	5966977	0.000366517
1.19831e+06	Pseudomonadaceae	PA	CBASS	CBASS_III	1198308.3_LKGV01000007_107,1198308.3_LKGV01000007_108,1198308.3_LKGV01000007_109,1198308.3_LKGV01000007_110	4	2931	5966977	0.000491204
1.19831e+06	Pseudomonadaceae	PA	Septu	Septu	1198309.3_LKEF01000029_4,1198309.3_LKEF01000029_5	2	1437	6523157	0.000220292
1.19831e+06	Pseudomonadaceae	PA	PD-T7-5	PD-T7-5	1198309.3_LKEF01000002_21	1	1047	6523157	0.000160505
1.19831e+06	Pseudomonadaceae	PA	Gabija	Gabija	1198309.3_LKEF01000002_53,1198309.3_LKEF01000002_54	2	5313	6523157	0.000814483
1.19831e+06	Pseudomonadaceae	PA	RloC	RloC	1198309.3_LKEF01000033_21	1	2412	6523157	0.00036976
1.19831e+06	Pseudomonadaceae	PA	RloC	RloC	1198309.3_LKEF01000044_29	1	2247	6523157	0.000344465
1.19831e+06	Pseudomonadaceae	PA	PD-T4-5	PD-T4-5	1198309.3_LKEF01000002_46	1	894	6523157	0.00013705
1.19831e+06	Pseudomonadaceae	PA	RM	RM_Type_I	1198309.3_LKEF01000014_24,1198309.3_LKEF01000014_25,1198309.3_LKEF01000014_28,1198309.3_LKEF01000014_30	4	7269	6523157	0.00111434
1.19831e+06	Pseudomonadaceae	PA	Retron	Retron_I_B	1198309.3_LKEF01000002_50,1198309.3_LKEF01000002_53	2	4761	6523157	0.000729861
1.19831e+06	Pseudomonadaceae	PA	SoFIC	SoFic	1198309.3_LKEF01000018_77	1	1047	6523157	0.000160505
1.19831e+06	Pseudomonadaceae	PA	Retron	Retron_II	1198309.3_LKEF01000044_30,1198309.3_LKEF01000044_31	2	1854	6523157	0.000284218
1.19832e+06	Pseudomonadaceae	PA	Septu	Septu	1198317.3_LKGY01000052_34,1198317.3_LKGY01000052_35	2	1884	5893550	0.000319672
1.19832e+06	Pseudomonadaceae	PA	DRT	DRT_3	1198317.3_LKGY01000068_37,1198317.3_LKGY01000068_38	2	2259	5893550	0.0003833
1.19832e+06	Pseudomonadaceae	PA	Hachiman	Hachiman	1198317.3_LKGY01000057_39,1198317.3_LKGY01000057_40	2	3744	5893550	0.000635271
1.19832e+06	Pseudomonadaceae	PA	Hachiman	Hachiman	1198317.3_LKGY01000057_55,1198317.3_LKGY01000057_56	2	3678	5893550	0.000624072
1.19832e+06	Pseudomonadaceae	PA	RosmerTA	RosmerTA	1198317.3_LKGY01000116_20,1198317.3_LKGY01000116_21	2	1626	5893550	0.000275895
1.19832e+06	Pseudomonadaceae	PA	Shedu	Shedu	1198317.3_LKGY01000055_41	1	1110	5893550	0.000188341
1.19832e+06	Pseudomonadaceae	PA	AbiD	AbiD	1198317.3_LKGY01000065_10	1	969	5893550	0.000164417
1.19832e+06	Pseudomonadaceae	PA	dCTPdeaminase	dCTPdeaminase	1198317.3_LKGY01000139_2	1	1650	5893550	0.000279967
1.19832e+06	Pseudomonadaceae	PA	RM	RM_Type_II	1198317.3_LKGY01000101_90,1198317.3_LKGY01000101_91	2	1629	5893550	0.000276404
1.19832e+06	Pseudomonadaceae	PA	Olokun	Olokun	1198317.3_LKGY01000057_42,1198317.3_LKGY01000057_43	2	2403	5893550	0.000407734
1.19832e+06	Pseudomonadaceae	PA	SoFIC	SoFic	1198317.3_LKGY01000065_30	1	1047	5893550	0.000177652
1.20575e+06	Pseudomonadaceae	PA	Septu	Septu	1205750.3_AMZW01000071_14,1205750.3_AMZW01000071_15	2	2016	5512161	0.000365737
1.20575e+06	Pseudomonadaceae	PA	Septu	Septu	1205750.3_AMZW01000072_31,1205750.3_AMZW01000072_32	2	2241	5512161	0.000406556
1.20575e+06	Pseudomonadaceae	PA	Septu	Septu	1205750.3_AMZW01000073_47,1205750.3_AMZW01000073_48	2	1953	5512161	0.000354308
1.20575e+06	Pseudomonadaceae	PA	NLR	NLR_like_bNACHT01	1205750.3_AMZW01000089_56	1	1725	5512161	0.000312944
1.20575e+06	Pseudomonadaceae	PA	Old_exonuclease	Old_exonuclease	1205750.3_AMZW01000132_28	1	1749	5512161	0.000317298
1.20575e+06	Pseudomonadaceae	PA	PD-T7-5	PD-T7-5	1205750.3_AMZW01000132_27	1	1170	5512161	0.000212258
1.20575e+06	Pseudomonadaceae	PA	Gabija	Gabija	1205750.3_AMZW01000085_70,1205750.3_AMZW01000085_71	2	3432	5512161	0.000622623
1.20575e+06	Pseudomonadaceae	PA	Azaca	Azaca	1205750.3_AMZW01000132_21,1205750.3_AMZW01000132_22,1205750.3_AMZW01000132_23	3	5877	5512161	0.00106619
1.20575e+06	Pseudomonadaceae	PA	RM	RM_Type_I	1205750.3_AMZW01000085_72,1205750.3_AMZW01000085_73,1205750.3_AMZW01000085_74	3	5331	5512161	0.000967134
1.20575e+06	Pseudomonadaceae	PA	Pycsar	Pycsar	1205750.3_AMZW01000065_1,1205750.3_AMZW01000065_2	2	1725	5512161	0.000312944
1.20575e+06	Pseudomonadaceae	PA	Dsr	Dsr_I	1205751.4_AMXL01000032_40	1	3816	6008189	0.000635133
1.20575e+06	Pseudomonadaceae	PA	DRT	DRT_2	1205751.4_AMXL01000047_82	1	1266	6008189	0.000210712
1.20575e+06	Pseudomonadaceae	PA	Septu	Septu	1205751.4_AMXL01000058_76,1205751.4_AMXL01000058_77	2	1002	6008189	0.000166772
1.20575e+06	Pseudomonadaceae	PA	Detocs	Detocs	1205751.4_AMXL01000056_111,1205751.4_AMXL01000056_112,1205751.4_AMXL01000056_113	3	4860	6008189	0.000808896
1.20575e+06	Pseudomonadaceae	PA	Mokosh	Mokosh_Type_I_A	1205751.4_AMXL01000066_99,1205751.4_AMXL01000066_100	2	6396	6008189	0.00106455
1.20575e+06	Pseudomonadaceae	PA	Hna	Hna	1205751.4_AMXL01000066_138	1	2550	6008189	0.000424421
1.20575e+06	Pseudomonadaceae	PA	Shango	Shango	1205751.4_AMXL01000086_94,1205751.4_AMXL01000086_95,1205751.4_AMXL01000086_96	3	5637	6008189	0.000938219
1.20575e+06	Pseudomonadaceae	PA	Lamassu-Fam	Lamassu-Cap4_nuclease	1205751.4_AMXL01000003_25,1205751.4_AMXL01000003_30,1205751.4_AMXL01000003_31,1205751.4_AMXL01000003_32	4	4980	6008189	0.000828869
1.20575e+06	Pseudomonadaceae	PA	Gabija	Gabija	1205751.4_AMXL01000003_96,1205751.4_AMXL01000003_97	2	4113	6008189	0.000684566
1.20575e+06	Pseudomonadaceae	PA	Lamassu-Fam	Lamassu-Cap4_nuclease	1205751.4_AMXL01000025_56,1205751.4_AMXL01000025_58	2	3081	6008189	0.0005128
1.20575e+06	Pseudomonadaceae	PA	Druantia	Druantia_II	1205751.4_AMXL01000032_22,1205751.4_AMXL01000032_23,1205751.4_AMXL01000032_24,1205751.4_AMXL01000032_25	4	11445	6008189	0.0019049
1.20575e+06	Pseudomonadaceae	PA	RM	RM_Type_I	1205751.4_AMXL01000023_79,1205751.4_AMXL01000023_80,1205751.4_AMXL01000023_81	3	4512	6008189	0.000750975
1.20575e+06	Pseudomonadaceae	PA	PrrC	PrrC	1205751.4_AMXL01000066_195,1205751.4_AMXL01000066_197,1205751.4_AMXL01000066_198,1205751.4_AMXL01000066_199	4	5367	6008189	0.000893281
1.20575e+06	Pseudomonadaceae	PA	CBASS	CBASS_II	1205751.4_AMXL01000040_49,1205751.4_AMXL01000040_50,1205751.4_AMXL01000040_51,1205751.4_AMXL01000040_52	4	3087	6008189	0.000513799
1.20575e+06	Pseudomonadaceae	PA	PfiAT	PfiAT	1205751.4_AMXL01000044_30,1205751.4_AMXL01000044_31	2	588	6008189	9.78664e-05
1.20575e+06	Pseudomonadaceae	PA	Septu	Septu	1205752.4_AMZX01000048_82,1205752.4_AMZX01000048_83	2	1980	5930576	0.000333863
1.20575e+06	Pseudomonadaceae	PA	Lamassu-Fam	Lamassu-Cap4_nuclease	1205752.4_AMZX01000004_46,1205752.4_AMZX01000004_48	2	2793	5930576	0.000470949
1.20575e+06	Pseudomonadaceae	PA	Gabija	Gabija	1205752.4_AMZX01000044_44,1205752.4_AMZX01000044_45	2	3573	5930576	0.000602471
1.20575e+06	Pseudomonadaceae	PA	RloC	RloC	1205752.4_AMZX01000059_43	1	2418	5930576	0.000407718
1.20575e+06	Pseudomonadaceae	PA	RM	RM_Type_II	1205752.4_AMZX01000024_72,1205752.4_AMZX01000024_73	2	1722	5930576	0.00029036
1.20575e+06	Pseudomonadaceae	PA	PfiAT	PfiAT	1205752.4_AMZX01000059_6,1205752.4_AMZX01000059_7	2	588	5930576	9.91472e-05
1.20575e+06	Pseudomonadaceae	PA	MazEF	MazEF	1205752.4_AMZX01000059_51,1205752.4_AMZX01000059_52	2	495	5930576	8.34658e-05
1.2081e+06	Pseudomonadaceae	PA	Septu	Septu	1208101.3_LKCI01000002_18,1208101.3_LKCI01000002_19	2	1884	6162306	0.00030573
1.2081e+06	Pseudomonadaceae	PA	Septu	Septu	1208101.3_LKCI01000011_83,1208101.3_LKCI01000011_84	2	1968	6162306	0.000319361
1.2081e+06	Pseudomonadaceae	PA	DRT	DRT6	1208101.3_LKCI01000092_124	1	1629	6162306	0.000264349
1.2081e+06	Pseudomonadaceae	PA	AbiJ	AbiJ	1208101.3_LKCI01000001_319	1	426	6162306	6.913e-05
1.2081e+06	Pseudomonadaceae	PA	RM	RM_Type_III	1208101.3_LKCI01000001_320,1208101.3_LKCI01000001_321	2	3684	6162306	0.000597828
1.2081e+06	Pseudomonadaceae	PA	RM	RM_Type_IIG	1208101.3_LKCI01000015_53	1	2685	6162306	0.000435714
1.2081e+06	Pseudomonadaceae	PA	RM	RM_Type_IV	1208101.3_LKCI01000092_129	1	933	6162306	0.000151404
1.2081e+06	Pseudomonadaceae	PA	PfiAT	PfiAT	1208101.3_LKCI01000016_81,1208101.3_LKCI01000016_82	2	588	6162306	9.54188e-05
1.2081e+06	Pseudomonadaceae	PA	Retron	Retron_XII	1208101.3_LKCI01000037_175	1	1668	6162306	0.000270678
1.2081e+06	Pseudomonadaceae	PA	CBASS	CBASS_II	1208101.3_LKCI01000059_125,1208101.3_LKCI01000059_126,1208101.3_LKCI01000059_127,1208101.3_LKCI01000059_128	4	2376	6162306	0.00038557
1.2081e+06	Pseudomonadaceae	PA	Septu	Septu	1208102.3_LKBK01000059_7,1208102.3_LKBK01000059_8	2	1821	6437806	0.00028286
1.2081e+06	Pseudomonadaceae	PA	PD-T7-1	PD-T7-1	1208102.3_LKBK01000079_187	1	1344	6437806	0.000208767
1.2081e+06	Pseudomonadaceae	PA	PD-T7-4	PD-T7-4	1208102.3_LKBK01000115_7	1	636	6437806	9.87914e-05
1.2081e+06	Pseudomonadaceae	PA	RloC	RloC	1208102.3_LKBK01000061_87	1	2289	6437806	0.000355556
1.2081e+06	Pseudomonadaceae	PA	Gabija	Gabija	1208102.3_LKBK01000079_131,1208102.3_LKBK01000079_132	2	3927	6437806	0.00060999
1.2081e+06	Pseudomonadaceae	PA	RM	RM_Type_IV	1208102.3_LKBK01000046_32	1	879	6437806	0.000136537
1.2081e+06	Pseudomonadaceae	PA	RM	RM_Type_II	1208102.3_LKBK01000065_15,1208102.3_LKBK01000065_17	2	1431	6437806	0.000222281
1.2081e+06	Pseudomonadaceae	PA	BREX	BREX_I	1208102.3_LKBK01000046_8,1208102.3_LKBK01000046_9,1208102.3_LKBK01000046_10,1208102.3_LKBK01000046_11,1208102.3_LKBK01000046_12,1208102.3_LKBK01000046_13	6	12003	6437806	0.00186446
1.21407e+06	Enterobacteriaceae	NPA	PsyrTA	PsyrTA	1214065.3_BAGV01000077_125,1214065.3_BAGV01000077_126	2	3108	3738843	0.000831273
1.21407e+06	Enterobacteriaceae	NPA	GAPS6	GAPS6	1214065.3_BAGV01000013_4,1214065.3_BAGV01000013_5	2	3558	3738843	0.000951631
1.21407e+06	Enterobacteriaceae	NPA	Druantia	Druantia_II	1214065.3_BAGV01000015_1,1214065.3_BAGV01000015_2,1214065.3_BAGV01000015_3,1214065.3_BAGV01000015_4,1214065.3_BAGV01000015_5	5	11610	3738843	0.00310524
1.21407e+06	Enterobacteriaceae	NPA	RM	RM_Type_I	1214065.3_BAGV01000015_22,1214065.3_BAGV01000015_23,1214065.3_BAGV01000015_24	3	5163	3738843	0.00138091
1.21407e+06	Enterobacteriaceae	NPA	CasFinder	CAS_Class1-Subtype-I-E	1214065.3_BAGV01000061_34,1214065.3_BAGV01000061_35,1214065.3_BAGV01000061_36,1214065.3_BAGV01000061_37,1214065.3_BAGV01000061_38,1214065.3_BAGV01000061_39,1214065.3_BAGV01000061_40,1214065.3_BAGV01000061_41	8	6657	3738843	0.0017805
1.21509e+06	Pseudomonadaceae	NPA	PsyrTA	PsyrTA	1215088.3_CP003738_4632,1215088.3_CP003738_4633	2	3351	5875750	0.00057031
1.21509e+06	Pseudomonadaceae	NPA	Septu	Septu	1215088.3_CP003738_4635,1215088.3_CP003738_4636	2	2028	5875750	0.000345147
1.21509e+06	Pseudomonadaceae	NPA	JukAB	JukAB	1215088.3_CP003738_2105,1215088.3_CP003738_2106	2	1581	5875750	0.000269072
1.21509e+06	Pseudomonadaceae	NPA	Zorya	Zorya_TypeI	1215088.3_CP003738_2114,1215088.3_CP003738_2115,1215088.3_CP003738_2116,1215088.3_CP003738_2117	4	7680	5875750	0.00130707
1.21509e+06	Pseudomonadaceae	NPA	Gabija	Gabija	1215088.3_CP003738_2749,1215088.3_CP003738_2750	2	3147	5875750	0.000535591
1.21509e+06	Pseudomonadaceae	NPA	RM	RM_Type_II	1215088.3_CP003738_2120,1215088.3_CP003738_2121,1215088.3_CP003738_2122	3	4740	5875750	0.000806706
1.21509e+06	Pseudomonadaceae	NPA	MazEF	MazEF	1215088.3_CP003738_858,1215088.3_CP003738_859	2	495	5875750	8.42446e-05
1.2205e+06	Pseudomonadaceae	PA	ShosTA	ShosTA	1220495.3_LWHA01000019_33,1220495.3_LWHA01000019_34	2	1365	4529076	0.000301386
1.2205e+06	Pseudomonadaceae	PA	Hachiman	Hachiman	1220495.3_LWHA01000002_73,1220495.3_LWHA01000002_74	2	2046	4529076	0.000451748
1.2205e+06	Pseudomonadaceae	PA	Kiwa	Kiwa	1220495.3_LWHA01000012_1,1220495.3_LWHA01000012_2	2	1263	4529076	0.000278865
1.2205e+06	Pseudomonadaceae	PA	RM	RM_Type_I	1220495.3_LWHA01000008_88,1220495.3_LWHA01000008_90,1220495.3_LWHA01000008_91	3	6585	4529076	0.00145394
1.2205e+06	Pseudomonadaceae	PA	RM	RM_Type_I	1220495.3_LWHA01000014_21,1220495.3_LWHA01000014_23,1220495.3_LWHA01000014_24	3	5421	4529076	0.00119693
1.22152e+06	Enterobacteriaceae	NPA	Wadjet	Wadjet_I	1221520.3_AUXQ01000011_96,1221520.3_AUXQ01000011_97,1221520.3_AUXQ01000011_98,1221520.3_AUXQ01000011_99,1221520.3_AUXQ01000011_100	5	6492	5598253	0.00115965
1.22152e+06	Enterobacteriaceae	NPA	PD-Lambda-1	PD-Lambda-1	1221520.3_AUXQ01000032_74	1	816	5598253	0.00014576
1.22152e+06	Enterobacteriaceae	NPA	SspBCDE	SspBCDE	1221520.3_AUXQ01000037_17,1221520.3_AUXQ01000037_18,1221520.3_AUXQ01000037_21,1221520.3_AUXQ01000037_24,1221520.3_AUXQ01000037_26,1221520.3_AUXQ01000037_27	6	11115	5598253	0.00198544
1.22152e+06	Enterobacteriaceae	NPA	AbiU	AbiU	1221520.3_AUXQ01000005_29	1	894	5598253	0.000159693
1.22152e+06	Enterobacteriaceae	NPA	AbiE	AbiE	1221520.3_AUXQ01000010_95,1221520.3_AUXQ01000010_96	2	1158	5598253	0.00020685
1.22152e+06	Enterobacteriaceae	NPA	dCTPdeaminase	dCTPdeaminase	1221520.3_AUXQ01000011_61	1	1407	5598253	0.000251328
1.22152e+06	Enterobacteriaceae	NPA	AbiD	AbiD	1221520.3_AUXQ01000100_22	1	927	5598253	0.000165587
1.22152e+06	Enterobacteriaceae	NPA	PD-T4-5	PD-T4-5	1221520.3_AUXQ01000026_44	1	531	5598253	9.4851e-05
1.22152e+06	Enterobacteriaceae	NPA	PD-T4-5	PD-T4-5	1221520.3_AUXQ01000182_1	1	750	5598253	0.00013397
1.22152e+06	Enterobacteriaceae	NPA	RM	RM_Type_IV	1221520.3_AUXQ01000037_53	1	1215	5598253	0.000217032
1.22152e+06	Enterobacteriaceae	NPA	PrrC	PrrC	1221520.3_AUXQ01000077_14,1221520.3_AUXQ01000077_16,1221520.3_AUXQ01000077_17,1221520.3_AUXQ01000077_22	4	4359	5598253	0.000778636
1.22152e+06	Enterobacteriaceae	NPA	CasFinder	CAS_Class1-Subtype-I-F	1221520.3_AUXQ01000064_1,1221520.3_AUXQ01000064_2,1221520.3_AUXQ01000064_3,1221520.3_AUXQ01000064_4	4	3387	5598253	0.00060501
1.22152e+06	Enterobacteriaceae	NPA	CasFinder	CAS_Class1-Subtype-I-E	1221520.3_AUXQ01000066_2,1221520.3_AUXQ01000066_3,1221520.3_AUXQ01000066_5,1221520.3_AUXQ01000066_6,1221520.3_AUXQ01000066_7,1221520.3_AUXQ01000066_8	6	5955	5598253	0.00106372
1.22152e+06	Enterobacteriaceae	NPA	CasFinder	CAS_Class1-Subtype-I-F	1221520.3_AUXQ01000101_4,1221520.3_AUXQ01000101_5	2	4179	5598253	0.000746483
1.22152e+06	Enterobacteriaceae	NPA	MazEF	MazEF	1221520.3_AUXQ01000008_84,1221520.3_AUXQ01000008_85	2	498	5598253	8.89563e-05
1.22152e+06	Enterobacteriaceae	NPA	SoFIC	SoFic	1221520.3_AUXQ01000013_26	1	693	5598253	0.000123789
1.22152e+06	Enterobacteriaceae	NPA	PfiAT	PfiAT	1221520.3_AUXQ01000018_85,1221520.3_AUXQ01000018_86	2	543	5598253	9.69945e-05
1.22152e+06	Enterobacteriaceae	NPA	SoFIC	SoFic	1221520.3_AUXQ01000021_39	1	1032	5598253	0.000184343
1.22152e+06	Enterobacteriaceae	NPA	SanaTA	SanaTA	1221520.3_AUXQ01000036_18,1221520.3_AUXQ01000036_20	2	882	5598253	0.000157549
1.22152e+06	Enterobacteriaceae	NPA	MazEF	MazEF	1221520.3_AUXQ01000054_49,1221520.3_AUXQ01000054_50	2	516	5598253	9.21716e-05
1.22152e+06	Enterobacteriaceae	NPA	SanaTA	SanaTA	1221520.3_AUXQ01000079_11,1221520.3_AUXQ01000079_12	2	921	5598253	0.000164516
1.23106e+06	Microbacteriaceae	NPA	Wadjet	Wadjet_I	1231063.3_CDAR01000010_307,1231063.3_CDAR01000010_308,1231063.3_CDAR01000010_309	3	5328	3692770	0.00144282
1.23173e+06	Enterobacteriaceae	PA	Septu	Septu	1231725.9_CP017453_2487,1231725.9_CP017453_2488	2	2076	4919812	0.000421967
1.23173e+06	Enterobacteriaceae	PA	Zorya	Zorya_TypeI	1231725.9_CP017453_3668,1231725.9_CP017453_3669,1231725.9_CP017453_3670,1231725.9_CP017453_3671	4	7725	4919812	0.00157018
1.23173e+06	Enterobacteriaceae	PA	Lamassu-Fam	Lamassu-Cap4_nuclease	1231725.9_CP017453_1829,1231725.9_CP017453_1831	2	3129	4919812	0.000636
1.23173e+06	Enterobacteriaceae	PA	Gao_Her	Gao_Her_DUF	1231725.9_CP017453_35,1231725.9_CP017453_36	2	2760	4919812	0.000560997
1.23173e+06	Enterobacteriaceae	PA	RM	RM_Type_I	1231725.9_CP017453_1727,1231725.9_CP017453_1728,1231725.9_CP017453_1729	3	5568	4919812	0.00113175
1.23173e+06	Enterobacteriaceae	PA	RM	RM_Type_I	1231725.9_CP017453_1951,1231725.9_CP017453_1952,1231725.9_CP017453_1953	3	6912	4919812	0.00140493
1.23546e+06	Xanthomonadaceae	NPA	Wadjet	Wadjet_I	1235458.3_APIT01000110_5,1235458.3_APIT01000110_6,1235458.3_APIT01000110_7	3	5304	4547300	0.00116641
1.23546e+06	Xanthomonadaceae	NPA	Hachiman	Hachiman	1235458.3_APIT01000035_112,1235458.3_APIT01000035_113	2	2340	4547300	0.000514591
1.23546e+06	Xanthomonadaceae	NPA	RosmerTA	RosmerTA	1235458.3_APIT01000072_26,1235458.3_APIT01000072_27	2	1653	4547300	0.000363512
1.23546e+06	Xanthomonadaceae	NPA	AbiD	AbiD	1235458.3_APIT01000092_35	1	660	4547300	0.000145141
1.23546e+06	Xanthomonadaceae	NPA	Gabija	Gabija	1235458.3_APIT01000106_91,1235458.3_APIT01000106_92	2	3501	4547300	0.000769907
1.2358e+06	Paenibacillaceae	NPA	Wadjet	Wadjet_III	1235795.3_ASSZ01000026_122,1235795.3_ASSZ01000026_123,1235795.3_ASSZ01000026_124,1235795.3_ASSZ01000026_125	4	7683	4749952	0.00161749
1.2358e+06	Paenibacillaceae	NPA	DRT	DRT6	1235795.3_ASSZ01000026_128	1	1512	4749952	0.000318319
1.2358e+06	Paenibacillaceae	NPA	Dodola	Dodola	1235795.3_ASSZ01000013_104,1235795.3_ASSZ01000013_105	2	1839	4749952	0.000387162
1.2358e+06	Paenibacillaceae	NPA	Shango	Shango	1235795.3_ASSZ01000019_17,1235795.3_ASSZ01000019_18,1235795.3_ASSZ01000019_19	3	5079	4749952	0.00106927
1.2358e+06	Paenibacillaceae	NPA	RM	RM_Type_I	1235795.3_ASSZ01000002_10,1235795.3_ASSZ01000002_11,1235795.3_ASSZ01000002_12	3	5685	4749952	0.00119685
1.2358e+06	Paenibacillaceae	NPA	CasFinder	CAS_Class1-Subtype-I-C	1235795.3_ASSZ01000031_1,1235795.3_ASSZ01000031_2,1235795.3_ASSZ01000031_3,1235795.3_ASSZ01000031_4,1235795.3_ASSZ01000031_5,1235795.3_ASSZ01000031_6,1235795.3_ASSZ01000031_7	7	7323	4749952	0.0015417
1.23581e+06	Enterobacteriaceae	NPA	Septu	Septu	1235805.3_AQFX01000009_460,1235805.3_AQFX01000009_461	2	1779	4855080	0.00036642
1.23581e+06	Enterobacteriaceae	NPA	PsyrTA	PsyrTA	1235805.3_AQFX01000021_109,1235805.3_AQFX01000021_110	2	3282	4855080	0.000675993
1.23581e+06	Enterobacteriaceae	NPA	PD-T7-3	PD-T7-3	1235805.3_AQFX01000010_44	1	1314	4855080	0.000270644
1.23581e+06	Enterobacteriaceae	NPA	Druantia	Druantia_I	1235805.3_AQFX01000022_23,1235805.3_AQFX01000022_24,1235805.3_AQFX01000022_25,1235805.3_AQFX01000022_26,1235805.3_AQFX01000022_27	5	11205	4855080	0.00230789
1.23581e+06	Enterobacteriaceae	NPA	RM	RM_Type_I	1235805.3_AQFX01000027_256,1235805.3_AQFX01000027_257,1235805.3_AQFX01000027_258	3	5379	4855080	0.00110791
1.23581e+06	Enterobacteriaceae	NPA	RM	RM_Type_IV	1235805.3_AQFX01000027_260	1	1911	4855080	0.000393608
1.23581e+06	Enterobacteriaceae	NPA	CasFinder	CAS_Class1-Subtype-I-E	1235805.3_AQFX01000016_261,1235805.3_AQFX01000016_262,1235805.3_AQFX01000016_263,1235805.3_AQFX01000016_264,1235805.3_AQFX01000016_265,1235805.3_AQFX01000016_266,1235805.3_AQFX01000016_267,1235805.3_AQFX01000016_268	8	7374	4855080	0.00151882
1.23581e+06	Enterobacteriaceae	NPA	MazEF	MazEF	1235805.3_AQFX01000016_238,1235805.3_AQFX01000016_239	2	567	4855080	0.000116785
1.23583e+06	Enterobacteriaceae	PA	Septu	Septu	1235834.6_CP007215_701,1235834.6_CP007215_702	2	1995	4902024	0.000406975
1.23583e+06	Enterobacteriaceae	PA	Septu	Septu	1235834.6_CP007215_2526,1235834.6_CP007215_2527	2	2019	4902024	0.000411871
1.23583e+06	Enterobacteriaceae	PA	Mok_Hok_Sok	Mok_Hok_Sok	1235834.6_CP007215_3209	1	153	4902024	3.12116e-05
1.23583e+06	Enterobacteriaceae	PA	Hachiman	Hachiman	1235834.6_CP007215_4051,1235834.6_CP007215_4052	2	2088	4902024	0.000425947
1.23583e+06	Enterobacteriaceae	PA	GAPS2	GAPS2	1235834.6_CP007215_4257	1	1998	4902024	0.000407587
1.23583e+06	Enterobacteriaceae	PA	Rst_Hydrolase-3Tm	Rst_Hydrolase-Tm	1235834.6_CP007215_3816,1235834.6_CP007215_3817	2	1446	4902024	0.00029498
1.23583e+06	Enterobacteriaceae	PA	Lamassu-Fam	Lamassu-PDDEXK	1235834.6_CP007215_3820,1235834.6_CP007215_3821,1235834.6_CP007215_3822	3	4521	4902024	0.000922272
1.23583e+06	Enterobacteriaceae	PA	Paris	PARIS_I	1235834.6_CP007215_1631,1235834.6_CP007215_1632	2	1398	4902024	0.000285188
1.23583e+06	Enterobacteriaceae	PA	RM	RM_Type_I	1235834.6_CP007215_2524,1235834.6_CP007215_2525,1235834.6_CP007215_2528	3	6342	4902024	0.00129375
1.23618e+06	Enterobacteriaceae	NPA	PD-Lambda-1	PD-Lambda-1	1236178.3_AMRY01000002_197	1	1083	5587241	0.000193834
1.23618e+06	Enterobacteriaceae	NPA	Lamassu-Fam	Lamassu-Cap4_nuclease	1236178.3_AMRY01000001_359,1236178.3_AMRY01000001_361	2	2568	5587241	0.000459619
1.23618e+06	Enterobacteriaceae	NPA	Rst_3HP	Rst_3HP	1236178.3_AMRY01000005_174,1236178.3_AMRY01000005_175,1236178.3_AMRY01000005_176	3	2403	5587241	0.000430087
1.23618e+06	Enterobacteriaceae	NPA	CasFinder	CAS_Class1-Subtype-I-E	1236178.3_AMRY01000007_199,1236178.3_AMRY01000007_202,1236178.3_AMRY01000007_203,1236178.3_AMRY01000007_204,1236178.3_AMRY01000007_205,1236178.3_AMRY01000007_206,1236178.3_AMRY01000007_207,1236178.3_AMRY01000007_208	8	7575	5587241	0.00135577
1.23698e+06	Paenibacillaceae	PA	Wadjet	Wadjet_III	1236976.3_BAVZ01000003_88,1236976.3_BAVZ01000003_89,1236976.3_BAVZ01000003_90,1236976.3_BAVZ01000003_91	4	7119	4961801	0.00143476
1.23698e+06	Paenibacillaceae	PA	Wadjet	Wadjet_I	1236976.3_BAVZ01000016_82,1236976.3_BAVZ01000016_84,1236976.3_BAVZ01000016_85,1236976.3_BAVZ01000016_86	4	6015	4961801	0.00121226
1.23698e+06	Paenibacillaceae	PA	Shango	Shango	1236976.3_BAVZ01000003_157,1236976.3_BAVZ01000003_158,1236976.3_BAVZ01000003_159	3	4932	4961801	0.000993994
1.23698e+06	Paenibacillaceae	PA	Gabija	Gabija	1236976.3_BAVZ01000003_98,1236976.3_BAVZ01000003_99	2	2337	4961801	0.000470998
1.23698e+06	Paenibacillaceae	PA	AbiH	AbiH	1236976.3_BAVZ01000003_106	1	801	4961801	0.000161433
1.23698e+06	Paenibacillaceae	PA	Lamassu-Fam	Lamassu-Mrr	1236976.3_BAVZ01000003_113,1236976.3_BAVZ01000003_114,1236976.3_BAVZ01000003_115	3	3108	4961801	0.000626385
1.23698e+06	Paenibacillaceae	PA	Lamassu-Fam	Lamassu-Hydrolase	1236976.3_BAVZ01000012_133,1236976.3_BAVZ01000012_135,1236976.3_BAVZ01000012_136	3	3474	4961801	0.000700149
1.23698e+06	Paenibacillaceae	PA	SpbK	SpbK	1236976.3_BAVZ01000003_109	1	750	4961801	0.000151155
1.23698e+06	Paenibacillaceae	PA	RM	RM_Type_I	1236976.3_BAVZ01000008_77,1236976.3_BAVZ01000008_80,1236976.3_BAVZ01000008_81	3	5220	4961801	0.00105204
1.23698e+06	Paenibacillaceae	PA	CasFinder	CAS_Class1-Subtype-I-C	1236976.3_BAVZ01000002_212,1236976.3_BAVZ01000002_215,1236976.3_BAVZ01000002_217,1236976.3_BAVZ01000002_218,1236976.3_BAVZ01000002_220,1236976.3_BAVZ01000002_221,1236976.3_BAVZ01000002_222	7	5778	4961801	0.0011645
1.2436e+06	Enterobacteriaceae	NPA	ShosTA	ShosTA	1243597.3_QDOB01000008_162,1243597.3_QDOB01000008_163	2	2034	4513931	0.000450605
1.2436e+06	Enterobacteriaceae	NPA	RM	RM_Type_III	1243597.3_QDOB01000004_17,1243597.3_QDOB01000004_18	2	4815	4513931	0.0010667
1.2436e+06	Enterobacteriaceae	NPA	RM	RM_Type_III	1243597.3_QDOB01000006_11,1243597.3_QDOB01000006_12	2	4902	4513931	0.00108597
1.2436e+06	Enterobacteriaceae	NPA	RM	RM_Type_II	1243597.3_QDOB01000008_144,1243597.3_QDOB01000008_145,1243597.3_QDOB01000008_146	3	3780	4513931	0.000837408
1.2436e+06	Enterobacteriaceae	NPA	CasFinder	CAS_Class1-Subtype-I-E	1243597.3_QDOB01000016_31,1243597.3_QDOB01000016_32,1243597.3_QDOB01000016_33,1243597.3_QDOB01000016_34,1243597.3_QDOB01000016_35,1243597.3_QDOB01000016_36,1243597.3_QDOB01000016_37,1243597.3_QDOB01000016_38	8	7473	4513931	0.00165554
1.24503e+06	Enterobacteriaceae	NPA	NLR	NLR_like_bNACHT01	1245027.3_ANBT01000007_120	1	1647	3793090	0.000434211
1.24503e+06	Enterobacteriaceae	NPA	PD-T4-5	PD-T4-5	1245027.3_ANBT01000034_30	1	783	3793090	0.000206428
1.24503e+06	Enterobacteriaceae	NPA	CasFinder	CAS_Class1-Subtype-I-E	1245027.3_ANBT01000003_44,1245027.3_ANBT01000003_45,1245027.3_ANBT01000003_46,1245027.3_ANBT01000003_47,1245027.3_ANBT01000003_48,1245027.3_ANBT01000003_49,1245027.3_ANBT01000003_50,1245027.3_ANBT01000003_51	8	7245	3793090	0.00191005
1.24503e+06	Enterobacteriaceae	NPA	Retron	Retron_XII	1245027.3_ANBT01000012_6	1	1392	3793090	0.000366983
1.24503e+06	Enterobacteriaceae	NPA	Retron	Retron_I_C	1245027.3_ANBT01000022_26	1	1830	3793090	0.000482456
1.24503e+06	Enterobacteriaceae	NPA	PfiAT	PfiAT	1245027.3_ANBT01000046_109,1245027.3_ANBT01000046_110	2	510	3793090	0.000134455
1.25699e+06	Enterobacteriaceae	NPA	Septu	Septu	1256988.3_JALD01000012_36,1256988.3_JALD01000012_37	2	1752	4207486	0.000416401
1.25699e+06	Enterobacteriaceae	NPA	RosmerTA	RosmerTA	1256988.3_JALD01000019_14,1256988.3_JALD01000019_15	2	1602	4207486	0.00038075
1.25699e+06	Enterobacteriaceae	NPA	GAPS2	GAPS2	1256988.3_JALD01000033_6	1	1995	4207486	0.000474155
1.25699e+06	Enterobacteriaceae	NPA	GAPS2	GAPS2	1256988.3_JALD01000034_6	1	1995	4207486	0.000474155
1.25699e+06	Enterobacteriaceae	NPA	AbiE	AbiE	1256988.3_JALD01000038_30,1256988.3_JALD01000038_31	2	1230	4207486	0.000292336
1.25699e+06	Enterobacteriaceae	NPA	Rst_Hydrolase-3Tm	Rst_Hydrolase-Tm	1256988.3_JALD01000074_2,1256988.3_JALD01000074_3	2	1350	4207486	0.000320857
1.26246e+06	Enterobacteriaceae	NPA	PsyrTA	PsyrTA	1262462.5_HF571988_3865,1262462.5_HF571988_3866	2	3033	4940199	0.000613943
1.26246e+06	Enterobacteriaceae	NPA	Lamassu-Fam	Lamassu-Cap4_nuclease	1262462.5_HF571988_840,1262462.5_HF571988_841	2	2514	4940199	0.000508886
1.26246e+06	Enterobacteriaceae	NPA	Gabija	Gabija	1262462.5_HF571988_1256,1262462.5_HF571988_1257	2	2664	4940199	0.00053925
1.26246e+06	Enterobacteriaceae	NPA	Lamassu-Fam	Lamassu-Cap4_nuclease	1262462.5_HF571988_4048,1262462.5_HF571988_4049,1262462.5_HF571988_4050	3	4005	4940199	0.000810696
1.26246e+06	Enterobacteriaceae	NPA	PD-T7-2	PD-T7-2	1262462.5_HF571988_818,1262462.5_HF571988_819	2	2757	4940199	0.000558075
1.26246e+06	Enterobacteriaceae	NPA	PD-T7-2	PD-T7-2	1262462.5_HF571988_4063,1262462.5_HF571988_4064	2	2592	4940199	0.000524675
1.26246e+06	Enterobacteriaceae	NPA	RM	RM_Type_IIG	1262462.5_HF571988_4046	1	1644	4940199	0.00033278
1.26246e+06	Enterobacteriaceae	NPA	SanaTA	SanaTA	1262462.5_HF571988_1076,1262462.5_HF571988_1077	2	1311	4940199	0.000265374
1.26246e+06	Enterobacteriaceae	NPA	MazEF	MazEF	1262462.5_HF571988_1408,1262462.5_HF571988_1409	2	513	4940199	0.000103842
1.26246e+06	Enterobacteriaceae	NPA	BREX	BREX_I	1262462.5_HF571988_3883,1262462.5_HF571988_3885,1262462.5_HF571988_3886,1262462.5_HF571988_3887	4	8088	4940199	0.00163718
1.26355e+06	Enterobacteriaceae	NPA	DarTG	DarTG	1263550.8_CP019440_1967,1263550.8_CP019440_1968,1263550.8_CP019440_1969	3	1572	3969042	0.000396065
1.26355e+06	Enterobacteriaceae	NPA	PD-Lambda-1	PD-Lambda-1	1263550.8_CP019440_3009	1	1443	3969042	0.000363564
1.26355e+06	Enterobacteriaceae	NPA	Kiwa	Kiwa	1263550.8_CP019440_1958,1263550.8_CP019440_1959	2	1386	3969042	0.000349203
1.26355e+06	Enterobacteriaceae	NPA	RM	RM_Type_I	1263550.8_CP019440_1965,1263550.8_CP019440_1966,1263550.8_CP019440_1970	3	6708	3969042	0.00169008
126386	Enterobacteriaceae	NPA	Septu	Septu	126385.6_CP023536_2603,126385.6_CP023536_2604	2	1788	3990106	0.000448108
126386	Enterobacteriaceae	NPA	RosmerTA	RosmerTA	126385.6_CP023536_161,126385.6_CP023536_162	2	1482	3990106	0.000371419
126386	Enterobacteriaceae	NPA	GAPS2	GAPS2	126385.6_CP023536_2204	1	1995	3990106	0.000499987
126386	Enterobacteriaceae	NPA	PD-T4-3	PD-T4-3	126385.6_CP023536_320	1	729	3990106	0.000182702
126386	Enterobacteriaceae	NPA	RM	RM_Type_II	126385.6_CP023536_1250,126385.6_CP023536_1251	2	1764	3990106	0.000442094
126386	Enterobacteriaceae	NPA	RM	RM_Type_IV	126385.6_CP023536_2605	1	1083	3990106	0.000271421
1.26807e+06	Paenibacillaceae	PA	Gao_RL	Gao_RL	1268072.3_CP004078_680,1268072.3_CP004078_681,1268072.3_CP004078_682,1268072.3_CP004078_683	4	9183	5270569	0.00174232
1.26807e+06	Paenibacillaceae	PA	Wadjet	Wadjet_III	1268072.3_CP004078_1859,1268072.3_CP004078_1860,1268072.3_CP004078_1861	3	4455	5270569	0.00084526
1.26807e+06	Paenibacillaceae	PA	Mokosh	Mokosh_Type_I_D	1268072.3_CP004078_704,1268072.3_CP004078_705	2	4443	5270569	0.000842983
1.26807e+06	Paenibacillaceae	PA	Shango	Shango	1268072.3_CP004078_2457,1268072.3_CP004078_2458,1268072.3_CP004078_2459	3	5376	5270569	0.00102
1.26807e+06	Paenibacillaceae	PA	Gabija	Gabija	1268072.3_CP004078_689,1268072.3_CP004078_690	2	3765	5270569	0.000714344
1.26807e+06	Paenibacillaceae	PA	RM	RM_Type_IV	1268072.3_CP004078_706	1	2136	5270569	0.000405269
1.26807e+06	Paenibacillaceae	PA	RM	RM_Type_IIG	1268072.3_CP004078_2165	1	1860	5270569	0.000352903
1.26829e+06	Burkholderiaceae	PA	Old_exonuclease	Old_exonuclease	1268285.3_ANSK01000001_186	1	1740	7128857	0.000244078
1.26829e+06	Burkholderiaceae	PA	Lamassu-Fam	Lamassu-Cap4_nuclease	1268285.3_ANSK01000001_435,1268285.3_ANSK01000001_438	2	2466	7128857	0.000345918
1.26829e+06	Burkholderiaceae	PA	RM	RM_Type_II	1268285.3_ANSK01000001_183,1268285.3_ANSK01000001_184	2	1734	7128857	0.000243237
1.26829e+06	Burkholderiaceae	PA	RM	RM_Type_II	1268285.3_ANSK01000004_335,1268285.3_ANSK01000004_337,1268285.3_ANSK01000004_338	3	3234	7128857	0.000453649
1.26829e+06	Burkholderiaceae	PA	RM	RM_Type_IV	1268285.3_ANSK01000006_54	1	909	7128857	0.00012751
1.26829e+06	Burkholderiaceae	PA	BREX	BREX_III	1268285.3_ANSK01000001_464,1268285.3_ANSK01000001_468,1268285.3_ANSK01000001_469,1268285.3_ANSK01000001_470	4	7974	7128857	0.00111855
1.26829e+06	Burkholderiaceae	PA	Retron	Retron_VI	1268285.3_ANSK01000001_739,1268285.3_ANSK01000001_740	2	1152	7128857	0.000161597
1.26898e+06	Enterobacteriaceae	NPA	Wadjet	Wadjet_III	1268982.3_AXTE01000059_4,1268982.3_AXTE01000059_5,1268982.3_AXTE01000059_7	3	6762	4933944	0.00137051
1.26898e+06	Enterobacteriaceae	NPA	Septu	Septu	1268982.3_AXTE01000075_99,1268982.3_AXTE01000075_100	2	1998	4933944	0.00040495
1.26898e+06	Enterobacteriaceae	NPA	PsyrTA	PsyrTA	1268982.3_AXTE01000081_94,1268982.3_AXTE01000081_95	2	3279	4933944	0.00066458
1.26898e+06	Enterobacteriaceae	NPA	Zorya	Zorya_TypeII	1268982.3_AXTE01000019_1,1268982.3_AXTE01000019_2,1268982.3_AXTE01000019_3	3	2934	4933944	0.000594656
1.26898e+06	Enterobacteriaceae	NPA	Detocs	Detocs_hydrolase	1268982.3_AXTE01000046_1,1268982.3_AXTE01000046_2,1268982.3_AXTE01000046_3	3	4812	4933944	0.000975285
1.26898e+06	Enterobacteriaceae	NPA	Gao_Tmn	Gao_Tmn	1268982.3_AXTE01000013_2	1	3741	4933944	0.000758217
1.26898e+06	Enterobacteriaceae	NPA	Druantia	Druantia_III	1268982.3_AXTE01000019_4,1268982.3_AXTE01000019_5	2	9600	4933944	0.00194571
1.26898e+06	Enterobacteriaceae	NPA	RM	RM_Type_IIG	1268982.3_AXTE01000019_7	1	4638	4933944	0.000940019
1.26898e+06	Enterobacteriaceae	NPA	RM	RM_Type_IV	1268982.3_AXTE01000091_51	1	1911	4933944	0.000387317
1.26898e+06	Enterobacteriaceae	NPA	CasFinder	CAS_Class1-Subtype-I-E	1268982.3_AXTE01000034_61,1268982.3_AXTE01000034_62,1268982.3_AXTE01000034_63,1268982.3_AXTE01000034_64,1268982.3_AXTE01000034_65,1268982.3_AXTE01000034_66,1268982.3_AXTE01000034_67,1268982.3_AXTE01000034_68	8	7377	4933944	0.00149515
1.26898e+06	Enterobacteriaceae	NPA	MazEF	MazEF	1268982.3_AXTE01000012_2,1268982.3_AXTE01000012_3	2	501	4933944	0.000101541
1.26898e+06	Enterobacteriaceae	NPA	MazEF	MazEF	1268982.3_AXTE01000021_61,1268982.3_AXTE01000021_62	2	567	4933944	0.000114918
1.26898e+06	Enterobacteriaceae	NPA	MazEF	MazEF	1268982.3_AXTE01000097_48,1268982.3_AXTE01000097_49	2	546	4933944	0.000110662
1.26899e+06	Enterobacteriaceae	NPA	PD-Lambda-1	PD-Lambda-1	1268986.3_AXUI01000190_3	1	1470	5461005	0.000269181
1.26899e+06	Enterobacteriaceae	NPA	PD-T7-5	PD-T7-5	1268986.3_AXUI01000029_4	1	1005	5461005	0.000184032
1.26899e+06	Enterobacteriaceae	NPA	PD-T7-5	PD-T7-5	1268986.3_AXUI01000029_26	1	1140	5461005	0.000208753
1.26899e+06	Enterobacteriaceae	NPA	Mok_Hok_Sok	Mok_Hok_Sok	1268986.3_AXUI01000045_1	1	207	5461005	3.79051e-05
1.26899e+06	Enterobacteriaceae	NPA	PD-T4-1	PD-T4-1	1268986.3_AXUI01000029_11	1	1119	5461005	0.000204907
1.26899e+06	Enterobacteriaceae	NPA	Druantia	Druantia_III	1268986.3_AXUI01000187_37,1268986.3_AXUI01000187_38	2	9570	5461005	0.00175242
1.26899e+06	Enterobacteriaceae	NPA	RM	RM_Type_I	1268986.3_AXUI01000187_31,1268986.3_AXUI01000187_32,1268986.3_AXUI01000187_33	3	6090	5461005	0.00111518
1.26899e+06	Enterobacteriaceae	NPA	CasFinder	CAS_Class1-Subtype-I-E	1268986.3_AXUI01000102_61,1268986.3_AXUI01000102_62,1268986.3_AXUI01000102_63,1268986.3_AXUI01000102_64,1268986.3_AXUI01000102_65,1268986.3_AXUI01000102_66,1268986.3_AXUI01000102_67,1268986.3_AXUI01000102_68	8	7158	5461005	0.00131075
1.26899e+06	Enterobacteriaceae	NPA	MazEF	MazEF	1268986.3_AXUI01000058_1,1268986.3_AXUI01000058_2	2	501	5461005	9.17414e-05
1.26899e+06	Enterobacteriaceae	NPA	PsyrTA	PsyrTA	1268988.3_AXUJ01000071_34,1268988.3_AXUJ01000071_35	2	3282	5142142	0.000638255
1.26899e+06	Enterobacteriaceae	NPA	Mok_Hok_Sok	Mok_Hok_Sok	1268988.3_AXUJ01000111_1	1	207	5142142	4.02556e-05
1.26899e+06	Enterobacteriaceae	NPA	Lamassu-Fam	Lamassu-Mrr	1268988.3_AXUJ01000134_8,1268988.3_AXUJ01000134_9,1268988.3_AXUJ01000134_10	3	3312	5142142	0.00064409
1.26899e+06	Enterobacteriaceae	NPA	AbiE	AbiE	1268988.3_AXUJ01000187_101,1268988.3_AXUJ01000187_102	2	1083	5142142	0.000210613
1.26899e+06	Enterobacteriaceae	NPA	RM	RM_Type_I	1268988.3_AXUJ01000043_30,1268988.3_AXUJ01000043_31,1268988.3_AXUJ01000043_32	3	6027	5142142	0.00117208
1.26899e+06	Enterobacteriaceae	NPA	RM	RM_Type_IV	1268988.3_AXUJ01000090_6	1	759	5142142	0.000147604
1.26899e+06	Enterobacteriaceae	NPA	RM	RM_Type_II	1268988.3_AXUJ01000123_7,1268988.3_AXUJ01000123_8,1268988.3_AXUJ01000123_9	3	3171	5142142	0.000616669
1.26899e+06	Enterobacteriaceae	NPA	RM	RM_Type_I	1268988.3_AXUJ01000187_103,1268988.3_AXUJ01000187_104,1268988.3_AXUJ01000187_105	3	5640	5142142	0.00109682
1.26899e+06	Enterobacteriaceae	NPA	MazEF	MazEF	1268988.3_AXUJ01000004_4,1268988.3_AXUJ01000004_5	2	501	5142142	9.74302e-05
1.26899e+06	Enterobacteriaceae	NPA	MazEF	MazEF	1268988.3_AXUJ01000035_65,1268988.3_AXUJ01000035_66	2	546	5142142	0.000106181
1.26899e+06	Enterobacteriaceae	NPA	CBASS	CBASS_I	1268988.3_AXUJ01000038_7,1268988.3_AXUJ01000038_8	2	1821	5142142	0.000354133
1.26899e+06	Enterobacteriaceae	NPA	SanaTA	SanaTA	1268988.3_AXUJ01000107_12,1268988.3_AXUJ01000107_13	2	1116	5142142	0.00021703
1.26899e+06	Enterobacteriaceae	NPA	Retron	Retron_I_C	1268988.3_AXUJ01000134_12	1	1719	5142142	0.000334296
1.269e+06	Enterobacteriaceae	NPA	PsyrTA	PsyrTA	1268998.3_AXTS01000162_99,1268998.3_AXTS01000162_100	2	3282	5331263	0.000615614
1.269e+06	Enterobacteriaceae	NPA	Shango	Shango	1268998.3_AXTS01000041_6,1268998.3_AXTS01000041_7,1268998.3_AXTS01000041_8	3	5676	5331263	0.00106466
1.269e+06	Enterobacteriaceae	NPA	Mok_Hok_Sok	Mok_Hok_Sok	1268998.3_AXTS01000181_6	1	207	5331263	3.88276e-05
1.269e+06	Enterobacteriaceae	NPA	AbiE	AbiE	1268998.3_AXTS01000014_133,1268998.3_AXTS01000014_134	2	1197	5331263	0.000224525
1.269e+06	Enterobacteriaceae	NPA	Gao_Tmn	Gao_Tmn	1268998.3_AXTS01000043_1	1	3741	5331263	0.00070171
1.269e+06	Enterobacteriaceae	NPA	Lit	Lit	1268998.3_AXTS01000080_47	1	930	5331263	0.000174443
1.269e+06	Enterobacteriaceae	NPA	PD-T4-3	PD-T4-3	1268998.3_AXTS01000117_1	1	762	5331263	0.00014293
1.269e+06	Enterobacteriaceae	NPA	CapRel	CapRel	1268998.3_AXTS01000198_1	1	1002	5331263	0.000187948
1.269e+06	Enterobacteriaceae	NPA	RM	RM_Type_I	1268998.3_AXTS01000187_1,1268998.3_AXTS01000187_2,1268998.3_AXTS01000187_3	3	5433	5331263	0.00101908
1.269e+06	Enterobacteriaceae	NPA	CasFinder	CAS_Class1-Subtype-I-E	1268998.3_AXTS01000172_55,1268998.3_AXTS01000172_56,1268998.3_AXTS01000172_57,1268998.3_AXTS01000172_58,1268998.3_AXTS01000172_59,1268998.3_AXTS01000172_60,1268998.3_AXTS01000172_61,1268998.3_AXTS01000172_62	8	7386	5331263	0.00138541
1.269e+06	Enterobacteriaceae	NPA	MazEF	MazEF	1268998.3_AXTS01000063_1,1268998.3_AXTS01000063_2	2	501	5331263	9.3974e-05
1.269e+06	Enterobacteriaceae	NPA	Retron	Retron_IV	1268998.3_AXTS01000080_24,1268998.3_AXTS01000080_25	2	1869	5331263	0.000350574
1.269e+06	Enterobacteriaceae	NPA	MazEF	MazEF	1268998.3_AXTS01000086_58,1268998.3_AXTS01000086_59	2	546	5331263	0.000102415
1.269e+06	Enterobacteriaceae	NPA	BREX	BREX_I	1268998.3_AXTS01000124_3,1268998.3_AXTS01000124_4,1268998.3_AXTS01000124_5,1268998.3_AXTS01000124_6,1268998.3_AXTS01000124_9,1268998.3_AXTS01000124_10	6	12348	5331263	0.00231615
1.269e+06	Enterobacteriaceae	NPA	SanaTA	SanaTA	1268998.3_AXTS01000124_29,1268998.3_AXTS01000124_30	2	1326	5331263	0.000248722
1.269e+06	Enterobacteriaceae	NPA	MazEF	MazEF	1268998.3_AXTS01000172_31,1268998.3_AXTS01000172_32	2	567	5331263	0.000106354
1.269e+06	Enterobacteriaceae	NPA	SanaTA	SanaTA	1268998.3_AXTS01000256_20,1268998.3_AXTS01000256_21	2	1125	5331263	0.000211019
1.269e+06	Enterobacteriaceae	NPA	PD-Lambda-1	PD-Lambda-1	1269004.3_AXTY01000162_78	1	1275	5065600	0.000251698
1.269e+06	Enterobacteriaceae	NPA	Mokosh	Mokosh_TypeII	1269004.3_AXTY01000215_2	1	3504	5065600	0.000691725
1.269e+06	Enterobacteriaceae	NPA	Mok_Hok_Sok	Mok_Hok_Sok	1269004.3_AXTY01000226_9	1	207	5065600	4.08639e-05
1.269e+06	Enterobacteriaceae	NPA	Gao_Qat	Gao_Qat	1269004.3_AXTY01000033_1,1269004.3_AXTY01000033_2,1269004.3_AXTY01000033_3,1269004.3_AXTY01000033_4	4	4227	5065600	0.000834452
1.269e+06	Enterobacteriaceae	NPA	RM	RM_Type_IV	1269004.3_AXTY01000044_20	1	1911	5065600	0.00037725
1.269e+06	Enterobacteriaceae	NPA	RM	RM_Type_I	1269004.3_AXTY01000044_22,1269004.3_AXTY01000044_23,1269004.3_AXTY01000044_24	3	5298	5065600	0.00104588
1.269e+06	Enterobacteriaceae	NPA	CasFinder	CAS_Class1-Subtype-I-F	1269004.3_AXTY01000161_1,1269004.3_AXTY01000161_2,1269004.3_AXTY01000161_3,1269004.3_AXTY01000161_5,1269004.3_AXTY01000161_6,1269004.3_AXTY01000161_7	6	7314	5065600	0.00144386
1.269e+06	Enterobacteriaceae	NPA	CBASS	CBASS_I	1269004.3_AXTY01000033_5,1269004.3_AXTY01000033_6	2	900	5065600	0.000177669
1.269e+06	Enterobacteriaceae	NPA	MazEF	MazEF	1269004.3_AXTY01000128_65,1269004.3_AXTY01000128_66	2	567	5065600	0.000111931
1.27882e+06	Flavobacteriaceae	NPA	Septu	Septu	1278819.3_MIKE01000023_126,1278819.3_MIKE01000023_127	2	2571	5359952	0.000479668
1.27882e+06	Flavobacteriaceae	NPA	DRT	DRT_2	1278819.3_MIKE01000027_293	1	1416	5359952	0.000264181
1.27882e+06	Flavobacteriaceae	NPA	Gabija	Gabija	1278819.3_MIKE01000026_106,1278819.3_MIKE01000026_107	2	3624	5359952	0.000676125
1.27882e+06	Flavobacteriaceae	NPA	RM	RM_Type_IIG	1278819.3_MIKE01000022_373	1	2598	5359952	0.000484706
1.27882e+06	Flavobacteriaceae	NPA	RM	RM_Type_I	1278819.3_MIKE01000026_36,1278819.3_MIKE01000026_37,1278819.3_MIKE01000026_38	3	5286	5359952	0.000986203
1.28096e+06	Enterobacteriaceae	NPA	PsyrTA	PsyrTA	1280957.3_AVSY01000025_163,1280957.3_AVSY01000025_164	2	3282	5164002	0.000635554
1.28096e+06	Enterobacteriaceae	NPA	Septu	Septu	1280957.3_AVSY01000026_78,1280957.3_AVSY01000026_79	2	2082	5164002	0.000403176
1.28096e+06	Enterobacteriaceae	NPA	Lamassu-Fam	Lamassu-Mrr	1280957.3_AVSY01000026_65,1280957.3_AVSY01000026_66,1280957.3_AVSY01000026_67	3	3264	5164002	0.000632068
1.28096e+06	Enterobacteriaceae	NPA	RM	RM_Type_III	1280957.3_AVSY01000030_109,1280957.3_AVSY01000030_110	2	5031	5164002	0.000974244
1.28096e+06	Enterobacteriaceae	NPA	RM	RM_Type_IV	1280957.3_AVSY01000031_27	1	1911	5164002	0.000370062
1.28096e+06	Enterobacteriaceae	NPA	RM	RM_Type_I	1280957.3_AVSY01000031_29,1280957.3_AVSY01000031_30,1280957.3_AVSY01000031_31	3	5370	5164002	0.00103989
1.28097e+06	Enterobacteriaceae	NPA	DRT	DRT_3	1280974.3_AZJK01000001_86,1280974.3_AZJK01000001_87	2	2268	5023500	0.000451478
1.28097e+06	Enterobacteriaceae	NPA	PsyrTA	PsyrTA	1280974.3_AZJK01000012_163,1280974.3_AZJK01000012_164	2	3282	5023500	0.000653329
1.28097e+06	Enterobacteriaceae	NPA	Septu	Septu	1280974.3_AZJK01000014_78,1280974.3_AZJK01000014_79	2	2082	5023500	0.000414452
1.28097e+06	Enterobacteriaceae	NPA	Mokosh	Mokosh_TypeII	1280974.3_AZJK01000017_108	1	3504	5023500	0.000697522
1.28097e+06	Enterobacteriaceae	NPA	Mok_Hok_Sok	Mok_Hok_Sok	1280974.3_AZJK01000022_66	1	207	5023500	4.12063e-05
1.28097e+06	Enterobacteriaceae	NPA	Lamassu-Fam	Lamassu-Mrr	1280974.3_AZJK01000014_65,1280974.3_AZJK01000014_66,1280974.3_AZJK01000014_67	3	3264	5023500	0.000649746
1.28097e+06	Enterobacteriaceae	NPA	RM	RM_Type_II	1280974.3_AZJK01000017_164,1280974.3_AZJK01000017_165	2	3906	5023500	0.000777546
1.28097e+06	Enterobacteriaceae	NPA	RM	RM_Type_III	1280974.3_AZJK01000017_195,1280974.3_AZJK01000017_196	2	5031	5023500	0.00100149
1.28097e+06	Enterobacteriaceae	NPA	RM	RM_Type_IV	1280974.3_AZJK01000017_236	1	1911	5023500	0.000380412
1.28097e+06	Enterobacteriaceae	NPA	RM	RM_Type_I	1280974.3_AZJK01000017_238,1280974.3_AZJK01000017_239,1280974.3_AZJK01000017_240	3	5370	5023500	0.00106898
1.28099e+06	Enterobacteriaceae	NPA	NLR	NLR_like_bNACHT01	1280991.3_AVUE01000014_11	1	1830	5345729	0.000342329
1.28099e+06	Enterobacteriaceae	NPA	PsyrTA	PsyrTA	1280991.3_AVUE01000051_143,1280991.3_AVUE01000051_144	2	3279	5345729	0.000613387
1.28099e+06	Enterobacteriaceae	NPA	Mok_Hok_Sok	Mok_Hok_Sok	1280991.3_AVUE01000018_7	1	153	5345729	2.8621e-05
1.28099e+06	Enterobacteriaceae	NPA	Mok_Hok_Sok	Mok_Hok_Sok	1280991.3_AVUE01000018_45	1	207	5345729	3.87225e-05
1.28099e+06	Enterobacteriaceae	NPA	AbiE	AbiE	1280991.3_AVUE01000001_262,1280991.3_AVUE01000001_263	2	1197	5345729	0.000223917
1.28099e+06	Enterobacteriaceae	NPA	Gao_Iet	Gao_Iet	1280991.3_AVUE01000011_211,1280991.3_AVUE01000011_212	2	3402	5345729	0.000636396
1.28099e+06	Enterobacteriaceae	NPA	Kiwa	Kiwa	1280991.3_AVUE01000049_183,1280991.3_AVUE01000049_185	2	1182	5345729	0.000221111
1.28099e+06	Enterobacteriaceae	NPA	RM	RM_Type_IV	1280991.3_AVUE01000010_2	1	654	5345729	0.000122341
1.28099e+06	Enterobacteriaceae	NPA	RM	RM_Type_I	1280991.3_AVUE01000067_220,1280991.3_AVUE01000067_221,1280991.3_AVUE01000067_222	3	6021	5345729	0.00112632
1.28099e+06	Enterobacteriaceae	NPA	CasFinder	CAS_Class1-Subtype-I-E	1280991.3_AVUE01000048_68,1280991.3_AVUE01000048_69,1280991.3_AVUE01000048_70,1280991.3_AVUE01000048_71,1280991.3_AVUE01000048_72,1280991.3_AVUE01000048_73,1280991.3_AVUE01000048_74,1280991.3_AVUE01000048_75	8	7374	5345729	0.00137942
1.28099e+06	Enterobacteriaceae	NPA	MazEF	MazEF	1280991.3_AVUE01000048_99,1280991.3_AVUE01000048_100	2	567	5345729	0.000106066
1.28099e+06	Enterobacteriaceae	NPA	BREX	BREX_I	1280991.3_AVUE01000056_70,1280991.3_AVUE01000056_71,1280991.3_AVUE01000056_72,1280991.3_AVUE01000056_73,1280991.3_AVUE01000056_74,1280991.3_AVUE01000056_75	6	12294	5345729	0.00229978
1.28099e+06	Enterobacteriaceae	NPA	MazEF	MazEF	1280991.3_AVUE01000067_60,1280991.3_AVUE01000067_61	2	546	5345729	0.000102138
1.281e+06	Enterobacteriaceae	NPA	PsyrTA	PsyrTA	1280996.3_AVUJ01000024_161,1280996.3_AVUJ01000024_162	2	3282	5238537	0.000626511
1.281e+06	Enterobacteriaceae	NPA	Mokosh	Mokosh_TypeII	1280996.3_AVUJ01000033_109	1	3504	5238537	0.000668889
1.281e+06	Enterobacteriaceae	NPA	Mok_Hok_Sok	Mok_Hok_Sok	1280996.3_AVUJ01000040_86	1	207	5238537	3.95148e-05
1.281e+06	Enterobacteriaceae	NPA	Gao_Tmn	Gao_Tmn	1280996.3_AVUJ01000020_32	1	3186	5238537	0.000608185
1.281e+06	Enterobacteriaceae	NPA	CapRel	CapRel	1280996.3_AVUJ01000016_18	1	1002	5238537	0.000191275
1.281e+06	Enterobacteriaceae	NPA	Thoeris	Thoeris_I	1280996.3_AVUJ01000016_455,1280996.3_AVUJ01000016_456	2	1899	5238537	0.000362506
1.281e+06	Enterobacteriaceae	NPA	Druantia	Druantia_I	1280996.3_AVUJ01000022_163,1280996.3_AVUJ01000022_164,1280996.3_AVUJ01000022_165,1280996.3_AVUJ01000022_166,1280996.3_AVUJ01000022_167	5	11208	5238537	0.00213953
1.281e+06	Enterobacteriaceae	NPA	Druantia	Druantia_I	1280996.3_AVUJ01000042_33,1280996.3_AVUJ01000042_34,1280996.3_AVUJ01000042_35,1280996.3_AVUJ01000042_36,1280996.3_AVUJ01000042_37	5	11208	5238537	0.00213953
1.281e+06	Enterobacteriaceae	NPA	RM	RM_Type_IV	1280996.3_AVUJ01000033_250	1	1911	5238537	0.000364797
1.281e+06	Enterobacteriaceae	NPA	RM	RM_Type_I	1280996.3_AVUJ01000033_252,1280996.3_AVUJ01000033_253,1280996.3_AVUJ01000033_254	3	5307	5238537	0.00101307
1.281e+06	Enterobacteriaceae	NPA	RM	RM_Type_I	1280996.3_AVUJ01000041_74,1280996.3_AVUJ01000041_75,1280996.3_AVUJ01000041_76	3	5724	5238537	0.00109267
1.281e+06	Enterobacteriaceae	NPA	Retron	Retron_I_B	1280996.3_AVUJ01000020_33,1280996.3_AVUJ01000020_35	2	3147	5238537	0.00060074
1.281e+06	Enterobacteriaceae	NPA	MazEF	MazEF	1280996.3_AVUJ01000021_86,1280996.3_AVUJ01000021_87	2	567	5238537	0.000108236
1.28101e+06	Enterobacteriaceae	NPA	Old_exonuclease	Old_exonuclease	1281008.3_AVUT01000019_588	1	1755	5250007	0.000334285
1.28101e+06	Enterobacteriaceae	NPA	Mok_Hok_Sok	Mok_Hok_Sok	1281008.3_AVUT01000046_81	1	207	5250007	3.94285e-05
1.28101e+06	Enterobacteriaceae	NPA	AbiE	AbiE	1281008.3_AVUT01000002_44,1281008.3_AVUT01000002_45	2	1197	5250007	0.000228
1.28101e+06	Enterobacteriaceae	NPA	Kiwa	Kiwa	1281008.3_AVUT01000019_23,1281008.3_AVUT01000019_24	2	1596	5250007	0.000304
1.28101e+06	Enterobacteriaceae	NPA	RM	RM_Type_I	1281008.3_AVUT01000044_61,1281008.3_AVUT01000044_62,1281008.3_AVUT01000044_63	3	6321	5250007	0.001204
1.28101e+06	Enterobacteriaceae	NPA	CasFinder	CAS_Class1-Subtype-I-E	1281008.3_AVUT01000024_67,1281008.3_AVUT01000024_68,1281008.3_AVUT01000024_69,1281008.3_AVUT01000024_70,1281008.3_AVUT01000024_71,1281008.3_AVUT01000024_72,1281008.3_AVUT01000024_73,1281008.3_AVUT01000024_74	8	7374	5250007	0.00140457
1.28101e+06	Enterobacteriaceae	NPA	MazEF	MazEF	1281008.3_AVUT01000024_99,1281008.3_AVUT01000024_100	2	567	5250007	0.000108
1.28101e+06	Enterobacteriaceae	NPA	SanaTA	SanaTA	1281008.3_AVUT01000028_15,1281008.3_AVUT01000028_16	2	1116	5250007	0.000212571
1.28101e+06	Enterobacteriaceae	NPA	MazEF	MazEF	1281008.3_AVUT01000039_132,1281008.3_AVUT01000039_133	2	546	5250007	0.000104
1.28101e+06	Enterobacteriaceae	NPA	MazEF	MazEF	1281008.3_AVUT01000047_12,1281008.3_AVUT01000047_13	2	501	5250007	9.54284e-05
1.28101e+06	Enterobacteriaceae	NPA	PsyrTA	PsyrTA	1281009.3_AVUU01000024_163,1281009.3_AVUU01000024_164	2	3282	5133011	0.000639391
1.28101e+06	Enterobacteriaceae	NPA	Septu	Septu	1281009.3_AVUU01000025_84,1281009.3_AVUU01000025_85	2	2082	5133011	0.00040561
1.28101e+06	Enterobacteriaceae	NPA	RosmerTA	RosmerTA	1281009.3_AVUU01000009_217,1281009.3_AVUU01000009_218	2	1623	5133011	0.000316189
1.28101e+06	Enterobacteriaceae	NPA	Mok_Hok_Sok	Mok_Hok_Sok	1281009.3_AVUU01000012_6	1	207	5133011	4.03272e-05
1.28101e+06	Enterobacteriaceae	NPA	Lamassu-Fam	Lamassu-Mrr	1281009.3_AVUU01000025_70,1281009.3_AVUU01000025_71,1281009.3_AVUU01000025_72	3	3264	5133011	0.000635884
1.28101e+06	Enterobacteriaceae	NPA	Thoeris	Thoeris_II	1281009.3_AVUU01000018_336,1281009.3_AVUU01000018_337,1281009.3_AVUU01000018_338	3	1707	5133011	0.000332553
1.28101e+06	Enterobacteriaceae	NPA	RM	RM_Type_II	1281009.3_AVUU01000031_36,1281009.3_AVUU01000031_37,1281009.3_AVUU01000031_38	3	3171	5133011	0.000617766
1.28101e+06	Enterobacteriaceae	NPA	RM	RM_Type_IV	1281009.3_AVUU01000031_43	1	1185	5133011	0.000230859
1.28101e+06	Enterobacteriaceae	NPA	RM	RM_Type_I	1281009.3_AVUU01000031_105,1281009.3_AVUU01000031_106,1281009.3_AVUU01000031_107	3	6027	5133011	0.00117417
1.28101e+06	Enterobacteriaceae	NPA	SanaTA	SanaTA	1281009.3_AVUU01000023_232,1281009.3_AVUU01000023_233	2	1116	5133011	0.000217416
1.28105e+06	Enterobacteriaceae	NPA	Old_exonuclease	Old_exonuclease	1281051.3_AVWD01000041_3	1	1755	5127174	0.000342294
1.28105e+06	Enterobacteriaceae	NPA	PD-T4-8	PD-T4-8	1281051.3_AVWD01000023_3	1	1218	5127174	0.000237558
1.28105e+06	Enterobacteriaceae	NPA	dCTPdeaminase	dCTPdeaminase	1281051.3_AVWD01000064_65	1	1518	5127174	0.00029607
1.28105e+06	Enterobacteriaceae	NPA	RM	RM_Type_I	1281051.3_AVWD01000080_17,1281051.3_AVWD01000080_18,1281051.3_AVWD01000080_19	3	5520	5127174	0.00107662
1.28105e+06	Enterobacteriaceae	NPA	CasFinder	CAS_Class1-Subtype-I-E	1281051.3_AVWD01000045_67,1281051.3_AVWD01000045_68,1281051.3_AVWD01000045_69,1281051.3_AVWD01000045_70,1281051.3_AVWD01000045_71,1281051.3_AVWD01000045_72,1281051.3_AVWD01000045_73	7	7170	5127174	0.00139843
1.28105e+06	Enterobacteriaceae	NPA	MazEF	MazEF	1281051.3_AVWD01000046_4,1281051.3_AVWD01000046_5	2	567	5127174	0.000110587
1.28105e+06	Enterobacteriaceae	NPA	SanaTA	SanaTA	1281051.3_AVWD01000061_129,1281051.3_AVWD01000061_130	2	1326	5127174	0.000258622
1.28105e+06	Enterobacteriaceae	NPA	Pycsar	Pycsar	1281051.3_AVWD01000071_10,1281051.3_AVWD01000071_11	2	1860	5127174	0.000362773
1.28106e+06	Enterobacteriaceae	NPA	Septu	Septu	1281063.3_AVWP01000010_143,1281063.3_AVWP01000010_144	2	2352	5260052	0.000447144
1.28106e+06	Enterobacteriaceae	NPA	PsyrTA	PsyrTA	1281063.3_AVWP01000023_161,1281063.3_AVWP01000023_162	2	3279	5260052	0.000623378
1.28106e+06	Enterobacteriaceae	NPA	RosmerTA	RosmerTA	1281063.3_AVWP01000010_300,1281063.3_AVWP01000010_301	2	1623	5260052	0.000308552
1.28106e+06	Enterobacteriaceae	NPA	Mokosh	Mokosh_TypeII	1281063.3_AVWP01000036_17	1	3504	5260052	0.000666153
1.28106e+06	Enterobacteriaceae	NPA	RM	RM_Type_IV	1281063.3_AVWP01000043_55	1	1911	5260052	0.000363304
1.28106e+06	Enterobacteriaceae	NPA	RM	RM_Type_I	1281063.3_AVWP01000043_57,1281063.3_AVWP01000043_58,1281063.3_AVWP01000043_59	3	5298	5260052	0.00100721
1.28106e+06	Enterobacteriaceae	NPA	MazEF	MazEF	1281063.3_AVWP01000018_92,1281063.3_AVWP01000018_93	2	567	5260052	0.000107794
1.28106e+06	Enterobacteriaceae	NPA	SanaTA	SanaTA	1281063.3_AVWP01000022_8,1281063.3_AVWP01000022_9	2	1116	5260052	0.000212165
1.28107e+06	Enterobacteriaceae	NPA	PD-Lambda-1	PD-Lambda-1	1281066.3_AVWS01000009_384	1	1470	5201275	0.000282623
1.28107e+06	Enterobacteriaceae	NPA	PD-T7-5	PD-T7-5	1281066.3_AVWS01000001_1469	1	1140	5201275	0.000219177
1.28107e+06	Enterobacteriaceae	NPA	PD-T7-5	PD-T7-5	1281066.3_AVWS01000001_1491	1	1005	5201275	0.000193222
1.28107e+06	Enterobacteriaceae	NPA	PD-T4-1	PD-T4-1	1281066.3_AVWS01000001_1484	1	1119	5201275	0.00021514
1.28107e+06	Enterobacteriaceae	NPA	Druantia	Druantia_III	1281066.3_AVWS01000015_66,1281066.3_AVWS01000015_67,1281066.3_AVWS01000015_69	3	9462	5201275	0.00181917
1.28107e+06	Enterobacteriaceae	NPA	RM	RM_Type_I	1281066.3_AVWS01000015_73,1281066.3_AVWS01000015_74,1281066.3_AVWS01000015_75	3	6090	5201275	0.00117087
1.28107e+06	Enterobacteriaceae	NPA	CasFinder	CAS_Class1-Subtype-I-E	1281066.3_AVWS01000001_1591,1281066.3_AVWS01000001_1592,1281066.3_AVWS01000001_1593,1281066.3_AVWS01000001_1594,1281066.3_AVWS01000001_1595,1281066.3_AVWS01000001_1596,1281066.3_AVWS01000001_1597,1281066.3_AVWS01000001_1598	8	7158	5201275	0.0013762
1.28107e+06	Enterobacteriaceae	NPA	SanaTA	SanaTA	1281066.3_AVWS01000003_78,1281066.3_AVWS01000003_79	2	1116	5201275	0.000214563
1.28107e+06	Enterobacteriaceae	NPA	PsyrTA	PsyrTA	1281072.3_AVWY01000044_98,1281072.3_AVWY01000044_99	2	3279	5006892	0.000654897
1.28107e+06	Enterobacteriaceae	NPA	Mok_Hok_Sok	Mok_Hok_Sok	1281072.3_AVWY01000029_1	1	207	5006892	4.1343e-05
1.28107e+06	Enterobacteriaceae	NPA	Mokosh	Mokosh_TypeII	1281072.3_AVWY01000053_132	1	3504	5006892	0.000699835
1.28107e+06	Enterobacteriaceae	NPA	PD-T4-3	PD-T4-3	1281072.3_AVWY01000057_1	1	762	5006892	0.00015219
1.28107e+06	Enterobacteriaceae	NPA	RM	RM_Type_I	1281072.3_AVWY01000053_138,1281072.3_AVWY01000053_139,1281072.3_AVWY01000053_140	3	5520	5006892	0.00110248
1.28107e+06	Enterobacteriaceae	NPA	RM	RM_Type_I	1281072.3_AVWY01000054_4,1281072.3_AVWY01000054_5,1281072.3_AVWY01000054_6	3	5757	5006892	0.00114981
1.28107e+06	Enterobacteriaceae	NPA	RM	RM_Type_IV	1281072.3_AVWY01000054_46	1	1911	5006892	0.000381674
1.28107e+06	Enterobacteriaceae	NPA	CasFinder	CAS_Class1-Subtype-I-E	1281072.3_AVWY01000038_1,1281072.3_AVWY01000038_2,1281072.3_AVWY01000038_3,1281072.3_AVWY01000038_4,1281072.3_AVWY01000038_5,1281072.3_AVWY01000038_6,1281072.3_AVWY01000038_7,1281072.3_AVWY01000038_8	8	7416	5006892	0.00148116
1.28107e+06	Enterobacteriaceae	NPA	MazEF	MazEF	1281072.3_AVWY01000039_7,1281072.3_AVWY01000039_8	2	567	5006892	0.000113244
1.28107e+06	Enterobacteriaceae	NPA	MazEF	MazEF	1281072.3_AVWY01000053_93,1281072.3_AVWY01000053_94	2	546	5006892	0.00010905
1.28107e+06	Enterobacteriaceae	NPA	SanaTA	SanaTA	1281072.3_AVWY01000054_8,1281072.3_AVWY01000054_9	2	1326	5006892	0.000264835
1.28108e+06	Enterobacteriaceae	NPA	PsyrTA	PsyrTA	1281080.3_AVXG01000020_147,1281080.3_AVXG01000020_148	2	3279	4907252	0.000668195
1.28108e+06	Enterobacteriaceae	NPA	Mok_Hok_Sok	Mok_Hok_Sok	1281080.3_AVXG01000028_54	1	207	4907252	4.21825e-05
1.28108e+06	Enterobacteriaceae	NPA	RloC	RloC	1281080.3_AVXG01000009_285	1	2331	4907252	0.000475011
1.28108e+06	Enterobacteriaceae	NPA	PD-T4-8	PD-T4-8	1281080.3_AVXG01000013_486	1	1215	4907252	0.000247593
1.28108e+06	Enterobacteriaceae	NPA	RloC	RloC	1281080.3_AVXG01000013_508	1	2184	4907252	0.000445056
1.28108e+06	Enterobacteriaceae	NPA	PD-T4-3	PD-T4-3	1281080.3_AVXG01000009_287	1	762	4907252	0.00015528
1.28108e+06	Enterobacteriaceae	NPA	RM	RM_Type_II	1281080.3_AVXG01000009_319,1281080.3_AVXG01000009_320,1281080.3_AVXG01000009_321	3	2580	4907252	0.000525752
1.28108e+06	Enterobacteriaceae	NPA	RM	RM_Type_II	1281080.3_AVXG01000026_117,1281080.3_AVXG01000026_121	2	1791	4907252	0.00036497
1.28108e+06	Enterobacteriaceae	NPA	CasFinder	CAS_Class1-Subtype-I-E	1281080.3_AVXG01000016_68,1281080.3_AVXG01000016_69,1281080.3_AVXG01000016_70,1281080.3_AVXG01000016_71,1281080.3_AVXG01000016_72,1281080.3_AVXG01000016_73,1281080.3_AVXG01000016_74,1281080.3_AVXG01000016_75	8	7434	4907252	0.0015149
1.28108e+06	Enterobacteriaceae	NPA	MazEF	MazEF	1281080.3_AVXG01000016_98,1281080.3_AVXG01000016_99	2	567	4907252	0.000115543
1.28108e+06	Enterobacteriaceae	NPA	MazEF	MazEF	1281080.3_AVXG01000026_64,1281080.3_AVXG01000026_65	2	546	4907252	0.000111264
1.28114e+06	Enterobacteriaceae	NPA	PsyrTA	PsyrTA	1281143.3_AVZP01000019_162,1281143.3_AVZP01000019_163	2	3282	5217691	0.000629014
1.28114e+06	Enterobacteriaceae	NPA	Septu	Septu	1281143.3_AVZP01000020_79,1281143.3_AVZP01000020_80	2	2082	5217691	0.000399027
1.28114e+06	Enterobacteriaceae	NPA	Mokosh	Mokosh_TypeII	1281143.3_AVZP01000026_200	1	3504	5217691	0.000671561
1.28114e+06	Enterobacteriaceae	NPA	Mok_Hok_Sok	Mok_Hok_Sok	1281143.3_AVZP01000036_71	1	207	5217691	3.96727e-05
1.28114e+06	Enterobacteriaceae	NPA	Lamassu-Fam	Lamassu-Mrr	1281143.3_AVZP01000020_65,1281143.3_AVZP01000020_66,1281143.3_AVZP01000020_67	3	3264	5217691	0.000625564
1.28114e+06	Enterobacteriaceae	NPA	Thoeris	Thoeris_II	1281143.3_AVZP01000012_159,1281143.3_AVZP01000012_160,1281143.3_AVZP01000012_161	3	1707	5217691	0.000327156
1.28114e+06	Enterobacteriaceae	NPA	RM	RM_Type_III	1281143.3_AVZP01000026_298,1281143.3_AVZP01000026_299	2	5031	5217691	0.00096422
1.28114e+06	Enterobacteriaceae	NPA	RM	RM_Type_IV	1281143.3_AVZP01000027_27	1	1911	5217691	0.000366254
1.28114e+06	Enterobacteriaceae	NPA	RM	RM_Type_I	1281143.3_AVZP01000027_29,1281143.3_AVZP01000027_30,1281143.3_AVZP01000027_31	3	5370	5217691	0.00102919
1.28114e+06	Enterobacteriaceae	NPA	SanaTA	SanaTA	1281143.3_AVZP01000018_12,1281143.3_AVZP01000018_13	2	1272	5217691	0.000243786
1.28115e+06	Enterobacteriaceae	NPA	PD-Lambda-1	PD-Lambda-1	1281149.3_AVZV01000003_10	1	1470	5337054	0.000275433
1.28115e+06	Enterobacteriaceae	NPA	PD-T7-5	PD-T7-5	1281149.3_AVZV01000020_30	1	1140	5337054	0.000213601
1.28115e+06	Enterobacteriaceae	NPA	PD-T7-5	PD-T7-5	1281149.3_AVZV01000020_52	1	1005	5337054	0.000188306
1.28115e+06	Enterobacteriaceae	NPA	Mok_Hok_Sok	Mok_Hok_Sok	1281149.3_AVZV01000042_6	1	207	5337054	3.87854e-05
1.28115e+06	Enterobacteriaceae	NPA	RloC	RloC	1281149.3_AVZV01000024_1	1	2178	5337054	0.00040809
1.28115e+06	Enterobacteriaceae	NPA	PD-T4-1	PD-T4-1	1281149.3_AVZV01000020_45	1	1119	5337054	0.000209666
1.28115e+06	Enterobacteriaceae	NPA	Druantia	Druantia_III	1281149.3_AVZV01000031_1,1281149.3_AVZV01000031_2	2	7836	5337054	0.00146823
1.28115e+06	Enterobacteriaceae	NPA	RM	RM_Type_I	1281149.3_AVZV01000031_6,1281149.3_AVZV01000031_7,1281149.3_AVZV01000031_8	3	6090	5337054	0.00114108
1.28115e+06	Enterobacteriaceae	NPA	CasFinder	CAS_Class1-Subtype-I-E	1281149.3_AVZV01000020_153,1281149.3_AVZV01000020_154,1281149.3_AVZV01000020_155,1281149.3_AVZV01000020_156,1281149.3_AVZV01000020_157,1281149.3_AVZV01000020_158,1281149.3_AVZV01000020_159,1281149.3_AVZV01000020_160	8	7158	5337054	0.00134119
1.28115e+06	Enterobacteriaceae	NPA	SanaTA	SanaTA	1281149.3_AVZV01000020_471,1281149.3_AVZV01000020_472	2	1116	5337054	0.000209104
1.28115e+06	Enterobacteriaceae	NPA	MazEF	MazEF	1281149.3_AVZV01000042_56,1281149.3_AVZV01000042_57	2	501	5337054	9.3872e-05
1.28116e+06	Enterobacteriaceae	NPA	Old_exonuclease	Old_exonuclease	1281157.3_AWAD01000009_270	1	1755	5196934	0.000337699
1.28116e+06	Enterobacteriaceae	NPA	Mokosh	Mokosh_TypeII	1281157.3_AWAD01000004_379	1	3504	5196934	0.000674244
1.28116e+06	Enterobacteriaceae	NPA	Mok_Hok_Sok	Mok_Hok_Sok	1281157.3_AWAD01000034_16	1	207	5196934	3.98312e-05
1.28116e+06	Enterobacteriaceae	NPA	PD-T4-3	PD-T4-3	1281157.3_AWAD01000006_76	1	762	5196934	0.000146625
1.28116e+06	Enterobacteriaceae	NPA	Gao_Qat	Gao_Qat	1281157.3_AWAD01000024_1,1281157.3_AWAD01000024_2,1281157.3_AWAD01000024_3,1281157.3_AWAD01000024_4	4	4227	5196934	0.000813364
1.28116e+06	Enterobacteriaceae	NPA	RM	RM_Type_IV	1281157.3_AWAD01000025_201	1	1911	5196934	0.000367717
1.28116e+06	Enterobacteriaceae	NPA	RM	RM_Type_I	1281157.3_AWAD01000025_203,1281157.3_AWAD01000025_204,1281157.3_AWAD01000025_205	3	5298	5196934	0.00101945
1.28116e+06	Enterobacteriaceae	NPA	CasFinder	CAS_Class1-Subtype-I-F	1281157.3_AWAD01000015_97,1281157.3_AWAD01000015_98,1281157.3_AWAD01000015_99,1281157.3_AWAD01000015_101,1281157.3_AWAD01000015_102,1281157.3_AWAD01000015_103	6	7314	5196934	0.00140737
1.28116e+06	Enterobacteriaceae	NPA	MazEF	MazEF	1281157.3_AWAD01000005_31,1281157.3_AWAD01000005_32	2	567	5196934	0.000109103
1.28116e+06	Enterobacteriaceae	NPA	CBASS	CBASS_I	1281157.3_AWAD01000024_5,1281157.3_AWAD01000024_6	2	900	5196934	0.000173179
1.28116e+06	Enterobacteriaceae	NPA	Septu	Septu	1281162.3_AWAI01000009_111,1281162.3_AWAI01000009_112	2	2352	5244827	0.000448442
1.28116e+06	Enterobacteriaceae	NPA	Septu	Septu	1281162.3_AWAI01000018_333,1281162.3_AWAI01000018_334	2	1779	5244827	0.000339191
1.28116e+06	Enterobacteriaceae	NPA	Mok_Hok_Sok	Mok_Hok_Sok	1281162.3_AWAI01000044_51	1	207	5244827	3.94675e-05
1.28116e+06	Enterobacteriaceae	NPA	Gao_Iet	Gao_Iet	1281162.3_AWAI01000038_206,1281162.3_AWAI01000038_207	2	2016	5244827	0.000384379
1.28116e+06	Enterobacteriaceae	NPA	PrrC	PrrC	1281162.3_AWAI01000030_172,1281162.3_AWAI01000030_173,1281162.3_AWAI01000030_174,1281162.3_AWAI01000030_175	4	5130	5244827	0.000978107
1.28116e+06	Enterobacteriaceae	NPA	RM	RM_Type_III	1281162.3_AWAI01000038_204,1281162.3_AWAI01000038_205	2	4323	5244827	0.000824241
1.28116e+06	Enterobacteriaceae	NPA	CasFinder	CAS_Class1-Subtype-I-F	1281162.3_AWAI01000005_303,1281162.3_AWAI01000005_304,1281162.3_AWAI01000005_305,1281162.3_AWAI01000005_306,1281162.3_AWAI01000005_307,1281162.3_AWAI01000005_308	6	7584	5244827	0.001446
1.28116e+06	Enterobacteriaceae	NPA	Retron	Retron_VI	1281162.3_AWAI01000018_345,1281162.3_AWAI01000018_346	2	1215	5244827	0.000231657
1.28116e+06	Enterobacteriaceae	NPA	MazEF	MazEF	1281162.3_AWAI01000026_87,1281162.3_AWAI01000026_88	2	567	5244827	0.000108107
1.28116e+06	Enterobacteriaceae	NPA	MazEF	MazEF	1281162.3_AWAI01000044_80,1281162.3_AWAI01000044_81	2	501	5244827	9.55227e-05
1.28117e+06	Enterobacteriaceae	NPA	PD-Lambda-1	PD-Lambda-1	1281169.3_AWAP01000001_15	1	1470	5518340	0.000266384
1.28117e+06	Enterobacteriaceae	NPA	PD-T7-5	PD-T7-5	1281169.3_AWAP01000006_176	1	1140	5518340	0.000206584
1.28117e+06	Enterobacteriaceae	NPA	PD-T7-5	PD-T7-5	1281169.3_AWAP01000006_198	1	1005	5518340	0.00018212
1.28117e+06	Enterobacteriaceae	NPA	Mok_Hok_Sok	Mok_Hok_Sok	1281169.3_AWAP01000019_1	1	207	5518340	3.75113e-05
1.28117e+06	Enterobacteriaceae	NPA	Lamassu-Fam	Lamassu-Lipase	1281169.3_AWAP01000005_848,1281169.3_AWAP01000005_849,1281169.3_AWAP01000005_850	3	3312	5518340	0.00060018
1.28117e+06	Enterobacteriaceae	NPA	Gabija	Gabija	1281169.3_AWAP01000005_853,1281169.3_AWAP01000005_854	2	3501	5518340	0.00063443
1.28117e+06	Enterobacteriaceae	NPA	PD-T4-1	PD-T4-1	1281169.3_AWAP01000006_191	1	1119	5518340	0.000202778
1.28117e+06	Enterobacteriaceae	NPA	Druantia	Druantia_III	1281169.3_AWAP01000013_332,1281169.3_AWAP01000013_333	2	9570	5518340	0.00173422
1.28117e+06	Enterobacteriaceae	NPA	RM	RM_Type_I	1281169.3_AWAP01000013_337,1281169.3_AWAP01000013_338,1281169.3_AWAP01000013_339	3	6090	5518340	0.00110359
1.28117e+06	Enterobacteriaceae	NPA	CasFinder	CAS_Class1-Subtype-I-E	1281169.3_AWAP01000006_300,1281169.3_AWAP01000006_301,1281169.3_AWAP01000006_302,1281169.3_AWAP01000006_303,1281169.3_AWAP01000006_304,1281169.3_AWAP01000006_305,1281169.3_AWAP01000006_306,1281169.3_AWAP01000006_307	8	7158	5518340	0.00129713
1.28117e+06	Enterobacteriaceae	NPA	Borvo	Borvo	1281169.3_AWAP01000005_855	1	1470	5518340	0.000266384
1.28117e+06	Enterobacteriaceae	NPA	SanaTA	SanaTA	1281169.3_AWAP01000010_18,1281169.3_AWAP01000010_19	2	1116	5518340	0.000202235
1.28118e+06	Enterobacteriaceae	NPA	PD-Lambda-1	PD-Lambda-1	1281177.3_AWAX01000025_85	1	1227	4982384	0.000246268
1.28118e+06	Enterobacteriaceae	NPA	ShosTA	ShosTA	1281177.3_AWAX01000051_417,1281177.3_AWAX01000051_418	2	1269	4982384	0.000254697
1.28118e+06	Enterobacteriaceae	NPA	RosmerTA	RosmerTA	1281177.3_AWAX01000020_86,1281177.3_AWAX01000020_87	2	1791	4982384	0.000359466
1.28118e+06	Enterobacteriaceae	NPA	PD-T7-2	PD-T7-2	1281177.3_AWAX01000014_21,1281177.3_AWAX01000014_22	2	2547	4982384	0.000511201
1.28118e+06	Enterobacteriaceae	NPA	RM	RM_Type_III	1281177.3_AWAX01000003_2,1281177.3_AWAX01000003_3	2	4830	4982384	0.000969415
1.28118e+06	Enterobacteriaceae	NPA	RM	RM_Type_I	1281177.3_AWAX01000014_9,1281177.3_AWAX01000014_10,1281177.3_AWAX01000014_11	3	5757	4982384	0.00115547
1.28118e+06	Enterobacteriaceae	NPA	RM	RM_Type_I	1281177.3_AWAX01000037_45,1281177.3_AWAX01000037_46,1281177.3_AWAX01000037_48	3	5838	4982384	0.00117173
1.28118e+06	Enterobacteriaceae	NPA	CasFinder	CAS_Class1-Subtype-I-E	1281177.3_AWAX01000047_64,1281177.3_AWAX01000047_65,1281177.3_AWAX01000047_66,1281177.3_AWAX01000047_67,1281177.3_AWAX01000047_68,1281177.3_AWAX01000047_69,1281177.3_AWAX01000047_70,1281177.3_AWAX01000047_71	8	7416	4982384	0.00148844
1.28118e+06	Enterobacteriaceae	NPA	MazEF	MazEF	1281177.3_AWAX01000047_94,1281177.3_AWAX01000047_95	2	567	4982384	0.000113801
1.28118e+06	Enterobacteriaceae	NPA	MazEF	MazEF	1281177.3_AWAX01000060_68,1281177.3_AWAX01000060_69	2	546	4982384	0.000109586
1.28118e+06	Enterobacteriaceae	NPA	PD-Lambda-1	PD-Lambda-1	1281179.3_AWAZ01000018_265	1	639	5138078	0.000124366
1.28118e+06	Enterobacteriaceae	NPA	GAPS6	GAPS6	1281179.3_AWAZ01000014_949,1281179.3_AWAZ01000014_950	2	3561	5138078	0.000693061
1.28118e+06	Enterobacteriaceae	NPA	AbiD	AbiD	1281179.3_AWAZ01000006_83	1	840	5138078	0.000163485
1.28118e+06	Enterobacteriaceae	NPA	dGTPase	dGTPase	1281179.3_AWAZ01000011_67	1	1344	5138078	0.000261576
1.28118e+06	Enterobacteriaceae	NPA	Kiwa	Kiwa	1281179.3_AWAZ01000018_260,1281179.3_AWAZ01000018_261	2	1332	5138078	0.000259241
1.28118e+06	Enterobacteriaceae	NPA	RM	RM_Type_III	1281179.3_AWAZ01000018_212,1281179.3_AWAZ01000018_213	2	4341	5138078	0.000844868
1.28118e+06	Enterobacteriaceae	NPA	RM	RM_Type_I	1281179.3_AWAZ01000022_80,1281179.3_AWAZ01000022_81,1281179.3_AWAZ01000022_82	3	5532	5138078	0.00107667
1.28118e+06	Enterobacteriaceae	NPA	CasFinder	CAS_Class1-Subtype-I-E	1281179.3_AWAZ01000017_67,1281179.3_AWAZ01000017_68,1281179.3_AWAZ01000017_69,1281179.3_AWAZ01000017_70,1281179.3_AWAZ01000017_71,1281179.3_AWAZ01000017_72,1281179.3_AWAZ01000017_73,1281179.3_AWAZ01000017_74	8	7380	5138078	0.00143633
1.28118e+06	Enterobacteriaceae	NPA	MazEF	MazEF	1281179.3_AWAZ01000018_8,1281179.3_AWAZ01000018_9	2	567	5138078	0.000110353
1.28118e+06	Enterobacteriaceae	NPA	Eleos	Eleos	1281179.3_AWAZ01000022_72,1281179.3_AWAZ01000022_73,1281179.3_AWAZ01000022_74	3	3993	5138078	0.000777139
1.28118e+06	Enterobacteriaceae	NPA	MazEF	MazEF	1281179.3_AWAZ01000026_64,1281179.3_AWAZ01000026_65	2	546	5138078	0.000106265
1.28118e+06	Enterobacteriaceae	NPA	PsyrTA	PsyrTA	1281183.3_AWBD01000016_158,1281183.3_AWBD01000016_159	2	3282	5053548	0.000649445
1.28118e+06	Enterobacteriaceae	NPA	Hachiman	Hachiman	1281183.3_AWBD01000014_34,1281183.3_AWBD01000014_35	2	3993	5053548	0.000790138
1.28118e+06	Enterobacteriaceae	NPA	Mok_Hok_Sok	Mok_Hok_Sok	1281183.3_AWBD01000050_1	1	207	5053548	4.09613e-05
1.28118e+06	Enterobacteriaceae	NPA	Gao_Tmn	Gao_Tmn	1281183.3_AWBD01000027_3	1	3801	5053548	0.000752145
1.28118e+06	Enterobacteriaceae	NPA	RM	RM_Type_II	1281183.3_AWBD01000001_225,1281183.3_AWBD01000001_226	2	2298	5053548	0.00045473
1.28118e+06	Enterobacteriaceae	NPA	RM	RM_Type_I	1281183.3_AWBD01000021_202,1281183.3_AWBD01000021_203,1281183.3_AWBD01000021_204,1281183.3_AWBD01000021_205,1281183.3_AWBD01000021_206	5	8100	5053548	0.00160283
1.28118e+06	Enterobacteriaceae	NPA	RM	RM_Type_I	1281183.3_AWBD01000021_255,1281183.3_AWBD01000021_256,1281183.3_AWBD01000021_257	3	6810	5053548	0.00134757
1.28118e+06	Enterobacteriaceae	NPA	RM	RM_Type_IV	1281183.3_AWBD01000021_258	1	1854	5053548	0.000366871
1.28118e+06	Enterobacteriaceae	NPA	SoFIC	SoFic	1281183.3_AWBD01000001_233	1	1029	5053548	0.000203619
1.28118e+06	Enterobacteriaceae	NPA	Retron	Retron_IV	1281183.3_AWBD01000014_31,1281183.3_AWBD01000014_32	2	1872	5053548	0.000370433
1.28118e+06	Enterobacteriaceae	NPA	CBASS	CBASS_I	1281183.3_AWBD01000041_1,1281183.3_AWBD01000041_2	2	1821	5053548	0.000360341
1.28119e+06	Enterobacteriaceae	NPA	Septu	Septu	1281185.3_AWBF01000006_118,1281185.3_AWBF01000006_119	2	1416	4803286	0.000294798
1.28119e+06	Enterobacteriaceae	NPA	Mok_Hok_Sok	Mok_Hok_Sok	1281185.3_AWBF01000030_10	1	207	4803286	4.30955e-05
1.28119e+06	Enterobacteriaceae	NPA	Gabija	Gabija	1281185.3_AWBF01000006_71,1281185.3_AWBF01000006_72	2	3657	4803286	0.000761354
1.28119e+06	Enterobacteriaceae	NPA	RM	RM_Type_III	1281185.3_AWBF01000026_13,1281185.3_AWBF01000026_14	2	4872	4803286	0.00101431
1.28119e+06	Enterobacteriaceae	NPA	RM	RM_Type_IV	1281185.3_AWBF01000027_40	1	1911	4803286	0.000397853
1.28119e+06	Enterobacteriaceae	NPA	RM	RM_Type_I	1281185.3_AWBF01000027_42,1281185.3_AWBF01000027_43,1281185.3_AWBF01000027_44	3	5349	4803286	0.00111361
1.28119e+06	Enterobacteriaceae	NPA	CasFinder	CAS_Class1-Subtype-I-F	1281185.3_AWBF01000009_101,1281185.3_AWBF01000009_102,1281185.3_AWBF01000009_103,1281185.3_AWBF01000009_104,1281185.3_AWBF01000009_105,1281185.3_AWBF01000009_106	6	7584	4803286	0.00157892
1.28119e+06	Enterobacteriaceae	NPA	MazEF	MazEF	1281185.3_AWBF01000002_31,1281185.3_AWBF01000002_32	2	567	4803286	0.000118044
1.28119e+06	Enterobacteriaceae	NPA	MazEF	MazEF	1281185.3_AWBF01000006_78,1281185.3_AWBF01000006_79	2	516	4803286	0.000107426
1.2812e+06	Enterobacteriaceae	NPA	PsyrTA	PsyrTA	1281196.3_AWBQ01000007_157,1281196.3_AWBQ01000007_158	2	3282	4876936	0.000672964
1.2812e+06	Enterobacteriaceae	NPA	AbiH	AbiH	1281196.3_AWBQ01000001_77	1	768	4876936	0.000157476
1.2812e+06	Enterobacteriaceae	NPA	Gabija	Gabija	1281196.3_AWBQ01000027_48,1281196.3_AWBQ01000027_49	2	4140	4876936	0.000848894
1.2812e+06	Enterobacteriaceae	NPA	PD-T4-1	PD-T4-1	1281196.3_AWBQ01000027_53	1	1110	4876936	0.000227602
1.2812e+06	Enterobacteriaceae	NPA	RM	RM_Type_I	1281196.3_AWBQ01000012_363,1281196.3_AWBQ01000012_364,1281196.3_AWBQ01000012_365	3	6789	4876936	0.00139206
1.2812e+06	Enterobacteriaceae	NPA	RM	RM_Type_IV	1281196.3_AWBQ01000012_366	1	1854	4876936	0.000380157
1.2812e+06	Enterobacteriaceae	NPA	Retron	Retron_III	1281196.3_AWBQ01000027_51,1281196.3_AWBQ01000027_52	2	2232	4876936	0.000457664
1.2812e+06	Enterobacteriaceae	NPA	PsyrTA	PsyrTA	1281199.3_AWBT01000020_162,1281199.3_AWBT01000020_163	2	3282	5180441	0.000633537
1.2812e+06	Enterobacteriaceae	NPA	Septu	Septu	1281199.3_AWBT01000022_78,1281199.3_AWBT01000022_79	2	2082	5180441	0.000401896
1.2812e+06	Enterobacteriaceae	NPA	RosmerTA	RosmerTA	1281199.3_AWBT01000009_147,1281199.3_AWBT01000009_148	2	1623	5180441	0.000313294
1.2812e+06	Enterobacteriaceae	NPA	AbiJ	AbiJ	1281199.3_AWBT01000007_179	1	411	5180441	7.93369e-05
1.2812e+06	Enterobacteriaceae	NPA	Lamassu-Fam	Lamassu-Mrr	1281199.3_AWBT01000022_65,1281199.3_AWBT01000022_66,1281199.3_AWBT01000022_67	3	3264	5180441	0.000630062
1.2812e+06	Enterobacteriaceae	NPA	RM	RM_Type_III	1281199.3_AWBT01000027_201,1281199.3_AWBT01000027_202	2	5031	5180441	0.000971153
1.2812e+06	Enterobacteriaceae	NPA	RM	RM_Type_IV	1281199.3_AWBT01000027_243	1	1911	5180441	0.000368888
1.2812e+06	Enterobacteriaceae	NPA	RM	RM_Type_I	1281199.3_AWBT01000027_245,1281199.3_AWBT01000027_246,1281199.3_AWBT01000027_247	3	5370	5180441	0.00103659
1.2812e+06	Enterobacteriaceae	NPA	SanaTA	SanaTA	1281199.3_AWBT01000018_318,1281199.3_AWBT01000018_319	2	1125	5180441	0.000217163
1.2812e+06	Enterobacteriaceae	NPA	SanaTA	SanaTA	1281199.3_AWBT01000019_7,1281199.3_AWBT01000019_8	2	1125	5180441	0.000217163
1.28121e+06	Enterobacteriaceae	NPA	NLR	NLR_like_bNACHT09	1281208.3_AWCC01000007_56	1	2097	5104926	0.00041078
1.28121e+06	Enterobacteriaceae	NPA	PD-Lambda-1	PD-Lambda-1	1281208.3_AWCC01000039_36	1	639	5104926	0.000125173
1.28121e+06	Enterobacteriaceae	NPA	NLR	NLR_like_bNACHT01	1281208.3_AWCC01000050_5	1	1833	5104926	0.000359065
1.28121e+06	Enterobacteriaceae	NPA	Mok_Hok_Sok	Mok_Hok_Sok	1281208.3_AWCC01000052_17	1	207	5104926	4.05491e-05
1.28121e+06	Enterobacteriaceae	NPA	Kiwa	Kiwa	1281208.3_AWCC01000039_40,1281208.3_AWCC01000039_41	2	1332	5104926	0.000260924
1.28121e+06	Enterobacteriaceae	NPA	RM	RM_Type_III	1281208.3_AWCC01000012_9,1281208.3_AWCC01000012_10	2	4893	5104926	0.000958486
1.28121e+06	Enterobacteriaceae	NPA	RM	RM_Type_I	1281208.3_AWCC01000024_7,1281208.3_AWCC01000024_8,1281208.3_AWCC01000024_9	3	6102	5104926	0.00119532
1.28121e+06	Enterobacteriaceae	NPA	RM	RM_Type_III	1281208.3_AWCC01000040_4,1281208.3_AWCC01000040_5	2	4341	5104926	0.000850355
1.28121e+06	Enterobacteriaceae	NPA	MazEF	MazEF	1281208.3_AWCC01000003_31,1281208.3_AWCC01000003_32	2	567	5104926	0.000111069
1.28121e+06	Enterobacteriaceae	NPA	SanaTA	SanaTA	1281208.3_AWCC01000027_8,1281208.3_AWCC01000027_9	2	1125	5104926	0.000220375
1.28125e+06	Enterobacteriaceae	NPA	AbiP2	AbiP2	1281252.3_AWDN01000002_46	1	1314	5206138	0.000252394
1.28125e+06	Enterobacteriaceae	NPA	PsyrTA	PsyrTA	1281252.3_AWDN01000004_163,1281252.3_AWDN01000004_164	2	3282	5206138	0.00063041
1.28125e+06	Enterobacteriaceae	NPA	Mokosh	Mokosh_TypeII	1281252.3_AWDN01000008_198	1	3504	5206138	0.000673052
1.28125e+06	Enterobacteriaceae	NPA	Mok_Hok_Sok	Mok_Hok_Sok	1281252.3_AWDN01000012_20	1	207	5206138	3.97608e-05
1.28125e+06	Enterobacteriaceae	NPA	RosmerTA	RosmerTA	1281252.3_AWDN01000020_788,1281252.3_AWDN01000020_789	2	1701	5206138	0.00032673
1.28125e+06	Enterobacteriaceae	NPA	Mok_Hok_Sok	Mok_Hok_Sok	1281252.3_AWDN01000032_1	1	207	5206138	3.97608e-05
1.28125e+06	Enterobacteriaceae	NPA	Thoeris	Thoeris_II	1281252.3_AWDN01000020_94,1281252.3_AWDN01000020_95,1281252.3_AWDN01000020_96	3	1707	5206138	0.000327882
1.28125e+06	Enterobacteriaceae	NPA	RM	RM_Type_II	1281252.3_AWDN01000008_236,1281252.3_AWDN01000008_237	2	3906	5206138	0.000750268
1.28125e+06	Enterobacteriaceae	NPA	RM	RM_Type_IV	1281252.3_AWDN01000032_124	1	1911	5206138	0.000367067
1.28125e+06	Enterobacteriaceae	NPA	RM	RM_Type_I	1281252.3_AWDN01000032_126,1281252.3_AWDN01000032_127,1281252.3_AWDN01000032_128	3	5307	5206138	0.00101937
1.28125e+06	Enterobacteriaceae	NPA	MazEF	MazEF	1281252.3_AWDN01000002_103,1281252.3_AWDN01000002_104	2	567	5206138	0.00010891
1.28127e+06	Enterobacteriaceae	NPA	PsyrTA	PsyrTA	1281267.3_AWEB01000023_163,1281267.3_AWEB01000023_164	2	3282	5160786	0.00063595
1.28127e+06	Enterobacteriaceae	NPA	Rst_TIR-NLR	Rst_TIR-NLR	1281267.3_AWEB01000009_274	1	2457	5160786	0.00047609
1.28127e+06	Enterobacteriaceae	NPA	BstA	BstA	1281267.3_AWEB01000017_45	1	891	5160786	0.000172648
1.28127e+06	Enterobacteriaceae	NPA	RM	RM_Type_III	1281267.3_AWEB01000036_200,1281267.3_AWEB01000036_201	2	5031	5160786	0.000974852
1.28127e+06	Enterobacteriaceae	NPA	RM	RM_Type_IV	1281267.3_AWEB01000036_241	1	1911	5160786	0.000370292
1.28127e+06	Enterobacteriaceae	NPA	RM	RM_Type_I	1281267.3_AWEB01000036_243,1281267.3_AWEB01000036_244,1281267.3_AWEB01000036_245	3	4497	5160786	0.000871379
1.28127e+06	Enterobacteriaceae	NPA	Rst_gop_beta_cll	Rst_gop_beta_cll	1281270.3_AWEE01000028_258,1281270.3_AWEE01000028_259,1281270.3_AWEE01000028_260	3	2241	5084473	0.000440754
1.28127e+06	Enterobacteriaceae	NPA	Mokosh	Mokosh_TypeII	1281270.3_AWEE01000017_319	1	3504	5084473	0.000689157
1.28127e+06	Enterobacteriaceae	NPA	Dpd	Dpd	1281270.3_AWEE01000021_12,1281270.3_AWEE01000021_13,1281270.3_AWEE01000021_14,1281270.3_AWEE01000021_15,1281270.3_AWEE01000021_16,1281270.3_AWEE01000021_17,1281270.3_AWEE01000021_18,1281270.3_AWEE01000021_19,1281270.3_AWEE01000021_20,1281270.3_AWEE01000021_21,1281270.3_AWEE01000021_22,1281270.3_AWEE01000021_23	12	20781	5084473	0.00408715
1.28127e+06	Enterobacteriaceae	NPA	Mok_Hok_Sok	Mok_Hok_Sok	1281270.3_AWEE01000029_22	1	207	5084473	4.07122e-05
1.28127e+06	Enterobacteriaceae	NPA	Lamassu-Fam	Lamassu-Mrr	1281270.3_AWEE01000006_208,1281270.3_AWEE01000006_209,1281270.3_AWEE01000006_210	3	3279	5084473	0.000644905
1.28127e+06	Enterobacteriaceae	NPA	CasFinder	CAS_Class1-Subtype-I-E	1281270.3_AWEE01000017_67,1281270.3_AWEE01000017_68,1281270.3_AWEE01000017_69,1281270.3_AWEE01000017_70,1281270.3_AWEE01000017_71,1281270.3_AWEE01000017_72,1281270.3_AWEE01000017_73,1281270.3_AWEE01000017_74	8	7422	5084473	0.00145974
1.28127e+06	Enterobacteriaceae	NPA	MazEF	MazEF	1281270.3_AWEE01000017_98,1281270.3_AWEE01000017_99	2	567	5084473	0.000111516
1.28127e+06	Enterobacteriaceae	NPA	MazEF	MazEF	1281270.3_AWEE01000028_219,1281270.3_AWEE01000028_220	2	546	5084473	0.000107386
1.28127e+06	Enterobacteriaceae	NPA	Septu	Septu	1281273.3_AWEH01000004_3,1281273.3_AWEH01000004_4	2	2349	4692989	0.000500534
1.28127e+06	Enterobacteriaceae	NPA	Gao_Hhe	Gao_Hhe	1281273.3_AWEH01000016_216	1	5730	4692989	0.00122097
1.28127e+06	Enterobacteriaceae	NPA	RM	RM_Type_I	1281273.3_AWEH01000016_222,1281273.3_AWEH01000016_225,1281273.3_AWEH01000016_226	3	5850	4692989	0.00124654
1.28127e+06	Enterobacteriaceae	NPA	MazEF	MazEF	1281273.3_AWEH01000021_84,1281273.3_AWEH01000021_85	2	567	4692989	0.000120819
1.28127e+06	Enterobacteriaceae	NPA	CBASS	CBASS_I	1281273.3_AWEH01000021_281,1281273.3_AWEH01000021_282	2	900	4692989	0.000191775
1.28128e+06	Enterobacteriaceae	NPA	PsyrTA	PsyrTA	1281278.3_AWEM01000024_162,1281278.3_AWEM01000024_163	2	3282	4943203	0.000663942
1.28128e+06	Enterobacteriaceae	NPA	Mok_Hok_Sok	Mok_Hok_Sok	1281278.3_AWEM01000037_39	1	207	4943203	4.18757e-05
1.28128e+06	Enterobacteriaceae	NPA	Druantia	Druantia_I	1281278.3_AWEM01000032_205,1281278.3_AWEM01000032_206,1281278.3_AWEM01000032_207,1281278.3_AWEM01000032_208,1281278.3_AWEM01000032_209	5	11205	4943203	0.00226675
1.28128e+06	Enterobacteriaceae	NPA	Druantia	Druantia_III	1281278.3_AWEM01000033_67,1281278.3_AWEM01000033_68	2	9570	4943203	0.00193599
1.28128e+06	Enterobacteriaceae	NPA	RM	RM_Type_I	1281278.3_AWEM01000033_72,1281278.3_AWEM01000033_73,1281278.3_AWEM01000033_74	3	6318	4943203	0.00127812
1.28128e+06	Enterobacteriaceae	NPA	MazEF	MazEF	1281278.3_AWEM01000022_103,1281278.3_AWEM01000022_104	2	567	4943203	0.000114703
1.28175e+06	Enterobacteriaceae	NPA	Septu	Septu	1281747.3_AOTC01000233_6,1281747.3_AOTC01000233_7	2	1146	5171718	0.00022159
1.28175e+06	Enterobacteriaceae	NPA	PsyrTA	PsyrTA	1281747.3_AOTC01000295_148,1281747.3_AOTC01000295_149	2	3279	5171718	0.000634025
1.28175e+06	Enterobacteriaceae	NPA	Mok_Hok_Sok	Mok_Hok_Sok	1281747.3_AOTC01000101_2	1	207	5171718	4.00254e-05
1.28175e+06	Enterobacteriaceae	NPA	PD-T7-4	PD-T7-4	1281747.3_AOTC01000291_9	1	624	5171718	0.000120656
1.28175e+06	Enterobacteriaceae	NPA	Pif	Pif	1281747.3_AOTC01000228_7,1281747.3_AOTC01000228_8	2	3303	5171718	0.000638666
1.28175e+06	Enterobacteriaceae	NPA	AbiE	AbiE	1281747.3_AOTC01000303_135,1281747.3_AOTC01000303_136	2	1248	5171718	0.000241312
1.28175e+06	Enterobacteriaceae	NPA	PD-T4-3	PD-T4-3	1281747.3_AOTC01000185_1	1	762	5171718	0.00014734
1.28175e+06	Enterobacteriaceae	NPA	MazEF	MazEF	1281747.3_AOTC01000240_2,1281747.3_AOTC01000240_3	2	501	5171718	9.6873e-05
1.28175e+06	Enterobacteriaceae	NPA	MazEF	MazEF	1281747.3_AOTC01000289_114,1281747.3_AOTC01000289_115	2	567	5171718	0.000109635
1.28635e+06	Enterobacteriaceae	NPA	PsyrTA	PsyrTA	1286350.4_AORA01000004_90,1286350.4_AORA01000004_91	2	3282	5196886	0.000631532
1.28635e+06	Enterobacteriaceae	NPA	Septu	Septu	1286350.4_AORA01000016_92,1286350.4_AORA01000016_93	2	2082	5196886	0.000400625
1.28635e+06	Enterobacteriaceae	NPA	Mok_Hok_Sok	Mok_Hok_Sok	1286350.4_AORA01000056_7	1	207	5196886	3.98315e-05
1.28635e+06	Enterobacteriaceae	NPA	Mok_Hok_Sok	Mok_Hok_Sok	1286350.4_AORA01000088_2	1	207	5196886	3.98315e-05
1.28635e+06	Enterobacteriaceae	NPA	Lamassu-Fam	Lamassu-Mrr	1286350.4_AORA01000016_104,1286350.4_AORA01000016_105,1286350.4_AORA01000016_106	3	3264	5196886	0.000628068
1.28635e+06	Enterobacteriaceae	NPA	RM	RM_Type_III	1286350.4_AORA01000045_13,1286350.4_AORA01000045_14	2	5031	5196886	0.00096808
1.28635e+06	Enterobacteriaceae	NPA	RM	RM_Type_I	1286350.4_AORA01000050_6,1286350.4_AORA01000050_7,1286350.4_AORA01000050_8	3	5370	5196886	0.00103331
1.28635e+06	Enterobacteriaceae	NPA	RM	RM_Type_IV	1286350.4_AORA01000050_10	1	1911	5196886	0.00036772
1.28635e+06	Enterobacteriaceae	NPA	BREX	BREX_I	1286350.4_AORA01000040_3,1286350.4_AORA01000040_4,1286350.4_AORA01000040_5,1286350.4_AORA01000040_6,1286350.4_AORA01000040_7,1286350.4_AORA01000040_8	6	12294	5196886	0.00236565
1.28635e+06	Enterobacteriaceae	NPA	Septu	Septu	1286351.3_AOQW01000018_79,1286351.3_AOQW01000018_80	2	2082	4925881	0.000422666
1.28635e+06	Enterobacteriaceae	NPA	PsyrTA	PsyrTA	1286351.3_AOQW01000022_98,1286351.3_AOQW01000022_99	2	3282	4925881	0.000666277
1.28635e+06	Enterobacteriaceae	NPA	Lamassu-Fam	Lamassu-Mrr	1286351.3_AOQW01000018_66,1286351.3_AOQW01000018_67,1286351.3_AOQW01000018_68	3	3264	4925881	0.000662623
1.28635e+06	Enterobacteriaceae	NPA	RM	RM_Type_IV	1286351.3_AOQW01000069_32	1	1911	4925881	0.000387951
1.28635e+06	Enterobacteriaceae	NPA	RM	RM_Type_I	1286351.3_AOQW01000069_34,1286351.3_AOQW01000069_35,1286351.3_AOQW01000069_36	3	5370	4925881	0.00109016
128780	Xanthomonadaceae	NPA	Wadjet	Wadjet_I	128780.25_CP019797_453,128780.25_CP019797_454,128780.25_CP019797_455	3	5298	3660864	0.0014472
128780	Xanthomonadaceae	NPA	Lamassu-Fam	Lamassu-Cap4_nuclease	128780.25_CP019797_174,128780.25_CP019797_175	2	2814	3660864	0.000768671
128780	Xanthomonadaceae	NPA	RM	RM_Type_IIG	128780.25_CP019797_1845	1	2217	3660864	0.000605595
128780	Xanthomonadaceae	NPA	RM	RM_Type_II	128780.25_CP019797_2278,128780.25_CP019797_2279	2	1206	3660864	0.00032943
129138	Pseudomonadaceae	PA	Septu	Septu	129138.20_LKCD01000213_79,129138.20_LKCD01000213_80	2	1890	6385289	0.000295993
129138	Pseudomonadaceae	PA	Gabija	Gabija	129138.20_LKCD01000001_236,129138.20_LKCD01000001_237	2	2532	6385289	0.000396536
129138	Pseudomonadaceae	PA	RloC	RloC	129138.20_LKCD01000208_4	1	2358	6385289	0.000369286
129138	Pseudomonadaceae	PA	AbiD	AbiD	129138.20_LKCD01000215_5	1	885	6385289	0.0001386
129138	Pseudomonadaceae	PA	PD-T7-2	PD-T7-2	129138.20_LKCD01000195_19,129138.20_LKCD01000195_20	2	2511	6385289	0.000393248
129138	Pseudomonadaceae	PA	RM	RM_Type_II	129138.20_LKCD01000218_8,129138.20_LKCD01000218_9	2	2292	6385289	0.00035895
129138	Pseudomonadaceae	PA	Retron	Retron_XI	129138.20_LKCD01000046_3	1	1602	6385289	0.000250889
129138	Pseudomonadaceae	PA	SEFIR	SEFIR	129138.20_LKCD01000112_176	1	1419	6385289	0.00022223
129138	Pseudomonadaceae	PA	CBASS	CBASS_II	129138.20_LKCD01000113_64,129138.20_LKCD01000113_65,129138.20_LKCD01000113_66,129138.20_LKCD01000113_67	4	2376	6385289	0.000372105
129138	Pseudomonadaceae	PA	PfiAT	PfiAT	129138.20_LKCD01000198_5,129138.20_LKCD01000198_6	2	588	6385289	9.20867e-05
129138	Pseudomonadaceae	PA	MazEF	MazEF	129138.20_LKCD01000210_6,129138.20_LKCD01000210_7	2	501	6385289	7.84616e-05
129138	Pseudomonadaceae	PA	Septu	Septu	129138.24_MLEN02000001_3105,129138.24_MLEN02000001_3106	2	1890	6645601	0.000284399
129138	Pseudomonadaceae	PA	Septu	Septu	129138.24_MLEN02000004_157,129138.24_MLEN02000004_160,129138.24_MLEN02000004_161	3	2322	6645601	0.000349404
129138	Pseudomonadaceae	PA	Gabija	Gabija	129138.24_MLEN02000006_108,129138.24_MLEN02000006_109	2	3609	6645601	0.000543066
129138	Pseudomonadaceae	PA	RM	RM_Type_I	129138.24_MLEN02000001_3743,129138.24_MLEN02000001_3744,129138.24_MLEN02000001_3746	3	5904	6645601	0.000888407
129138	Pseudomonadaceae	PA	RM	RM_Type_II	129138.24_MLEN02000001_4348,129138.24_MLEN02000001_4349	2	2292	6645601	0.00034489
129138	Pseudomonadaceae	PA	SEFIR	SEFIR	129138.24_MLEN02000001_1643	1	1419	6645601	0.000213525
129138	Pseudomonadaceae	PA	PfiAT	PfiAT	129138.24_MLEN02000005_3,129138.24_MLEN02000005_4	2	588	6645601	8.84796e-05
129138	Pseudomonadaceae	PA	Septu	Septu	129138.25_MLEO01000003_79,129138.25_MLEO01000003_80	2	1890	6353636	0.000297467
129138	Pseudomonadaceae	PA	AbiU	AbiU	129138.25_MLEO01000055_1	1	837	6353636	0.000131736
129138	Pseudomonadaceae	PA	Gabija	Gabija	129138.25_MLEO01000056_4,129138.25_MLEO01000056_5	2	3609	6353636	0.000568021
129138	Pseudomonadaceae	PA	RM	RM_Type_I	129138.25_MLEO01000055_2,129138.25_MLEO01000055_4,129138.25_MLEO01000055_5	3	5904	6353636	0.000929232
129138	Pseudomonadaceae	PA	RM	RM_Type_II	129138.25_MLEO01000067_7,129138.25_MLEO01000067_8	2	2292	6353636	0.000360738
129138	Pseudomonadaceae	PA	SEFIR	SEFIR	129138.25_MLEO01000061_12	1	1419	6353636	0.000223337
[truncated: 198,000+ more rows]
