# Supplementary material for: Plasmids, prophages, and defense systems are depleted from plant microbiota genomes
Source: Genome Biol. 2025 Jun 11;26:163. doi: 10.1186/s13059-025-03641-3 (PMC12153167; doi:10.1186/s13059-025-03641-3)
Supplement: Supplementary file 8 — Additional file 8: Table S7: Statistical comparisons for genome analyses Fold-change values and Wilcoxonp-values (adjusted) for each functional group across habitat comparisons (PA vs. NPA, PA vs. soil, etc.). [file 13059_2025_3641_MOESM8_ESM.xlsx]

## Sheet: Sheet1
PA vs NPA Comparison							NPA vs Soil Comparison							PA vs Soil Comparison
category	family	p_value	fold_change	adjusted_p_value			category	family	p_value	fold_change	adjusted_p_value			category	family	p_value	fold_change	adjusted_p_value
Prophages - pfam	Bacillaceae	0.0394383	0.89481	0.0738774			Prophages - pfam	Bacillaceae	0.372571	0.930736	0.463102			Prophages - pfam	Bacillaceae	0.21868	0.9614	0.434095
Prophages - pfam	Bacillaceae_G	0.00128037	0.925593	0.00321301			Prophages - pfam	Bacillaceae_G	0.314058	0.948771	0.409507			Prophages - pfam	Bacillaceae_G	0.0462316	0.97557	0.166184
Prophages - pfam	Burkholderiaceae	5.50493e-05	0.8726	0.00021534			Prophages - pfam	Burkholderiaceae	0.0782845	0.978776	0.138825			Prophages - pfam	Burkholderiaceae	0.00735729	0.891521	0.0425443
Prophages - pfam	Enterobacteriaceae	1.97146e-23	0.80637	5.24408e-22			Prophages - pfam	Enterobacteriaceae	0.0351144	1.02721	0.0741304			Prophages - pfam	Enterobacteriaceae	5.08245e-20	0.785008	6.75966e-18
Prophages - pfam	Flavobacteriaceae	6.02751e-05	0.860569	0.000229045			Prophages - pfam	Flavobacteriaceae	0.627452	1.03511	0.697495			Prophages - pfam	Flavobacteriaceae	0.00518752	0.831381	0.0359277
Prophages - pfam	Listeriaceae	0.241593	0.975491	0.315019			Prophages - pfam	Listeriaceae	0.892663	0.833337	0.920342			Prophages - pfam	Listeriaceae	0.690127	1.17058	0.849878
Prophages - pfam	Microbacteriaceae	5.7111e-16	0.733237	5.8429e-15			Prophages - pfam	Microbacteriaceae	2.93803e-05	0.791708	0.000195379			Prophages - pfam	Microbacteriaceae	0.137522	0.926146	0.332237
Prophages - pfam	Micrococcaceae	0.000435463	0.829136	0.00128704			Prophages - pfam	Micrococcaceae	0.0264762	0.916181	0.0567957			Prophages - pfam	Micrococcaceae	0.127083	0.904992	0.328924
Prophages - pfam	Micromonosporaceae	0.00116149	0.835363	0.00302898			Prophages - pfam	Micromonosporaceae	0.00039264	0.856764	0.00150801			Prophages - pfam	Micromonosporaceae	0.800963	0.975021	0.910496
Prophages - pfam	Nocardioidaceae	0.12292	0.830515	0.175789			Prophages - pfam	Nocardioidaceae	0.146282	0.913421	0.228761			Prophages - pfam	Nocardioidaceae	0.879568	0.909236	0.943408
Prophages - pfam	Paenibacillaceae	0.110716	0.877814	0.163614			Prophages - pfam	Paenibacillaceae	0.164106	0.886778	0.23724			Prophages - pfam	Paenibacillaceae	0.727672	0.989891	0.866385
Prophages - pfam	Pseudomonadaceae	1.88516e-15	0.842924	1.7909e-14			Prophages - pfam	Pseudomonadaceae	1.7317e-10	0.829877	2.87895e-09			Prophages - pfam	Pseudomonadaceae	0.471194	1.01572	0.659672
Prophages - pfam	Pseudonocardiaceae	0.00975987	0.83347	0.0209365			Prophages - pfam	Pseudonocardiaceae	0.001936	0.869729	0.00613065			Prophages - pfam	Pseudonocardiaceae	0.939546	0.958309	0.968679
Prophages - pfam	Rhizobiaceae	2.00083e-16	0.689315	2.21759e-15			Prophages - pfam	Rhizobiaceae	5.74417e-07	0.763348	5.45696e-06			Prophages - pfam	Rhizobiaceae	0.166392	0.903015	0.371585
Prophages - pfam	Rhodobacteraceae	0.0552161	0.854511	0.0941505			Prophages - pfam	Rhodobacteraceae	0.0575863	1.06371	0.109414			Prophages - pfam	Rhodobacteraceae	0.00594293	0.80333	0.0359277
Prophages - pfam	Sphingomonadaceae	0.143489	0.907806	0.203022			Prophages - pfam	Sphingomonadaceae	0.381879	1.03106	0.470277			Prophages - pfam	Sphingomonadaceae	0.0787716	0.880458	0.238105
Prophages - pfam	Streptomycetaceae	0.722379	0.970414	0.77481			Prophages - pfam	Streptomycetaceae	0.566184	1.01725	0.643611			Prophages - pfam	Streptomycetaceae	0.830062	0.953958	0.923137
Prophages - pfam	Weeksellaceae	7.46457e-10	0.666973	4.96394e-09			Prophages - pfam	Weeksellaceae	5.05265e-05	0.77337	0.000280001			Prophages - pfam	Weeksellaceae	0.139312	0.862424	0.332237
Prophages - pfam	Xanthomonadaceae	0.0864467	0.949624	0.133691			Prophages - pfam	Xanthomonadaceae	0.000396843	0.739716	0.00150801			Prophages - pfam	Xanthomonadaceae	0.0191687	1.28377	0.0849814
Plasmids - pfam	Bacillaceae	0.0837754	0.808715	0.132644			Plasmids - pfam	Bacillaceae	0.000541968	0.733145	0.00189689			Plasmids - pfam	Bacillaceae	0.241698	1.10308	0.459226
Plasmids - pfam	Bacillaceae_G	0.18243	0.955359	0.252741			Plasmids - pfam	Bacillaceae_G	0.549936	1.00884	0.632508			Plasmids - pfam	Bacillaceae_G	0.0338806	0.946987	0.128746
Plasmids - pfam	Burkholderiaceae	5.12989e-10	0.81867	3.59092e-09			Plasmids - pfam	Burkholderiaceae	0.669427	1.01027	0.718014			Plasmids - pfam	Burkholderiaceae	5.44967e-10	0.810349	1.44961e-08
Plasmids - pfam	Enterobacteriaceae	1.60491e-39	0.771303	5.33633e-38			Plasmids - pfam	Enterobacteriaceae	2.34995e-45	0.759717	1.56272e-43			Plasmids - pfam	Enterobacteriaceae	0.366436	1.01525	0.573365
Plasmids - pfam	Flavobacteriaceae	0.0545281	0.887067	0.0941505			Plasmids - pfam	Flavobacteriaceae	0.147921	0.902621	0.228761			Plasmids - pfam	Flavobacteriaceae	0.712	0.982768	0.862856
Plasmids - pfam	Listeriaceae	0.914665	1.00734	0.921594			Plasmids - pfam	Listeriaceae	0.152455	0.926502	0.230639			Plasmids - pfam	Listeriaceae	0.164229	1.08725	0.371585
Plasmids - pfam	Microbacteriaceae	8.02102e-05	0.881749	0.000296332			Plasmids - pfam	Microbacteriaceae	0.00568633	0.899107	0.0151256			Plasmids - pfam	Microbacteriaceae	0.923838	0.980695	0.959926
Plasmids - pfam	Micrococcaceae	0.000488494	0.742633	0.0014085			Plasmids - pfam	Micrococcaceae	0.0175219	0.874231	0.0416145			Plasmids - pfam	Micrococcaceae	0.116566	0.849469	0.316394
Plasmids - pfam	Micromonosporaceae	0.000143282	0.748491	0.000488628			Plasmids - pfam	Micromonosporaceae	0.000141621	0.759436	0.000672701			Plasmids - pfam	Micromonosporaceae	0.919285	0.985588	0.959926
Plasmids - pfam	Nocardioidaceae	0.214175	0.867034	0.287782			Plasmids - pfam	Nocardioidaceae	0.00728903	0.751164	0.0190086			Plasmids - pfam	Nocardioidaceae	0.139889	1.15425	0.332237
Plasmids - pfam	Paenibacillaceae	0.679976	1.04335	0.735259			Plasmids - pfam	Paenibacillaceae	0.64503	1.02055	0.702286			Plasmids - pfam	Paenibacillaceae	0.511006	1.02234	0.686503
Plasmids - pfam	Pseudomonadaceae	2.00714e-19	0.75279	2.9661e-18			Plasmids - pfam	Pseudomonadaceae	8.91594e-16	0.702439	2.37164e-14			Plasmids - pfam	Pseudomonadaceae	0.330552	1.07168	0.5503
Plasmids - pfam	Pseudonocardiaceae	0.155161	0.810398	0.217226			Plasmids - pfam	Pseudonocardiaceae	0.211085	0.903231	0.289426			Plasmids - pfam	Pseudonocardiaceae	0.500375	0.897222	0.686082
Plasmids - pfam	Rhizobiaceae	0.774673	1.04793	0.804933			Plasmids - pfam	Rhizobiaceae	0.0447204	0.878196	0.0887733			Plasmids - pfam	Rhizobiaceae	0.00181645	1.19328	0.0161059
Plasmids - pfam	Rhodobacteraceae	0.792336	1.00158	0.816905			Plasmids - pfam	Rhodobacteraceae	0.327635	1.20807	0.423063			Plasmids - pfam	Rhodobacteraceae	0.423321	0.829072	0.6187
Plasmids - pfam	Sphingomonadaceae	0.00120303	0.796223	0.00307697			Plasmids - pfam	Sphingomonadaceae	0.0456459	1.12214	0.089278			Plasmids - pfam	Sphingomonadaceae	2.09339e-05	0.70956	0.000348026
Plasmids - pfam	Streptomycetaceae	0.0165943	0.916445	0.0339545			Plasmids - pfam	Streptomycetaceae	0.000389095	0.900575	0.00150801			Plasmids - pfam	Streptomycetaceae	0.713641	1.01762	0.862856
Plasmids - pfam	Weeksellaceae	2.10581e-08	0.755952	1.27306e-07			Plasmids - pfam	Weeksellaceae	0.000245845	0.809186	0.00108991			Plasmids - pfam	Weeksellaceae	0.285306	0.934213	0.505943
Plasmids - pfam	Xanthomonadaceae	0.077685	0.883501	0.126001			Plasmids - pfam	Xanthomonadaceae	0.000106852	0.797637	0.000544284			Plasmids - pfam	Xanthomonadaceae	0.0242887	1.10765	0.102498
Transposons - pfam	Bacillaceae	0.451191	1.2084	0.550535			Transposons - pfam	Bacillaceae	0.0234821	1.47058	0.0511986			Transposons - pfam	Bacillaceae	0.0978836	0.821713	0.2893
Transposons - pfam	Bacillaceae_G	7.82341e-13	0.763232	6.93675e-12			Transposons - pfam	Bacillaceae_G	0.0187213	0.869231	0.0436831			Transposons - pfam	Bacillaceae_G	0.000139021	0.878055	0.00205442
Transposons - pfam	Burkholderiaceae	0.55666	0.975384	0.643789			Transposons - pfam	Burkholderiaceae	0.156072	1.01897	0.230639			Transposons - pfam	Burkholderiaceae	0.596302	0.957226	0.769982
Transposons - pfam	Enterobacteriaceae	3.84999e-105	0.551297	5.12048e-103			Transposons - pfam	Enterobacteriaceae	1.01587e-83	0.599386	1.3511e-81			Transposons - pfam	Enterobacteriaceae	0.000336937	0.91977	0.00407387
Transposons - pfam	Flavobacteriaceae	0.603249	0.915836	0.674219			Transposons - pfam	Flavobacteriaceae	0.636785	1.08432	0.699937			Transposons - pfam	Flavobacteriaceae	0.982283	0.844616	0.989638
Transposons - pfam	Listeriaceae	0.0640243	1.05714	0.106147			Transposons - pfam	Listeriaceae	0.128355	0.623188	0.205677			Transposons - pfam	Listeriaceae	0.0615682	1.69635	0.204714
Transposons - pfam	Microbacteriaceae	6.45724e-20	0.352244	1.07352e-18			Transposons - pfam	Microbacteriaceae	0.00234283	0.588904	0.00708174			Transposons - pfam	Microbacteriaceae	0.00197732	0.598135	0.0164365
Transposons - pfam	Micrococcaceae	0.000326518	0.590888	0.00100993			Transposons - pfam	Micrococcaceae	0.0139269	0.720454	0.0348061			Transposons - pfam	Micrococcaceae	0.123498	0.820161	0.328505
Transposons - pfam	Micromonosporaceae	2.58904e-05	0.498258	0.000104346			Transposons - pfam	Micromonosporaceae	0.0154146	0.768708	0.0372753			Transposons - pfam	Micromonosporaceae	0.0246613	0.648176	0.102498
Transposons - pfam	Nocardioidaceae	0.00494584	0.569283	0.0111491			Transposons - pfam	Nocardioidaceae	0.283987	0.703992	0.373963			Transposons - pfam	Nocardioidaceae	0.128602	0.80865	0.328924
Transposons - pfam	Paenibacillaceae	0.0941674	0.786824	0.142321			Transposons - pfam	Paenibacillaceae	0.96863	1.04943	0.969737			Transposons - pfam	Paenibacillaceae	0.102617	0.74976	0.296696
Transposons - pfam	Pseudomonadaceae	0.000264613	0.827012	0.000837943			Transposons - pfam	Pseudomonadaceae	0.107527	1.01815	0.181026			Transposons - pfam	Pseudomonadaceae	0.000230646	0.812268	0.00306759
Transposons - pfam	Pseudonocardiaceae	0.0504414	0.775403	0.0897371			Transposons - pfam	Pseudonocardiaceae	0.1792	0.905669	0.253548			Transposons - pfam	Pseudonocardiaceae	0.200325	0.856166	0.409896
Transposons - pfam	Rhizobiaceae	0.358476	1.0021	0.445582			Transposons - pfam	Rhizobiaceae	0.0694298	0.782234	0.128252			Transposons - pfam	Rhizobiaceae	0.00101356	1.28108	0.0103695
Transposons - pfam	Rhodobacteraceae	0.121671	0.699364	0.175789			Transposons - pfam	Rhodobacteraceae	0.157947	1.23726	0.230846			Transposons - pfam	Rhodobacteraceae	0.0256122	0.565253	0.103225
Transposons - pfam	Sphingomonadaceae	0.732939	1.17766	0.779847			Transposons - pfam	Sphingomonadaceae	0.000979822	1.76191	0.00317845			Transposons - pfam	Sphingomonadaceae	0.00570218	0.668397	0.0359277
Transposons - pfam	Streptomycetaceae	0.0500912	1.15184	0.0897371			Transposons - pfam	Streptomycetaceae	0.0414115	1.10999	0.0843241			Transposons - pfam	Streptomycetaceae	0.612484	1.0377	0.775813
Transposons - pfam	Weeksellaceae	0.000536956	0.653476	0.00148781			Transposons - pfam	Weeksellaceae	0.00391794	0.555177	0.0110869			Transposons - pfam	Weeksellaceae	0.458401	1.17706	0.648589
Transposons - pfam	Xanthomonadaceae	0.0318742	0.8926	0.0623422			Transposons - pfam	Xanthomonadaceae	2.45163e-05	0.524109	0.000180154			Transposons - pfam	Xanthomonadaceae	0.0176188	1.70308	0.0834961
Defense systems - pfam	Bacillaceae	0.459269	0.995758	0.552199			Defense systems - pfam	Bacillaceae	0.0615949	0.983507	0.115382			Defense systems - pfam	Bacillaceae	0.0384276	1.01246	0.141969
Defense systems - pfam	Bacillaceae_G	2.84134e-06	0.980504	1.25966e-05			Defense systems - pfam	Bacillaceae_G	0.121339	0.990647	0.199236			Defense systems - pfam	Bacillaceae_G	0.000485671	0.989761	0.00538286
Defense systems - pfam	Burkholderiaceae	0.0162013	1.0426	0.0537462			Defense systems - pfam	Burkholderiaceae	4.70829e-05	0.973113	0.000272262			Defense systems - pfam	Burkholderiaceae	0.0387662	1.0014	0.0386347
Defense systems - pfam	Enterobacteriaceae	0.0508904	0.991046	0.0897371			Defense systems - pfam	Enterobacteriaceae	0.492871	1.0002	0.585284			Defense systems - pfam	Enterobacteriaceae	0.0302275	0.990853	0.118243
Defense systems - pfam	Flavobacteriaceae	1.30041e-07	0.873449	6.65209e-07			Defense systems - pfam	Flavobacteriaceae	0.479751	0.989845	0.580063			Defense systems - pfam	Flavobacteriaceae	0.00124587	0.882411	0.0118358
Defense systems - pfam	Listeriaceae	0.746483	1.0028	0.787954			Defense systems - pfam	Listeriaceae	0.728608	0.980328	0.775239			Defense systems - pfam	Listeriaceae	0.838532	1.02292	0.923137
Defense systems - pfam	Microbacteriaceae	4.14598e-21	0.904753	7.87736e-20			Defense systems - pfam	Microbacteriaceae	3.28009e-05	0.937083	0.000207739			Defense systems - pfam	Microbacteriaceae	0.0748521	0.965499	0.231519
Defense systems - pfam	Micrococcaceae	6.11198e-12	0.77993	4.78172e-11			Defense systems - pfam	Micrococcaceae	1.04256e-19	0.804585	3.46651e-18			Defense systems - pfam	Micrococcaceae	0.34342	0.969357	0.5503
Defense systems - pfam	Micromonosporaceae	1.58345e-05	0.877501	6.5812e-05			Defense systems - pfam	Micromonosporaceae	6.62139e-08	0.85422	8.80645e-07			Defense systems - pfam	Micromonosporaceae	0.360463	1.02725	0.570733
Defense systems - pfam	Nocardioidaceae	0.000136492	0.913942	0.00047772			Defense systems - pfam	Nocardioidaceae	0.00047824	0.923091	0.00176683			Defense systems - pfam	Nocardioidaceae	0.989638	0.990089	0.989638
Defense systems - pfam	Paenibacillaceae	0.193664	0.99066	0.265539			Defense systems - pfam	Paenibacillaceae	0.0228881	0.977046	0.0507354			Defense systems - pfam	Paenibacillaceae	0.284265	1.01393	0.505943
Defense systems - pfam	Pseudomonadaceae	0.0342951	1.08704	0.0930623			Defense systems - pfam	Pseudomonadaceae	0.00343394	1.00053	0.00992857			Defense systems - pfam	Pseudomonadaceae	0.0327143	1.06413	0.0825502
Defense systems - pfam	Pseudonocardiaceae	0.655918	1.00756	0.715058			Defense systems - pfam	Pseudonocardiaceae	0.551661	0.973424	0.632508			Defense systems - pfam	Pseudonocardiaceae	0.266306	1.03507	0.496715
Defense systems - pfam	Rhizobiaceae	0.0146211	0.967084	0.0303846			Defense systems - pfam	Rhizobiaceae	0.577625	1.03374	0.651052			Defense systems - pfam	Rhizobiaceae	0.00552298	0.935519	0.0359277
Defense systems - pfam	Rhodobacteraceae	0.228688	0.948132	0.301144			Defense systems - pfam	Rhodobacteraceae	0.00560771	1.00618	0.0151256			Defense systems - pfam	Rhodobacteraceae	0.016708	0.892957	0.0834961
Defense systems - pfam	Sphingomonadaceae	0.000202628	0.94016	0.000657306			Defense systems - pfam	Sphingomonadaceae	0.002906	0.951804	0.00858884			Defense systems - pfam	Sphingomonadaceae	0.53802	0.987767	0.708481
Defense systems - pfam	Streptomycetaceae	0.000100323	0.905452	0.000360621			Defense systems - pfam	Streptomycetaceae	2.60606e-08	0.912705	3.85118e-07			Defense systems - pfam	Streptomycetaceae	0.665723	0.992054	0.827488
Defense systems - pfam	Weeksellaceae	9.48837e-10	0.762213	6.0093e-09			Defense systems - pfam	Weeksellaceae	5.11308e-06	0.759009	4.25024e-05			Defense systems - pfam	Weeksellaceae	0.846621	1.00422	0.923137
Defense systems - pfam	Xanthomonadaceae	0.274452	1.02625	0.35439			Defense systems - pfam	Xanthomonadaceae	0.815777	1.00796	0.860675			Defense systems - pfam	Xanthomonadaceae	0.382244	1.01814	0.58435
Prophages - intact	Bacillaceae	0.84972	1.03849	0.869329			Prophages - intact	Bacillaceae	0.629319	1.03963	0.697495			Prophages - intact	Bacillaceae	0.508331	0.998897	0.686503
Prophages - intact	Bacillaceae_G	0.064646	0.860537	0.106147			Prophages - intact	Bacillaceae_G	0.153414	0.85143	0.230639			Prophages - intact	Bacillaceae_G	0.94743	1.0107	0.969294
Prophages - intact	Burkholderiaceae	0.00397026	0.815194	0.00926394			Prophages - intact	Burkholderiaceae	2.57363e-05	0.830992	0.000180154			Prophages - intact	Burkholderiaceae	0.900067	0.980989	0.954096
Prophages - intact	Enterobacteriaceae	0.0174634	0.942362	0.0351915			Prophages - intact	Enterobacteriaceae	0.0387761	0.951551	0.0805815			Prophages - intact	Enterobacteriaceae	0.817319	0.990343	0.921215
Prophages - intact	Flavobacteriaceae	0.104641	0.788751	0.156373			Prophages - intact	Flavobacteriaceae	0.519509	0.780427	0.611457			Prophages - intact	Flavobacteriaceae	0.90388	1.01067	0.954096
Prophages - intact	Listeriaceae	0.5245	1.04411	0.622844			Prophages - intact	Listeriaceae	0.457763	1.16295	0.558555			Prophages - intact	Listeriaceae	0.284778	0.897809	0.505943
Prophages - intact	Microbacteriaceae	0.627122	0.944259	0.69506			Prophages - intact	Microbacteriaceae	0.126591	0.870481	0.205325			Prophages - intact	Microbacteriaceae	0.339496	1.08476	0.5503
Prophages - intact	Micrococcaceae	0.540736	0.884106	0.636442			Prophages - intact	Micrococcaceae	0.0205338	0.754492	0.0470861			Prophages - intact	Micrococcaceae	0.490491	1.17179	0.679535
Prophages - intact	Micromonosporaceae	0.887866	1.09259	0.901421			Prophages - intact	Micromonosporaceae	0.213379	1.37908	0.289586			Prophages - intact	Micromonosporaceae	0.420053	0.792259	0.6187
Prophages - intact	Nocardioidaceae	0.217832	0.602657	0.289717			Prophages - intact	Nocardioidaceae	0.248535	0.495987	0.33389			Prophages - intact	Nocardioidaceae	0.975451	1.21507	0.989638
Prophages - intact	Paenibacillaceae	0.30284	0.93731	0.383598			Prophages - intact	Paenibacillaceae	0.202391	0.82898	0.280396			Prophages - intact	Paenibacillaceae	0.876393	1.13068	0.943408
Prophages - intact	Pseudomonadaceae	2.67265e-11	0.807947	1.97479e-10			Prophages - intact	Pseudomonadaceae	7.15413e-06	0.774408	5.59706e-05			Prophages - intact	Pseudomonadaceae	0.779666	1.04331	0.893928
Prophages - intact	Pseudonocardiaceae	0.644412	1.08563	0.708321			Prophages - intact	Pseudonocardiaceae	0.198954	0.726918	0.278536			Prophages - intact	Pseudonocardiaceae	0.1367	1.49347	0.332237
Prophages - intact	Rhizobiaceae	4.73542e-06	0.722227	2.03165e-05			Prophages - intact	Rhizobiaceae	0.00546424	0.803298	0.0151256			Prophages - intact	Rhizobiaceae	0.439902	0.899078	0.635946
Prophages - intact	Rhodobacteraceae	0.758805	1.18081	0.794654			Prophages - intact	Rhodobacteraceae	0.0215536	1.19144	0.048587			Prophages - intact	Rhodobacteraceae	0.331497	0.991072	0.5503
Prophages - intact	Sphingomonadaceae	0.0213827	1.29375	0.0424463			Prophages - intact	Sphingomonadaceae	0.348037	1.08897	0.442803			Prophages - intact	Sphingomonadaceae	0.296156	1.18805	0.511542
Prophages - intact	Streptomycetaceae	0.0794473	1.13485	0.127307			Prophages - intact	Streptomycetaceae	0.934251	0.915523	0.95581			Prophages - intact	Streptomycetaceae	0.0661374	1.23956	0.209435
Prophages - intact	Weeksellaceae	0.062286	0.733845	0.104861			Prophages - intact	Weeksellaceae	0.177931	0.746035	0.253548			Prophages - intact	Weeksellaceae	0.755306	0.98366	0.88119
Prophages - intact	Xanthomonadaceae	1.31301e-06	0.685597	6.02172e-06			Prophages - intact	Xanthomonadaceae	0.0746905	0.80041	0.134241			Prophages - intact	Xanthomonadaceae	0.169839	0.856558	0.371585
Defense systems - intact	Bacillaceae	0.0861855	1.21399	0.133691			Defense systems - intact	Bacillaceae	0.96076	1.0271	0.969737			Defense systems - intact	Bacillaceae	0.105946	1.18195	0.299212
Defense systems - intact	Bacillaceae_G	0.00099789	0.8827	0.00265439			Defense systems - intact	Bacillaceae_G	0.349581	0.954965	0.442803			Defense systems - intact	Bacillaceae_G	0.0137274	0.924327	0.07303
Defense systems - intact	Burkholderiaceae	0.460858	1.03971	0.552199			Defense systems - intact	Burkholderiaceae	2.09125e-12	0.845685	4.63561e-11			Defense systems - intact	Burkholderiaceae	1.06872e-05	1.22943	0.000203058
Defense systems - intact	Enterobacteriaceae	0.000201162	0.931836	0.000657306			Defense systems - intact	Enterobacteriaceae	0.821847	0.969034	0.860675			Defense systems - intact	Enterobacteriaceae	0.0107508	0.961614	0.0595774
Defense systems - intact	Flavobacteriaceae	0.00390919	0.708163	0.00926394			Defense systems - intact	Flavobacteriaceae	0.276374	0.895881	0.367578			Defense systems - intact	Flavobacteriaceae	0.170426	0.790466	0.371585
Defense systems - intact	Listeriaceae	0.58499	1.00334	0.664989			Defense systems - intact	Listeriaceae	0.833335	0.955587	0.865887			Defense systems - intact	Listeriaceae	0.651384	1.04997	0.817302
Defense systems - intact	Microbacteriaceae	3.2599e-07	0.713724	1.54845e-06			Defense systems - intact	Microbacteriaceae	0.0113367	0.824875	0.0289957			Defense systems - intact	Microbacteriaceae	0.450161	0.86525	0.643779
Defense systems - intact	Micrococcaceae	6.99991e-08	0.606444	3.72395e-07			Defense systems - intact	Micrococcaceae	8.85923e-08	0.684848	9.95908e-07			Defense systems - intact	Micrococcaceae	0.184029	0.885516	0.388506
Defense systems - intact	Micromonosporaceae	0.0115983	0.756964	0.0244853			Defense systems - intact	Micromonosporaceae	0.106121	0.951029	0.180951			Defense systems - intact	Micromonosporaceae	0.290926	0.795942	0.50912
Defense systems - intact	Nocardioidaceae	0.214213	0.808644	0.287782			Defense systems - intact	Nocardioidaceae	0.099254	0.830115	0.171439			Defense systems - intact	Nocardioidaceae	0.846788	0.974136	0.923137
Defense systems - intact	Paenibacillaceae	0.0358045	0.869993	0.0680285			Defense systems - intact	Paenibacillaceae	0.000807501	0.760975	0.00275379			Defense systems - intact	Paenibacillaceae	0.241638	1.14326	0.459226
Defense systems - intact	Pseudomonadaceae	3.23289e-18	0.780677	4.29974e-17			Defense systems - intact	Pseudomonadaceae	1.35438e-11	0.699174	2.57332e-10			Defense systems - intact	Pseudomonadaceae	0.379556	1.11657	0.58435
Defense systems - intact	Pseudonocardiaceae	0.549628	1.26355	0.641233			Defense systems - intact	Pseudonocardiaceae	0.0523073	1.49136	0.100824			Defense systems - intact	Pseudonocardiaceae	0.152676	0.847249	0.356243
Defense systems - intact	Rhizobiaceae	0.00198774	0.847021	0.00480673			Defense systems - intact	Rhizobiaceae	0.119974	0.841696	0.199236			Defense systems - intact	Rhizobiaceae	0.393043	1.00633	0.594031
Defense systems - intact	Rhodobacteraceae	0.0451347	0.759392	0.0833738			Defense systems - intact	Rhodobacteraceae	0.969737	1.04616	0.969737			Defense systems - intact	Rhodobacteraceae	0.176388	0.725883	0.37838
Defense systems - intact	Sphingomonadaceae	0.0512784	0.811	0.0897371			Defense systems - intact	Sphingomonadaceae	0.155842	0.83832	0.230639			Defense systems - intact	Sphingomonadaceae	0.611227	0.967412	0.775813
Defense systems - intact	Streptomycetaceae	0.99362	0.986446	0.99362			Defense systems - intact	Streptomycetaceae	0.0141318	0.808866	0.0348061			Defense systems - intact	Streptomycetaceae	0.0182059	1.21954	0.0834961
Defense systems - intact	Weeksellaceae	1.74173e-07	0.624754	8.57963e-07			Defense systems - intact	Weeksellaceae	6.6095e-07	0.492592	5.86042e-06			Defense systems - intact	Weeksellaceae	0.107986	1.2683	0.299212
Defense systems - intact	Xanthomonadaceae	0.112117	0.969925	0.163863			Defense systems - intact	Xanthomonadaceae	0.000298828	0.732211	0.001242			Defense systems - intact	Xanthomonadaceae	0.00413031	1.32465	0.0307336
Control	Bacillaceae	0.0406963	1.00993	0.0993321			Control	Bacillaceae	0.0508515	1.01067	0.0628311			Control	Bacillaceae	0.729587	0.999266	0.866385
Control	Bacillaceae_G	0.323896	1.00385	0.406398			Control	Bacillaceae_G	0.000110494	0.993667	0.000544284			Control	Bacillaceae_G	0.922308	1.01025	0.477784
Control	Burkholderiaceae	0.579185	0.99446	0.664066			Control	Burkholderiaceae	0.525705	0.995374	0.613323			Control	Burkholderiaceae	0.747114	0.999082	0.879347
Control	Enterobacteriaceae	0.34953	1.00086	0.424792			Control	Enterobacteriaceae	0.72275	1.0063	0.637525			Control	Enterobacteriaceae	0.0647887	1.00255	0.209435
Control	Flavobacteriaceae	0.0497741	1.01499	0.0614085			Control	Flavobacteriaceae	0.0735286	1.00763	0.133963			Control	Flavobacteriaceae	0.329918	1.0073	0.5503
Control	Listeriaceae	0.0590337	1.00636	0.0602343			Control	Listeriaceae	0.649483	1.00109	0.702286			Control	Listeriaceae	0.409971	1.00527	0.612653
Control	Microbacteriaceae	0.346623	1.02939	0.62819			Control	Microbacteriaceae	0.0641715	1.02097	0.405696			Control	Microbacteriaceae	0.268898	1.00824	0.496715
Control	Micrococcaceae	0.0428538	1.01819	0.0528704			Control	Micrococcaceae	0.0971912	1.01501	0.0902401			Control	Micrococcaceae	0.571701	1.00314	0.745453
Control	Micromonosporaceae	0.0513827	1.0256	0.0540554			Control	Micromonosporaceae	0.0801623	1.02949	0.107442			Control	Micromonosporaceae	0.337573	0.996217	0.5503
Control	Nocardioidaceae	0.279723	1.00373	0.357723			Control	Nocardioidaceae	0.147207	1.00807	0.228761			Control	Nocardioidaceae	0.765166	0.995696	0.884931
Control	Paenibacillaceae	0.0334497	1.00684	0.0644755			Control	Paenibacillaceae	0.487204	1.00419	0.583767			Control	Paenibacillaceae	0.226249	1.00264	0.442517
Control	Pseudomonadaceae	0.0384151	1.01416	0.051364			Control	Pseudomonadaceae	0.0254489	1.00476	0.00509184			Control	Pseudomonadaceae	0.0265782	1.00936	0.336337
Control	Pseudonocardiaceae	0.00799888	1.04585	0.0574402			Control	Pseudonocardiaceae	0.345935	1.06772	0.072844			Control	Pseudonocardiaceae	0.196544	0.979519	0.408443
Control	Rhizobiaceae	0.059788	1.02253	0.0821988			Control	Rhizobiaceae	0.0520612	1.00989	0.0663752			Control	Rhizobiaceae	0.0441594	1.01252	0.0507336
Control	Rhodobacteraceae	0.377562	0.998305	0.464961			Control	Rhodobacteraceae	0.041845	0.991457	0.0843241			Control	Rhodobacteraceae	0.0516826	1.00691	0.180889
Control	Sphingomonadaceae	0.0887245	1.0014	0.135636			Control	Sphingomonadaceae	0.36314	1.00155	0.455637			Control	Sphingomonadaceae	0.535067	0.999856	0.708481
Control	Streptomycetaceae	0.595275	1.00165	0.670946			Control	Streptomycetaceae	0.0972262	0.990823	0.170146			Control	Streptomycetaceae	0.0567913	1.01093	0.193673
Control	Weeksellaceae	0.646282	1.01881	0.666482			Control	Weeksellaceae	0.0365395	1.01378	0.0718969			Control	Weeksellaceae	0.208647	1.00496	0.420455
Control	Xanthomonadaceae	0.310188	1.02343	0.393718			Control	Xanthomonadaceae	0.985634	1.03903	0.959078			Control	Xanthomonadaceae	0.0181034	0.984984	0.0834961
