# Supplementary material for: Plasmids, prophages, and defense systems are depleted from plant microbiota genomes
Source: Genome Biol. 2025 Jun 11;26:163. doi: 10.1186/s13059-025-03641-3 (PMC12153167; doi:10.1186/s13059-025-03641-3)
Supplement: Supplementary file 9 — Additional file 9: Table S8: Statistical results for metagenome comparisons Kruskal-Wallis and Dunn's test results for each functional group across environmental habitats. Includes adjusted p-values and sample sizes. [file 13059_2025_3641_MOESM9_ESM.xlsx]

## Sheet: sheet1
Prophages								Plasmids								Transposons								Ddefense systems
group1	group2	p.adjusted	sample_size_group_1	mean_value_group_1	sample_size_group_2	mean_value_group_2		group1	group2	p.adjusted	sample_size_group_1	mean_value_group_1	sample_size_group_2	mean_value_group_2		group1	group2	p.adjusted	sample_size_group_1	mean_value_group_1	sample_size_group_2	mean_value_group_2		group1	group2	p.adjusted	sample_size_group_1	mean_value_group_1	sample_size_group_2	mean_value_group_2
birds	coastal	0.031423	45	0.013229	188	0.03683		birds	coastal	1.05e-09	45	0.003787	188	0.002334		birds	coastal	7.88e-22	45	0.012456	188	0.002726		birds	coastal	0.088355	45	0.033732	188	0.033999
birds	deep_subsurface	9.93e-08	45	0.013229	57	0.007498		birds	deep_subsurface	3.37e-11	45	0.003787	57	0.000962		birds	deep_subsurface	0.000882	45	0.012456	57	0.01825		birds	deep_subsurface	0.187543	45	0.033732	57	0.03184
coastal	deep_subsurface	1.18e-06	188	0.03683	57	0.007498		coastal	deep_subsurface	0.02682	188	0.002334	57	0.000962		coastal	deep_subsurface	1.07e-49	188	0.002726	57	0.01825		coastal	deep_subsurface	0.407023	188	0.033999	57	0.03184
birds	fish	7.52e-06	45	0.013229	19	0.006275		birds	fish	0.026089	45	0.003787	19	0.00176		birds	fish	0.07613	45	0.012456	19	0.010112		birds	fish	0.002737	45	0.033732	19	0.023023
coastal	fish	0.000174	188	0.03683	19	0.006275		coastal	fish	0.042179	188	0.002334	19	0.00176		coastal	fish	9.02e-07	188	0.002726	19	0.010112		coastal	fish	0.014821	188	0.033999	19	0.023023
deep_subsurface	fish	0.300817	57	0.007498	19	0.006275		deep_subsurface	fish	0.003322	57	0.000962	19	0.00176		deep_subsurface	fish	5.01e-05	57	0.01825	19	0.010112		deep_subsurface	fish	0.016468	57	0.03184	19	0.023023
birds	fungi	2.49e-12	45	0.013229	146	0.006384		birds	fungi	8.76e-08	45	0.003787	146	0.001192		birds	fungi	0.001992	45	0.012456	146	0.00824		birds	fungi	6.02e-09	45	0.033732	146	0.021385
coastal	fungi	4.22e-15	188	0.03683	146	0.006384		coastal	fungi	0.205576	188	0.002334	146	0.001192		coastal	fungi	9.51e-23	188	0.002726	146	0.00824		coastal	fungi	1.07e-11	188	0.033999	146	0.021385
deep_subsurface	fungi	0.218038	57	0.007498	146	0.006384		deep_subsurface	fungi	0.006314	57	0.000962	146	0.001192		deep_subsurface	fungi	1.34e-13	57	0.01825	146	0.00824		deep_subsurface	fungi	3.26e-07	57	0.03184	146	0.021385
fish	fungi	0.467163	19	0.006275	146	0.006384		fish	fungi	0.098453	19	0.00176	146	0.001192		fish	fungi	0.361993	19	0.010112	146	0.00824		fish	fungi	0.229801	19	0.023023	146	0.021385
birds	green_algae	2.3e-08	45	0.013229	51	0.006901		birds	green_algae	0.000609	45	0.003787	51	0.001259		birds	green_algae	0.012308	45	0.012456	51	0.007402		birds	green_algae	0.192733	45	0.033732	51	0.028341
coastal	green_algae	2.4e-07	188	0.03683	51	0.006901		coastal	green_algae	0.027839	188	0.002334	51	0.001259		coastal	green_algae	1.77e-12	188	0.002726	51	0.007402		coastal	green_algae	0.41035	188	0.033999	51	0.028341
deep_subsurface	green_algae	0.356896	57	0.007498	51	0.006901		deep_subsurface	green_algae	0.000828	57	0.000962	51	0.001259		deep_subsurface	green_algae	4.55e-09	57	0.01825	51	0.007402		deep_subsurface	green_algae	0.499222	57	0.03184	51	0.028341
fish	green_algae	0.39956	19	0.006275	51	0.006901		fish	green_algae	0.343532	19	0.00176	51	0.001259		fish	green_algae	0.411234	19	0.010112	51	0.007402		fish	green_algae	0.01775	19	0.023023	51	0.028341
fungi	green_algae	0.382315	146	0.006384	51	0.006901		fungi	green_algae	0.107995	146	0.001192	51	0.001259		fungi	green_algae	0.435177	146	0.00824	51	0.007402		fungi	green_algae	9.28e-07	146	0.021385	51	0.028341
birds	groundwater	0.002957	45	0.013229	100	0.009514		birds	groundwater	0.025742	45	0.003787	100	0.001526		birds	groundwater	0.019485	45	0.012456	100	0.013875		birds	groundwater	4.23e-05	45	0.033732	100	0.047685
coastal	groundwater	0.079456	188	0.03683	100	0.009514		coastal	groundwater	2.19e-07	188	0.002334	100	0.001526		coastal	groundwater	1.13e-57	188	0.002726	100	0.013875		coastal	groundwater	6.77e-15	188	0.033999	100	0.047685
deep_subsurface	groundwater	0.000825	57	0.007498	100	0.009514		deep_subsurface	groundwater	9.97e-09	57	0.000962	100	0.001526		deep_subsurface	groundwater	0.071416	57	0.01825	100	0.013875		deep_subsurface	groundwater	2.68e-08	57	0.03184	100	0.047685
fish	groundwater	0.003745	19	0.006275	100	0.009514		fish	groundwater	0.244391	19	0.00176	100	0.001526		fish	groundwater	0.000971	19	0.010112	100	0.013875		fish	groundwater	1.41e-09	19	0.023023	100	0.047685
fungi	groundwater	1.6e-07	146	0.006384	100	0.009514		fungi	groundwater	2.91e-05	146	0.001192	100	0.001526		fungi	groundwater	4.37e-12	146	0.00824	100	0.013875		fungi	groundwater	7.55e-40	146	0.021385	100	0.047685
green_algae	groundwater	0.000223	51	0.006901	100	0.009514		green_algae	groundwater	0.042753	51	0.001259	100	0.001526		green_algae	groundwater	4.03e-07	51	0.007402	100	0.013875		green_algae	groundwater	7.84e-08	51	0.028341	100	0.047685
birds	hot_water	1.27e-12	45	0.013229	71	0.005813		birds	hot_water	2.53e-18	45	0.003787	71	0.000695		birds	hot_water	0.136223	45	0.012456	71	0.019956		birds	hot_water	0.000691	45	0.033732	71	0.045683
coastal	hot_water	1.88e-13	188	0.03683	71	0.005813		coastal	hot_water	2.63e-06	188	0.002334	71	0.000695		coastal	hot_water	7.33e-39	188	0.002726	71	0.019956		coastal	hot_water	3.86e-10	188	0.033999	71	0.045683
deep_subsurface	hot_water	0.062139	57	0.007498	71	0.005813		deep_subsurface	hot_water	0.037181	57	0.000962	71	0.000695		deep_subsurface	hot_water	0.011567	57	0.01825	71	0.019956		deep_subsurface	hot_water	2.82e-06	57	0.03184	71	0.045683
fish	hot_water	0.319787	19	0.006275	71	0.005813		fish	hot_water	1.85e-05	19	0.00176	71	0.000695		fish	hot_water	0.009029	19	0.010112	71	0.019956		fish	hot_water	3.5e-08	19	0.023023	71	0.045683
fungi	hot_water	0.160029	146	0.006384	71	0.005813		fungi	hot_water	1.87e-07	146	0.001192	71	0.000695		fungi	hot_water	3.65e-07	146	0.00824	71	0.019956		fungi	hot_water	3.83e-29	146	0.021385	71	0.045683
green_algae	hot_water	0.145914	51	0.006901	71	0.005813		green_algae	hot_water	1.1e-07	51	0.001259	71	0.000695		green_algae	hot_water	9.93e-05	51	0.007402	71	0.019956		green_algae	hot_water	5.49e-06	51	0.028341	71	0.045683
groundwater	hot_water	6.53e-08	100	0.009514	71	0.005813		groundwater	hot_water	9.24e-17	100	0.001526	71	0.000695		groundwater	hot_water	0.162091	100	0.013875	71	0.019956		groundwater	hot_water	0.300115	100	0.047685	71	0.045683
birds	hydrothermal_vents	6.09e-09	45	0.013229	93	0.006704		birds	hydrothermal_vents	3.56e-10	45	0.003787	93	0.001028		birds	hydrothermal_vents	0.00902	45	0.012456	93	0.014966		birds	hydrothermal_vents	1.01e-05	45	0.033732	93	0.046813
coastal	hydrothermal_vents	9.43e-09	188	0.03683	93	0.006704		coastal	hydrothermal_vents	0.187128	188	0.002334	93	0.001028		coastal	hydrothermal_vents	2.02e-58	188	0.002726	93	0.014966		coastal	hydrothermal_vents	3.72e-16	188	0.033999	93	0.046813
deep_subsurface	hydrothermal_vents	0.489352	57	0.007498	93	0.006704		deep_subsurface	hydrothermal_vents	0.162732	57	0.000962	93	0.001028		deep_subsurface	hydrothermal_vents	0.136532	57	0.01825	93	0.014966		deep_subsurface	hydrothermal_vents	3.91e-09	57	0.03184	93	0.046813
fish	hydrothermal_vents	0.28502	19	0.006275	93	0.006704		fish	hydrothermal_vents	0.016344	19	0.00176	93	0.001028		fish	hydrothermal_vents	0.000446	19	0.010112	93	0.014966		fish	hydrothermal_vents	3.2e-10	19	0.023023	93	0.046813
fungi	hydrothermal_vents	0.169064	146	0.006384	93	0.006704		fungi	hydrothermal_vents	0.055623	146	0.001192	93	0.001028		fungi	hydrothermal_vents	4.54e-13	146	0.00824	93	0.014966		fungi	hydrothermal_vents	3.3e-41	146	0.021385	93	0.046813
green_algae	hydrothermal_vents	0.330839	51	0.006901	93	0.006704		green_algae	hydrothermal_vents	0.00757	51	0.001259	93	0.001028		green_algae	hydrothermal_vents	8.49e-08	51	0.007402	93	0.014966		green_algae	hydrothermal_vents	1.25e-08	51	0.028341	93	0.046813
groundwater	hydrothermal_vents	0.000149	100	0.009514	93	0.006704		groundwater	hydrothermal_vents	9.81e-08	100	0.001526	93	0.001028		groundwater	hydrothermal_vents	0.348816	100	0.013875	93	0.014966		groundwater	hydrothermal_vents	0.342581	100	0.047685	93	0.046813
hot_water	hydrothermal_vents	0.037734	71	0.005813	93	0.006704		hot_water	hydrothermal_vents	0.000724	71	0.000695	93	0.001028		hot_water	hydrothermal_vents	0.088276	71	0.019956	93	0.014966		hot_water	hydrothermal_vents	0.177344	71	0.045683	93	0.046813
birds	insects	1.18e-06	45	0.013229	301	0.008651		birds	insects	0.000381	45	0.003787	301	0.00432		birds	insects	0.343824	45	0.012456	301	0.013342		birds	insects	0.355434	45	0.033732	301	0.034043
coastal	insects	1.52e-06	188	0.03683	301	0.008651		coastal	insects	1.04e-06	188	0.002334	301	0.00432		coastal	insects	3.07e-60	188	0.002726	301	0.013342		coastal	insects	0.042525	188	0.033999	301	0.034043
deep_subsurface	insects	0.031092	57	0.007498	301	0.008651		deep_subsurface	insects	1.2e-07	57	0.000962	301	0.00432		deep_subsurface	insects	6.16e-07	57	0.01825	301	0.013342		deep_subsurface	insects	0.219191	57	0.03184	301	0.034043
fish	insects	0.038808	19	0.006275	301	0.008651		fish	insects	0.491573	19	0.00176	301	0.00432		fish	insects	0.085087	19	0.010112	301	0.013342		fish	insects	0.001741	19	0.023023	301	0.034043
fungi	insects	2.45e-05	146	0.006384	301	0.008651		fungi	insects	0.000426	146	0.001192	301	0.00432		fungi	insects	1.16e-05	146	0.00824	301	0.013342		fungi	insects	7.8e-20	146	0.021385	301	0.034043
green_algae	insects	0.010398	51	0.006901	301	0.008651		green_algae	insects	0.221395	51	0.001259	301	0.00432		green_algae	insects	0.004759	51	0.007402	301	0.013342		green_algae	insects	0.229581	51	0.028341	301	0.034043
groundwater	insects	0.017757	100	0.009514	301	0.008651		groundwater	insects	0.066862	100	0.001526	301	0.00432		groundwater	insects	5.66e-05	100	0.013875	301	0.013342		groundwater	insects	5.93e-12	100	0.047685	301	0.034043
hot_water	insects	9.37e-06	71	0.005813	301	0.008651		hot_water	insects	6.43e-17	71	0.000695	301	0.00432		hot_water	insects	0.016682	71	0.019956	301	0.013342		hot_water	insects	9.39e-08	71	0.045683	301	0.034043
hydrothermal_vents	insects	0.01189	93	0.006704	301	0.008651		hydrothermal_vents	insects	9.61e-07	93	0.001028	301	0.00432		hydrothermal_vents	insects	9.78e-06	93	0.014966	301	0.013342		hydrothermal_vents	insects	3.48e-13	93	0.046813	301	0.034043
birds	intertidal_zone	3.77e-10	45	0.013229	266	0.007103		birds	intertidal_zone	8.06e-36	45	0.003787	266	0.00051		birds	intertidal_zone	1.64e-18	45	0.012456	266	0.003715		birds	intertidal_zone	0.000188	45	0.033732	266	0.02402
coastal	intertidal_zone	8.32e-13	188	0.03683	266	0.007103		coastal	intertidal_zone	1.01e-25	188	0.002334	266	0.00051		coastal	intertidal_zone	0.038691	188	0.002726	266	0.003715		coastal	intertidal_zone	0.000173	188	0.033999	266	0.02402
deep_subsurface	intertidal_zone	0.382529	57	0.007498	266	0.007103		deep_subsurface	intertidal_zone	2.18e-06	57	0.000962	266	0.00051		deep_subsurface	intertidal_zone	2.23e-45	57	0.01825	266	0.003715		deep_subsurface	intertidal_zone	0.004606	57	0.03184	266	0.02402
fish	intertidal_zone	0.217165	19	0.006275	266	0.007103		fish	intertidal_zone	1.16e-09	19	0.00176	266	0.00051		fish	intertidal_zone	2.16e-05	19	0.010112	266	0.003715		fish	intertidal_zone	0.229179	19	0.023023	266	0.02402
fungi	intertidal_zone	0.047123	146	0.006384	266	0.007103		fungi	intertidal_zone	1.15e-26	146	0.001192	266	0.00051		fungi	intertidal_zone	1.5e-18	146	0.00824	266	0.003715		fungi	intertidal_zone	8.59e-05	146	0.021385	266	0.02402
green_algae	intertidal_zone	0.221019	51	0.006901	266	0.007103		green_algae	intertidal_zone	5.53e-18	51	0.001259	266	0.00051		green_algae	intertidal_zone	9.1e-10	51	0.007402	266	0.003715		green_algae	intertidal_zone	0.006609	51	0.028341	266	0.02402
groundwater	intertidal_zone	2.18e-05	100	0.009514	266	0.007103		groundwater	intertidal_zone	1.61e-44	100	0.001526	266	0.00051		groundwater	intertidal_zone	2.11e-53	100	0.013875	266	0.003715		groundwater	intertidal_zone	3.26e-29	100	0.047685	266	0.02402
hot_water	intertidal_zone	0.007246	71	0.005813	266	0.007103		hot_water	intertidal_zone	0.006978	71	0.000695	266	0.00051		hot_water	intertidal_zone	1.33e-34	71	0.019956	266	0.003715		hot_water	intertidal_zone	5.62e-20	71	0.045683	266	0.02402
hydrothermal_vents	intertidal_zone	0.371456	93	0.006704	266	0.007103		hydrothermal_vents	intertidal_zone	4.97e-13	93	0.001028	266	0.00051		hydrothermal_vents	intertidal_zone	3.94e-54	93	0.014966	266	0.003715		hydrothermal_vents	intertidal_zone	1.38e-30	93	0.046813	266	0.02402
insects	intertidal_zone	0.003463	301	0.008651	266	0.007103		insects	intertidal_zone	4.86e-67	301	0.00432	266	0.00051		insects	intertidal_zone	1.71e-57	301	0.013342	266	0.003715		insects	intertidal_zone	5.6e-10	301	0.034043	266	0.02402
birds	lake	0.000823	45	0.013229	560	0.011019		birds	lake	2.34e-07	45	0.003787	560	0.001311		birds	lake	0.006753	45	0.012456	560	0.008392		birds	lake	0.063503	45	0.033732	560	0.035176
coastal	lake	0.022555	188	0.03683	560	0.011019		coastal	lake	0.008326	188	0.002334	560	0.001311		coastal	lake	1.48e-45	188	0.002726	560	0.008392		coastal	lake	5.5e-09	188	0.033999	560	0.035176
deep_subsurface	lake	5.9e-05	57	0.007498	560	0.011019		deep_subsurface	lake	0.000133	57	0.000962	560	0.001311		deep_subsurface	lake	5.36e-14	57	0.01825	560	0.008392		deep_subsurface	lake	0.000977	57	0.03184	560	0.035176
fish	lake	0.001747	19	0.006275	560	0.011019		fish	lake	0.187745	19	0.00176	560	0.001311		fish	lake	0.473821	19	0.010112	560	0.008392		fish	lake	6.93e-06	19	0.023023	560	0.035176
fungi	lake	1.45e-13	146	0.006384	560	0.011019		fungi	lake	0.137582	146	0.001192	560	0.001311		fungi	lake	0.134196	146	0.00824	560	0.008392		fungi	lake	1.09e-40	146	0.021385	560	0.035176
green_algae	lake	1.26e-05	51	0.006901	560	0.011019		green_algae	lake	0.252392	51	0.001259	560	0.001311		green_algae	lake	0.307038	51	0.007402	560	0.008392		green_algae	lake	0.001636	51	0.028341	560	0.035176
groundwater	lake	0.468193	100	0.009514	560	0.011019		groundwater	lake	7.5e-05	100	0.001526	560	0.001311		groundwater	lake	3.92e-13	100	0.013875	560	0.008392		groundwater	lake	1.04e-05	100	0.047685	560	0.035176
hot_water	lake	1.86e-11	71	0.005813	560	0.011019		hot_water	lake	7.22e-12	71	0.000695	560	0.001311		hot_water	lake	6.81e-07	71	0.019956	560	0.008392		hot_water	lake	0.001818	71	0.045683	560	0.035176
hydrothermal_vents	lake	8.97e-07	93	0.006704	560	0.011019		hydrothermal_vents	lake	0.001864	93	0.001028	560	0.001311		hydrothermal_vents	lake	3.38e-14	93	0.014966	560	0.008392		hydrothermal_vents	lake	1.1e-06	93	0.046813	560	0.035176
insects	lake	0.000161	301	0.008651	560	0.011019		insects	lake	0.000709	301	0.00432	560	0.001311		insects	lake	3.74e-06	301	0.013342	560	0.008392		insects	lake	5.82e-06	301	0.034043	560	0.035176
intertidal_zone	lake	1.41e-11	266	0.007103	560	0.011019		intertidal_zone	lake	5.55e-60	266	0.00051	560	0.001311		intertidal_zone	lake	2.09e-42	266	0.003715	560	0.008392		intertidal_zone	lake	1.13e-29	266	0.02402	560	0.035176
birds	large_intestine	0.163426	45	0.013229	277	0.012934		birds	large_intestine	0.491589	45	0.003787	277	0.001991		birds	large_intestine	0.006303	45	0.012456	277	0.007651		birds	large_intestine	0.076359	45	0.033732	277	0.034543
coastal	large_intestine	1.03e-07	188	0.03683	277	0.012934		coastal	large_intestine	5.69e-27	188	0.002334	277	0.001991		coastal	large_intestine	2.06e-35	188	0.002726	277	0.007651		coastal	large_intestine	2.6e-07	188	0.033999	277	0.034543
deep_subsurface	large_intestine	2.47e-17	57	0.007498	277	0.012934		deep_subsurface	large_intestine	7.06e-20	57	0.000962	277	0.001991		deep_subsurface	large_intestine	2.31e-13	57	0.01825	277	0.007651		deep_subsurface	large_intestine	0.00178	57	0.03184	277	0.034543
fish	large_intestine	4.54e-09	19	0.006275	277	0.012934		fish	large_intestine	0.012046	19	0.00176	277	0.001991		fish	large_intestine	0.49389	19	0.010112	277	0.007651		fish	large_intestine	1.06e-05	19	0.023023	277	0.034543
fungi	large_intestine	6.69e-41	146	0.006384	277	0.012934		fungi	large_intestine	3.87e-19	146	0.001192	277	0.001991		fungi	large_intestine	0.209328	146	0.00824	277	0.007651		fungi	large_intestine	1.53e-33	146	0.021385	277	0.034543
green_algae	large_intestine	6.73e-18	51	0.006901	277	0.012934		green_algae	large_intestine	4.56e-06	51	0.001259	277	0.001991		green_algae	large_intestine	0.357617	51	0.007402	277	0.007651		green_algae	large_intestine	0.002662	51	0.028341	277	0.034543
groundwater	large_intestine	3.39e-09	100	0.009514	277	0.012934		groundwater	large_intestine	0.001015	100	0.001526	277	0.001991		groundwater	large_intestine	4.31e-12	100	0.013875	277	0.007651		groundwater	large_intestine	3.07e-05	100	0.047685	277	0.034543
hot_water	large_intestine	1.62e-30	71	0.005813	277	0.012934		hot_water	large_intestine	4.3e-36	71	0.000695	277	0.001991		hot_water	large_intestine	1.21e-06	71	0.019956	277	0.007651		hot_water	large_intestine	0.002567	71	0.045683	277	0.034543
hydrothermal_vents	large_intestine	1.18e-24	93	0.006704	277	0.012934		hydrothermal_vents	large_intestine	1.49e-21	93	0.001028	277	0.001991		hydrothermal_vents	large_intestine	3.98e-13	93	0.014966	277	0.007651		hydrothermal_vents	large_intestine	3.95e-06	93	0.046813	277	0.034543
insects	large_intestine	5.99e-30	301	0.008651	277	0.012934		insects	large_intestine	1.36e-11	301	0.00432	277	0.001991		insects	large_intestine	2.42e-05	301	0.013342	277	0.007651		insects	large_intestine	0.000121	301	0.034043	277	0.034543
intertidal_zone	large_intestine	2.22e-43	266	0.007103	277	0.012934		intertidal_zone	large_intestine	########	266	0.00051	277	0.001991		intertidal_zone	large_intestine	3.88e-31	266	0.003715	277	0.007651		intertidal_zone	large_intestine	2.02e-22	266	0.02402	277	0.034543
lake	large_intestine	2.14e-20	560	0.011019	277	0.012934		lake	large_intestine	9.3e-28	560	0.001311	277	0.001991		lake	large_intestine	0.403662	560	0.008392	277	0.007651		lake	large_intestine	0.472046	560	0.035176	277	0.034543
birds	nasal_cavity	2.28e-06	45	0.013229	13	0.005485		birds	nasal_cavity	0.000958	45	0.003787	13	0.001078		birds	nasal_cavity	1.24e-06	45	0.012456	13	0.002984		birds	nasal_cavity	0.459295	45	0.033732	13	0.031473
coastal	nasal_cavity	5.01e-05	188	0.03683	13	0.005485		coastal	nasal_cavity	0.491244	188	0.002334	13	0.001078		coastal	nasal_cavity	0.406623	188	0.002726	13	0.002984		coastal	nasal_cavity	0.187827	188	0.033999	13	0.031473
deep_subsurface	nasal_cavity	0.104825	57	0.007498	13	0.005485		deep_subsurface	nasal_cavity	0.190273	57	0.000962	13	0.001078		deep_subsurface	nasal_cavity	1.77e-12	57	0.01825	13	0.002984		deep_subsurface	nasal_cavity	0.246119	57	0.03184	13	0.031473
fish	nasal_cavity	0.258506	19	0.006275	13	0.005485		fish	nasal_cavity	0.125616	19	0.00176	13	0.001078		fish	nasal_cavity	0.001573	19	0.010112	13	0.002984		fish	nasal_cavity	0.013818	19	0.023023	13	0.031473
fungi	nasal_cavity	0.185909	146	0.006384	13	0.005485		fungi	nasal_cavity	0.368558	146	0.001192	13	0.001078		fungi	nasal_cavity	0.000374	146	0.00824	13	0.002984		fungi	nasal_cavity	0.000277	146	0.021385	13	0.031473
green_algae	nasal_cavity	0.161388	51	0.006901	13	0.005485		green_algae	nasal_cavity	0.170591	51	0.001259	13	0.001078		green_algae	nasal_cavity	0.000623	51	0.007402	13	0.002984		green_algae	nasal_cavity	0.247647	51	0.028341	13	0.031473
groundwater	nasal_cavity	0.000844	100	0.009514	13	0.005485		groundwater	nasal_cavity	0.019609	100	0.001526	13	0.001078		groundwater	nasal_cavity	9.35e-11	100	0.013875	13	0.002984		groundwater	nasal_cavity	0.013564	100	0.047685	13	0.031473
hot_water	nasal_cavity	0.358263	71	0.005813	13	0.005485		hot_water	nasal_cavity	0.022778	71	0.000695	13	0.001078		hot_water	nasal_cavity	6.92e-09	71	0.019956	13	0.002984		hot_water	nasal_cavity	0.032313	71	0.045683	13	0.031473
hydrothermal_vents	nasal_cavity	0.093871	93	0.006704	13	0.005485		hydrothermal_vents	nasal_cavity	0.361964	93	0.001028	13	0.001078		hydrothermal_vents	nasal_cavity	2.82e-11	93	0.014966	13	0.002984		hydrothermal_vents	nasal_cavity	0.007577	93	0.046813	13	0.031473
insects	nasal_cavity	0.008905	301	0.008651	13	0.005485		insects	nasal_cavity	0.066604	301	0.00432	13	0.001078		insects	nasal_cavity	2.9e-07	301	0.013342	13	0.002984		insects	nasal_cavity	0.367657	301	0.034043	13	0.031473
intertidal_zone	nasal_cavity	0.062368	266	0.007103	13	0.005485		intertidal_zone	nasal_cavity	0.000409	266	0.00051	13	0.001078		intertidal_zone	nasal_cavity	0.368785	266	0.003715	13	0.002984		intertidal_zone	nasal_cavity	0.016741	266	0.02402	13	0.031473
lake	nasal_cavity	0.000415	560	0.011019	13	0.005485		lake	nasal_cavity	0.240409	560	0.001311	13	0.001078		lake	nasal_cavity	5.36e-05	560	0.008392	13	0.002984		lake	nasal_cavity	0.252128	560	0.035176	13	0.031473
large_intestine	nasal_cavity	5.75e-09	277	0.012934	13	0.005485		large_intestine	nasal_cavity	0.000259	277	0.001991	13	0.001078		large_intestine	nasal_cavity	8.51e-05	277	0.007651	13	0.002984		large_intestine	nasal_cavity	0.261562	277	0.034543	13	0.031473
birds	oceanic	0.000122	45	0.013229	281	0.022856		birds	oceanic	3.22e-06	45	0.003787	281	0.002675		birds	oceanic	4.19e-08	45	0.012456	281	0.006384		birds	oceanic	0.050572	45	0.033732	281	0.033062
coastal	oceanic	0.002209	188	0.03683	281	0.022856		coastal	oceanic	0.00331	188	0.002334	281	0.002675		coastal	oceanic	3.32e-14	188	0.002726	281	0.006384		coastal	oceanic	0.362487	188	0.033999	281	0.033062
deep_subsurface	oceanic	0.001441	57	0.007498	281	0.022856		deep_subsurface	oceanic	5.56e-05	57	0.000962	281	0.002675		deep_subsurface	oceanic	9.37e-26	57	0.01825	281	0.006384		deep_subsurface	oceanic	0.307856	57	0.03184	281	0.033062
fish	oceanic	0.00723	19	0.006275	281	0.022856		fish	oceanic	0.250736	19	0.00176	281	0.002675		fish	oceanic	0.031852	19	0.010112	281	0.006384		fish	oceanic	0.020302	19	0.023023	281	0.033062
fungi	oceanic	8.78e-09	146	0.006384	281	0.022856		fungi	oceanic	0.064708	146	0.001192	281	0.002675		fungi	oceanic	0.000243	146	0.00824	281	0.006384		fungi	oceanic	3.44e-12	146	0.021385	281	0.033062
green_algae	oceanic	0.000363	51	0.006901	281	0.022856		green_algae	oceanic	0.380535	51	0.001259	281	0.002675		green_algae	oceanic	0.006282	51	0.007402	281	0.006384		green_algae	oceanic	0.31753	51	0.028341	281	0.033062
groundwater	oceanic	0.24098	100	0.009514	281	0.022856		groundwater	oceanic	0.001177	100	0.001526	281	0.002675		groundwater	oceanic	1.57e-27	100	0.013875	281	0.006384		groundwater	oceanic	6.87e-18	100	0.047685	281	0.033062
hot_water	oceanic	1.92e-08	71	0.005813	281	0.022856		hot_water	oceanic	4.83e-12	71	0.000695	281	0.002675		hot_water	oceanic	1.17e-16	71	0.019956	281	0.006384		hot_water	oceanic	7.36e-12	71	0.045683	281	0.033062
hydrothermal_vents	oceanic	0.000149	93	0.006704	281	0.022856		hydrothermal_vents	oceanic	0.000756	93	0.001028	281	0.002675		hydrothermal_vents	oceanic	1.35e-28	93	0.014966	281	0.006384		hydrothermal_vents	oceanic	3.13e-19	93	0.046813	281	0.033062
insects	oceanic	0.031075	301	0.008651	281	0.022856		insects	oceanic	0.019515	301	0.00432	281	0.002675		insects	oceanic	2.38e-22	301	0.013342	281	0.006384		insects	oceanic	0.007934	301	0.034043	281	0.033062
intertidal_zone	oceanic	2.22e-06	266	0.007103	281	0.022856		intertidal_zone	oceanic	6.35e-50	266	0.00051	281	0.002675		intertidal_zone	oceanic	3.07e-10	266	0.003715	281	0.006384		intertidal_zone	oceanic	0.000202	266	0.02402	281	0.033062
lake	oceanic	0.102027	560	0.011019	281	0.022856		lake	oceanic	0.248189	560	0.001311	281	0.002675		lake	oceanic	5.93e-11	560	0.008392	281	0.006384		lake	oceanic	4.26e-13	560	0.035176	281	0.033062
large_intestine	oceanic	2.89e-20	277	0.012934	281	0.022856		large_intestine	oceanic	1.15e-18	277	0.001991	281	0.002675		large_intestine	oceanic	5.6e-08	277	0.007651	281	0.006384		large_intestine	oceanic	5.74e-10	277	0.034543	281	0.033062
nasal_cavity	oceanic	0.001618	13	0.005485	281	0.022856		nasal_cavity	oceanic	0.191301	13	0.001078	281	0.002675		nasal_cavity	oceanic	0.015512	13	0.002984	281	0.006384		nasal_cavity	oceanic	0.151363	13	0.031473	281	0.033062
birds	oral_cavity	0.365314	45	0.013229	366	0.011989		birds	oral_cavity	0.015846	45	0.003787	366	0.001531		birds	oral_cavity	6.92e-11	45	0.012456	366	0.004841		birds	oral_cavity	1.43e-06	45	0.033732	366	0.043626
coastal	oral_cavity	1.22e-05	188	0.03683	366	0.011989		coastal	oral_cavity	4.47e-13	188	0.002334	366	0.001531		coastal	oral_cavity	3.13e-10	188	0.002726	366	0.004841		coastal	oral_cavity	1.16e-28	188	0.033999	366	0.043626
deep_subsurface	oral_cavity	3.71e-15	57	0.007498	366	0.011989		deep_subsurface	oral_cavity	1.51e-11	57	0.000962	366	0.001531		deep_subsurface	oral_cavity	5.97e-32	57	0.01825	366	0.004841		deep_subsurface	oral_cavity	2.26e-11	57	0.03184	366	0.043626
fish	oral_cavity	5.18e-08	19	0.006275	366	0.011989		fish	oral_cavity	0.218644	19	0.00176	366	0.001531		fish	oral_cavity	0.006268	19	0.010112	366	0.004841		fish	oral_cavity	5.04e-11	19	0.023023	366	0.043626
fungi	oral_cavity	9.04e-38	146	0.006384	366	0.011989		fungi	oral_cavity	1.96e-08	146	0.001192	366	0.001531		fungi	oral_cavity	1.01e-07	146	0.00824	366	0.004841		fungi	oral_cavity	2.23e-71	146	0.021385	366	0.043626
green_algae	oral_cavity	9.1e-16	51	0.006901	366	0.011989		green_algae	oral_cavity	0.019616	51	0.001259	366	0.001531		green_algae	oral_cavity	0.000191	51	0.007402	366	0.004841		green_algae	oral_cavity	1.79e-10	51	0.028341	366	0.043626
groundwater	oral_cavity	2.73e-07	100	0.009514	366	0.011989		groundwater	oral_cavity	0.470291	100	0.001526	366	0.001531		groundwater	oral_cavity	3.55e-36	100	0.013875	366	0.004841		groundwater	oral_cavity	0.408746	100	0.047685	366	0.043626
hot_water	oral_cavity	1e-27	71	0.005813	366	0.011989		hot_water	oral_cavity	1e-23	71	0.000695	366	0.001531		hot_water	oral_cavity	4.41e-22	71	0.019956	366	0.004841		hot_water	oral_cavity	0.19096	71	0.045683	366	0.043626
hydrothermal_vents	oral_cavity	7.21e-22	93	0.006704	366	0.011989		hydrothermal_vents	oral_cavity	2.25e-11	93	0.001028	366	0.001531		hydrothermal_vents	oral_cavity	3.88e-37	93	0.014966	366	0.004841		hydrothermal_vents	oral_cavity	0.398178	93	0.046813	366	0.043626
insects	oral_cavity	7.67e-27	301	0.008651	366	0.011989		insects	oral_cavity	0.007978	301	0.00432	366	0.001531		insects	oral_cavity	7.65e-35	301	0.013342	366	0.004841		insects	oral_cavity	2.23e-26	301	0.034043	366	0.043626
intertidal_zone	oral_cavity	1.7e-40	266	0.007103	366	0.011989		intertidal_zone	oral_cavity	8.18e-94	266	0.00051	366	0.001531		intertidal_zone	oral_cavity	1.45e-06	266	0.003715	366	0.004841		intertidal_zone	oral_cavity	5.23e-63	266	0.02402	366	0.043626
lake	oral_cavity	2.79e-17	560	0.011019	366	0.011989		lake	oral_cavity	8.38e-11	560	0.001311	366	0.001531		lake	oral_cavity	7.4e-21	560	0.008392	366	0.004841		lake	oral_cavity	5.5e-14	560	0.035176	366	0.043626
large_intestine	oral_cavity	0.098512	277	0.012934	366	0.011989		large_intestine	oral_cavity	3.97e-06	277	0.001991	366	0.001531		large_intestine	oral_cavity	1.94e-14	277	0.007651	366	0.004841		large_intestine	oral_cavity	1.26e-10	277	0.034543	366	0.043626
nasal_cavity	oral_cavity	4.57e-08	13	0.005485	366	0.011989		nasal_cavity	oral_cavity	0.014247	13	0.001078	366	0.001531		nasal_cavity	oral_cavity	0.050628	13	0.002984	366	0.004841		nasal_cavity	oral_cavity	0.007667	13	0.031473	366	0.043626
oceanic	oral_cavity	3.22e-17	281	0.022856	366	0.011989		oceanic	oral_cavity	1.35e-06	281	0.002675	366	0.001531		oceanic	oral_cavity	0.034752	281	0.006384	366	0.004841		oceanic	oral_cavity	5.31e-39	281	0.033062	366	0.043626
birds	phyllo	4.86e-46	45	0.013229	356	0.002344		birds	phyllo	2.05e-40	45	0.003787	356	0.000442		birds	phyllo	3.78e-09	45	0.012456	356	0.005539		birds	phyllo	5.29e-31	45	0.033732	356	0.012319
coastal	phyllo	########	188	0.03683	356	0.002344		coastal	phyllo	1.05e-33	188	0.002334	356	0.000442		coastal	phyllo	1.92e-13	188	0.002726	356	0.005539		coastal	phyllo	5.52e-70	188	0.033999	356	0.012319
deep_subsurface	phyllo	7.37e-17	57	0.007498	356	0.002344		deep_subsurface	phyllo	4.73e-08	57	0.000962	356	0.000442		deep_subsurface	phyllo	2.22e-28	57	0.01825	356	0.005539		deep_subsurface	phyllo	1.86e-30	57	0.03184	356	0.012319
fish	phyllo	9.94e-06	19	0.006275	356	0.002344		fish	phyllo	7.28e-11	19	0.00176	356	0.000442		fish	phyllo	0.018413	19	0.010112	356	0.005539		fish	phyllo	7.72e-06	19	0.023023	356	0.012319
fungi	phyllo	6.32e-27	146	0.006384	356	0.002344		fungi	phyllo	6.88e-34	146	0.001192	356	0.000442		fungi	phyllo	1.62e-05	146	0.00824	356	0.005539		fungi	phyllo	1.07e-17	146	0.021385	356	0.012319
green_algae	phyllo	1.35e-13	51	0.006901	356	0.002344		green_algae	phyllo	4.06e-21	51	0.001259	356	0.000442		green_algae	phyllo	0.00193	51	0.007402	356	0.005539		green_algae	phyllo	8.52e-28	51	0.028341	356	0.012319
groundwater	phyllo	4.07e-53	100	0.009514	356	0.002344		groundwater	phyllo	6.35e-53	100	0.001526	356	0.000442		groundwater	phyllo	2.44e-31	100	0.013875	356	0.005539		groundwater	phyllo	########	100	0.047685	356	0.012319
hot_water	phyllo	5.32e-12	71	0.005813	356	0.002344		hot_water	phyllo	0.000607	71	0.000695	356	0.000442		hot_water	phyllo	7.35e-19	71	0.019956	356	0.005539		hot_water	phyllo	2.53e-80	71	0.045683	356	0.012319
hydrothermal_vents	phyllo	1.05e-24	93	0.006704	356	0.002344		hydrothermal_vents	phyllo	1.38e-16	93	0.001028	356	0.000442		hydrothermal_vents	phyllo	2.31e-32	93	0.014966	356	0.005539		hydrothermal_vents	phyllo	########	93	0.046813	356	0.012319
insects	phyllo	7.21e-80	301	0.008651	356	0.002344		insects	phyllo	5.82e-87	301	0.00432	356	0.000442		insects	phyllo	5.36e-28	301	0.013342	356	0.005539		insects	phyllo	########	301	0.034043	356	0.012319
intertidal_zone	phyllo	5.5e-53	266	0.007103	356	0.002344		intertidal_zone	phyllo	0.157567	266	0.00051	356	0.000442		intertidal_zone	phyllo	1.97e-09	266	0.003715	356	0.005539		intertidal_zone	phyllo	5.7e-53	266	0.02402	356	0.012319
lake	phyllo	########	560	0.011019	356	0.002344		lake	phyllo	4.93e-83	560	0.001311	356	0.000442		lake	phyllo	5.41e-15	560	0.008392	356	0.005539		lake	phyllo	########	560	0.035176	356	0.012319
large_intestine	phyllo	########	277	0.012934	356	0.002344		large_intestine	phyllo	########	277	0.001991	356	0.000442		large_intestine	phyllo	1.74e-10	277	0.007651	356	0.005539		large_intestine	phyllo	########	277	0.034543	356	0.012319
nasal_cavity	phyllo	0.00456	13	0.005485	356	0.002344		nasal_cavity	phyllo	0.000108	13	0.001078	356	0.000442		nasal_cavity	phyllo	0.023288	13	0.002984	356	0.005539		nasal_cavity	phyllo	3.16e-11	13	0.031473	356	0.012319
oceanic	phyllo	8.48e-95	281	0.022856	356	0.002344		oceanic	phyllo	1.94e-65	281	0.002675	356	0.000442		oceanic	phyllo	0.279408	281	0.006384	356	0.005539		oceanic	phyllo	1.34e-84	281	0.033062	356	0.012319
oral_cavity	phyllo	########	366	0.011989	356	0.002344		oral_cavity	phyllo	########	366	0.001531	356	0.000442		oral_cavity	phyllo	0.105333	366	0.004841	356	0.005539		oral_cavity	phyllo	########	366	0.043626	356	0.012319
birds	red_algae	5.18e-09	45	0.013229	58	0.006291		birds	red_algae	8.25e-05	45	0.003787	58	0.001169		birds	red_algae	0.214995	45	0.012456	58	0.011457		birds	red_algae	0.491682	45	0.033732	58	0.031942
coastal	red_algae	2.88e-08	188	0.03683	58	0.006291		coastal	red_algae	0.071949	188	0.002334	58	0.001169		coastal	red_algae	7.37e-32	188	0.002726	58	0.011457		coastal	red_algae	0.071685	188	0.033999	58	0.031942
deep_subsurface	red_algae	0.317542	57	0.007498	58	0.006291		deep_subsurface	red_algae	0.002548	57	0.000962	58	0.001169		deep_subsurface	red_algae	0.007438	57	0.01825	58	0.011457		deep_subsurface	red_algae	0.178839	57	0.03184	58	0.031942
fish	red_algae	0.422787	19	0.006275	58	0.006291		fish	red_algae	0.241448	19	0.00176	58	0.001169		fish	red_algae	0.01698	19	0.010112	58	0.011457		fish	red_algae	0.002161	19	0.023023	58	0.031942
fungi	red_algae	0.421409	146	0.006384	58	0.006291		fungi	red_algae	0.21615	146	0.001192	58	0.001169		fungi	red_algae	9.79e-06	146	0.00824	58	0.011457		fungi	red_algae	2.22e-10	146	0.021385	58	0.031942
green_algae	red_algae	0.465599	51	0.006901	58	0.006291		green_algae	red_algae	0.351067	51	0.001259	58	0.001169		green_algae	red_algae	0.000512	51	0.007402	58	0.011457		green_algae	red_algae	0.185792	51	0.028341	58	0.031942
groundwater	red_algae	7.84e-05	100	0.009514	58	0.006291		groundwater	red_algae	0.011118	100	0.001526	58	0.001169		groundwater	red_algae	0.109469	100	0.013875	58	0.011457		groundwater	red_algae	7.93e-06	100	0.047685	58	0.031942
hot_water	red_algae	0.16074	71	0.005813	58	0.006291		hot_water	red_algae	4.57e-07	71	0.000695	58	0.001169		hot_water	red_algae	0.39632	71	0.019956	58	0.011457		hot_water	red_algae	0.000244	71	0.045683	58	0.031942
hydrothermal_vents	red_algae	0.28994	93	0.006704	58	0.006291		hydrothermal_vents	red_algae	0.020276	93	0.001028	58	0.001169		hydrothermal_vents	red_algae	0.058467	93	0.014966	58	0.011457		hydrothermal_vents	red_algae	1.53e-06	93	0.046813	58	0.031942
insects	red_algae	0.00496	301	0.008651	58	0.006291		insects	red_algae	0.086	301	0.00432	58	0.001169		insects	red_algae	0.055141	301	0.013342	58	0.011457		insects	red_algae	0.352219	301	0.034043	58	0.031942
intertidal_zone	red_algae	0.17318	266	0.007103	58	0.006291		intertidal_zone	red_algae	1.38e-17	266	0.00051	58	0.001169		intertidal_zone	red_algae	6.41e-28	266	0.003715	58	0.011457		intertidal_zone	red_algae	4.16e-05	266	0.02402	58	0.031942
lake	red_algae	1.93e-06	560	0.011019	58	0.006291		lake	red_algae	0.445907	560	0.001311	58	0.001169		lake	red_algae	2.87e-05	560	0.008392	58	0.011457		lake	red_algae	0.039322	560	0.035176	58	0.031942
large_intestine	red_algae	2.8e-20	277	0.012934	58	0.006291		large_intestine	red_algae	7.04e-08	277	0.001991	58	0.001169		large_intestine	red_algae	3.53e-05	277	0.007651	58	0.011457		large_intestine	red_algae	0.050822	277	0.034543	58	0.031942
nasal_cavity	red_algae	0.171994	13	0.005485	58	0.006291		nasal_cavity	red_algae	0.23756	13	0.001078	58	0.001169		nasal_cavity	red_algae	3.29e-08	13	0.002984	58	0.011457		nasal_cavity	red_algae	0.451828	13	0.031473	58	0.031942
oceanic	red_algae	0.000105	281	0.022856	58	0.006291		oceanic	red_algae	0.431124	281	0.002675	58	0.001169		oceanic	red_algae	3.35e-13	281	0.006384	58	0.011457		oceanic	red_algae	0.036486	281	0.033062	58	0.031942
oral_cavity	red_algae	5.77e-18	366	0.011989	58	0.006291		oral_cavity	red_algae	0.002739	366	0.001531	58	0.001169		oral_cavity	red_algae	2.03e-17	366	0.004841	58	0.011457		oral_cavity	red_algae	6.18e-08	366	0.043626	58	0.031942
phyllo	red_algae	1.46e-14	356	0.002344	58	0.006291		phyllo	red_algae	6.47e-21	356	0.000442	58	0.001169		phyllo	red_algae	7.63e-15	356	0.005539	58	0.011457		phyllo	red_algae	4.5e-38	356	0.012319	58	0.031942
birds	river	1.63e-08	45	0.013229	263	0.007358		birds	river	7.93e-21	45	0.003787	263	0.000742		birds	river	0.000312	45	0.012456	263	0.009677		birds	river	0.002525	45	0.033732	263	0.024741
coastal	river	1.15e-09	188	0.03683	263	0.007358		coastal	river	1.88e-07	188	0.002334	263	0.000742		coastal	river	9.52e-27	188	0.002726	263	0.009677		coastal	river	0.010684	188	0.033999	263	0.024741
deep_subsurface	river	0.174579	57	0.007498	263	0.007358		deep_subsurface	river	0.124765	57	0.000962	263	0.000742		deep_subsurface	river	8.49e-17	57	0.01825	263	0.009677		deep_subsurface	river	0.038037	57	0.03184	263	0.024741
fish	river	0.117386	19	0.006275	263	0.007358		fish	river	6.19e-05	19	0.00176	263	0.000742		fish	river	0.279648	19	0.010112	263	0.009677		fish	river	0.106022	19	0.023023	263	0.024741
fungi	river	0.004222	146	0.006384	263	0.007358		fungi	river	6.78e-09	146	0.001192	263	0.000742		fungi	river	0.299566	146	0.00824	263	0.009677		fungi	river	4.16e-07	146	0.021385	263	0.024741
green_algae	river	0.080764	51	0.006901	263	0.007358		green_algae	river	8.48e-08	51	0.001259	263	0.000742		green_algae	river	0.298107	51	0.007402	263	0.009677		green_algae	river	0.045558	51	0.028341	263	0.024741
groundwater	river	0.000636	100	0.009514	263	0.007358		groundwater	river	4.01e-22	100	0.001526	263	0.000742		groundwater	river	3.54e-16	100	0.013875	263	0.009677		groundwater	river	2.74e-24	100	0.047685	263	0.024741
hot_water	river	0.000708	71	0.005813	263	0.007358		hot_water	river	0.149962	71	0.000695	263	0.000742		hot_water	river	2.71e-09	71	0.019956	263	0.009677		hot_water	river	1.86e-16	71	0.045683	263	0.024741
hydrothermal_vents	river	0.136874	93	0.006704	263	0.007358		hydrothermal_vents	river	0.001748	93	0.001028	263	0.000742		hydrothermal_vents	river	2.84e-17	93	0.014966	263	0.009677		hydrothermal_vents	river	1.18e-25	93	0.046813	263	0.024741
insects	river	0.065354	301	0.008651	263	0.007358		insects	river	2.52e-29	301	0.00432	263	0.000742		insects	river	3e-09	301	0.013342	263	0.009677		insects	river	1.86e-06	301	0.034043	263	0.024741
intertidal_zone	river	0.146408	266	0.007103	263	0.007358		intertidal_zone	river	7.52e-09	266	0.00051	263	0.000742		intertidal_zone	river	2.54e-22	266	0.003715	263	0.009677		intertidal_zone	river	0.096172	266	0.02402	263	0.024741
lake	river	6.7e-08	560	0.011019	263	0.007358		lake	river	1.97e-21	560	0.001311	263	0.000742		lake	river	0.01459	560	0.008392	263	0.009677		lake	river	5.15e-22	560	0.035176	263	0.024741
large_intestine	river	2.31e-36	277	0.012934	263	0.007358		large_intestine	river	1.56e-69	277	0.001991	263	0.000742		large_intestine	river	0.048604	277	0.007651	263	0.009677		large_intestine	river	1.06e-16	277	0.034543	263	0.024741
nasal_cavity	river	0.029971	13	0.005485	263	0.007358		nasal_cavity	river	0.055892	13	0.001078	263	0.000742		nasal_cavity	river	0.000628	13	0.002984	263	0.009677		nasal_cavity	river	0.044557	13	0.031473	263	0.024741
oceanic	river	0.000343	281	0.022856	263	0.007358		oceanic	river	4.36e-19	281	0.002675	263	0.000742		oceanic	river	0.000267	281	0.006384	263	0.009677		oceanic	river	0.016987	281	0.033062	263	0.024741
oral_cavity	river	2.66e-33	366	0.011989	263	0.007358		oral_cavity	river	6.7e-46	366	0.001531	263	0.000742		oral_cavity	river	1.26e-08	366	0.004841	263	0.009677		oral_cavity	river	4.13e-52	366	0.043626	263	0.024741
phyllo	river	2.79e-61	356	0.002344	263	0.007358		phyllo	river	3.35e-13	356	0.000442	263	0.000742		phyllo	river	8.53e-06	356	0.005539	263	0.009677		phyllo	river	3.89e-63	356	0.012319	263	0.024741
red_algae	river	0.053852	58	0.006291	263	0.007358		red_algae	river	3.71e-07	58	0.001169	263	0.000742		red_algae	river	2.85e-07	58	0.011457	263	0.009677		red_algae	river	0.001011	58	0.031942	263	0.024741
birds	roots	7.7e-33	45	0.013229	551	0.004614		birds	roots	9.24e-25	45	0.003787	551	0.000726		birds	roots	0.058938	45	0.012456	551	0.00976		birds	roots	3.33e-25	45	0.033732	551	0.017426
coastal	roots	7.01e-73	188	0.03683	551	0.004614		coastal	roots	7.17e-12	188	0.002334	551	0.000726		coastal	roots	1.96e-56	188	0.002726	551	0.00976		coastal	roots	3.59e-59	188	0.033999	551	0.017426
deep_subsurface	roots	1.33e-08	57	0.007498	551	0.004614		deep_subsurface	roots	0.035546	57	0.000962	551	0.000726		deep_subsurface	roots	8.15e-11	57	0.01825	551	0.00976		deep_subsurface	roots	3.21e-24	57	0.03184	551	0.017426
fish	roots	0.004876	19	0.006275	551	0.004614		fish	roots	9.51e-06	19	0.00176	551	0.000726		fish	roots	0.272022	19	0.010112	551	0.00976		fish	roots	0.000337	19	0.023023	551	0.017426
fungi	roots	2.11e-12	146	0.006384	551	0.004614		fungi	roots	2.77e-13	146	0.001192	551	0.000726		fungi	roots	0.004605	146	0.00824	551	0.00976		fungi	roots	3.07e-11	146	0.021385	551	0.017426
green_algae	roots	1.18e-06	51	0.006901	551	0.004614		green_algae	roots	7.29e-10	51	0.001259	551	0.000726		green_algae	roots	0.074757	51	0.007402	551	0.00976		green_algae	roots	5e-22	51	0.028341	551	0.017426
groundwater	roots	1.31e-34	100	0.009514	551	0.004614		groundwater	roots	3.06e-29	100	0.001526	551	0.000726		groundwater	roots	2.79e-09	100	0.013875	551	0.00976		groundwater	roots	########	100	0.047685	551	0.017426
hot_water	roots	7e-05	71	0.005813	551	0.004614		hot_water	roots	0.311436	71	0.000695	551	0.000726		hot_water	roots	0.000111	71	0.019956	551	0.00976		hot_water	roots	9.46e-71	71	0.045683	551	0.017426
hydrothermal_vents	roots	1.46e-12	93	0.006704	551	0.004614		hydrothermal_vents	roots	4.6e-05	93	0.001028	551	0.000726		hydrothermal_vents	roots	2.8e-10	93	0.014966	551	0.00976		hydrothermal_vents	roots	########	93	0.046813	551	0.017426
insects	roots	3.77e-51	301	0.008651	551	0.004614		insects	roots	3.56e-47	301	0.00432	551	0.000726		insects	roots	0.006576	301	0.013342	551	0.00976		insects	roots	########	301	0.034043	551	0.017426
intertidal_zone	roots	2.64e-29	266	0.007103	551	0.004614		intertidal_zone	roots	1.95e-08	266	0.00051	551	0.000726		intertidal_zone	roots	2.26e-54	266	0.003715	551	0.00976		intertidal_zone	roots	3.04e-42	266	0.02402	551	0.017426
lake	roots	########	560	0.011019	551	0.004614		lake	roots	4.44e-40	560	0.001311	551	0.000726		lake	roots	0.011535	560	0.008392	551	0.00976		lake	roots	########	560	0.035176	551	0.017426
large_intestine	roots	########	277	0.012934	551	0.004614		large_intestine	roots	########	277	0.001991	551	0.000726		large_intestine	roots	0.017495	277	0.007651	551	0.00976		large_intestine	roots	########	277	0.034543	551	0.017426
nasal_cavity	roots	0.11243	13	0.005485	551	0.004614		nasal_cavity	roots	0.027985	13	0.001078	551	0.000726		nasal_cavity	roots	5.93e-06	13	0.002984	551	0.00976		nasal_cavity	roots	3.89e-09	13	0.031473	551	0.017426
oceanic	roots	1.55e-64	281	0.022856	551	0.004614		oceanic	roots	4.63e-31	281	0.002675	551	0.000726		oceanic	roots	2.51e-17	281	0.006384	551	0.00976		oceanic	roots	1.23e-73	281	0.033062	551	0.017426
oral_cavity	roots	########	366	0.011989	551	0.004614		oral_cavity	roots	6.32e-75	366	0.001531	551	0.000726		oral_cavity	roots	2.17e-30	366	0.004841	551	0.00976		oral_cavity	roots	########	366	0.043626	551	0.017426
phyllo	roots	3.7e-09	356	0.002344	551	0.004614		phyllo	roots	7.21e-14	356	0.000442	551	0.000726		phyllo	roots	4.15e-23	356	0.005539	551	0.00976		phyllo	roots	0.000743	356	0.012319	551	0.017426
red_algae	roots	5.43e-07	58	0.006291	551	0.004614		red_algae	roots	3.1e-09	58	0.001169	551	0.000726		red_algae	roots	0.001392	58	0.011457	551	0.00976		red_algae	roots	3.8e-31	58	0.031942	551	0.017426
river	roots	4.15e-36	263	0.007358	551	0.004614		river	roots	0.159126	263	0.000742	551	0.000726		river	roots	2.38e-05	263	0.009677	551	0.00976		river	roots	3.47e-52	263	0.024741	551	0.017426
birds	saline	0.055065	45	0.013229	203	0.019236		birds	saline	0.022697	45	0.003787	203	0.001607		birds	saline	0.003131	45	0.012456	203	0.014923		birds	saline	6.15e-07	45	0.033732	203	0.047689
coastal	saline	1.7e-09	188	0.03683	203	0.019236		coastal	saline	6.87e-11	188	0.002334	203	0.001607		coastal	saline	2.01e-92	188	0.002726	203	0.014923		coastal	saline	1.54e-25	188	0.033999	203	0.047689
deep_subsurface	saline	3.68e-19	57	0.007498	203	0.019236		deep_subsurface	saline	9.14e-11	57	0.000962	203	0.001607		deep_subsurface	saline	0.134437	57	0.01825	203	0.014923		deep_subsurface	saline	1.41e-11	57	0.03184	203	0.047689
fish	saline	4.28e-10	19	0.006275	203	0.019236		fish	saline	0.212715	19	0.00176	203	0.001607		fish	saline	0.000179	19	0.010112	203	0.014923		fish	saline	2.2e-11	19	0.023023	203	0.047689
fungi	saline	2.77e-42	146	0.006384	203	0.019236		fungi	saline	2.33e-07	146	0.001192	203	0.001607		fungi	saline	1.93e-19	146	0.00824	203	0.014923		fungi	saline	1.91e-62	146	0.021385	203	0.047689
green_algae	saline	1.1e-19	51	0.006901	203	0.019236		green_algae	saline	0.021075	51	0.001259	203	0.001607		green_algae	saline	1.25e-09	51	0.007402	203	0.014923		green_algae	saline	9.58e-11	51	0.028341	203	0.047689
groundwater	saline	6.42e-11	100	0.009514	203	0.019236		groundwater	saline	0.44453	100	0.001526	203	0.001607		groundwater	saline	0.276977	100	0.013875	203	0.014923		groundwater	saline	0.248868	100	0.047685	203	0.047689
hot_water	saline	1.69e-32	71	0.005813	203	0.019236		hot_water	saline	1.79e-21	71	0.000695	203	0.001607		hot_water	saline	0.046154	71	0.019956	203	0.014923		hot_water	saline	0.104691	71	0.045683	203	0.047689
hydrothermal_vents	saline	1.21e-26	93	0.006704	203	0.019236		hydrothermal_vents	saline	3.18e-10	93	0.001028	203	0.001607		hydrothermal_vents	saline	0.443363	93	0.014966	203	0.014923		hydrothermal_vents	saline	0.44113	93	0.046813	203	0.047689
insects	saline	3.28e-31	301	0.008651	203	0.019236		insects	saline	0.015523	301	0.00432	203	0.001607		insects	saline	2.54e-09	301	0.013342	203	0.014923		insects	saline	1.47e-22	301	0.034043	203	0.047689
intertidal_zone	saline	7.45e-44	266	0.007103	203	0.019236		intertidal_zone	saline	1.93e-71	266	0.00051	203	0.001607		intertidal_zone	saline	3.97e-91	266	0.003715	203	0.014923		intertidal_zone	saline	9.57e-52	266	0.02402	203	0.047689
lake	saline	6.15e-22	560	0.011019	203	0.019236		lake	saline	4.71e-08	560	0.001311	203	0.001607		lake	saline	2.82e-26	560	0.008392	203	0.014923		lake	saline	4.89e-12	560	0.035176	203	0.047689
large_intestine	saline	0.142305	277	0.012934	203	0.019236		large_intestine	saline	0.000104	277	0.001991	203	0.001607		large_intestine	saline	6.75e-22	277	0.007651	203	0.014923		large_intestine	saline	5.47e-10	277	0.034543	203	0.047689
nasal_cavity	saline	7.73e-10	13	0.005485	203	0.019236		nasal_cavity	saline	0.01414	13	0.001078	203	0.001607		nasal_cavity	saline	3.48e-12	13	0.002984	203	0.014923		nasal_cavity	saline	0.004595	13	0.031473	203	0.047689
oceanic	saline	4.62e-22	281	0.022856	203	0.019236		oceanic	saline	1.8e-05	281	0.002675	203	0.001607		oceanic	saline	1.73e-48	281	0.006384	203	0.014923		oceanic	saline	1.14e-32	281	0.033062	203	0.047689
oral_cavity	saline	0.008274	366	0.011989	203	0.019236		oral_cavity	saline	0.464024	366	0.001531	203	0.001607		oral_cavity	saline	9.91e-66	366	0.004841	203	0.014923		oral_cavity	saline	0.267718	366	0.043626	203	0.047689
phyllo	saline	########	356	0.002344	203	0.019236		phyllo	saline	8.39e-89	356	0.000442	203	0.001607		phyllo	saline	4.89e-57	356	0.005539	203	0.014923		phyllo	saline	########	356	0.012319	203	0.047689
red_algae	saline	3.77e-22	58	0.006291	203	0.019236		red_algae	saline	0.003481	58	0.001169	203	0.001607		red_algae	saline	0.028729	58	0.011457	203	0.014923		red_algae	saline	2.93e-08	58	0.031942	203	0.047689
river	saline	2.38e-37	263	0.007358	203	0.019236		river	saline	2.33e-35	263	0.000742	203	0.001607		river	saline	9.59e-29	263	0.009677	203	0.014923		river	saline	3.22e-43	263	0.024741	203	0.047689
roots	saline	########	551	0.004614	203	0.019236		roots	saline	7.92e-52	551	0.000726	203	0.001607		roots	saline	9.91e-19	551	0.00976	203	0.014923		roots	saline	########	551	0.017426	203	0.047689
birds	skin	5.79e-10	45	0.013229	482	0.007173		birds	skin	0.015559	45	0.003787	482	0.001681		birds	skin	3.28e-14	45	0.012456	482	0.00445		birds	skin	2.51e-05	45	0.033732	482	0.02453
coastal	skin	1.21e-13	188	0.03683	482	0.007173		coastal	skin	3.08e-14	188	0.002334	482	0.001681		coastal	skin	1.64e-06	188	0.002726	482	0.00445		coastal	skin	1.69e-06	188	0.033999	482	0.02453
deep_subsurface	skin	0.279534	57	0.007498	482	0.007173		deep_subsurface	skin	6.12e-12	57	0.000962	482	0.001681		deep_subsurface	skin	5.64e-39	57	0.01825	482	0.00445		deep_subsurface	skin	0.000911	57	0.03184	482	0.02453
fish	skin	0.164349	19	0.006275	482	0.007173		fish	skin	0.214265	19	0.00176	482	0.001681		fish	skin	0.000772	19	0.010112	482	0.00445		fish	skin	0.300366	19	0.023023	482	0.02453
fungi	skin	0.010835	146	0.006384	482	0.007173		fungi	skin	4.96e-09	146	0.001192	482	0.001681		fungi	skin	9.84e-13	146	0.00824	482	0.00445		fungi	skin	0.000234	146	0.021385	482	0.02453
green_algae	skin	0.140965	51	0.006901	482	0.007173		green_algae	skin	0.017148	51	0.001259	482	0.001681		green_algae	skin	1.63e-06	51	0.007402	482	0.00445		green_algae	skin	0.001558	51	0.028341	482	0.02453
groundwater	skin	3.57e-05	100	0.009514	482	0.007173		groundwater	skin	0.460227	100	0.001526	482	0.001681		groundwater	skin	1.99e-46	100	0.013875	482	0.00445		groundwater	skin	7.71e-36	100	0.047685	482	0.02453
hot_water	skin	0.001754	71	0.005813	482	0.007173		hot_water	skin	9.64e-25	71	0.000695	482	0.001681		hot_water	skin	1.91e-28	71	0.019956	482	0.00445		hot_water	skin	7.41e-24	71	0.045683	482	0.02453
hydrothermal_vents	skin	0.241508	93	0.006704	482	0.007173		hydrothermal_vents	skin	6e-12	93	0.001028	482	0.001681		hydrothermal_vents	skin	3.54e-47	93	0.014966	482	0.00445		hydrothermal_vents	skin	3.79e-37	93	0.046813	482	0.02453
insects	skin	0.005931	301	0.008651	482	0.007173		insects	skin	0.004618	301	0.00432	482	0.001681		insects	skin	7.66e-52	301	0.013342	482	0.00445		insects	skin	3.58e-15	301	0.034043	482	0.02453
intertidal_zone	skin	0.30566	266	0.007103	482	0.007173		intertidal_zone	skin	########	266	0.00051	482	0.001681		intertidal_zone	skin	0.001693	266	0.003715	482	0.00445		intertidal_zone	skin	0.251642	266	0.02402	482	0.02453
lake	skin	1.5e-13	560	0.011019	482	0.007173		lake	skin	1.56e-12	560	0.001311	482	0.001681		lake	skin	1.97e-36	560	0.008392	482	0.00445		lake	skin	1.39e-47	560	0.035176	482	0.02453
large_intestine	skin	8.6e-52	277	0.012934	482	0.007173		large_intestine	skin	1.42e-06	277	0.001991	482	0.001681		large_intestine	skin	4.05e-24	277	0.007651	482	0.00445		large_intestine	skin	2.18e-32	277	0.034543	482	0.02453
nasal_cavity	skin	0.043918	13	0.005485	482	0.007173		nasal_cavity	skin	0.013581	13	0.001078	482	0.001681		nasal_cavity	skin	0.132226	13	0.002984	482	0.00445		nasal_cavity	skin	0.009427	13	0.031473	482	0.02453
oceanic	skin	1.58e-06	281	0.022856	482	0.007173		oceanic	skin	2.69e-07	281	0.002675	482	0.001681		oceanic	skin	3.91e-05	281	0.006384	482	0.00445		oceanic	skin	7.49e-07	281	0.033062	482	0.02453
oral_cavity	skin	6.52e-50	366	0.011989	482	0.007173		oral_cavity	skin	0.485959	366	0.001531	482	0.001681		oral_cavity	skin	0.017089	366	0.004841	482	0.00445		oral_cavity	skin	1.08e-91	366	0.043626	482	0.02453
phyllo	skin	9.09e-76	356	0.002344	482	0.007173		phyllo	skin	########	356	0.000442	482	0.001681		phyllo	skin	0.000231	356	0.005539	482	0.00445		phyllo	skin	1.81e-64	356	0.012319	482	0.02453
red_algae	skin	0.100112	58	0.006291	482	0.007173		red_algae	skin	0.002204	58	0.001169	482	0.001681		red_algae	skin	1.92e-22	58	0.011457	482	0.00445		red_algae	skin	3.15e-06	58	0.031942	482	0.02453
river	skin	0.255261	263	0.007358	482	0.007173		river	skin	3.92e-51	263	0.000742	482	0.001681		river	skin	1.42e-15	263	0.009677	482	0.00445		river	skin	0.013092	263	0.024741	482	0.02453
roots	skin	1.31e-45	551	0.004614	482	0.007173		roots	skin	9.23e-88	551	0.000726	482	0.001681		roots	skin	5.65e-50	551	0.00976	482	0.00445		roots	skin	1.74e-53	551	0.017426	482	0.02453
saline	skin	1.6e-50	203	0.019236	482	0.007173		saline	skin	0.474468	203	0.001607	482	0.001681		saline	skin	5.23e-87	203	0.014923	482	0.00445		saline	skin	6.25e-69	203	0.047689	482	0.02453
birds	soil	2.23e-19	45	0.013229	1203	0.005975		birds	soil	8.83e-22	45	0.003787	1203	0.000846		birds	soil	7.47e-05	45	0.012456	1203	0.020674		birds	soil	1.34e-14	45	0.033732	1203	0.020892
coastal	soil	3.37e-40	188	0.03683	1203	0.005975		coastal	soil	1.53e-08	188	0.002334	1203	0.000846		coastal	soil	########	188	0.002726	1203	0.020674		coastal	soil	1.95e-32	188	0.033999	1203	0.020892
deep_subsurface	soil	0.01568	57	0.007498	1203	0.005975		deep_subsurface	soil	0.191052	57	0.000962	1203	0.000846		deep_subsurface	soil	0.362179	57	0.01825	1203	0.020674		deep_subsurface	soil	6.85e-13	57	0.03184	1203	0.020892
fish	soil	0.283745	19	0.006275	1203	0.005975		fish	soil	0.000101	19	0.00176	1203	0.000846		fish	soil	1.09e-05	19	0.010112	1203	0.020674		fish	soil	0.05994	19	0.023023	1203	0.020892
fungi	soil	0.031727	146	0.006384	1203	0.005975		fungi	soil	5.02e-10	146	0.001192	1203	0.000846		fungi	soil	2.42e-36	146	0.00824	1203	0.020674		fungi	soil	0.025394	146	0.021385	1203	0.020892
green_algae	soil	0.070671	51	0.006901	1203	0.005975		green_algae	soil	8.3e-08	51	0.001259	1203	0.000846		green_algae	soil	5.66e-14	51	0.007402	1203	0.020674		green_algae	soil	9.89e-12	51	0.028341	1203	0.020892
groundwater	soil	3.06e-16	100	0.009514	1203	0.005975		groundwater	soil	2.21e-25	100	0.001526	1203	0.000846		groundwater	soil	0.029928	100	0.013875	1203	0.020674		groundwater	soil	3.18e-74	100	0.047685	1203	0.020892
hot_water	soil	0.460845	71	0.005813	1203	0.005975		hot_water	soil	0.058223	71	0.000695	1203	0.000846		hot_water	soil	0.00175	71	0.019956	1203	0.020674		hot_water	soil	2.57e-49	71	0.045683	1203	0.020892
hydrothermal_vents	soil	0.002749	93	0.006704	1203	0.005975		hydrothermal_vents	soil	0.002556	93	0.001028	1203	0.000846		hydrothermal_vents	soil	0.104851	93	0.014966	1203	0.020674		hydrothermal_vents	soil	1.64e-74	93	0.046813	1203	0.020892
insects	soil	2.87e-20	301	0.008651	1203	0.005975		insects	soil	4.38e-44	301	0.00432	1203	0.000846		insects	soil	6.01e-25	301	0.013342	1203	0.020674		insects	soil	1.95e-65	301	0.034043	1203	0.020892
intertidal_zone	soil	1.26e-07	266	0.007103	1203	0.005975		intertidal_zone	soil	2.51e-16	266	0.00051	1203	0.000846		intertidal_zone	soil	########	266	0.003715	1203	0.020674		intertidal_zone	soil	1.4e-17	266	0.02402	1203	0.020892
lake	soil	1.03e-63	560	0.011019	1203	0.005975		lake	soil	6.55e-38	560	0.001311	1203	0.000846		lake	soil	3.12e-84	560	0.008392	1203	0.020674		lake	soil	########	560	0.035176	1203	0.020892
large_intestine	soil	########	277	0.012934	1203	0.005975		large_intestine	soil	########	277	0.001991	1203	0.000846		large_intestine	soil	2.98e-52	277	0.007651	1203	0.020674		large_intestine	soil	########	277	0.034543	1203	0.020892
nasal_cavity	soil	0.362324	13	0.005485	1203	0.005975		nasal_cavity	soil	0.075517	13	0.001078	1203	0.000846		nasal_cavity	soil	3.55e-14	13	0.002984	1203	0.020674		nasal_cavity	soil	1.11e-05	13	0.031473	1203	0.020892
oceanic	soil	1.93e-30	281	0.022856	1203	0.005975		oceanic	soil	5.39e-27	281	0.002675	1203	0.000846		oceanic	soil	########	281	0.006384	1203	0.020674		oceanic	soil	3.26e-41	281	0.033062	1203	0.020892
oral_cavity	soil	########	366	0.011989	1203	0.005975		oral_cavity	soil	1.42e-75	366	0.001531	1203	0.000846		oral_cavity	soil	########	366	0.004841	1203	0.020674		oral_cavity	soil	########	366	0.043626	1203	0.020892
phyllo	soil	1.22e-48	356	0.002344	1203	0.005975		phyllo	soil	9.08e-27	356	0.000442	1203	0.000846		phyllo	soil	########	356	0.005539	1203	0.020674		phyllo	soil	5.12e-28	356	0.012319	1203	0.020892
red_algae	soil	0.076633	58	0.006291	1203	0.005975		red_algae	soil	3.6e-07	58	0.001169	1203	0.000846		red_algae	soil	0.001237	58	0.011457	1203	0.020674		red_algae	soil	4.89e-18	58	0.031942	1203	0.020892
river	soil	1.81e-11	263	0.007358	1203	0.005975		river	soil	0.243627	263	0.000742	1203	0.000846		river	soil	1.29e-65	263	0.009677	1203	0.020674		river	soil	8.22e-25	263	0.024741	1203	0.020892
roots	soil	8.3e-21	551	0.004614	1203	0.005975		roots	soil	0.006233	551	0.000726	1203	0.000846		roots	soil	2.21e-61	551	0.00976	1203	0.020674		roots	soil	1.64e-17	551	0.017426	1203	0.020892
saline	soil	########	203	0.019236	1203	0.005975		saline	soil	3.27e-48	203	0.001607	1203	0.000846		saline	soil	0.060487	203	0.014923	1203	0.020674		saline	soil	########	203	0.047689	1203	0.020892
skin	soil	1.11e-13	482	0.007173	1203	0.005975		skin	soil	7.9e-93	482	0.001681	1203	0.000846		skin	soil	########	482	0.00445	1203	0.020674		skin	soil	4.05e-22	482	0.02453	1203	0.020892
birds	stomach	0.310536	45	0.013229	12	0.012176		birds	stomach	0.270175	45	0.003787	12	0.001632		birds	stomach	0.261514	45	0.012456	12	0.008568		birds	stomach	0.013228	45	0.033732	12	0.044073
coastal	stomach	0.054941	188	0.03683	12	0.012176		coastal	stomach	0.006115	188	0.002334	12	0.001632		coastal	stomach	4.29e-06	188	0.002726	12	0.008568		coastal	stomach	0.000623	188	0.033999	12	0.044073
deep_subsurface	stomach	7.54e-05	57	0.007498	12	0.012176		deep_subsurface	stomach	0.000432	57	0.000962	12	0.001632		deep_subsurface	stomach	0.003976	57	0.01825	12	0.008568		deep_subsurface	stomach	0.001957	57	0.03184	12	0.044073
fish	stomach	0.000119	19	0.006275	12	0.012176		fish	stomach	0.202311	19	0.00176	12	0.001632		fish	stomach	0.326656	19	0.010112	12	0.008568		fish	stomach	2.24e-05	19	0.023023	12	0.044073
fungi	stomach	3.94e-06	146	0.006384	12	0.012176		fungi	stomach	0.015682	146	0.001192	12	0.001632		fungi	stomach	0.198883	146	0.00824	12	0.008568		fungi	stomach	5.78e-09	146	0.021385	12	0.044073
green_algae	stomach	3.15e-05	51	0.006901	12	0.012176		green_algae	stomach	0.090835	51	0.001259	12	0.001632		green_algae	stomach	0.243497	51	0.007402	12	0.008568		green_algae	stomach	0.002134	51	0.028341	12	0.044073
groundwater	stomach	0.015103	100	0.009514	12	0.012176		groundwater	stomach	0.334212	100	0.001526	12	0.001632		groundwater	stomach	0.026549	100	0.013875	12	0.008568		groundwater	stomach	0.467723	100	0.047685	12	0.044073
hot_water	stomach	7.85e-07	71	0.005813	12	0.012176		hot_water	stomach	3.36e-06	71	0.000695	12	0.001632		hot_water	stomach	0.084593	71	0.019956	12	0.008568		hot_water	stomach	0.367737	71	0.045683	12	0.044073
hydrothermal_vents	stomach	4.6e-05	93	0.006704	12	0.012176		hydrothermal_vents	stomach	0.002193	93	0.001028	12	0.001632		hydrothermal_vents	stomach	0.016914	93	0.014966	12	0.008568		hydrothermal_vents	stomach	0.462155	93	0.046813	12	0.044073
insects	stomach	0.000902	301	0.008651	12	0.012176		insects	stomach	0.150083	301	0.00432	12	0.001632		insects	stomach	0.307775	301	0.013342	12	0.008568		insects	stomach	0.003466	301	0.034043	12	0.044073
intertidal_zone	stomach	4.47e-05	266	0.007103	12	0.012176		intertidal_zone	stomach	1.31e-09	266	0.00051	12	0.001632		intertidal_zone	stomach	5.02e-05	266	0.003715	12	0.008568		intertidal_zone	stomach	4.19e-06	266	0.02402	12	0.044073
lake	stomach	0.01241	560	0.011019	12	0.012176		lake	stomach	0.031985	560	0.001311	12	0.001632		lake	stomach	0.30266	560	0.008392	12	0.008568		lake	stomach	0.050872	560	0.035176	12	0.044073
large_intestine	stomach	0.489311	277	0.012934	12	0.012176		large_intestine	stomach	0.246854	277	0.001991	12	0.001632		large_intestine	stomach	0.285633	277	0.007651	12	0.008568		large_intestine	stomach	0.05077	277	0.034543	12	0.044073
nasal_cavity	stomach	2.84e-05	13	0.005485	12	0.012176		nasal_cavity	stomach	0.030676	13	0.001078	12	0.001632		nasal_cavity	stomach	0.000967	13	0.002984	12	0.008568		nasal_cavity	stomach	0.046029	13	0.031473	12	0.044073
oceanic	stomach	0.005248	281	0.022856	12	0.012176		oceanic	stomach	0.050548	281	0.002675	12	0.001632		oceanic	stomach	0.018329	281	0.006384	12	0.008568		oceanic	stomach	0.000337	281	0.033062	12	0.044073
oral_cavity	stomach	0.358773	366	0.011989	12	0.012176		oral_cavity	stomach	0.339892	366	0.001531	12	0.001632		oral_cavity	stomach	0.004644	366	0.004841	12	0.008568		oral_cavity	stomach	0.500304	366	0.043626	12	0.044073
phyllo	stomach	1.2e-16	356	0.002344	12	0.012176		phyllo	stomach	1.54e-10	356	0.000442	12	0.001632		phyllo	stomach	0.011598	356	0.005539	12	0.008568		phyllo	stomach	1.21e-18	356	0.012319	12	0.044073
red_algae	stomach	1.99e-05	58	0.006291	12	0.012176		red_algae	stomach	0.053397	58	0.001169	12	0.001632		red_algae	stomach	0.115588	58	0.011457	12	0.008568		red_algae	stomach	0.010881	58	0.031942	12	0.044073
river	stomach	0.000171	263	0.007358	12	0.012176		river	stomach	1.12e-05	263	0.000742	12	0.001632		river	stomach	0.141852	263	0.009677	12	0.008568		river	stomach	2.6e-05	263	0.024741	12	0.044073
roots	stomach	3.44e-12	551	0.004614	12	0.012176		roots	stomach	2.33e-06	551	0.000726	12	0.001632		roots	stomach	0.471494	551	0.00976	12	0.008568		roots	stomach	5.57e-16	551	0.017426	12	0.044073
saline	stomach	0.38375	203	0.019236	12	0.012176		saline	stomach	0.349996	203	0.001607	12	0.001632		saline	stomach	0.011956	203	0.014923	12	0.008568		saline	stomach	0.435986	203	0.047689	12	0.044073
skin	stomach	6.98e-05	482	0.007173	12	0.012176		skin	stomach	0.342279	482	0.001681	12	0.001632		skin	stomach	0.000854	482	0.00445	12	0.008568		skin	stomach	1.34e-06	482	0.02453	12	0.044073
soil	stomach	8.56e-08	1203	0.005975	12	0.012176		soil	stomach	1.81e-05	1203	0.000846	12	0.001632		soil	stomach	0.003125	1203	0.020674	12	0.008568		soil	stomach	3.15e-11	1203	0.020892	12	0.044073
birds	vagina	0.43257	45	0.013229	5	0.010231		birds	vagina	0.024677	45	0.003787	5	0.001016		birds	vagina	0.009886	45	0.012456	5	0.004363		birds	vagina	0.078733	45	0.033732	5	0.042255
coastal	vagina	0.3205	188	0.03683	5	0.010231		coastal	vagina	0.484065	188	0.002334	5	0.001016		coastal	vagina	0.184005	188	0.002726	5	0.004363		coastal	vagina	0.023084	188	0.033999	5	0.042255
deep_subsurface	vagina	0.024913	57	0.007498	5	0.010231		deep_subsurface	vagina	0.258152	57	0.000962	5	0.001016		deep_subsurface	vagina	9.33e-05	57	0.01825	5	0.004363		deep_subsurface	vagina	0.033125	57	0.03184	5	0.042255
fish	vagina	0.016667	19	0.006275	5	0.010231		fish	vagina	0.226894	19	0.00176	5	0.001016		fish	vagina	0.084878	19	0.010112	5	0.004363		fish	vagina	0.002045	19	0.023023	5	0.042255
fungi	vagina	0.010441	146	0.006384	5	0.010231		fungi	vagina	0.445755	146	0.001192	5	0.001016		fungi	vagina	0.092241	146	0.00824	5	0.004363		fungi	vagina	0.000145	146	0.021385	5	0.042255
green_algae	vagina	0.016732	51	0.006901	5	0.010231		green_algae	vagina	0.286119	51	0.001259	5	0.001016		green_algae	vagina	0.089048	51	0.007402	5	0.004363		green_algae	vagina	0.033644	51	0.028341	5	0.042255
groundwater	vagina	0.199258	100	0.009514	5	0.010231		groundwater	vagina	0.109746	100	0.001526	5	0.001016		groundwater	vagina	0.000594	100	0.013875	5	0.004363		groundwater	vagina	0.491571	100	0.047685	5	0.042255
hot_water	vagina	0.004559	71	0.005813	5	0.010231		hot_water	vagina	0.090747	71	0.000695	5	0.001016		hot_water	vagina	0.002123	71	0.019956	5	0.004363		hot_water	vagina	0.447288	71	0.045683	5	0.042255
hydrothermal_vents	vagina	0.023589	93	0.006704	5	0.010231		hydrothermal_vents	vagina	0.386066	93	0.001028	5	0.001016		hydrothermal_vents	vagina	0.000375	93	0.014966	5	0.004363		hydrothermal_vents	vagina	0.443598	93	0.046813	5	0.042255
insects	vagina	0.080022	301	0.008651	5	0.010231		insects	vagina	0.199006	301	0.00432	5	0.001016		insects	vagina	0.011214	301	0.013342	5	0.004363		insects	vagina	0.050719	301	0.034043	5	0.042255
intertidal_zone	vagina	0.027339	266	0.007103	5	0.010231		intertidal_zone	vagina	0.016665	266	0.00051	5	0.001016		intertidal_zone	vagina	0.299088	266	0.003715	5	0.004363		intertidal_zone	vagina	0.00274	266	0.02402	5	0.042255
lake	vagina	0.199154	560	0.011019	5	0.010231		lake	vagina	0.354682	560	0.001311	5	0.001016		lake	vagina	0.05747	560	0.008392	5	0.004363		lake	vagina	0.178737	560	0.035176	5	0.042255
large_intestine	vagina	0.305147	277	0.012934	5	0.010231		large_intestine	vagina	0.019589	277	0.001991	5	0.001016		large_intestine	vagina	0.062979	277	0.007651	5	0.004363		large_intestine	vagina	0.177496	277	0.034543	5	0.042255
nasal_cavity	vagina	0.005886	13	0.005485	5	0.010231		nasal_cavity	vagina	0.482154	13	0.001078	5	0.001016		nasal_cavity	vagina	0.266163	13	0.002984	5	0.004363		nasal_cavity	vagina	0.120185	13	0.031473	5	0.042255
oceanic	vagina	0.146916	281	0.022856	5	0.010231		oceanic	vagina	0.318255	281	0.002675	5	0.001016		oceanic	vagina	0.29467	281	0.006384	5	0.004363		oceanic	vagina	0.018233	281	0.033062	5	0.042255
oral_cavity	vagina	0.382235	366	0.011989	5	0.010231		oral_cavity	vagina	0.101437	366	0.001531	5	0.001016		oral_cavity	vagina	0.404209	366	0.004841	5	0.004363		oral_cavity	vagina	0.468352	366	0.043626	5	0.042255
phyllo	vagina	1.41e-06	356	0.002344	5	0.010231		phyllo	vagina	0.009984	356	0.000442	5	0.001016		phyllo	vagina	0.32795	356	0.005539	5	0.004363		phyllo	vagina	1.53e-08	356	0.012319	5	0.042255
red_algae	vagina	0.014713	58	0.006291	5	0.010231		red_algae	vagina	0.343818	58	0.001169	5	0.001016		red_algae	vagina	0.003218	58	0.011457	5	0.004363		red_algae	vagina	0.074872	58	0.031942	5	0.042255
river	vagina	0.044127	263	0.007358	5	0.010231		river	vagina	0.150398	263	0.000742	5	0.001016		river	vagina	0.114126	263	0.009677	5	0.004363		river	vagina	0.006135	263	0.024741	5	0.042255
roots	vagina	7.3e-05	551	0.004614	5	0.010231		roots	vagina	0.109571	551	0.000726	5	0.001016		roots	vagina	0.029168	551	0.00976	5	0.004363		roots	vagina	2.22e-07	551	0.017426	5	0.042255
saline	vagina	0.231179	203	0.019236	5	0.010231		saline	vagina	0.099326	203	0.001607	5	0.001016		saline	vagina	0.000269	203	0.014923	5	0.004363		saline	vagina	0.425001	203	0.047689	5	0.042255
skin	vagina	0.032931	482	0.007173	5	0.010231		skin	vagina	0.100057	482	0.001681	5	0.001016		skin	vagina	0.473829	482	0.00445	5	0.004363		skin	vagina	0.001809	482	0.02453	5	0.042255
soil	vagina	0.003186	1203	0.005975	5	0.010231		soil	vagina	0.175207	1203	0.000846	5	0.001016		soil	vagina	8e-05	1203	0.020674	5	0.004363		soil	vagina	2.19e-05	1203	0.020892	5	0.042255
stomach	vagina	0.325709	12	0.012176	5	0.010231		stomach	vagina	0.093948	12	0.001632	5	0.001016		stomach	vagina	0.051772	12	0.008568	5	0.004363		stomach	vagina	0.472628	12	0.044073	5	0.042255
birds	wetlands	3.14e-19	45	0.013229	132	0.005308		birds	wetlands	7.52e-24	45	0.003787	132	0.000638		birds	wetlands	1.74e-05	45	0.012456	132	0.018296		birds	wetlands	2.37e-07	45	0.033732	132	0.02162
coastal	wetlands	6.24e-27	188	0.03683	132	0.005308		coastal	wetlands	1.75e-10	188	0.002334	132	0.000638		coastal	wetlands	1.51e-93	188	0.002726	132	0.018296		coastal	wetlands	1.04e-08	188	0.033999	132	0.02162
deep_subsurface	wetlands	0.001554	57	0.007498	132	0.005308		deep_subsurface	wetlands	0.006857	57	0.000962	132	0.000638		deep_subsurface	wetlands	0.305522	57	0.01825	132	0.018296		deep_subsurface	wetlands	1.02e-05	57	0.03184	132	0.02162
fish	wetlands	0.107473	19	0.006275	132	0.005308		fish	wetlands	1.6e-06	19	0.00176	132	0.000638		fish	wetlands	2.38e-06	19	0.010112	132	0.018296		fish	wetlands	0.365673	19	0.023023	132	0.02162
fungi	wetlands	0.002421	146	0.006384	132	0.005308		fungi	wetlands	6.33e-12	146	0.001192	132	0.000638		fungi	wetlands	3.51e-25	146	0.00824	132	0.018296		fungi	wetlands	0.226098	146	0.021385	132	0.02162
green_algae	wetlands	0.009471	51	0.006901	132	0.005308		green_algae	wetlands	2.18e-10	51	0.001259	132	0.000638		green_algae	wetlands	1.63e-13	51	0.007402	132	0.018296		green_algae	wetlands	2.16e-05	51	0.028341	132	0.02162
groundwater	wetlands	7.63e-15	100	0.009514	132	0.005308		groundwater	wetlands	7.22e-25	100	0.001526	132	0.000638		groundwater	wetlands	0.006124	100	0.013875	132	0.018296		groundwater	wetlands	4.77e-34	100	0.047685	132	0.02162
hot_water	wetlands	0.112256	71	0.005813	132	0.005308		hot_water	wetlands	0.331152	71	0.000695	132	0.000638		hot_water	wetlands	0.000385	71	0.019956	132	0.018296		hot_water	wetlands	5.35e-25	71	0.045683	132	0.02162
hydrothermal_vents	wetlands	0.000213	93	0.006704	132	0.005308		hydrothermal_vents	wetlands	8.6e-06	93	0.001028	132	0.000638		hydrothermal_vents	wetlands	0.0221	93	0.014966	132	0.018296		hydrothermal_vents	wetlands	1.96e-35	93	0.046813	132	0.02162
insects	wetlands	1.19e-13	301	0.008651	132	0.005308		insects	wetlands	1.63e-29	301	0.00432	132	0.000638		insects	wetlands	1.17e-14	301	0.013342	132	0.018296		insects	wetlands	4.76e-15	301	0.034043	132	0.02162
intertidal_zone	wetlands	4.03e-07	266	0.007103	132	0.005308		intertidal_zone	wetlands	0.007672	266	0.00051	132	0.000638		intertidal_zone	wetlands	5.46e-91	266	0.003715	132	0.018296		intertidal_zone	wetlands	0.003641	266	0.02402	132	0.02162
lake	wetlands	5.41e-27	560	0.011019	132	0.005308		lake	wetlands	2.86e-22	560	0.001311	132	0.000638		lake	wetlands	9.01e-32	560	0.008392	132	0.018296		lake	wetlands	5.24e-32	560	0.035176	132	0.02162
large_intestine	wetlands	8.4e-60	277	0.012934	132	0.005308		large_intestine	wetlands	3.04e-61	277	0.001991	132	0.000638		large_intestine	wetlands	9.43e-28	277	0.007651	132	0.018296		large_intestine	wetlands	8.79e-27	277	0.034543	132	0.02162
nasal_cavity	wetlands	0.416486	13	0.005485	132	0.005308		nasal_cavity	wetlands	0.010166	13	0.001078	132	0.000638		nasal_cavity	wetlands	9.2e-15	13	0.002984	132	0.018296		nasal_cavity	wetlands	0.001015	13	0.031473	132	0.02162
oceanic	wetlands	5.35e-19	281	0.022856	132	0.005308		oceanic	wetlands	4.14e-21	281	0.002675	132	0.000638		oceanic	wetlands	8.01e-53	281	0.006384	132	0.018296		oceanic	wetlands	7.23e-09	281	0.033062	132	0.02162
oral_cavity	wetlands	8.27e-57	366	0.011989	132	0.005308		oral_cavity	wetlands	5.32e-42	366	0.001531	132	0.000638		oral_cavity	wetlands	1.14e-67	366	0.004841	132	0.018296		oral_cavity	wetlands	3.51e-59	366	0.043626	132	0.02162
phyllo	wetlands	5.65e-12	356	0.002344	132	0.005308		phyllo	wetlands	0.000294	356	0.000442	132	0.000638		phyllo	wetlands	4.76e-60	356	0.005539	132	0.018296		phyllo	wetlands	2.09e-20	356	0.012319	132	0.02162
red_algae	wetlands	0.009604	58	0.006291	132	0.005308		red_algae	wetlands	9.7e-10	58	0.001169	132	0.000638		red_algae	wetlands	0.000268	58	0.011457	132	0.018296		red_algae	wetlands	1.93e-08	58	0.031942	132	0.02162
river	wetlands	2.23e-09	263	0.007358	132	0.005308		river	wetlands	0.022131	263	0.000742	132	0.000638		river	wetlands	1.83e-34	263	0.009677	132	0.018296		river	wetlands	6.84e-05	263	0.024741	132	0.02162
roots	wetlands	0.001436	551	0.004614	132	0.005308		roots	wetlands	0.084733	551	0.000726	132	0.000638		roots	wetlands	1.35e-24	551	0.00976	132	0.018296		roots	wetlands	1.15e-13	551	0.017426	132	0.02162
saline	wetlands	1.9e-60	203	0.019236	132	0.005308		saline	wetlands	2.16e-35	203	0.001607	132	0.000638		saline	wetlands	0.011538	203	0.014923	132	0.018296		saline	wetlands	1.21e-52	203	0.047689	132	0.02162
skin	wetlands	3.28e-09	482	0.007173	132	0.005308		skin	wetlands	5.97e-45	482	0.001681	132	0.000638		skin	wetlands	3.79e-85	482	0.00445	132	0.018296		skin	wetlands	0.009844	482	0.02453	132	0.02162
soil	wetlands	0.031749	1203	0.005975	132	0.005308		soil	wetlands	0.00171	1203	0.000846	132	0.000638		soil	wetlands	0.07301	1203	0.020674	132	0.018296		soil	wetlands	0.001566	1203	0.020892	132	0.02162
stomach	wetlands	9.27e-09	12	0.012176	132	0.005308		stomach	wetlands	4.47e-07	12	0.001632	132	0.000638		stomach	wetlands	0.000967	12	0.008568	132	0.018296		stomach	wetlands	4.46e-08	12	0.044073	132	0.02162
vagina	wetlands	0.001037	5	0.010231	132	0.005308		vagina	wetlands	0.064647	5	0.001016	132	0.000638		vagina	wetlands	2.89e-05	5	0.004363	132	0.018296		vagina	wetlands	0.000339	5	0.042255	132	0.02162
